# Supplementary material for: Complex organizational structure of the genome revealed by genome-wide analysis of single and alternative promoters in Drosophila melanogaster
Source: BMC Genomics. 2009 Jan 7;10:9. doi: 10.1186/1471-2164-10-9 (PMC2631479; doi:10.1186/1471-2164-10-9)
Supplement: Additional file 3 — Promoter motif coordinates from our primary study. This file contains all of the mapped motifs from our primary study formatted for upload to the Generic Genome Browser (GBrowse) as a custom annotation. [file 1471-2164-10-9-S3.txt]

#Zhu and Halfon (2009) Additional file 3

[general]
bump = 1
description = 1
label = 1
font2color = black

[promoter_motif]
glyph = generic
bgcolor = violet
fgcolor = violet


reference = 2L
promoter_motif	TATA/DMp1	10122798..10122804	CTATAAA
promoter_motif	TATA/DMp1	10263636..10263642	CTATAAA
promoter_motif	TATA/DMp1	10639901..10639907	CTATAAA
promoter_motif	TATA/DMp1	10643939..10643945	CTATAAA
promoter_motif	TATA/DMp1	10681943..10681949	GTATAAA
promoter_motif	TATA/DMp1	10684434..10684440	CTATAAA
promoter_motif	TATA/DMp1	10689294..10689300	GTATAAA
promoter_motif	TATA/DMp1	10968237..10968243	CTATAAA
promoter_motif	TATA/DMp1	11070998..11071004	CTATAAA
promoter_motif	TATA/DMp1	11123731..11123737	GTATAAA
promoter_motif	TATA/DMp1	11486156..11486162	GTATAAA
promoter_motif	TATA/DMp1	11652422..11652428	GTATAAA
promoter_motif	TATA/DMp1	11847172..11847178	GTATAAA
promoter_motif	TATA/DMp1	11934460..11934466	GTATAAA
promoter_motif	TATA/DMp1	11936136..11936142	GTATAAA
promoter_motif	TATA/DMp1	1200178..1200184	CTATAAA
promoter_motif	TATA/DMp1	12008347..12008353	CTATAAA
promoter_motif	TATA/DMp1	12046140..12046146	CTATAAA
promoter_motif	TATA/DMp1	12453265..12453271	GTATAAA
promoter_motif	TATA/DMp1	13142927..13142933	CTATAAA
promoter_motif	TATA/DMp1	13222350..13222356	GTATAAA
promoter_motif	TATA/DMp1	13246201..13246207	CTATAAA
promoter_motif	TATA/DMp1	13361568..13361574	CTATAAA
promoter_motif	TATA/DMp1	1361757..1361763	GTATAAA
promoter_motif	TATA/DMp1	13736108..13736114	GTATAAA
promoter_motif	TATA/DMp1	13833286..13833292	CTATAAA
promoter_motif	TATA/DMp1	13845348..13845354	CTATAAA
promoter_motif	TATA/DMp1	13846726..13846732	CTATAAA
promoter_motif	TATA/DMp1	13905617..13905623	CTATAAA
promoter_motif	TATA/DMp1	13923575..13923581	CTATAAA
promoter_motif	TATA/DMp1	13947497..13947503	GTATAAA
promoter_motif	TATA/DMp1	14061259..14061265	GTATAAA
promoter_motif	TATA/DMp1	14351534..14351540	GTATAAA
promoter_motif	TATA/DMp1	14381195..14381201	CTATAAA
promoter_motif	TATA/DMp1	14417372..14417378	GTATAAA
promoter_motif	TATA/DMp1	14616236..14616242	CTATAAA
promoter_motif	TATA/DMp1	14712633..14712639	GTATAAA
promoter_motif	TATA/DMp1	14737791..14737797	GTATAAA
promoter_motif	TATA/DMp1	14743224..14743230	CTATAAA
promoter_motif	TATA/DMp1	1495695..1495701	CTATAAA
promoter_motif	TATA/DMp1	1497209..1497215	CTATAAA
promoter_motif	TATA/DMp1	1520556..1520562	CTATAAA
promoter_motif	TATA/DMp1	1522646..1522652	CTATAAA
promoter_motif	TATA/DMp1	15333835..15333841	GTATAAA
promoter_motif	TATA/DMp1	15616958..15616964	GTATAAA
promoter_motif	TATA/DMp1	16329895..16329901	CTATAAA
promoter_motif	TATA/DMp1	16445256..16445262	CTATAAA
promoter_motif	TATA/DMp1	16825231..16825237	CTATAAA
promoter_motif	TATA/DMp1	18078240..18078246	GTATAAA
promoter_motif	TATA/DMp1	18138242..18138248	GTATAAA
promoter_motif	TATA/DMp1	18154821..18154827	GTATAAA
promoter_motif	TATA/DMp1	18158720..18158726	CTATAAA
promoter_motif	TATA/DMp1	18605894..18605900	CTATAAA
promoter_motif	TATA/DMp1	18612266..18612272	GTATAAA
promoter_motif	TATA/DMp1	18698656..18698662	GTATAAA
promoter_motif	TATA/DMp1	1884096..1884102	GTATAAA
promoter_motif	TATA/DMp1	1884106..1884112	GTATAAA
promoter_motif	TATA/DMp1	18954449..18954455	GTATAAA
promoter_motif	TATA/DMp1	19111811..19111817	GTATAAA
promoter_motif	TATA/DMp1	19418271..19418277	GTATAAA
promoter_motif	TATA/DMp1	19441307..19441313	CTATAAA
promoter_motif	TATA/DMp1	19912404..19912410	CTATAAA
promoter_motif	TATA/DMp1	20027884..20027890	CTATAAA
promoter_motif	TATA/DMp1	2007220..2007226	GTATAAA
promoter_motif	TATA/DMp1	20634509..20634515	CTATAAA
promoter_motif	TATA/DMp1	20818564..20818570	GTATAAA
promoter_motif	TATA/DMp1	21233748..21233754	GTATAAA
promoter_motif	TATA/DMp1	21371198..21371204	GTATAAA
promoter_motif	TATA/DMp1	21423706..21423712	GTATAAA
promoter_motif	TATA/DMp1	21428692..21428698	GTATAAA
promoter_motif	TATA/DMp1	21433814..21433820	GTATAAA
promoter_motif	TATA/DMp1	21452903..21452909	GTATAAA
promoter_motif	TATA/DMp1	21457964..21457970	GTATAAA
promoter_motif	TATA/DMp1	21463024..21463030	GTATAAA
promoter_motif	TATA/DMp1	21468067..21468073	GTATAAA
promoter_motif	TATA/DMp1	21473110..21473116	GTATAAA
promoter_motif	TATA/DMp1	21478153..21478159	GTATAAA
promoter_motif	TATA/DMp1	21483196..21483202	GTATAAA
promoter_motif	TATA/DMp1	21488347..21488353	GTATAAA
promoter_motif	TATA/DMp1	21493392..21493398	GTATAAA
promoter_motif	TATA/DMp1	21498437..21498443	GTATAAA
promoter_motif	TATA/DMp1	21503490..21503496	GTATAAA
promoter_motif	TATA/DMp1	21508535..21508541	GTATAAA
promoter_motif	TATA/DMp1	21513579..21513585	GTATAAA
promoter_motif	TATA/DMp1	21518624..21518630	GTATAAA
promoter_motif	TATA/DMp1	21523467..21523473	GTATAAA
promoter_motif	TATA/DMp1	21528310..21528316	GTATAAA
promoter_motif	TATA/DMp1	21533153..21533159	GTATAAA
promoter_motif	TATA/DMp1	21538197..21538203	GTATAAA
promoter_motif	TATA/DMp1	22239857..22239863	CTATAAA
promoter_motif	TATA/DMp1	2252382..2252388	CTATAAA
promoter_motif	TATA/DMp1	2255102..2255108	GTATAAA
promoter_motif	TATA/DMp1	2286900..2286906	CTATAAA
promoter_motif	TATA/DMp1	22918688..22918694	GTATAAA
promoter_motif	TATA/DMp1	25205..25211	GTATAAA
promoter_motif	TATA/DMp1	2838382..2838388	GTATAAA
promoter_motif	TATA/DMp1	3173872..3173878	GTATAAA
promoter_motif	TATA/DMp1	3173944..3173950	CTATAAA
promoter_motif	TATA/DMp1	321270..321276	GTATAAA
promoter_motif	TATA/DMp1	3309165..3309171	GTATAAA
promoter_motif	TATA/DMp1	3478402..3478408	GTATAAA
promoter_motif	TATA/DMp1	3693223..3693229	CTATAAA
promoter_motif	TATA/DMp1	3693935..3693941	GTATAAA
promoter_motif	TATA/DMp1	3695433..3695439	CTATAAA
promoter_motif	TATA/DMp1	3825643..3825649	CTATAAA
promoter_motif	TATA/DMp1	4448665..4448671	CTATAAA
promoter_motif	TATA/DMp1	4687482..4687488	CTATAAA
promoter_motif	TATA/DMp1	4801947..4801953	CTATAAA
promoter_motif	TATA/DMp1	4937375..4937381	CTATAAA
promoter_motif	TATA/DMp1	4950789..4950795	GTATAAA
promoter_motif	TATA/DMp1	5277366..5277372	GTATAAA
promoter_motif	TATA/DMp1	5329826..5329832	GTATAAA
promoter_motif	TATA/DMp1	564136..564142	CTATAAA
promoter_motif	TATA/DMp1	5885971..5885977	CTATAAA
promoter_motif	TATA/DMp1	5904710..5904716	CTATAAA
promoter_motif	TATA/DMp1	5956973..5956979	CTATAAA
promoter_motif	TATA/DMp1	5960366..5960372	CTATAAA
promoter_motif	TATA/DMp1	5967544..5967550	CTATAAA
promoter_motif	TATA/DMp1	6264514..6264520	GTATAAA
promoter_motif	TATA/DMp1	6354377..6354383	GTATAAA
promoter_motif	TATA/DMp1	6676684..6676690	GTATAAA
promoter_motif	TATA/DMp1	6870414..6870420	CTATAAA
promoter_motif	TATA/DMp1	7060792..7060798	CTATAAA
promoter_motif	TATA/DMp1	7457395..7457401	CTATAAA
promoter_motif	TATA/DMp1	7466518..7466524	CTATAAA
promoter_motif	TATA/DMp1	7497387..7497393	CTATAAA
promoter_motif	TATA/DMp1	7741562..7741568	GTATAAA
promoter_motif	TATA/DMp1	779141..779147	GTATAAA
promoter_motif	TATA/DMp1	7860859..7860865	CTATAAA
promoter_motif	TATA/DMp1	8190805..8190811	CTATAAA
promoter_motif	TATA/DMp1	8242604..8242610	GTATAAA
promoter_motif	TATA/DMp1	8346588..8346594	CTATAAA
promoter_motif	TATA/DMp1	8394937..8394943	CTATAAA
promoter_motif	TATA/DMp1	8496328..8496334	CTATAAA
promoter_motif	TATA/DMp1	8506872..8506878	GTATAAA
promoter_motif	TATA/DMp1	8781278..8781284	CTATAAA
promoter_motif	TATA/DMp1	898614..898620	GTATAAA
promoter_motif	TATA/DMp1	9012159..9012165	GTATAAA
promoter_motif	TATA/DMp1	9367654..9367660	CTATAAA
promoter_motif	TATA/DMp1	9600905..9600911	CTATAAA
promoter_motif	TATA/DMp1	9767028..9767034	GTATAAA
promoter_motif	TATA/DMp1	9769035..9769041	CTATAAA
promoter_motif	INR/DMp2	10220901..10220906	TCAGTT
promoter_motif	INR/DMp2	10231675..10231680	TCAGTT
promoter_motif	INR/DMp2	10303943..10303948	TCAGTC
promoter_motif	INR/DMp2	1043213..1043218	TCAGTT
promoter_motif	INR/DMp2	10442725..10442730	TCAGTT
promoter_motif	INR/DMp2	10529416..10529421	TCAGTC
promoter_motif	INR/DMp2	10577800..10577805	TCAGTC
promoter_motif	INR/DMp2	10684394..10684399	TCAGTC
promoter_motif	INR/DMp2	10689261..10689266	TCAGTT
promoter_motif	INR/DMp2	10701455..10701460	TCAGTT
promoter_motif	INR/DMp2	10703620..10703625	TCAGTC
promoter_motif	INR/DMp2	10730234..10730239	TCAGTC
promoter_motif	INR/DMp2	10756313..10756318	TCAGTC
promoter_motif	INR/DMp2	10756318..10756323	TCAGTT
promoter_motif	INR/DMp2	1080919..1080924	TCAGTT
promoter_motif	INR/DMp2	10837507..10837512	TCAGTC
promoter_motif	INR/DMp2	10852506..10852511	TCAGTC
promoter_motif	INR/DMp2	11002060..11002065	TCAGTT
promoter_motif	INR/DMp2	1102499..1102504	TCAGTC
promoter_motif	INR/DMp2	11155713..11155718	TCAGTT
promoter_motif	INR/DMp2	1134116..1134121	TCAGTT
promoter_motif	INR/DMp2	1134699..1134704	TCAGTT
promoter_motif	INR/DMp2	1143201..1143206	TCAGTT
promoter_motif	INR/DMp2	1147828..1147833	TCAGTT
promoter_motif	INR/DMp2	11528198..11528203	TCAGTT
promoter_motif	INR/DMp2	11652441..11652446	TCAGTT
promoter_motif	INR/DMp2	11821622..11821627	TCAGTT
promoter_motif	INR/DMp2	11928567..11928572	TCAGTT
promoter_motif	INR/DMp2	11944144..11944149	TCAGTT
promoter_motif	INR/DMp2	12049424..12049429	TCAGTT
promoter_motif	INR/DMp2	12398298..12398303	TCAGTC
promoter_motif	INR/DMp2	1240036..1240041	TCAGTT
promoter_motif	INR/DMp2	12404474..12404479	TCAGTC
promoter_motif	INR/DMp2	12445919..12445924	TCAGTT
promoter_motif	INR/DMp2	12448484..12448489	TCAGTT
promoter_motif	INR/DMp2	12453662..12453667	TCAGTT
promoter_motif	INR/DMp2	12461243..12461248	TCAGTC
promoter_motif	INR/DMp2	12483582..12483587	TCAGTT
promoter_motif	INR/DMp2	12657827..12657832	TCAGTC
promoter_motif	INR/DMp2	12678604..12678609	TCAGTT
promoter_motif	INR/DMp2	12695036..12695041	TCAGTT
promoter_motif	INR/DMp2	12697791..12697796	TCAGTT
promoter_motif	INR/DMp2	12822802..12822807	TCAGTT
promoter_motif	INR/DMp2	129238..129243	TCAGTT
promoter_motif	INR/DMp2	12974367..12974372	TCAGTC
promoter_motif	INR/DMp2	12978791..12978796	TCAGTC
promoter_motif	INR/DMp2	13073850..13073855	TCAGTC
promoter_motif	INR/DMp2	13142895..13142900	TCAGTC
promoter_motif	INR/DMp2	13219968..13219973	TCAGTT
promoter_motif	INR/DMp2	13232019..13232024	TCAGTT
promoter_motif	INR/DMp2	13240120..13240125	TCAGTT
promoter_motif	INR/DMp2	1329159..1329164	TCAGTT
promoter_motif	INR/DMp2	13461780..13461785	TCAGTC
promoter_motif	INR/DMp2	13542585..13542590	TCAGTT
promoter_motif	INR/DMp2	1361725..1361730	TCAGTT
promoter_motif	INR/DMp2	13717307..13717312	TCAGTC
promoter_motif	INR/DMp2	13780179..13780184	TCAGTT
promoter_motif	INR/DMp2	13803626..13803631	TCAGTC
promoter_motif	INR/DMp2	13845288..13845293	TCAGTC
promoter_motif	INR/DMp2	13847936..13847941	TCAGTT
promoter_motif	INR/DMp2	13905650..13905655	TCAGTT
promoter_motif	INR/DMp2	13934683..13934688	TCAGTT
promoter_motif	INR/DMp2	13976766..13976771	TCAGTT
promoter_motif	INR/DMp2	14001245..14001250	TCAGTT
promoter_motif	INR/DMp2	14013746..14013751	TCAGTT
promoter_motif	INR/DMp2	14047583..14047588	TCAGTT
promoter_motif	INR/DMp2	14109299..14109304	TCAGTT
promoter_motif	INR/DMp2	14110733..14110738	TCAGTT
promoter_motif	INR/DMp2	14180679..14180684	TCAGTT
promoter_motif	INR/DMp2	1420446..1420451	TCAGTC
promoter_motif	INR/DMp2	14338247..14338252	TCAGTC
promoter_motif	INR/DMp2	14348819..14348824	TCAGTT
promoter_motif	INR/DMp2	14563742..14563747	TCAGTT
promoter_motif	INR/DMp2	14760745..14760750	TCAGTT
promoter_motif	INR/DMp2	14802349..14802354	TCAGTT
promoter_motif	INR/DMp2	14849140..14849145	TCAGTT
promoter_motif	INR/DMp2	14851741..14851746	TCAGTT
promoter_motif	INR/DMp2	1494069..1494074	TCAGTC
promoter_motif	INR/DMp2	14997553..14997558	TCAGTT
promoter_motif	INR/DMp2	15057837..15057842	TCAGTT
promoter_motif	INR/DMp2	15262819..15262824	TCAGTT
promoter_motif	INR/DMp2	15264687..15264692	TCAGTT
promoter_motif	INR/DMp2	15297355..15297360	TCAGTT
promoter_motif	INR/DMp2	15318911..15318916	TCAGTT
promoter_motif	INR/DMp2	15333867..15333872	TCAGTT
promoter_motif	INR/DMp2	15484782..15484787	TCAGTT
promoter_motif	INR/DMp2	15613344..15613349	TCAGTT
promoter_motif	INR/DMp2	15616991..15616996	TCAGTT
promoter_motif	INR/DMp2	15628674..15628679	TCAGTC
promoter_motif	INR/DMp2	15630086..15630091	TCAGTC
promoter_motif	INR/DMp2	15630090..15630095	TCAGTC
promoter_motif	INR/DMp2	15731777..15731782	TCAGTT
promoter_motif	INR/DMp2	15762405..15762410	TCAGTC
promoter_motif	INR/DMp2	15762752..15762757	TCAGTT
promoter_motif	INR/DMp2	1587140..1587145	TCAGTT
promoter_motif	INR/DMp2	15941570..15941575	TCAGTT
promoter_motif	INR/DMp2	16000519..16000524	TCAGTT
promoter_motif	INR/DMp2	16004557..16004562	TCAGTT
promoter_motif	INR/DMp2	16042016..16042021	TCAGTT
promoter_motif	INR/DMp2	16042921..16042926	TCAGTT
promoter_motif	INR/DMp2	16329926..16329931	TCAGTT
promoter_motif	INR/DMp2	16365907..16365912	TCAGTT
promoter_motif	INR/DMp2	16445279..16445284	TCAGTT
promoter_motif	INR/DMp2	16447330..16447335	TCAGTC
promoter_motif	INR/DMp2	16447336..16447341	TCAGTT
promoter_motif	INR/DMp2	16451060..16451065	TCAGTT
promoter_motif	INR/DMp2	16496769..16496774	TCAGTC
promoter_motif	INR/DMp2	16549947..16549952	TCAGTT
promoter_motif	INR/DMp2	16790715..16790720	TCAGTT
promoter_motif	INR/DMp2	16807317..16807322	TCAGTT
promoter_motif	INR/DMp2	16816663..16816668	TCAGTT
promoter_motif	INR/DMp2	16837199..16837204	TCAGTT
promoter_motif	INR/DMp2	16848711..16848716	TCAGTC
promoter_motif	INR/DMp2	16852363..16852368	TCAGTT
promoter_motif	INR/DMp2	16869471..16869476	TCAGTC
promoter_motif	INR/DMp2	16869475..16869480	TCAGTT
promoter_motif	INR/DMp2	16900441..16900446	TCAGTC
promoter_motif	INR/DMp2	17087620..17087625	TCAGTC
promoter_motif	INR/DMp2	17176605..17176610	TCAGTT
promoter_motif	INR/DMp2	17178768..17178773	TCAGTT
promoter_motif	INR/DMp2	17180322..17180327	TCAGTT
promoter_motif	INR/DMp2	17292214..17292219	TCAGTT
promoter_motif	INR/DMp2	1729577..1729582	TCAGTT
promoter_motif	INR/DMp2	17389339..17389344	TCAGTT
promoter_motif	INR/DMp2	17428192..17428197	TCAGTT
promoter_motif	INR/DMp2	17433874..17433879	TCAGTT
promoter_motif	INR/DMp2	17455910..17455915	TCAGTT
promoter_motif	INR/DMp2	17497200..17497205	TCAGTC
promoter_motif	INR/DMp2	18122560..18122565	TCAGTT
promoter_motif	INR/DMp2	18154854..18154859	TCAGTT
promoter_motif	INR/DMp2	18184627..18184632	TCAGTC
promoter_motif	INR/DMp2	18257909..18257914	TCAGTT
promoter_motif	INR/DMp2	1826057..1826062	TCAGTC
promoter_motif	INR/DMp2	18320105..18320110	TCAGTC
promoter_motif	INR/DMp2	18571658..18571663	TCAGTT
promoter_motif	INR/DMp2	18670036..18670041	TCAGTT
promoter_motif	INR/DMp2	18819330..18819335	TCAGTT
promoter_motif	INR/DMp2	18823577..18823582	TCAGTC
promoter_motif	INR/DMp2	18826773..18826778	TCAGTT
promoter_motif	INR/DMp2	18831215..18831220	TCAGTC
promoter_motif	INR/DMp2	18844574..18844579	TCAGTT
promoter_motif	INR/DMp2	18845183..18845188	TCAGTC
promoter_motif	INR/DMp2	19027710..19027715	TCAGTC
promoter_motif	INR/DMp2	19069847..19069852	TCAGTC
promoter_motif	INR/DMp2	19083318..19083323	TCAGTT
promoter_motif	INR/DMp2	1911742..1911747	TCAGTT
promoter_motif	INR/DMp2	19120295..19120300	TCAGTT
promoter_motif	INR/DMp2	19127260..19127265	TCAGTT
promoter_motif	INR/DMp2	19370457..19370462	TCAGTT
promoter_motif	INR/DMp2	19398474..19398479	TCAGTT
promoter_motif	INR/DMp2	19414470..19414475	TCAGTT
promoter_motif	INR/DMp2	19423546..19423551	TCAGTC
promoter_motif	INR/DMp2	19426405..19426410	TCAGTT
promoter_motif	INR/DMp2	19427205..19427210	TCAGTC
promoter_motif	INR/DMp2	19441275..19441280	TCAGTC
promoter_motif	INR/DMp2	19538427..19538432	TCAGTT
promoter_motif	INR/DMp2	19758621..19758626	TCAGTC
promoter_motif	INR/DMp2	19962681..19962686	TCAGTT
promoter_motif	INR/DMp2	19967680..19967685	TCAGTC
promoter_motif	INR/DMp2	20085061..20085066	TCAGTT
promoter_motif	INR/DMp2	20341851..20341856	TCAGTT
promoter_motif	INR/DMp2	20399391..20399396	TCAGTT
promoter_motif	INR/DMp2	20643259..20643264	TCAGTT
promoter_motif	INR/DMp2	20714601..20714606	TCAGTC
promoter_motif	INR/DMp2	20797042..20797047	TCAGTT
promoter_motif	INR/DMp2	20824439..20824444	TCAGTC
promoter_motif	INR/DMp2	20825534..20825539	TCAGTC
promoter_motif	INR/DMp2	20840799..20840804	TCAGTT
promoter_motif	INR/DMp2	20840810..20840815	TCAGTT
promoter_motif	INR/DMp2	20849341..20849346	TCAGTT
promoter_motif	INR/DMp2	21104597..21104602	TCAGTC
promoter_motif	INR/DMp2	21158887..21158892	TCAGTT
promoter_motif	INR/DMp2	21202721..21202726	TCAGTT
promoter_motif	INR/DMp2	21291954..21291959	TCAGTT
promoter_motif	INR/DMp2	21371230..21371235	TCAGTT
promoter_motif	INR/DMp2	2147517..2147522	TCAGTT
promoter_motif	INR/DMp2	2155758..2155763	TCAGTT
promoter_motif	INR/DMp2	21618769..21618774	TCAGTT
promoter_motif	INR/DMp2	21632585..21632590	TCAGTC
promoter_motif	INR/DMp2	21757458..21757463	TCAGTT
promoter_motif	INR/DMp2	21828589..21828594	TCAGTC
promoter_motif	INR/DMp2	21828593..21828598	TCAGTC
promoter_motif	INR/DMp2	22105518..22105523	TCAGTT
promoter_motif	INR/DMp2	22134333..22134338	TCAGTC
promoter_motif	INR/DMp2	2222088..2222093	TCAGTT
promoter_motif	INR/DMp2	22311930..22311935	TCAGTT
promoter_motif	INR/DMp2	2242377..2242382	TCAGTT
promoter_motif	INR/DMp2	2364718..2364723	TCAGTC
promoter_motif	INR/DMp2	2454737..2454742	TCAGTC
promoter_motif	INR/DMp2	2492934..2492939	TCAGTT
promoter_motif	INR/DMp2	2669805..2669810	TCAGTT
promoter_motif	INR/DMp2	2730127..2730132	TCAGTC
promoter_motif	INR/DMp2	273960..273965	TCAGTT
promoter_motif	INR/DMp2	2739969..2739974	TCAGTC
promoter_motif	INR/DMp2	2740996..2741001	TCAGTT
promoter_motif	INR/DMp2	2744951..2744956	TCAGTC
promoter_motif	INR/DMp2	2752801..2752806	TCAGTC
promoter_motif	INR/DMp2	2845724..2845729	TCAGTC
promoter_motif	INR/DMp2	2855304..2855309	TCAGTT
promoter_motif	INR/DMp2	2862537..2862542	TCAGTC
promoter_motif	INR/DMp2	295107..295112	TCAGTC
promoter_motif	INR/DMp2	2959145..2959150	TCAGTT
promoter_motif	INR/DMp2	3043952..3043957	TCAGTC
promoter_motif	INR/DMp2	3108139..3108144	TCAGTT
promoter_motif	INR/DMp2	3109669..3109674	TCAGTT
promoter_motif	INR/DMp2	3279467..3279472	TCAGTC
promoter_motif	INR/DMp2	3280520..3280525	TCAGTT
promoter_motif	INR/DMp2	3294702..3294707	TCAGTC
promoter_motif	INR/DMp2	3330938..3330943	TCAGTC
promoter_motif	INR/DMp2	3357662..3357667	TCAGTT
promoter_motif	INR/DMp2	3375724..3375729	TCAGTT
promoter_motif	INR/DMp2	3525131..3525136	TCAGTT
promoter_motif	INR/DMp2	3539733..3539738	TCAGTT
promoter_motif	INR/DMp2	3606745..3606750	TCAGTT
promoter_motif	INR/DMp2	3621681..3621686	TCAGTC
promoter_motif	INR/DMp2	3639917..3639922	TCAGTT
promoter_motif	INR/DMp2	3656948..3656953	TCAGTC
promoter_motif	INR/DMp2	3693884..3693889	TCAGTT
promoter_motif	INR/DMp2	3695401..3695406	TCAGTT
promoter_motif	INR/DMp2	3699087..3699092	TCAGTT
promoter_motif	INR/DMp2	3707057..3707062	TCAGTT
promoter_motif	INR/DMp2	3712844..3712849	TCAGTC
promoter_motif	INR/DMp2	3717711..3717716	TCAGTC
promoter_motif	INR/DMp2	3718185..3718190	TCAGTT
promoter_motif	INR/DMp2	3771705..3771710	TCAGTC
promoter_motif	INR/DMp2	3778936..3778941	TCAGTT
promoter_motif	INR/DMp2	3805682..3805687	TCAGTT
promoter_motif	INR/DMp2	402193..402198	TCAGTT
promoter_motif	INR/DMp2	4121701..4121706	TCAGTC
promoter_motif	INR/DMp2	4149276..4149281	TCAGTT
promoter_motif	INR/DMp2	4257568..4257573	TCAGTT
promoter_motif	INR/DMp2	4324584..4324589	TCAGTT
promoter_motif	INR/DMp2	4333913..4333918	TCAGTT
promoter_motif	INR/DMp2	4333924..4333929	TCAGTT
promoter_motif	INR/DMp2	4477019..4477024	TCAGTT
promoter_motif	INR/DMp2	4643123..4643128	TCAGTT
promoter_motif	INR/DMp2	4687514..4687519	TCAGTT
promoter_motif	INR/DMp2	4821774..4821779	TCAGTT
promoter_motif	INR/DMp2	4821788..4821793	TCAGTC
promoter_motif	INR/DMp2	4883116..4883121	TCAGTT
promoter_motif	INR/DMp2	4892115..4892120	TCAGTT
promoter_motif	INR/DMp2	4892120..4892125	TCAGTT
promoter_motif	INR/DMp2	4906756..4906761	TCAGTT
promoter_motif	INR/DMp2	4945347..4945352	TCAGTT
promoter_motif	INR/DMp2	4999497..4999502	TCAGTT
promoter_motif	INR/DMp2	5004918..5004923	TCAGTC
promoter_motif	INR/DMp2	5044455..5044460	TCAGTC
promoter_motif	INR/DMp2	5045388..5045393	TCAGTT
promoter_motif	INR/DMp2	5060815..5060820	TCAGTT
promoter_motif	INR/DMp2	5064372..5064377	TCAGTT
promoter_motif	INR/DMp2	5066031..5066036	TCAGTT
promoter_motif	INR/DMp2	523466..523471	TCAGTT
promoter_motif	INR/DMp2	5329858..5329863	TCAGTT
promoter_motif	INR/DMp2	545129..545134	TCAGTT
promoter_motif	INR/DMp2	5461639..5461644	TCAGTT
promoter_motif	INR/DMp2	577487..577492	TCAGTC
promoter_motif	INR/DMp2	5886001..5886006	TCAGTT
promoter_motif	INR/DMp2	5886006..5886011	TCAGTT
promoter_motif	INR/DMp2	5960334..5960339	TCAGTC
promoter_motif	INR/DMp2	6012352..6012357	TCAGTT
promoter_motif	INR/DMp2	6019395..6019400	TCAGTT
promoter_motif	INR/DMp2	6109666..6109671	TCAGTC
promoter_motif	INR/DMp2	6155074..6155079	TCAGTT
promoter_motif	INR/DMp2	6308852..6308857	TCAGTT
promoter_motif	INR/DMp2	6351025..6351030	TCAGTT
promoter_motif	INR/DMp2	6423302..6423307	TCAGTT
promoter_motif	INR/DMp2	6472066..6472071	TCAGTT
promoter_motif	INR/DMp2	6494524..6494529	TCAGTC
promoter_motif	INR/DMp2	6546969..6546974	TCAGTT
promoter_motif	INR/DMp2	6601063..6601068	TCAGTT
promoter_motif	INR/DMp2	6611406..6611411	TCAGTT
promoter_motif	INR/DMp2	6632397..6632402	TCAGTT
promoter_motif	INR/DMp2	6632401..6632406	TCAGTC
promoter_motif	INR/DMp2	6673331..6673336	TCAGTT
promoter_motif	INR/DMp2	67042..67047	TCAGTT
promoter_motif	INR/DMp2	6709077..6709082	TCAGTT
promoter_motif	INR/DMp2	6709083..6709088	TCAGTT
promoter_motif	INR/DMp2	6716175..6716180	TCAGTT
promoter_motif	INR/DMp2	6716179..6716184	TCAGTC
promoter_motif	INR/DMp2	6759635..6759640	TCAGTC
promoter_motif	INR/DMp2	6794592..6794597	TCAGTC
promoter_motif	INR/DMp2	6803012..6803017	TCAGTT
promoter_motif	INR/DMp2	6822316..6822321	TCAGTC
promoter_motif	INR/DMp2	6914135..6914140	TCAGTC
promoter_motif	INR/DMp2	6921663..6921668	TCAGTT
promoter_motif	INR/DMp2	6921668..6921673	TCAGTC
promoter_motif	INR/DMp2	6957014..6957019	TCAGTT
promoter_motif	INR/DMp2	7067999..7068004	TCAGTT
promoter_motif	INR/DMp2	714979..714984	TCAGTC
promoter_motif	INR/DMp2	7240514..7240519	TCAGTT
promoter_motif	INR/DMp2	7277165..7277170	TCAGTC
promoter_motif	INR/DMp2	7307159..7307164	TCAGTT
promoter_motif	INR/DMp2	7410915..7410920	TCAGTT
promoter_motif	INR/DMp2	7433493..7433498	TCAGTT
promoter_motif	INR/DMp2	7466548..7466553	TCAGTT
promoter_motif	INR/DMp2	7544420..7544425	TCAGTT
promoter_motif	INR/DMp2	7608388..7608393	TCAGTC
promoter_motif	INR/DMp2	7666050..7666055	TCAGTT
promoter_motif	INR/DMp2	7702805..7702810	TCAGTT
promoter_motif	INR/DMp2	7711487..7711492	TCAGTT
promoter_motif	INR/DMp2	7726296..7726301	TCAGTT
promoter_motif	INR/DMp2	7732665..7732670	TCAGTC
promoter_motif	INR/DMp2	7732672..7732677	TCAGTT
promoter_motif	INR/DMp2	7738805..7738810	TCAGTC
promoter_motif	INR/DMp2	7738812..7738817	TCAGTT
promoter_motif	INR/DMp2	7741531..7741536	TCAGTT
promoter_motif	INR/DMp2	7753147..7753152	TCAGTT
promoter_motif	INR/DMp2	7754198..7754203	TCAGTC
promoter_motif	INR/DMp2	7814353..7814358	TCAGTT
promoter_motif	INR/DMp2	7879547..7879552	TCAGTC
promoter_motif	INR/DMp2	7887506..7887511	TCAGTC
promoter_motif	INR/DMp2	8012772..8012777	TCAGTT
promoter_motif	INR/DMp2	8082962..8082967	TCAGTC
promoter_motif	INR/DMp2	8083420..8083425	TCAGTT
promoter_motif	INR/DMp2	8088304..8088309	TCAGTC
promoter_motif	INR/DMp2	8147821..8147826	TCAGTT
promoter_motif	INR/DMp2	8148948..8148953	TCAGTT
promoter_motif	INR/DMp2	8205125..8205130	TCAGTT
promoter_motif	INR/DMp2	8206184..8206189	TCAGTT
promoter_motif	INR/DMp2	8206190..8206195	TCAGTC
promoter_motif	INR/DMp2	8327456..8327461	TCAGTT
promoter_motif	INR/DMp2	8346620..8346625	TCAGTT
promoter_motif	INR/DMp2	8361197..8361202	TCAGTT
promoter_motif	INR/DMp2	8419872..8419877	TCAGTC
promoter_motif	INR/DMp2	8433595..8433600	TCAGTC
promoter_motif	INR/DMp2	8496301..8496306	TCAGTT
promoter_motif	INR/DMp2	8506831..8506836	TCAGTC
promoter_motif	INR/DMp2	8529141..8529146	TCAGTT
promoter_motif	INR/DMp2	8691203..8691208	TCAGTT
promoter_motif	INR/DMp2	8776254..8776259	TCAGTT
promoter_motif	INR/DMp2	8781248..8781253	TCAGTT
promoter_motif	INR/DMp2	8933962..8933967	TCAGTT
promoter_motif	INR/DMp2	8958118..8958123	TCAGTT
promoter_motif	INR/DMp2	8958122..8958127	TCAGTC
promoter_motif	INR/DMp2	8962365..8962370	TCAGTT
promoter_motif	INR/DMp2	8984867..8984872	TCAGTT
promoter_motif	INR/DMp2	9010589..9010594	TCAGTT
promoter_motif	INR/DMp2	9071159..9071164	TCAGTT
promoter_motif	INR/DMp2	9164230..9164235	TCAGTC
promoter_motif	INR/DMp2	922793..922798	TCAGTC
promoter_motif	INR/DMp2	9256565..9256570	TCAGTC
promoter_motif	INR/DMp2	9337809..9337814	TCAGTC
promoter_motif	INR/DMp2	9387403..9387408	TCAGTT
promoter_motif	INR/DMp2	9437504..9437509	TCAGTC
promoter_motif	INR/DMp2	9437514..9437519	TCAGTC
promoter_motif	INR/DMp2	9528501..9528506	TCAGTC
promoter_motif	INR/DMp2	9566758..9566763	TCAGTT
promoter_motif	INR/DMp2	9699290..9699295	TCAGTC
promoter_motif	INR/DMp2	9888026..9888031	TCAGTT
promoter_motif	INR1/DMp3	10122764..10122770	TCATTCG
promoter_motif	INR1/DMp3	10474343..10474349	TCATTCG
promoter_motif	INR1/DMp3	116099..116105	TCATTCG
promoter_motif	INR1/DMp3	14027008..14027014	TCATTCG
promoter_motif	INR1/DMp3	15425568..15425574	TCATTCG
promoter_motif	INR1/DMp3	16485980..16485986	TCATTCG
promoter_motif	INR1/DMp3	18987272..18987278	TCATTCG
promoter_motif	INR1/DMp3	21629921..21629927	TCATTCG
promoter_motif	INR1/DMp3	3313352..3313358	TCATTCG
promoter_motif	INR1/DMp3	479678..479684	TCATTCG
promoter_motif	INR1/DMp3	5980094..5980100	TCATTCG
promoter_motif	INR1/DMp3	6100377..6100383	TCATTCG
promoter_motif	INR1/DMp3	8011411..8011417	TCATTCG
promoter_motif	INR1/DMp3	8735775..8735781	TCATTCG
promoter_motif	INR1/DMp3	8735789..8735795	TCATTCG
promoter_motif	DPE/DMp4	12027473..12027480	GCGGTTCG
promoter_motif	DPE/DMp4	12142809..12142816	TCGGTTGT
promoter_motif	DPE/DMp4	14001216..14001223	GCGGTTGG
promoter_motif	DPE/DMp4	16447363..16447370	GCGGTTGT
promoter_motif	DPE/DMp4	16754363..16754370	GCGGTTGT
promoter_motif	DPE/DMp4	17450328..17450335	TCGGTTGG
promoter_motif	DPE/DMp4	18845210..18845217	TCGGTTCG
promoter_motif	DPE/DMp4	19398459..19398466	TCGGTTCG
promoter_motif	DPE/DMp4	19546872..19546879	TCGGTTCT
promoter_motif	DPE/DMp4	19572575..19572582	GCGGTTGT
promoter_motif	DPE/DMp4	19764101..19764108	GCGGTTCG
promoter_motif	DPE/DMp4	20681802..20681809	TCGGTTCT
promoter_motif	DPE/DMp4	20797008..20797015	TCGGTTGT
promoter_motif	DPE/DMp4	2753263..2753270	GCGGTTCT
promoter_motif	DPE/DMp4	2855275..2855282	TCGGTTCG
promoter_motif	DPE/DMp4	3507184..3507191	GCGGTTCG
promoter_motif	DPE/DMp4	3656919..3656926	GCGGTTGT
promoter_motif	DPE/DMp4	4372015..4372022	GCGGTTCG
promoter_motif	DPE/DMp4	5716848..5716855	TCGGTTCG
promoter_motif	DPE/DMp4	6870359..6870366	GCGGTTCG
promoter_motif	DPE/DMp4	7456452..7456459	TCGGTTGG
promoter_motif	DPE/DMp4	7466575..7466582	GCGGTTGT
promoter_motif	DPE/DMp4	8210895..8210902	GCGGTTGT
promoter_motif	DPE/DMp4	9151229..9151236	TCGGTTCG
promoter_motif	DPE1/DMp5	13966984..13966990	CGGACGT
promoter_motif	DPE1/DMp5	1651286..1651292	CGGACGT
promoter_motif	DPE1/DMp5	1724361..1724367	CGGACGT
promoter_motif	DPE1/DMp5	17389367..17389373	CGGACGT
promoter_motif	DPE1/DMp5	17428163..17428169	CGGACGT
promoter_motif	DPE1/DMp5	18617285..18617291	CGGACGT
promoter_motif	DPE1/DMp5	20311246..20311252	CGGACGT
promoter_motif	DPE1/DMp5	21069858..21069864	CGGACGT
promoter_motif	DPE1/DMp5	2178717..2178723	CGGACGT
promoter_motif	DPE1/DMp5	3836868..3836874	CGGACGT
promoter_motif	DPE1/DMp5	455569..455575	CGGACGT
promoter_motif	DPE1/DMp5	5151753..5151759	CGGACGT
promoter_motif	DPE1/DMp5	6348123..6348129	CGGACGT
promoter_motif	DPE1/DMp5	6742535..6742541	CGGACGT
promoter_motif	DPE1/DMp5	7811466..7811472	CGGACGT
promoter_motif	DPE1/DMp5	7984149..7984155	CGGACGT
promoter_motif	DPE1/DMp5	8239843..8239849	CGGACGT
promoter_motif	DMv1	10211173..10211179	CAACCCT
promoter_motif	DMv1	10408306..10408312	CAGCCCT
promoter_motif	DMv1	10430923..10430929	CAACCCT
promoter_motif	DMv1	10976405..10976411	CAGCCCT
promoter_motif	DMv1	11011106..11011112	CAACCCT
promoter_motif	DMv1	11011119..11011125	CAACCCT
promoter_motif	DMv1	1108406..1108412	CAGCCCT
promoter_motif	DMv1	12696055..12696061	CAGCCCT
promoter_motif	DMv1	13367582..13367588	CAGCCCT
promoter_motif	DMv1	13378888..13378894	CAACCCT
promoter_motif	DMv1	14274763..14274769	CAACCCT
promoter_motif	DMv1	14274810..14274816	CAGCCCT
promoter_motif	DMv1	15113427..15113433	CAGCCCT
promoter_motif	DMv1	1611181..1611187	CAGCCCT
promoter_motif	DMv1	16300225..16300231	CAGCCCT
promoter_motif	DMv1	18987667..18987673	CAACCCT
promoter_motif	DMv1	18987694..18987700	CAGCCCT
promoter_motif	DMv1	20075729..20075735	CAACCCT
promoter_motif	DMv1	20614562..20614568	CAACCCT
promoter_motif	DMv1	20734311..20734317	CAGCCCT
promoter_motif	DMv1	20829615..20829621	CAGCCCT
promoter_motif	DMv1	21310034..21310040	CAACCCT
promoter_motif	DMv1	271745..271751	CAGCCCT
promoter_motif	DMv1	2748526..2748532	CAACCCT
promoter_motif	DMv1	2759857..2759863	CAACCCT
promoter_motif	DMv1	2874851..2874857	CAGCCCT
promoter_motif	DMv1	2883166..2883172	CAACCCT
promoter_motif	DMv1	3043942..3043948	CAGCCCT
promoter_motif	DMv1	4454656..4454662	CAACCCT
promoter_motif	DMv1	453088..453094	CAACCCT
promoter_motif	DMv1	4839266..4839272	CAACCCT
promoter_motif	DMv1	4965667..4965673	CAACCCT
promoter_motif	DMv1	4971492..4971498	CAACCCT
promoter_motif	DMv1	4973960..4973966	CAACCCT
promoter_motif	DMv1	5728834..5728840	CAGCCCT
promoter_motif	DMv1	6490852..6490858	CAACCCT
promoter_motif	DMv1	7037995..7038001	CAGCCCT
promoter_motif	DMv1	7799860..7799866	CAGCCCT
promoter_motif	DMv1	8159814..8159820	CAGCCCT
promoter_motif	DMv1	825947..825953	CAGCCCT
promoter_motif	DMv1	8311386..8311392	CAACCCT
promoter_motif	DMv1	9431385..9431391	CAGCCCT
promoter_motif	DMv1	9581793..9581799	CAACCCT
promoter_motif	DMv1	9918190..9918196	CAGCCCT
promoter_motif	DMv2	10736053..10736060	TGGTAACA
promoter_motif	DMv2	1502911..1502918	TGGCAACG
promoter_motif	DMv2	1611140..1611147	TGGCAACG
promoter_motif	DMv2	17484507..17484514	TGGCAACG
promoter_motif	DMv2	18688810..18688817	TGGCAACG
promoter_motif	DMv2	19133776..19133783	TGGTAACG
promoter_motif	DMv2	19426445..19426452	TGGCAACA
promoter_motif	DMv2	22247848..22247855	TGGCAACG
promoter_motif	DMv2	3703567..3703574	TGGCAACA
promoter_motif	DMv2	4444677..4444684	TGGTAACA
promoter_motif	DMv2	453026..453033	TGGCAACG
promoter_motif	DMv2	4690703..4690710	TGGCAACG
promoter_motif	DMv2	5338079..5338086	TGGCAACG
promoter_motif	DMv3	10009397..10009404	CATCCCTA
promoter_motif	DMv3	10200952..10200959	CACCACTA
promoter_motif	DMv3	10278791..10278798	CATCTCTA
promoter_motif	DMv3	10278814..10278821	CATCTCTA
promoter_motif	DMv3	10344442..10344449	CACCCCTA
promoter_motif	DMv3	10362990..10362997	CATCTCTA
promoter_motif	DMv3	10426807..10426814	CATCTCTA
promoter_motif	DMv3	10488608..10488615	CATCGCTA
promoter_motif	DMv3	10743970..10743977	CATCGCTA
promoter_motif	DMv3	1077957..1077964	CATCACTA
promoter_motif	DMv3	11011064..11011071	CACCTCTA
promoter_motif	DMv3	11100845..11100852	CACCTCTA
promoter_motif	DMv3	1128939..1128946	CACCTCTA
promoter_motif	DMv3	1150669..1150676	CATCTCTA
promoter_motif	DMv3	1172999..1173006	CATCTCTA
promoter_motif	DMv3	12056343..12056350	CACCTCTA
promoter_motif	DMv3	13004136..13004143	CATCTCTA
promoter_motif	DMv3	13227832..13227839	CACCACTA
promoter_motif	DMv3	13286762..13286769	CACCACTA
promoter_motif	DMv3	13387318..13387325	CATCCCTA
promoter_motif	DMv3	143334..143341	CATCACTA
promoter_motif	DMv3	15061653..15061660	CACCACTA
promoter_motif	DMv3	15248857..15248864	CATCCCTA
promoter_motif	DMv3	15271998..15272005	CATCGCTA
promoter_motif	DMv3	159021..159028	CATCACTA
promoter_motif	DMv3	16491536..16491543	CACCCCTA
promoter_motif	DMv3	16491553..16491560	CACCACTA
promoter_motif	DMv3	16729767..16729774	CATCTCTA
promoter_motif	DMv3	17410654..17410661	CATCCCTA
promoter_motif	DMv3	17501088..17501095	CATCCCTA
promoter_motif	DMv3	18096566..18096573	CACCACTA
promoter_motif	DMv3	18590908..18590915	CACCTCTA
promoter_motif	DMv3	18969045..18969052	CATCTCTA
promoter_motif	DMv3	19045140..19045147	CATCTCTA
promoter_motif	DMv3	19758595..19758602	CATCGCTA
promoter_motif	DMv3	19795880..19795887	CATCTCTA
promoter_motif	DMv3	1982206..1982213	CATCACTA
promoter_motif	DMv3	20350035..20350042	CATCTCTA
promoter_motif	DMv3	20450234..20450241	CACCACTA
promoter_motif	DMv3	20918937..20918944	CATCCCTA
promoter_motif	DMv3	2216323..2216330	CACCCCTA
promoter_motif	DMv3	2226288..2226295	CATCTCTA
promoter_motif	DMv3	2252337..2252344	CACCACTA
promoter_motif	DMv3	2375895..2375902	CATCCCTA
promoter_motif	DMv3	2585436..2585443	CACCGCTA
promoter_motif	DMv3	2759721..2759728	CACCCCTA
promoter_motif	DMv3	2857156..2857163	CATCTCTA
promoter_motif	DMv3	2977105..2977112	CATCTCTA
promoter_motif	DMv3	3145705..3145712	CACCGCTA
promoter_motif	DMv3	3145728..3145735	CATCGCTA
promoter_motif	DMv3	4403265..4403272	CATCACTA
promoter_motif	DMv3	4977004..4977011	CACCTCTA
promoter_motif	DMv3	5010851..5010858	CACCTCTA
promoter_motif	DMv3	5327256..5327263	CATCTCTA
promoter_motif	DMv3	5532209..5532216	CATCTCTA
promoter_motif	DMv3	5721052..5721059	CATCCCTA
promoter_motif	DMv3	5981738..5981745	CATCACTA
promoter_motif	DMv3	6069096..6069103	CATCACTA
promoter_motif	DMv3	6717640..6717647	CACCTCTA
promoter_motif	DMv3	6956995..6957002	CATCACTA
promoter_motif	DMv3	7032595..7032602	CATCTCTA
promoter_motif	DMv3	7204246..7204253	CATCTCTA
promoter_motif	DMv3	7827746..7827753	CATCGCTA
promoter_motif	DMv3	8042863..8042870	CATCGCTA
promoter_motif	DMv3	8126996..8127003	CATCACTA
promoter_motif	DMv3	8302985..8302992	CATCCCTA
promoter_motif	DMv3	8366028..8366035	CACCTCTA
promoter_motif	DMv3	8514865..8514872	CATCTCTA
promoter_motif	DMv3	8686254..8686261	CATCGCTA
promoter_motif	DMv4	10204287..10204294	GGTCACAC
promoter_motif	DMv4	10210668..10210675	GGTCACAC
promoter_motif	DMv4	10222666..10222673	GGTCACAC
promoter_motif	DMv4	10303926..10303933	GGTCACAC
promoter_motif	DMv4	1077808..1077815	GGTCACAC
promoter_motif	DMv4	10858088..10858095	GGTCACAC
promoter_motif	DMv4	10858525..10858532	GGCCACAC
promoter_motif	DMv4	10970459..10970466	GGTCACAC
promoter_motif	DMv4	10976784..10976791	GGTCACAC
promoter_motif	DMv4	10987415..10987422	GGTCACAC
promoter_motif	DMv4	11517052..11517059	GGTCACAC
promoter_motif	DMv4	1158676..1158683	GGTCACAC
promoter_motif	DMv4	1184071..1184078	GGTCACAC
promoter_motif	DMv4	12049457..12049464	GGCCACAC
promoter_motif	DMv4	12097857..12097864	GGTCACAC
promoter_motif	DMv4	12109119..12109126	GGTCACAC
promoter_motif	DMv4	12172558..12172565	GGTCACAC
promoter_motif	DMv4	12172998..12173005	GGTCACAC
promoter_motif	DMv4	12692921..12692928	GGCCACAC
promoter_motif	DMv4	13191955..13191962	GGCCACAC
promoter_motif	DMv4	13192211..13192218	GGTCACAC
promoter_motif	DMv4	13203272..13203279	GGTCACAC
promoter_motif	DMv4	13445644..13445651	GGTCACAC
promoter_motif	DMv4	13790957..13790964	GGCCACAC
promoter_motif	DMv4	13793544..13793551	GGTCACAC
promoter_motif	DMv4	13813843..13813850	GGTCACAC
promoter_motif	DMv4	14362067..14362074	GGTCACAC
promoter_motif	DMv4	15499120..15499127	GGCCACAC
promoter_motif	DMv4	16262136..16262143	GGTCACAC
promoter_motif	DMv4	16732558..16732565	GGCCACAC
promoter_motif	DMv4	16738383..16738390	GGTCACAC
promoter_motif	DMv4	16827083..16827090	GGTCACAC
promoter_motif	DMv4	18695431..18695438	GGTCACAC
promoter_motif	DMv4	18859218..18859225	GGTCACAC
promoter_motif	DMv4	18968734..18968741	GGTCACAC
promoter_motif	DMv4	19054093..19054100	GGTCACAC
promoter_motif	DMv4	19181705..19181712	GGTCACAC
promoter_motif	DMv4	19526665..19526672	GGTCACAC
promoter_motif	DMv4	19795817..19795824	GGTCACAC
promoter_motif	DMv4	20066368..20066375	GGTCACAC
promoter_motif	DMv4	20449956..20449963	GGTCACAC
promoter_motif	DMv4	20459073..20459080	GGTCACAC
promoter_motif	DMv4	20682366..20682373	GGTCACAC
promoter_motif	DMv4	20758144..20758151	GGTCACAC
promoter_motif	DMv4	20926141..20926148	GGCCACAC
promoter_motif	DMv4	21179931..21179938	GGTCACAC
promoter_motif	DMv4	21218537..21218544	GGCCACAC
promoter_motif	DMv4	21262963..21262970	GGTCACAC
promoter_motif	DMv4	2145160..2145167	GGTCACAC
promoter_motif	DMv4	21573368..21573375	GGTCACAC
promoter_motif	DMv4	22169170..22169177	GGTCACAC
promoter_motif	DMv4	2220746..2220753	GGTCACAC
promoter_motif	DMv4	2580042..2580049	GGCCACAC
promoter_motif	DMv4	2580282..2580289	GGCCACAC
promoter_motif	DMv4	2857177..2857184	GGTCACAC
promoter_motif	DMv4	3159628..3159635	GGTCACAC
promoter_motif	DMv4	3162529..3162536	GGTCACAC
promoter_motif	DMv4	3163632..3163639	GGTCACAC
promoter_motif	DMv4	3452466..3452473	GGTCACAC
promoter_motif	DMv4	414772..414779	GGTCACAC
promoter_motif	DMv4	419934..419941	GGTCACAC
promoter_motif	DMv4	4456813..4456820	GGTCACAC
promoter_motif	DMv4	473019..473026	GGTCACAC
promoter_motif	DMv4	4955517..4955524	GGTCACAC
promoter_motif	DMv4	4967775..4967782	GGTCACAC
promoter_motif	DMv4	4971715..4971722	GGCCACAC
promoter_motif	DMv4	5058242..5058249	GGTCACAC
promoter_motif	DMv4	5070990..5070997	GGTCACAC
promoter_motif	DMv4	5094015..5094022	GGTCACAC
promoter_motif	DMv4	5542282..5542289	GGTCACAC
promoter_motif	DMv4	5542511..5542518	GGTCACAC
promoter_motif	DMv4	5999462..5999469	GGTCACAC
promoter_motif	DMv4	6000237..6000244	GGTCACAC
promoter_motif	DMv4	6024522..6024529	GGTCACAC
promoter_motif	DMv4	6047979..6047986	GGTCACAC
promoter_motif	DMv4	6424334..6424341	GGTCACAC
promoter_motif	DMv4	6455931..6455938	GGTCACAC
promoter_motif	DMv4	6480497..6480504	GGCCACAC
promoter_motif	DMv4	6490825..6490832	GGTCACAC
promoter_motif	DMv4	6557812..6557819	GGTCACAC
promoter_motif	DMv4	6611022..6611029	GGTCACAC
promoter_motif	DMv4	6649412..6649419	GGTCACAC
promoter_motif	DMv4	6658522..6658529	GGTCACAC
promoter_motif	DMv4	6684361..6684368	GGTCACAC
promoter_motif	DMv4	6971715..6971722	GGTCACAC
promoter_motif	DMv4	7063984..7063991	GGTCACAC
promoter_motif	DMv4	7409795..7409802	GGTCACAC
promoter_motif	DMv4	8072834..8072841	GGTCACAC
promoter_motif	DMv4	8082972..8082979	GGTCACAC
promoter_motif	DMv4	821433..821440	GGTCACAC
promoter_motif	DMv4	8301058..8301065	GGTCACAC
promoter_motif	DMv4	870463..870470	GGTCACAC
promoter_motif	DMv4	8997357..8997364	GGTCACAC
promoter_motif	DMv4	9330775..9330782	GGTCACAC
promoter_motif	DMv4	9576747..9576754	GGTCACAC
promoter_motif	DMv4	9711264..9711271	GGTCACAC
promoter_motif	DMv4	9963753..9963760	GGTCACAC
promoter_motif	DMv5	10206981..10206988	TGGTATTT
promoter_motif	DMv5	10206999..10207006	TGGTATTT
promoter_motif	DMv5	10312118..10312125	TGGTATTT
promoter_motif	DMv5	10925560..10925567	TGGTATTT
promoter_motif	DMv5	10976437..10976444	TGGTATTT
promoter_motif	DMv5	10976446..10976453	TGGTATTT
promoter_motif	DMv5	11178990..11178997	TGGTATTT
promoter_motif	DMv5	11179000..11179007	TGGTATTT
promoter_motif	DMv5	11813844..11813851	TGGTATTT
promoter_motif	DMv5	11992879..11992886	TGGTATTT
promoter_motif	DMv5	11996790..11996797	TGGTATTT
promoter_motif	DMv5	12002299..12002306	TGGTATTT
promoter_motif	DMv5	12096587..12096594	TGGTATTT
promoter_motif	DMv5	12172584..12172591	TGGTATTT
promoter_motif	DMv5	12172600..12172607	TGGTATTT
promoter_motif	DMv5	13367597..13367604	TGGTATTT
promoter_motif	DMv5	13395161..13395168	TGGTATTT
promoter_motif	DMv5	13641276..13641283	TGGTATTT
promoter_motif	DMv5	1614193..1614200	TGGTATTT
promoter_motif	DMv5	16729737..16729744	TGGTATTT
promoter_motif	DMv5	16902236..16902243	TGGTATTT
promoter_motif	DMv5	1724434..1724441	TGGTATTT
promoter_motif	DMv5	17384198..17384205	TGGTATTT
promoter_motif	DMv5	19430619..19430626	TGGTATTT
promoter_motif	DMv5	19791948..19791955	TGGTATTT
promoter_motif	DMv5	19792158..19792165	TGGTATTT
promoter_motif	DMv5	20091238..20091245	TGGTATTT
promoter_motif	DMv5	21179716..21179723	TGGTATTT
promoter_motif	DMv5	21262920..21262927	TGGTATTT
promoter_motif	DMv5	2145184..2145191	TGGTATTT
promoter_motif	DMv5	2365308..2365315	TGGTATTT
promoter_motif	DMv5	305900..305907	TGGTATTT
promoter_motif	DMv5	3162503..3162510	TGGTATTT
promoter_motif	DMv5	3163606..3163613	TGGTATTT
promoter_motif	DMv5	3452409..3452416	TGGTATTT
promoter_motif	DMv5	419909..419916	TGGTATTT
promoter_motif	DMv5	4458375..4458382	TGGTATTT
promoter_motif	DMv5	4818242..4818249	TGGTATTT
promoter_motif	DMv5	5801998..5802005	TGGTATTT
promoter_motif	DMv5	5999518..5999525	TGGTATTT
promoter_motif	DMv5	6125109..6125116	TGGTATTT
promoter_motif	DMv5	6557788..6557795	TGGTATTT
promoter_motif	DMv5	6908038..6908045	TGGTATTT
promoter_motif	DMv5	7840435..7840442	TGGTATTT
promoter_motif	DMv5	8072882..8072889	TGGTATTT
promoter_motif	DMv5	870423..870430	TGGTATTT
promoter_motif	DMv5	9699776..9699783	TGGTATTT
promoter_motif	GAGA/NDM1	10832499..10832505	GAGAGCG
promoter_motif	GAGA/NDM1	1163956..1163962	GAGAGCG
promoter_motif	GAGA/NDM1	12066854..12066860	GAGAGCG
promoter_motif	GAGA/NDM1	12142715..12142721	GAGAGCG
promoter_motif	GAGA/NDM1	12270861..12270867	GAGAGCG
promoter_motif	GAGA/NDM1	12421947..12421953	GAGAGCG
promoter_motif	GAGA/NDM1	12461314..12461320	GAGAGCG
promoter_motif	GAGA/NDM1	12461334..12461340	GAGAGCG
promoter_motif	GAGA/NDM1	12587776..12587782	GAGAGCG
promoter_motif	GAGA/NDM1	13906441..13906447	GAGAGCG
promoter_motif	GAGA/NDM1	14490788..14490794	GAGAGCG
promoter_motif	GAGA/NDM1	14490793..14490799	GAGAGCG
promoter_motif	GAGA/NDM1	15075548..15075554	GAGAGCG
promoter_motif	GAGA/NDM1	15263337..15263343	GAGAGCG
promoter_motif	GAGA/NDM1	15333778..15333784	GAGAGCG
promoter_motif	GAGA/NDM1	16251901..16251907	GAGAGCG
promoter_motif	GAGA/NDM1	1651177..1651183	GAGAGCG
promoter_motif	GAGA/NDM1	1737391..1737397	GAGAGCG
promoter_motif	GAGA/NDM1	17389268..17389274	GAGAGCG
promoter_motif	GAGA/NDM1	17428272..17428278	GAGAGCG
promoter_motif	GAGA/NDM1	18617158..18617164	GAGAGCG
promoter_motif	GAGA/NDM1	18698649..18698655	GAGAGCG
promoter_motif	GAGA/NDM1	18845100..18845106	GAGAGCG
promoter_motif	GAGA/NDM1	19108190..19108196	GAGAGCG
promoter_motif	GAGA/NDM1	19423621..19423627	GAGAGCG
promoter_motif	GAGA/NDM1	19423637..19423643	GAGAGCG
promoter_motif	GAGA/NDM1	19572694..19572700	GAGAGCG
promoter_motif	GAGA/NDM1	19964093..19964099	GAGAGCG
promoter_motif	GAGA/NDM1	20341777..20341783	GAGAGCG
promoter_motif	GAGA/NDM1	20382426..20382432	GAGAGCG
promoter_motif	GAGA/NDM1	20382436..20382442	GAGAGCG
promoter_motif	GAGA/NDM1	20867688..20867694	GAGAGCG
promoter_motif	GAGA/NDM1	20917528..20917534	GAGAGCG
promoter_motif	GAGA/NDM1	21206431..21206437	GAGAGCG
promoter_motif	GAGA/NDM1	21314269..21314275	GAGAGCG
promoter_motif	GAGA/NDM1	21618827..21618833	GAGAGCG
promoter_motif	GAGA/NDM1	21618833..21618839	GAGAGCG
promoter_motif	GAGA/NDM1	21618839..21618845	GAGAGCG
promoter_motif	GAGA/NDM1	2178830..2178836	GAGAGCG
promoter_motif	GAGA/NDM1	21828517..21828523	GAGAGCG
promoter_motif	GAGA/NDM1	2242307..2242313	GAGAGCG
promoter_motif	GAGA/NDM1	22442743..22442749	GAGAGCG
promoter_motif	GAGA/NDM1	22442751..22442757	GAGAGCG
promoter_motif	GAGA/NDM1	22649165..22649171	GAGAGCG
promoter_motif	GAGA/NDM1	2363607..2363613	GAGAGCG
promoter_motif	GAGA/NDM1	2450941..2450947	GAGAGCG
promoter_motif	GAGA/NDM1	2753111..2753117	GAGAGCG
promoter_motif	GAGA/NDM1	2753142..2753148	GAGAGCG
promoter_motif	GAGA/NDM1	2753163..2753169	GAGAGCG
promoter_motif	GAGA/NDM1	2959034..2959040	GAGAGCG
promoter_motif	GAGA/NDM1	3303200..3303206	GAGAGCG
promoter_motif	GAGA/NDM1	3303208..3303214	GAGAGCG
promoter_motif	GAGA/NDM1	3580855..3580861	GAGAGCG
promoter_motif	GAGA/NDM1	3888904..3888910	GAGAGCG
promoter_motif	GAGA/NDM1	4197453..4197459	GAGAGCG
promoter_motif	GAGA/NDM1	4197459..4197465	GAGAGCG
promoter_motif	GAGA/NDM1	4283053..4283059	GAGAGCG
promoter_motif	GAGA/NDM1	4283061..4283067	GAGAGCG
promoter_motif	GAGA/NDM1	4333858..4333864	GAGAGCG
promoter_motif	GAGA/NDM1	4371908..4371914	GAGAGCG
promoter_motif	GAGA/NDM1	4477099..4477105	GAGAGCG
promoter_motif	GAGA/NDM1	4477105..4477111	GAGAGCG
promoter_motif	GAGA/NDM1	4852771..4852777	GAGAGCG
promoter_motif	GAGA/NDM1	4906820..4906826	GAGAGCG
promoter_motif	GAGA/NDM1	5237456..5237462	GAGAGCG
promoter_motif	GAGA/NDM1	552544..552550	GAGAGCG
promoter_motif	GAGA/NDM1	6870484..6870490	GAGAGCG
promoter_motif	GAGA/NDM1	7427613..7427619	GAGAGCG
promoter_motif	GAGA/NDM1	8031241..8031247	GAGAGCG
promoter_motif	GAGA/NDM1	8328943..8328949	GAGAGCG
promoter_motif	GAGA/NDM1	8328952..8328958	GAGAGCG
promoter_motif	GAGA/NDM1	8433689..8433695	GAGAGCG
promoter_motif	GAGA/NDM1	8535703..8535709	GAGAGCG
promoter_motif	GAGA/NDM1	8535714..8535720	GAGAGCG
promoter_motif	GAGA/NDM1	8735853..8735859	GAGAGCG
promoter_motif	GAGA/NDM1	9449746..9449752	GAGAGCG
promoter_motif	GAGA/NDM1	9565533..9565539	GAGAGCG
promoter_motif	GAGA/NDM1	9706002..9706008	GAGAGCG
promoter_motif	NDM2	10137431..10137438	CGCCGCCA
promoter_motif	NDM2	10144787..10144794	CGATGCCA
promoter_motif	NDM2	10474394..10474401	CGCCGTCG
promoter_motif	NDM2	10989406..10989413	CGCTGCCA
promoter_motif	NDM2	1102575..1102582	CGACGCCG
promoter_motif	NDM2	1102581..1102588	CGACGCCA
promoter_motif	NDM2	11081456..11081463	CGACGCCG
promoter_motif	NDM2	11081462..11081469	CGCTGCCG
promoter_motif	NDM2	12445969..12445976	CGATGCCA
promoter_motif	NDM2	12483624..12483631	CGATGCCA
promoter_motif	NDM2	12692963..12692970	CGATGCCG
promoter_motif	NDM2	12822861..12822868	CGCCGCCG
promoter_motif	NDM2	13021354..13021361	CGCTGCCA
promoter_motif	NDM2	131996..132003	CGACGCCG
promoter_motif	NDM2	13296301..13296308	CGCTGCCA
promoter_motif	NDM2	13717367..13717374	CGATGCCA
promoter_motif	NDM2	13904711..13904718	CGCTGTCG
promoter_motif	NDM2	13914644..13914651	CGCTGTCG
promoter_motif	NDM2	13923616..13923623	CGCCGCCG
promoter_motif	NDM2	14615490..14615497	CGACGTCG
promoter_motif	NDM2	14881719..14881726	CGACGCCG
promoter_motif	NDM2	15478307..15478314	CGACGCCG
promoter_motif	NDM2	15478313..15478320	CGCTGTCG
promoter_motif	NDM2	15484719..15484726	CGACGCCA
promoter_motif	NDM2	15746661..15746668	CGACGTCG
promoter_motif	NDM2	15748215..15748222	CGCTGCCA
promoter_motif	NDM2	15762460..15762467	CGCCGCCG
promoter_motif	NDM2	16486037..16486044	CGCTGCCA
promoter_motif	NDM2	16486043..16486050	CGACGCCG
promoter_motif	NDM2	16486049..16486056	CGCTGCCG
promoter_motif	NDM2	1667788..1667795	CGACGCCA
promoter_motif	NDM2	16807264..16807271	CGCTGCCG
promoter_motif	NDM2	16879466..16879473	CGCTGCCA
promoter_motif	NDM2	16887993..16888000	CGCTGCCA
promoter_motif	NDM2	17963280..17963287	CGATGCCA
promoter_motif	NDM2	18320025..18320032	CGCTGTCG
promoter_motif	NDM2	18320031..18320038	CGCTGCCG
promoter_motif	NDM2	18320049..18320056	CGACGTCG
promoter_motif	NDM2	18616124..18616131	CGATGTCG
promoter_motif	NDM2	18689499..18689506	CGCTGCCA
promoter_motif	NDM2	18713821..18713828	CGCTGTCA
promoter_motif	NDM2	18857606..18857613	CGACGCCG
promoter_motif	NDM2	19003363..19003370	CGATGCCA
promoter_motif	NDM2	19069925..19069932	CGCCGCCG
promoter_motif	NDM2	19120345..19120352	CGCTGCCA
promoter_motif	NDM2	19363280..19363287	CGACGTCA
promoter_motif	NDM2	19370432..19370439	CGCTGTCG
promoter_motif	NDM2	19498125..19498132	CGCTGCCA
promoter_motif	NDM2	19508816..19508823	CGCTGTCG
promoter_motif	NDM2	19538362..19538369	CGCTGCCG
promoter_motif	NDM2	20258334..20258341	CGCTGCCA
promoter_motif	NDM2	2045475..2045482	CGCTGCCA
promoter_motif	NDM2	20714651..20714658	CGCTGTCG
promoter_motif	NDM2	20852518..20852525	CGCTGCCA
promoter_motif	NDM2	20869766..20869773	CGATGTCA
promoter_motif	NDM2	21069957..21069964	CGACGCCG
promoter_motif	NDM2	21069963..21069970	CGACGTCG
promoter_motif	NDM2	21623645..21623652	CGCCGCCG
promoter_motif	NDM2	222037..222044	CGCTGCCA
promoter_motif	NDM2	2364786..2364793	CGACGTCA
promoter_motif	NDM2	2454648..2454655	CGACGTCG
promoter_motif	NDM2	2454654..2454661	CGCTGCCG
promoter_motif	NDM2	2454671..2454678	CGCTGCCG
promoter_motif	NDM2	2454677..2454684	CGCTGCCG
promoter_motif	NDM2	2770135..2770142	CGCTGCCA
promoter_motif	NDM2	277513..277520	CGATGCCG
promoter_motif	NDM2	2956850..2956857	CGCTGCCG
promoter_motif	NDM2	2956856..2956863	CGCTGTCA
promoter_motif	NDM2	2969687..2969694	CGATGTCG
promoter_motif	NDM2	2992919..2992926	CGATGTCA
promoter_motif	NDM2	3539678..3539685	CGACGCCG
promoter_motif	NDM2	3539684..3539691	CGCTGCCG
promoter_motif	NDM2	3539690..3539697	CGACGCCG
promoter_motif	NDM2	4465120..4465127	CGCTGCCA
promoter_motif	NDM2	479720..479727	CGCCGCCG
promoter_motif	NDM2	479726..479733	CGACGCCG
promoter_motif	NDM2	479732..479739	CGCTGCCG
promoter_motif	NDM2	4892056..4892063	CGCCGTCA
promoter_motif	NDM2	4928476..4928483	CGATGCCG
promoter_motif	NDM2	4928487..4928494	CGATGCCA
promoter_motif	NDM2	5449267..5449274	CGCCGTCG
promoter_motif	NDM2	5526893..5526900	CGCTGCCG
promoter_motif	NDM2	559544..559551	CGATGCCA
promoter_motif	NDM2	5658611..5658618	CGCCGTCA
promoter_motif	NDM2	5805397..5805404	CGCCGCCG
promoter_motif	NDM2	5907115..5907122	CGCTGCCA
promoter_motif	NDM2	5956927..5956934	CGCTGTCG
promoter_motif	NDM2	6100324..6100331	CGACGCCG
promoter_motif	NDM2	6109595..6109602	CGACGCCG
promoter_motif	NDM2	6109601..6109608	CGACGCCA
promoter_motif	NDM2	6109633..6109640	CGACGCCA
promoter_motif	NDM2	6118440..6118447	CGCTGCCA
promoter_motif	NDM2	6536170..6536177	CGACGCCG
promoter_motif	NDM2	6536176..6536183	CGCTGCCG
promoter_motif	NDM2	6536187..6536194	CGCTGCCG
promoter_motif	NDM2	6547023..6547030	CGACGTCA
promoter_motif	NDM2	6708725..6708732	CGACGCCA
promoter_motif	NDM2	6709140..6709147	CGCTGCCG
promoter_motif	NDM2	6759700..6759707	CGCTGTCG
promoter_motif	NDM2	7398452..7398459	CGCCGCCG
promoter_motif	NDM2	7398458..7398465	CGATGCCA
promoter_motif	NDM2	776485..776492	CGCCGTCA
promoter_motif	NDM2	7790602..7790609	CGACGTCG
promoter_motif	NDM2	8088248..8088255	CGACGTCG
promoter_motif	NDM2	8088254..8088261	CGCTGCCG
promoter_motif	NDM2	8320272..8320279	CGCCGCCG
promoter_motif	NDM2	8346551..8346558	CGACGTCA
promoter_motif	NDM2	8352118..8352125	CGCTGCCG
promoter_motif	NDM2	8419784..8419791	CGACGTCA
promoter_motif	NDM2	8419808..8419815	CGACGTCA
promoter_motif	NDM2	8691058..8691065	CGACGTCG
promoter_motif	NDM2	8984941..8984948	CGCCGCCG
promoter_motif	NDM2	9166517..9166524	CGCTGTCA
promoter_motif	NDM2	9333492..9333499	CGACGTCG
promoter_motif	NDM2	9333498..9333505	CGCCGTCG
promoter_motif	NDM2	9333504..9333511	CGCTGCCA
promoter_motif	NDM2	9431361..9431368	CGATGCCA
promoter_motif	NDM2	9544127..9544134	CGACGTCG
promoter_motif	NDM2	9918236..9918243	CGCTGTCA
promoter_motif	NDM3	10507044..10507050	GAAAGCT
promoter_motif	NDM3	10761078..10761084	GAAAGCT
promoter_motif	NDM3	12046154..12046160	GAAAGCT
promoter_motif	NDM3	12978734..12978740	GAAAGCT
promoter_motif	NDM3	13973001..13973007	GAAAGCT
promoter_motif	NDM3	16715814..16715820	GAAAGCT
promoter_motif	NDM3	16738775..16738781	GAAAGCT
promoter_motif	NDM3	1869810..1869816	GAAAGCT
promoter_motif	NDM3	1987827..1987833	GAAAGCT
promoter_motif	NDM3	1988208..1988214	GAAAGCT
promoter_motif	NDM3	1988211..1988217	GAAAGCT
promoter_motif	NDM3	20382407..20382413	GAAAGCT
promoter_motif	NDM3	20382419..20382425	GAAAGCT
promoter_motif	NDM3	21086445..21086451	GAAAGCT
promoter_motif	NDM3	25225..25231	GAAAGCT
promoter_motif	NDM3	252376..252382	GAAAGCT
promoter_motif	NDM3	4883254..4883260	GAAAGCT
promoter_motif	NDM3	5520207..5520213	GAAAGCT
promoter_motif	NDM3	552530..552536	GAAAGCT
promoter_motif	NDM3	6118461..6118467	GAAAGCT
promoter_motif	NDM3	6656355..6656361	GAAAGCT
promoter_motif	NDM3	7388605..7388611	GAAAGCT
promoter_motif	NDM3	780424..780430	GAAAGCT
promoter_motif	NDM3	8159624..8159630	GAAAGCT
promoter_motif	NDM3	8482401..8482407	GAAAGCT
promoter_motif	NDM3	914018..914024	GAAAGCT
promoter_motif	NDM3	9908662..9908668	GAAAGCT
promoter_motif	DRE/NDM4	10009363..10009369	ATCGATA
promoter_motif	DRE/NDM4	10221335..10221341	ATCGATA
promoter_motif	DRE/NDM4	10221336..10221342	ATCGATA
promoter_motif	DRE/NDM4	10232478..10232484	ATCGATA
promoter_motif	DRE/NDM4	10232479..10232485	ATCGATA
promoter_motif	DRE/NDM4	102369..102375	ATCGATA
promoter_motif	DRE/NDM4	10251789..10251795	ATCGATA
promoter_motif	DRE/NDM4	10251798..10251804	ATCGATA
promoter_motif	DRE/NDM4	10277602..10277608	ATCGATA
promoter_motif	DRE/NDM4	10278881..10278887	ATCGATA
promoter_motif	DRE/NDM4	10299854..10299860	ATCGATA
promoter_motif	DRE/NDM4	10303956..10303962	ATCGATA
promoter_motif	DRE/NDM4	10310780..10310786	ATCGATA
promoter_motif	DRE/NDM4	10339404..10339410	ATCGATA
promoter_motif	DRE/NDM4	10339431..10339437	ATCGATA
promoter_motif	DRE/NDM4	10342665..10342671	ATCGATA
promoter_motif	DRE/NDM4	10342666..10342672	ATCGATA
promoter_motif	DRE/NDM4	10380090..10380096	ATCGATA
promoter_motif	DRE/NDM4	10380091..10380097	ATCGATA
promoter_motif	DRE/NDM4	10382740..10382746	ATCGATA
promoter_motif	DRE/NDM4	10388068..10388074	ATCGATA
promoter_motif	DRE/NDM4	10406035..10406041	ATCGATA
promoter_motif	DRE/NDM4	10419175..10419181	ATCGATA
promoter_motif	DRE/NDM4	10426851..10426857	ATCGATA
promoter_motif	DRE/NDM4	10426852..10426858	ATCGATA
promoter_motif	DRE/NDM4	10426857..10426863	ATCGATA
promoter_motif	DRE/NDM4	10426858..10426864	ATCGATA
promoter_motif	DRE/NDM4	10439412..10439418	ATCGATA
promoter_motif	DRE/NDM4	10439413..10439419	ATCGATA
promoter_motif	DRE/NDM4	10477090..10477096	ATCGATA
promoter_motif	DRE/NDM4	10477091..10477097	ATCGATA
promoter_motif	DRE/NDM4	10483250..10483256	ATCGATA
promoter_motif	DRE/NDM4	10483268..10483274	ATCGATA
promoter_motif	DRE/NDM4	10483269..10483275	ATCGATA
promoter_motif	DRE/NDM4	10488656..10488662	ATCGATA
promoter_motif	DRE/NDM4	10488657..10488663	ATCGATA
promoter_motif	DRE/NDM4	10728940..10728946	ATCGATA
promoter_motif	DRE/NDM4	10732459..10732465	ATCGATA
promoter_motif	DRE/NDM4	10732460..10732466	ATCGATA
promoter_motif	DRE/NDM4	10743964..10743970	ATCGATA
promoter_motif	DRE/NDM4	10743965..10743971	ATCGATA
promoter_motif	DRE/NDM4	10768006..10768012	ATCGATA
promoter_motif	DRE/NDM4	1077919..1077925	ATCGATA
promoter_motif	DRE/NDM4	1077931..1077937	ATCGATA
promoter_motif	DRE/NDM4	10976422..10976428	ATCGATA
promoter_motif	DRE/NDM4	11011091..11011097	ATCGATA
promoter_motif	DRE/NDM4	11011092..11011098	ATCGATA
promoter_motif	DRE/NDM4	11011099..11011105	ATCGATA
promoter_motif	DRE/NDM4	11011100..11011106	ATCGATA
promoter_motif	DRE/NDM4	11106646..11106652	ATCGATA
promoter_motif	DRE/NDM4	11120324..11120330	ATCGATA
promoter_motif	DRE/NDM4	11120325..11120331	ATCGATA
promoter_motif	DRE/NDM4	11282088..11282094	ATCGATA
promoter_motif	DRE/NDM4	1128980..1128986	ATCGATA
promoter_motif	DRE/NDM4	1147791..1147797	ATCGATA
promoter_motif	DRE/NDM4	1147792..1147798	ATCGATA
promoter_motif	DRE/NDM4	1150684..1150690	ATCGATA
promoter_motif	DRE/NDM4	11517109..11517115	ATCGATA
promoter_motif	DRE/NDM4	11517127..11517133	ATCGATA
promoter_motif	DRE/NDM4	116165..116171	ATCGATA
promoter_motif	DRE/NDM4	1166512..1166518	ATCGATA
promoter_motif	DRE/NDM4	1177683..1177689	ATCGATA
promoter_motif	DRE/NDM4	1177684..1177690	ATCGATA
promoter_motif	DRE/NDM4	11809434..11809440	ATCGATA
promoter_motif	DRE/NDM4	1184021..1184027	ATCGATA
promoter_motif	DRE/NDM4	1184022..1184028	ATCGATA
promoter_motif	DRE/NDM4	12056311..12056317	ATCGATA
promoter_motif	DRE/NDM4	12056312..12056318	ATCGATA
promoter_motif	DRE/NDM4	12109161..12109167	ATCGATA
promoter_motif	DRE/NDM4	12109162..12109168	ATCGATA
promoter_motif	DRE/NDM4	12692967..12692973	ATCGATA
promoter_motif	DRE/NDM4	12707647..12707653	ATCGATA
promoter_motif	DRE/NDM4	12707648..12707654	ATCGATA
promoter_motif	DRE/NDM4	13000682..13000688	ATCGATA
promoter_motif	DRE/NDM4	13219957..13219963	ATCGATA
promoter_motif	DRE/NDM4	13219958..13219964	ATCGATA
promoter_motif	DRE/NDM4	13378847..13378853	ATCGATA
promoter_motif	DRE/NDM4	13378848..13378854	ATCGATA
promoter_motif	DRE/NDM4	13387345..13387351	ATCGATA
promoter_motif	DRE/NDM4	13771036..13771042	ATCGATA
promoter_motif	DRE/NDM4	13771037..13771043	ATCGATA
promoter_motif	DRE/NDM4	13780684..13780690	ATCGATA
promoter_motif	DRE/NDM4	13780685..13780691	ATCGATA
promoter_motif	DRE/NDM4	13783486..13783492	ATCGATA
promoter_motif	DRE/NDM4	13783487..13783493	ATCGATA
promoter_motif	DRE/NDM4	13811505..13811511	ATCGATA
promoter_motif	DRE/NDM4	13829767..13829773	ATCGATA
promoter_motif	DRE/NDM4	13829768..13829774	ATCGATA
promoter_motif	DRE/NDM4	13833311..13833317	ATCGATA
promoter_motif	DRE/NDM4	13835074..13835080	ATCGATA
promoter_motif	DRE/NDM4	13835075..13835081	ATCGATA
promoter_motif	DRE/NDM4	13904732..13904738	ATCGATA
promoter_motif	DRE/NDM4	14110768..14110774	ATCGATA
promoter_motif	DRE/NDM4	14274729..14274735	ATCGATA
promoter_motif	DRE/NDM4	14274791..14274797	ATCGATA
promoter_motif	DRE/NDM4	14355064..14355070	ATCGATA
promoter_motif	DRE/NDM4	14355065..14355071	ATCGATA
promoter_motif	DRE/NDM4	14730018..14730024	ATCGATA
promoter_motif	DRE/NDM4	15038879..15038885	ATCGATA
promoter_motif	DRE/NDM4	15113465..15113471	ATCGATA
promoter_motif	DRE/NDM4	15113466..15113472	ATCGATA
promoter_motif	DRE/NDM4	15272055..15272061	ATCGATA
promoter_motif	DRE/NDM4	15272056..15272062	ATCGATA
promoter_motif	DRE/NDM4	15272073..15272079	ATCGATA
promoter_motif	DRE/NDM4	16287781..16287787	ATCGATA
promoter_motif	DRE/NDM4	16307296..16307302	ATCGATA
promoter_motif	DRE/NDM4	16307297..16307303	ATCGATA
promoter_motif	DRE/NDM4	16329147..16329153	ATCGATA
promoter_motif	DRE/NDM4	16352621..16352627	ATCGATA
promoter_motif	DRE/NDM4	16352622..16352628	ATCGATA
promoter_motif	DRE/NDM4	16352919..16352925	ATCGATA
promoter_motif	DRE/NDM4	16352920..16352926	ATCGATA
promoter_motif	DRE/NDM4	16356765..16356771	ATCGATA
promoter_motif	DRE/NDM4	16491503..16491509	ATCGATA
promoter_motif	DRE/NDM4	16491504..16491510	ATCGATA
promoter_motif	DRE/NDM4	16677183..16677189	ATCGATA
promoter_motif	DRE/NDM4	16677203..16677209	ATCGATA
promoter_motif	DRE/NDM4	16679977..16679983	ATCGATA
promoter_motif	DRE/NDM4	16680007..16680013	ATCGATA
promoter_motif	DRE/NDM4	16680033..16680039	ATCGATA
promoter_motif	DRE/NDM4	16727842..16727848	ATCGATA
promoter_motif	DRE/NDM4	16727843..16727849	ATCGATA
promoter_motif	DRE/NDM4	16743367..16743373	ATCGATA
promoter_motif	DRE/NDM4	16743368..16743374	ATCGATA
promoter_motif	DRE/NDM4	16743390..16743396	ATCGATA
promoter_motif	DRE/NDM4	16743391..16743397	ATCGATA
promoter_motif	DRE/NDM4	16825222..16825228	ATCGATA
promoter_motif	DRE/NDM4	16827060..16827066	ATCGATA
promoter_motif	DRE/NDM4	1704846..1704852	ATCGATA
promoter_motif	DRE/NDM4	17384190..17384196	ATCGATA
promoter_motif	DRE/NDM4	17384191..17384197	ATCGATA
promoter_motif	DRE/NDM4	17384679..17384685	ATCGATA
promoter_motif	DRE/NDM4	17477902..17477908	ATCGATA
promoter_motif	DRE/NDM4	17477903..17477909	ATCGATA
promoter_motif	DRE/NDM4	17481218..17481224	ATCGATA
promoter_motif	DRE/NDM4	17481219..17481225	ATCGATA
promoter_motif	DRE/NDM4	17484302..17484308	ATCGATA
promoter_motif	DRE/NDM4	17484303..17484309	ATCGATA
promoter_motif	DRE/NDM4	17501147..17501153	ATCGATA
promoter_motif	DRE/NDM4	17501148..17501154	ATCGATA
promoter_motif	DRE/NDM4	1752151..1752157	ATCGATA
promoter_motif	DRE/NDM4	1752152..1752158	ATCGATA
promoter_motif	DRE/NDM4	1759099..1759105	ATCGATA
promoter_motif	DRE/NDM4	17963273..17963279	ATCGATA
promoter_motif	DRE/NDM4	18606799..18606805	ATCGATA
promoter_motif	DRE/NDM4	18606800..18606806	ATCGATA
promoter_motif	DRE/NDM4	18831196..18831202	ATCGATA
promoter_motif	DRE/NDM4	18831197..18831203	ATCGATA
promoter_motif	DRE/NDM4	18943981..18943987	ATCGATA
promoter_motif	DRE/NDM4	18943998..18944004	ATCGATA
promoter_motif	DRE/NDM4	18943999..18944005	ATCGATA
promoter_motif	DRE/NDM4	18968792..18968798	ATCGATA
promoter_motif	DRE/NDM4	18968793..18968799	ATCGATA
promoter_motif	DRE/NDM4	18969014..18969020	ATCGATA
promoter_motif	DRE/NDM4	19033533..19033539	ATCGATA
promoter_motif	DRE/NDM4	19033534..19033540	ATCGATA
promoter_motif	DRE/NDM4	19045329..19045335	ATCGATA
promoter_motif	DRE/NDM4	19045330..19045336	ATCGATA
promoter_motif	DRE/NDM4	19049073..19049079	ATCGATA
promoter_motif	DRE/NDM4	19063282..19063288	ATCGATA
promoter_motif	DRE/NDM4	19064934..19064940	ATCGATA
promoter_motif	DRE/NDM4	19123928..19123934	ATCGATA
promoter_motif	DRE/NDM4	19133793..19133799	ATCGATA
promoter_motif	DRE/NDM4	19133794..19133800	ATCGATA
promoter_motif	DRE/NDM4	19185749..19185755	ATCGATA
promoter_motif	DRE/NDM4	19185750..19185756	ATCGATA
promoter_motif	DRE/NDM4	19453537..19453543	ATCGATA
promoter_motif	DRE/NDM4	19453538..19453544	ATCGATA
promoter_motif	DRE/NDM4	19484744..19484750	ATCGATA
promoter_motif	DRE/NDM4	19490090..19490096	ATCGATA
promoter_motif	DRE/NDM4	19490091..19490097	ATCGATA
promoter_motif	DRE/NDM4	19490111..19490117	ATCGATA
promoter_motif	DRE/NDM4	19493230..19493236	ATCGATA
promoter_motif	DRE/NDM4	19493231..19493237	ATCGATA
promoter_motif	DRE/NDM4	19580402..19580408	ATCGATA
promoter_motif	DRE/NDM4	19735977..19735983	ATCGATA
promoter_motif	DRE/NDM4	19735978..19735984	ATCGATA
promoter_motif	DRE/NDM4	19758827..19758833	ATCGATA
promoter_motif	DRE/NDM4	19758828..19758834	ATCGATA
promoter_motif	DRE/NDM4	1982180..1982186	ATCGATA
promoter_motif	DRE/NDM4	20065701..20065707	ATCGATA
promoter_motif	DRE/NDM4	20065702..20065708	ATCGATA
promoter_motif	DRE/NDM4	20075743..20075749	ATCGATA
promoter_motif	DRE/NDM4	20093853..20093859	ATCGATA
promoter_motif	DRE/NDM4	20350369..20350375	ATCGATA
promoter_motif	DRE/NDM4	20350406..20350412	ATCGATA
promoter_motif	DRE/NDM4	203747..203753	ATCGATA
promoter_motif	DRE/NDM4	203771..203777	ATCGATA
promoter_motif	DRE/NDM4	203772..203778	ATCGATA
promoter_motif	DRE/NDM4	2054557..2054563	ATCGATA
promoter_motif	DRE/NDM4	20656384..20656390	ATCGATA
promoter_motif	DRE/NDM4	20656385..20656391	ATCGATA
promoter_motif	DRE/NDM4	20676205..20676211	ATCGATA
promoter_motif	DRE/NDM4	20676206..20676212	ATCGATA
promoter_motif	DRE/NDM4	20918964..20918970	ATCGATA
promoter_motif	DRE/NDM4	20927858..20927864	ATCGATA
promoter_motif	DRE/NDM4	21143185..21143191	ATCGATA
promoter_motif	DRE/NDM4	21143186..21143192	ATCGATA
promoter_motif	DRE/NDM4	21163099..21163105	ATCGATA
promoter_motif	DRE/NDM4	21344569..21344575	ATCGATA
promoter_motif	DRE/NDM4	21344586..21344592	ATCGATA
promoter_motif	DRE/NDM4	21344587..21344593	ATCGATA
promoter_motif	DRE/NDM4	21658732..21658738	ATCGATA
promoter_motif	DRE/NDM4	21658733..21658739	ATCGATA
promoter_motif	DRE/NDM4	21658745..21658751	ATCGATA
promoter_motif	DRE/NDM4	21658746..21658752	ATCGATA
promoter_motif	DRE/NDM4	21677595..21677601	ATCGATA
promoter_motif	DRE/NDM4	21677596..21677602	ATCGATA
promoter_motif	DRE/NDM4	21682183..21682189	ATCGATA
promoter_motif	DRE/NDM4	22107281..22107287	ATCGATA
promoter_motif	DRE/NDM4	22107282..22107288	ATCGATA
promoter_motif	DRE/NDM4	2214211..2214217	ATCGATA
promoter_motif	DRE/NDM4	2214212..2214218	ATCGATA
promoter_motif	DRE/NDM4	22161280..22161286	ATCGATA
promoter_motif	DRE/NDM4	2217220..2217226	ATCGATA
promoter_motif	DRE/NDM4	2217221..2217227	ATCGATA
promoter_motif	DRE/NDM4	2364997..2365003	ATCGATA
promoter_motif	DRE/NDM4	2375825..2375831	ATCGATA
promoter_motif	DRE/NDM4	2375826..2375832	ATCGATA
promoter_motif	DRE/NDM4	2767871..2767877	ATCGATA
promoter_motif	DRE/NDM4	283295..283301	ATCGATA
promoter_motif	DRE/NDM4	2857131..2857137	ATCGATA
promoter_motif	DRE/NDM4	2874834..2874840	ATCGATA
promoter_motif	DRE/NDM4	2874835..2874841	ATCGATA
promoter_motif	DRE/NDM4	2885905..2885911	ATCGATA
promoter_motif	DRE/NDM4	2885906..2885912	ATCGATA
promoter_motif	DRE/NDM4	2885921..2885927	ATCGATA
promoter_motif	DRE/NDM4	294702..294708	ATCGATA
promoter_motif	DRE/NDM4	294703..294709	ATCGATA
promoter_motif	DRE/NDM4	2988094..2988100	ATCGATA
promoter_motif	DRE/NDM4	2988095..2988101	ATCGATA
promoter_motif	DRE/NDM4	3023158..3023164	ATCGATA
promoter_motif	DRE/NDM4	3029187..3029193	ATCGATA
promoter_motif	DRE/NDM4	3029188..3029194	ATCGATA
promoter_motif	DRE/NDM4	3145756..3145762	ATCGATA
promoter_motif	DRE/NDM4	3145757..3145763	ATCGATA
promoter_motif	DRE/NDM4	3172794..3172800	ATCGATA
promoter_motif	DRE/NDM4	3280540..3280546	ATCGATA
promoter_motif	DRE/NDM4	3319928..3319934	ATCGATA
promoter_motif	DRE/NDM4	3319929..3319935	ATCGATA
promoter_motif	DRE/NDM4	3470007..3470013	ATCGATA
promoter_motif	DRE/NDM4	3470008..3470014	ATCGATA
promoter_motif	DRE/NDM4	3530335..3530341	ATCGATA
promoter_motif	DRE/NDM4	357900..357906	ATCGATA
promoter_motif	DRE/NDM4	3646190..3646196	ATCGATA
promoter_motif	DRE/NDM4	3646191..3646197	ATCGATA
promoter_motif	DRE/NDM4	3713313..3713319	ATCGATA
promoter_motif	DRE/NDM4	3713314..3713320	ATCGATA
promoter_motif	DRE/NDM4	3813410..3813416	ATCGATA
promoter_motif	DRE/NDM4	3862630..3862636	ATCGATA
promoter_motif	DRE/NDM4	3867707..3867713	ATCGATA
promoter_motif	DRE/NDM4	3867708..3867714	ATCGATA
promoter_motif	DRE/NDM4	3914320..3914326	ATCGATA
promoter_motif	DRE/NDM4	421456..421462	ATCGATA
promoter_motif	DRE/NDM4	421457..421463	ATCGATA
promoter_motif	DRE/NDM4	4382772..4382778	ATCGATA
promoter_motif	DRE/NDM4	4382773..4382779	ATCGATA
promoter_motif	DRE/NDM4	4387082..4387088	ATCGATA
promoter_motif	DRE/NDM4	4403224..4403230	ATCGATA
promoter_motif	DRE/NDM4	4403235..4403241	ATCGATA
promoter_motif	DRE/NDM4	4454459..4454465	ATCGATA
promoter_motif	DRE/NDM4	4463583..4463589	ATCGATA
promoter_motif	DRE/NDM4	4830691..4830697	ATCGATA
promoter_motif	DRE/NDM4	4830692..4830698	ATCGATA
promoter_motif	DRE/NDM4	4838039..4838045	ATCGATA
promoter_motif	DRE/NDM4	4838040..4838046	ATCGATA
promoter_motif	DRE/NDM4	4847723..4847729	ATCGATA
promoter_motif	DRE/NDM4	4847724..4847730	ATCGATA
promoter_motif	DRE/NDM4	4977030..4977036	ATCGATA
promoter_motif	DRE/NDM4	4977031..4977037	ATCGATA
promoter_motif	DRE/NDM4	5009744..5009750	ATCGATA
promoter_motif	DRE/NDM4	5010870..5010876	ATCGATA
promoter_motif	DRE/NDM4	5010871..5010877	ATCGATA
promoter_motif	DRE/NDM4	5093636..5093642	ATCGATA
promoter_motif	DRE/NDM4	5093637..5093643	ATCGATA
promoter_motif	DRE/NDM4	5093979..5093985	ATCGATA
promoter_motif	DRE/NDM4	5214719..5214725	ATCGATA
promoter_motif	DRE/NDM4	5242661..5242667	ATCGATA
promoter_motif	DRE/NDM4	5242662..5242668	ATCGATA
promoter_motif	DRE/NDM4	5271403..5271409	ATCGATA
promoter_motif	DRE/NDM4	5271404..5271410	ATCGATA
promoter_motif	DRE/NDM4	5279003..5279009	ATCGATA
promoter_motif	DRE/NDM4	5279004..5279010	ATCGATA
promoter_motif	DRE/NDM4	5327184..5327190	ATCGATA
promoter_motif	DRE/NDM4	542595..542601	ATCGATA
promoter_motif	DRE/NDM4	542596..542602	ATCGATA
promoter_motif	DRE/NDM4	5525868..5525874	ATCGATA
promoter_motif	DRE/NDM4	5526919..5526925	ATCGATA
promoter_motif	DRE/NDM4	5528032..5528038	ATCGATA
promoter_motif	DRE/NDM4	5542340..5542346	ATCGATA
promoter_motif	DRE/NDM4	5542341..5542347	ATCGATA
promoter_motif	DRE/NDM4	5721014..5721020	ATCGATA
promoter_motif	DRE/NDM4	5721026..5721032	ATCGATA
promoter_motif	DRE/NDM4	5721027..5721033	ATCGATA
promoter_motif	DRE/NDM4	5724622..5724628	ATCGATA
promoter_motif	DRE/NDM4	5981712..5981718	ATCGATA
promoter_motif	DRE/NDM4	5981713..5981719	ATCGATA
promoter_motif	DRE/NDM4	5986309..5986315	ATCGATA
promoter_motif	DRE/NDM4	5986310..5986316	ATCGATA
promoter_motif	DRE/NDM4	5986320..5986326	ATCGATA
promoter_motif	DRE/NDM4	6048711..6048717	ATCGATA
promoter_motif	DRE/NDM4	6050767..6050773	ATCGATA
promoter_motif	DRE/NDM4	6050820..6050826	ATCGATA
promoter_motif	DRE/NDM4	6065976..6065982	ATCGATA
promoter_motif	DRE/NDM4	6065977..6065983	ATCGATA
promoter_motif	DRE/NDM4	6069057..6069063	ATCGATA
promoter_motif	DRE/NDM4	6098967..6098973	ATCGATA
promoter_motif	DRE/NDM4	6476972..6476978	ATCGATA
promoter_motif	DRE/NDM4	6717605..6717611	ATCGATA
promoter_motif	DRE/NDM4	6717606..6717612	ATCGATA
promoter_motif	DRE/NDM4	6723396..6723402	ATCGATA
promoter_motif	DRE/NDM4	6773964..6773970	ATCGATA
promoter_motif	DRE/NDM4	6956973..6956979	ATCGATA
promoter_motif	DRE/NDM4	6956974..6956980	ATCGATA
promoter_motif	DRE/NDM4	6967647..6967653	ATCGATA
promoter_motif	DRE/NDM4	6967648..6967654	ATCGATA
promoter_motif	DRE/NDM4	7032646..7032652	ATCGATA
promoter_motif	DRE/NDM4	7032647..7032653	ATCGATA
promoter_motif	DRE/NDM4	7032705..7032711	ATCGATA
promoter_motif	DRE/NDM4	7515302..7515308	ATCGATA
promoter_motif	DRE/NDM4	7782795..7782801	ATCGATA
promoter_motif	DRE/NDM4	7811373..7811379	ATCGATA
promoter_motif	DRE/NDM4	7821491..7821497	ATCGATA
promoter_motif	DRE/NDM4	7821492..7821498	ATCGATA
promoter_motif	DRE/NDM4	7821519..7821525	ATCGATA
promoter_motif	DRE/NDM4	7821520..7821526	ATCGATA
promoter_motif	DRE/NDM4	7885435..7885441	ATCGATA
promoter_motif	DRE/NDM4	8004273..8004279	ATCGATA
promoter_motif	DRE/NDM4	8004274..8004280	ATCGATA
promoter_motif	DRE/NDM4	8042895..8042901	ATCGATA
promoter_motif	DRE/NDM4	8042896..8042902	ATCGATA
promoter_motif	DRE/NDM4	8126980..8126986	ATCGATA
promoter_motif	DRE/NDM4	815960..815966	ATCGATA
promoter_motif	DRE/NDM4	815961..815967	ATCGATA
promoter_motif	DRE/NDM4	8162405..8162411	ATCGATA
promoter_motif	DRE/NDM4	8162406..8162412	ATCGATA
promoter_motif	DRE/NDM4	819494..819500	ATCGATA
promoter_motif	DRE/NDM4	819933..819939	ATCGATA
promoter_motif	DRE/NDM4	819934..819940	ATCGATA
promoter_motif	DRE/NDM4	819939..819945	ATCGATA
promoter_motif	DRE/NDM4	819940..819946	ATCGATA
promoter_motif	DRE/NDM4	8220735..8220741	ATCGATA
promoter_motif	DRE/NDM4	8220757..8220763	ATCGATA
promoter_motif	DRE/NDM4	8239935..8239941	ATCGATA
promoter_motif	DRE/NDM4	825855..825861	ATCGATA
promoter_motif	DRE/NDM4	825856..825862	ATCGATA
promoter_motif	DRE/NDM4	825905..825911	ATCGATA
promoter_motif	DRE/NDM4	825906..825912	ATCGATA
promoter_motif	DRE/NDM4	8303036..8303042	ATCGATA
promoter_motif	DRE/NDM4	8305535..8305541	ATCGATA
promoter_motif	DRE/NDM4	8305560..8305566	ATCGATA
promoter_motif	DRE/NDM4	8308421..8308427	ATCGATA
promoter_motif	DRE/NDM4	8308422..8308428	ATCGATA
promoter_motif	DRE/NDM4	8320292..8320298	ATCGATA
promoter_motif	DRE/NDM4	8320293..8320299	ATCGATA
promoter_motif	DRE/NDM4	8364652..8364658	ATCGATA
promoter_motif	DRE/NDM4	8364653..8364659	ATCGATA
promoter_motif	DRE/NDM4	8374427..8374433	ATCGATA
promoter_motif	DRE/NDM4	8374428..8374434	ATCGATA
promoter_motif	DRE/NDM4	8381776..8381782	ATCGATA
promoter_motif	DRE/NDM4	8381777..8381783	ATCGATA
promoter_motif	DRE/NDM4	8384153..8384159	ATCGATA
promoter_motif	DRE/NDM4	8384426..8384432	ATCGATA
promoter_motif	DRE/NDM4	8464433..8464439	ATCGATA
promoter_motif	DRE/NDM4	8464484..8464490	ATCGATA
promoter_motif	DRE/NDM4	8464485..8464491	ATCGATA
promoter_motif	DRE/NDM4	8511856..8511862	ATCGATA
promoter_motif	DRE/NDM4	8511857..8511863	ATCGATA
promoter_motif	DRE/NDM4	8515056..8515062	ATCGATA
promoter_motif	DRE/NDM4	8973396..8973402	ATCGATA
promoter_motif	DRE/NDM4	8973397..8973403	ATCGATA
promoter_motif	DRE/NDM4	8997416..8997422	ATCGATA
promoter_motif	DRE/NDM4	9890832..9890838	ATCGATA
promoter_motif	DRE/NDM4	9893429..9893435	ATCGATA
promoter_motif	DRE/NDM4	9893430..9893436	ATCGATA
promoter_motif	DRE/NDM4	9895254..9895260	ATCGATA
promoter_motif	DRE/NDM4	9897570..9897576	ATCGATA
promoter_motif	DRE/NDM4	9897597..9897603	ATCGATA
promoter_motif	DRE/NDM4	9924304..9924310	ATCGATA
promoter_motif	DRE/NDM4	9967240..9967246	ATCGATA
promoter_motif	E-box/NDM5	10002233..10002240	CAGCTGTT
promoter_motif	E-box/NDM5	10270051..10270058	CAGCTGTT
promoter_motif	E-box/NDM5	10342720..10342727	CAGCTGTT
promoter_motif	E-box/NDM5	10439420..10439427	CAGCTGTA
promoter_motif	E-box/NDM5	10507115..10507122	CAGCTGTT
promoter_motif	E-box/NDM5	10507117..10507124	CAGCTGTT
promoter_motif	E-box/NDM5	10517322..10517329	CAGCTGAT
promoter_motif	E-box/NDM5	10662065..10662072	CAGCTCAT
promoter_motif	E-box/NDM5	10728971..10728978	CAGCTGTA
promoter_motif	E-box/NDM5	10728973..10728980	CAGCTGTT
promoter_motif	E-box/NDM5	10925506..10925513	CAGCTCAT
promoter_motif	E-box/NDM5	1108387..1108394	CAGCTGTT
promoter_motif	E-box/NDM5	11120306..11120313	CAGCTGTT
promoter_motif	E-box/NDM5	11121681..11121688	CAGCTCAA
promoter_motif	E-box/NDM5	1150767..1150774	CAGCTCTA
promoter_motif	E-box/NDM5	1164447..1164454	CAGCTGAA
promoter_motif	E-box/NDM5	11648839..11648846	CAGCTGTT
promoter_motif	E-box/NDM5	11849938..11849945	CAGCTGTT
promoter_motif	E-box/NDM5	11849940..11849947	CAGCTGTT
promoter_motif	E-box/NDM5	11992914..11992921	CAGCTGAT
promoter_motif	E-box/NDM5	11996825..11996832	CAGCTGAT
promoter_motif	E-box/NDM5	12020956..12020963	CAGCTGAT
promoter_motif	E-box/NDM5	12020958..12020965	CAGCTGTT
promoter_motif	E-box/NDM5	12048935..12048942	CAGCTGTT
promoter_motif	E-box/NDM5	12048937..12048944	CAGCTGTT
promoter_motif	E-box/NDM5	12056291..12056298	CAGCTGTT
promoter_motif	E-box/NDM5	12063177..12063184	CAGCTGAT
promoter_motif	E-box/NDM5	12093738..12093745	CAGCTGAA
promoter_motif	E-box/NDM5	12103340..12103347	CAGCTGTT
promoter_motif	E-box/NDM5	13142915..13142922	CAGCTCAA
promoter_motif	E-box/NDM5	13179245..13179252	CAGCTGTT
promoter_motif	E-box/NDM5	13182600..13182607	CAGCTGTT
promoter_motif	E-box/NDM5	13366211..13366218	CAGCTCTA
promoter_motif	E-box/NDM5	13366224..13366231	CAGCTCAT
promoter_motif	E-box/NDM5	13366458..13366465	CAGCTGAT
promoter_motif	E-box/NDM5	13367624..13367631	CAGCTGTT
promoter_motif	E-box/NDM5	13367626..13367633	CAGCTGTT
promoter_motif	E-box/NDM5	13387289..13387296	CAGCTGTT
promoter_motif	E-box/NDM5	13387291..13387298	CAGCTGTA
promoter_motif	E-box/NDM5	13435608..13435615	CAGCTGTT
promoter_motif	E-box/NDM5	13708211..13708218	CAGCTCAA
promoter_motif	E-box/NDM5	13780653..13780660	CAGCTGAT
promoter_motif	E-box/NDM5	13967922..13967929	CAGCTGAA
promoter_motif	E-box/NDM5	13967924..13967931	CAGCTGAA
promoter_motif	E-box/NDM5	14348799..14348806	CAGCTGTT
promoter_motif	E-box/NDM5	14351504..14351511	CAGCTCAT
promoter_motif	E-box/NDM5	1502931..1502938	CAGCTGTT
promoter_motif	E-box/NDM5	1520576..1520583	CAGCTCAA
promoter_motif	E-box/NDM5	1522666..1522673	CAGCTCAA
promoter_motif	E-box/NDM5	15318925..15318932	CAGCTGTA
promoter_motif	E-box/NDM5	15499101..15499108	CAGCTGTT
promoter_motif	E-box/NDM5	155311..155318	CAGCTGAT
promoter_motif	E-box/NDM5	15751069..15751076	CAGCTGTT
promoter_motif	E-box/NDM5	15751071..15751078	CAGCTGTT
promoter_motif	E-box/NDM5	15768317..15768324	CAGCTGAT
promoter_motif	E-box/NDM5	15768319..15768326	CAGCTGTA
promoter_motif	E-box/NDM5	16006301..16006308	CAGCTCAT
promoter_motif	E-box/NDM5	16300239..16300246	CAGCTGAT
promoter_motif	E-box/NDM5	16300241..16300248	CAGCTGAT
promoter_motif	E-box/NDM5	16549985..16549992	CAGCTGTT
promoter_motif	E-box/NDM5	16676717..16676724	CAGCTGTT
promoter_motif	E-box/NDM5	16676719..16676726	CAGCTGAA
promoter_motif	E-box/NDM5	16879480..16879487	CAGCTGTT
promoter_motif	E-box/NDM5	16879482..16879489	CAGCTGTT
promoter_motif	E-box/NDM5	1710481..1710488	CAGCTGAT
promoter_motif	E-box/NDM5	17481234..17481241	CAGCTGTT
promoter_motif	E-box/NDM5	17484522..17484529	CAGCTGAT
promoter_motif	E-box/NDM5	17501127..17501134	CAGCTGTT
promoter_motif	E-box/NDM5	17501129..17501136	CAGCTGTT
promoter_motif	E-box/NDM5	1752126..1752133	CAGCTGTT
promoter_motif	E-box/NDM5	18184648..18184655	CAGCTCTT
promoter_motif	E-box/NDM5	18496435..18496442	CAGCTCTT
promoter_motif	E-box/NDM5	18677163..18677170	CAGCTGTT
promoter_motif	E-box/NDM5	18677165..18677172	CAGCTGAT
promoter_motif	E-box/NDM5	18677193..18677200	CAGCTCTA
promoter_motif	E-box/NDM5	18695451..18695458	CAGCTGTT
promoter_motif	E-box/NDM5	18703444..18703451	CAGCTGAT
promoter_motif	E-box/NDM5	18943931..18943938	CAGCTGAT
promoter_motif	E-box/NDM5	18974686..18974693	CAGCTGAT
promoter_motif	E-box/NDM5	18990233..18990240	CAGCTCAT
promoter_motif	E-box/NDM5	19034427..19034434	CAGCTGTA
promoter_motif	E-box/NDM5	19110153..19110160	CAGCTCAT
promoter_motif	E-box/NDM5	19114378..19114385	CAGCTGTT
promoter_motif	E-box/NDM5	19114380..19114387	CAGCTGTT
promoter_motif	E-box/NDM5	19127232..19127239	CAGCTGTT
promoter_motif	E-box/NDM5	19127234..19127241	CAGCTGTT
promoter_motif	E-box/NDM5	19453494..19453501	CAGCTCTA
promoter_motif	E-box/NDM5	19484691..19484698	CAGCTGAT
promoter_motif	E-box/NDM5	19484693..19484700	CAGCTGAT
promoter_motif	E-box/NDM5	19530286..19530293	CAGCTGTT
promoter_motif	E-box/NDM5	19758847..19758854	CAGCTGAT
promoter_motif	E-box/NDM5	20091254..20091261	CAGCTGAT
promoter_motif	E-box/NDM5	2037741..2037748	CAGCTCTA
promoter_motif	E-box/NDM5	20382336..20382343	CAGCTGAT
promoter_motif	E-box/NDM5	20382338..20382345	CAGCTGTT
promoter_motif	E-box/NDM5	20734301..20734308	CAGCTGTA
promoter_motif	E-box/NDM5	20734926..20734933	CAGCTCTA
promoter_motif	E-box/NDM5	20797703..20797710	CAGCTCTT
promoter_motif	E-box/NDM5	20926130..20926137	CAGCTCTA
promoter_motif	E-box/NDM5	21158596..21158603	CAGCTGTT
promoter_motif	E-box/NDM5	2147305..2147312	CAGCTGTT
promoter_motif	E-box/NDM5	22667813..22667820	CAGCTGAA
promoter_motif	E-box/NDM5	22667815..22667822	CAGCTGTA
promoter_motif	E-box/NDM5	22758889..22758896	CAGCTCTT
promoter_motif	E-box/NDM5	22918668..22918675	CAGCTCAA
promoter_motif	E-box/NDM5	2420813..2420820	CAGCTCAA
promoter_motif	E-box/NDM5	2492683..2492690	CAGCTGAT
promoter_motif	E-box/NDM5	250842..250849	CAGCTCTA
promoter_motif	E-box/NDM5	25182..25189	CAGCTGAA
promoter_motif	E-box/NDM5	2575059..2575066	CAGCTGTT
promoter_motif	E-box/NDM5	271722..271729	CAGCTGTT
promoter_motif	E-box/NDM5	2768153..2768160	CAGCTCAT
promoter_motif	E-box/NDM5	2879119..2879126	CAGCTGAT
promoter_motif	E-box/NDM5	2885866..2885873	CAGCTGAT
promoter_motif	E-box/NDM5	2885883..2885890	CAGCTGAT
promoter_motif	E-box/NDM5	2988131..2988138	CAGCTGAT
promoter_motif	E-box/NDM5	2992740..2992747	CAGCTGAT
promoter_motif	E-box/NDM5	305878..305885	CAGCTGAA
promoter_motif	E-box/NDM5	3457064..3457071	CAGCTGAT
promoter_motif	E-box/NDM5	3457066..3457073	CAGCTGTT
promoter_motif	E-box/NDM5	3466147..3466154	CAGCTGTT
promoter_motif	E-box/NDM5	3466149..3466156	CAGCTGAT
promoter_motif	E-box/NDM5	3872415..3872422	CAGCTGTT
promoter_motif	E-box/NDM5	3872417..3872424	CAGCTGTT
promoter_motif	E-box/NDM5	4198063..4198070	CAGCTGTT
promoter_motif	E-box/NDM5	4198065..4198072	CAGCTGAT
promoter_motif	E-box/NDM5	4465166..4465173	CAGCTGAT
promoter_motif	E-box/NDM5	4465168..4465175	CAGCTGTT
promoter_motif	E-box/NDM5	4818212..4818219	CAGCTGTT
promoter_motif	E-box/NDM5	4818214..4818221	CAGCTGAT
promoter_motif	E-box/NDM5	4850423..4850430	CAGCTGTT
promoter_motif	E-box/NDM5	4945334..4945341	CAGCTGAT
promoter_motif	E-box/NDM5	4945336..4945343	CAGCTGTT
promoter_motif	E-box/NDM5	4949774..4949781	CAGCTGAT
promoter_motif	E-box/NDM5	4949776..4949783	CAGCTGTT
promoter_motif	E-box/NDM5	4965658..4965665	CAGCTCAT
promoter_motif	E-box/NDM5	4973989..4973996	CAGCTGTT
promoter_motif	E-box/NDM5	4973991..4973998	CAGCTGTT
promoter_motif	E-box/NDM5	4979355..4979362	CAGCTGAT
promoter_motif	E-box/NDM5	4979357..4979364	CAGCTGTT
promoter_motif	E-box/NDM5	5052857..5052864	CAGCTGAT
promoter_motif	E-box/NDM5	5052859..5052866	CAGCTGTT
promoter_motif	E-box/NDM5	5210449..5210456	CAGCTCAA
promoter_motif	E-box/NDM5	5271377..5271384	CAGCTCTA
promoter_motif	E-box/NDM5	5519875..5519882	CAGCTGAT
promoter_motif	E-box/NDM5	5519877..5519884	CAGCTGTT
promoter_motif	E-box/NDM5	5523892..5523899	CAGCTGTT
promoter_motif	E-box/NDM5	5523894..5523901	CAGCTGTT
promoter_motif	E-box/NDM5	5525891..5525898	CAGCTGTT
promoter_motif	E-box/NDM5	5526944..5526951	CAGCTGTT
promoter_motif	E-box/NDM5	5526946..5526953	CAGCTGAT
promoter_motif	E-box/NDM5	5528072..5528079	CAGCTGAT
promoter_motif	E-box/NDM5	5708457..5708464	CAGCTCAT
promoter_motif	E-box/NDM5	5893886..5893893	CAGCTGAA
promoter_motif	E-box/NDM5	5893888..5893895	CAGCTGAA
promoter_motif	E-box/NDM5	6065935..6065942	CAGCTGTT
promoter_motif	E-box/NDM5	6065937..6065944	CAGCTGTT
promoter_motif	E-box/NDM5	6372382..6372389	CAGCTGAT
promoter_motif	E-box/NDM5	6395486..6395493	CAGCTGAA
promoter_motif	E-box/NDM5	6423308..6423315	CAGCTGAA
promoter_motif	E-box/NDM5	6491081..6491088	CAGCTGTT
promoter_motif	E-box/NDM5	6491083..6491090	CAGCTGTT
promoter_motif	E-box/NDM5	6562332..6562339	CAGCTGTA
promoter_motif	E-box/NDM5	6562334..6562341	CAGCTGAT
promoter_motif	E-box/NDM5	6649436..6649443	CAGCTGAA
promoter_motif	E-box/NDM5	6656324..6656331	CAGCTGTT
promoter_motif	E-box/NDM5	6673945..6673952	CAGCTGTT
promoter_motif	E-box/NDM5	6673947..6673954	CAGCTGAT
promoter_motif	E-box/NDM5	7027556..7027563	CAGCTGAT
promoter_motif	E-box/NDM5	7027558..7027565	CAGCTGTT
promoter_motif	E-box/NDM5	7063975..7063982	CAGCTGTA
promoter_motif	E-box/NDM5	7474913..7474920	CAGCTCTT
promoter_motif	E-box/NDM5	776502..776509	CAGCTGTT
promoter_motif	E-box/NDM5	7821545..7821552	CAGCTGAA
promoter_motif	E-box/NDM5	7821547..7821554	CAGCTGAA
promoter_motif	E-box/NDM5	8126874..8126881	CAGCTGTT
promoter_motif	E-box/NDM5	8126876..8126883	CAGCTGTT
promoter_motif	E-box/NDM5	8196896..8196903	CAGCTGTT
promoter_motif	E-box/NDM5	8220747..8220754	CAGCTCTA
promoter_motif	E-box/NDM5	8239875..8239882	CAGCTCTA
promoter_motif	E-box/NDM5	8305595..8305602	CAGCTCTA
promoter_motif	E-box/NDM5	8364619..8364626	CAGCTCTA
promoter_motif	E-box/NDM5	8449554..8449561	CAGCTGTT
promoter_motif	E-box/NDM5	8449556..8449563	CAGCTGTT
promoter_motif	E-box/NDM5	8488973..8488980	CAGCTGTT
promoter_motif	E-box/NDM5	8515093..8515100	CAGCTGTA
promoter_motif	E-box/NDM5	8521888..8521895	CAGCTGAT
promoter_motif	E-box/NDM5	8679772..8679779	CAGCTCTT
promoter_motif	E-box/NDM5	8997403..8997410	CAGCTGAT
promoter_motif	E-box/NDM5	8997405..8997412	CAGCTGTT
promoter_motif	E-box/NDM5	9166765..9166772	CAGCTGTT
promoter_motif	E-box/NDM5	9166767..9166774	CAGCTGTT
promoter_motif	E-box/NDM5	9431055..9431062	CAGCTGAT
promoter_motif	E-box/NDM5	94709..94716	CAGCTCAT
promoter_motif	E-box/NDM5	9895292..9895299	CAGCTGTT
promoter_motif	E-box/NDM5	9895294..9895301	CAGCTGAT
promoter_motif	E-box/NDM5	9897533..9897540	CAGCTCTA
promoter_motif	E-box/NDM5	9921601..9921608	CAGCTGAT
promoter_motif	E-box/NDM5	9926588..9926595	CAGCTCTT

reference = 2R
promoter_motif	TATA/DMp1	10494512..10494518	GTATAAA
promoter_motif	TATA/DMp1	10565666..10565672	GTATAAA
promoter_motif	TATA/DMp1	10634832..10634838	GTATAAA
promoter_motif	TATA/DMp1	10636696..10636702	GTATAAA
promoter_motif	TATA/DMp1	10758606..10758612	GTATAAA
promoter_motif	TATA/DMp1	10763305..10763311	GTATAAA
promoter_motif	TATA/DMp1	10769592..10769598	GTATAAA
promoter_motif	TATA/DMp1	10912382..10912388	GTATAAA
promoter_motif	TATA/DMp1	10943776..10943782	CTATAAA
promoter_motif	TATA/DMp1	11215797..11215803	GTATAAA
promoter_motif	TATA/DMp1	11296320..11296326	CTATAAA
promoter_motif	TATA/DMp1	11437509..11437515	GTATAAA
promoter_motif	TATA/DMp1	12004572..12004578	GTATAAA
promoter_motif	TATA/DMp1	12373082..12373088	GTATAAA
promoter_motif	TATA/DMp1	12464112..12464118	GTATAAA
promoter_motif	TATA/DMp1	12540245..12540251	GTATAAA
promoter_motif	TATA/DMp1	12559508..12559514	CTATAAA
promoter_motif	TATA/DMp1	12634111..12634117	CTATAAA
promoter_motif	TATA/DMp1	12636992..12636998	CTATAAA
promoter_motif	TATA/DMp1	12637864..12637870	CTATAAA
promoter_motif	TATA/DMp1	12714344..12714350	CTATAAA
promoter_motif	TATA/DMp1	12984958..12984964	GTATAAA
promoter_motif	TATA/DMp1	13046563..13046569	CTATAAA
promoter_motif	TATA/DMp1	130487..130493	CTATAAA
promoter_motif	TATA/DMp1	13054033..13054039	GTATAAA
promoter_motif	TATA/DMp1	13398987..13398993	CTATAAA
promoter_motif	TATA/DMp1	13604026..13604032	CTATAAA
promoter_motif	TATA/DMp1	13739552..13739558	GTATAAA
promoter_motif	TATA/DMp1	13777502..13777508	CTATAAA
promoter_motif	TATA/DMp1	13939634..13939640	CTATAAA
promoter_motif	TATA/DMp1	13941594..13941600	CTATAAA
promoter_motif	TATA/DMp1	13997451..13997457	CTATAAA
promoter_motif	TATA/DMp1	14080382..14080388	CTATAAA
promoter_motif	TATA/DMp1	14273117..14273123	CTATAAA
promoter_motif	TATA/DMp1	14277433..14277439	CTATAAA
promoter_motif	TATA/DMp1	14278157..14278163	CTATAAA
promoter_motif	TATA/DMp1	14294395..14294401	CTATAAA
promoter_motif	TATA/DMp1	14424243..14424249	GTATAAA
promoter_motif	TATA/DMp1	14625962..14625968	CTATAAA
promoter_motif	TATA/DMp1	14702542..14702548	GTATAAA
promoter_motif	TATA/DMp1	14753240..14753246	CTATAAA
promoter_motif	TATA/DMp1	15269095..15269101	GTATAAA
promoter_motif	TATA/DMp1	15388851..15388857	CTATAAA
promoter_motif	TATA/DMp1	15585198..15585204	GTATAAA
promoter_motif	TATA/DMp1	15591326..15591332	GTATAAA
promoter_motif	TATA/DMp1	15599821..15599827	GTATAAA
promoter_motif	TATA/DMp1	15600869..15600875	CTATAAA
promoter_motif	TATA/DMp1	15658775..15658781	CTATAAA
promoter_motif	TATA/DMp1	15671575..15671581	CTATAAA
promoter_motif	TATA/DMp1	1641995..1642001	GTATAAA
promoter_motif	TATA/DMp1	16420833..16420839	GTATAAA
promoter_motif	TATA/DMp1	16421984..16421990	GTATAAA
promoter_motif	TATA/DMp1	16638390..16638396	GTATAAA
promoter_motif	TATA/DMp1	16756849..16756855	CTATAAA
promoter_motif	TATA/DMp1	1680523..1680529	CTATAAA
promoter_motif	TATA/DMp1	16831499..16831505	GTATAAA
promoter_motif	TATA/DMp1	16949105..16949111	CTATAAA
promoter_motif	TATA/DMp1	17169205..17169211	GTATAAA
promoter_motif	TATA/DMp1	17652991..17652997	GTATAAA
promoter_motif	TATA/DMp1	17722578..17722584	GTATAAA
promoter_motif	TATA/DMp1	18486809..18486815	GTATAAA
promoter_motif	TATA/DMp1	18590177..18590183	CTATAAA
promoter_motif	TATA/DMp1	18871838..18871844	CTATAAA
promoter_motif	TATA/DMp1	18872876..18872882	CTATAAA
promoter_motif	TATA/DMp1	18952261..18952267	GTATAAA
promoter_motif	TATA/DMp1	1934676..1934682	CTATAAA
promoter_motif	TATA/DMp1	19359272..19359278	GTATAAA
promoter_motif	TATA/DMp1	19361179..19361185	GTATAAA
promoter_motif	TATA/DMp1	1937679..1937685	GTATAAA
promoter_motif	TATA/DMp1	1947093..1947099	GTATAAA
promoter_motif	TATA/DMp1	19573089..19573095	GTATAAA
promoter_motif	TATA/DMp1	19585607..19585613	CTATAAA
promoter_motif	TATA/DMp1	19635051..19635057	GTATAAA
promoter_motif	TATA/DMp1	19639406..19639412	CTATAAA
promoter_motif	TATA/DMp1	19827905..19827911	GTATAAA
promoter_motif	TATA/DMp1	19836163..19836169	GTATAAA
promoter_motif	TATA/DMp1	20181595..20181601	CTATAAA
promoter_motif	TATA/DMp1	20298098..20298104	GTATAAA
promoter_motif	TATA/DMp1	20418815..20418821	CTATAAA
promoter_motif	TATA/DMp1	20465692..20465698	GTATAAA
promoter_motif	TATA/DMp1	20785770..20785776	CTATAAA
promoter_motif	TATA/DMp1	20859391..20859397	GTATAAA
promoter_motif	TATA/DMp1	2512117..2512123	GTATAAA
promoter_motif	TATA/DMp1	2607079..2607085	CTATAAA
promoter_motif	TATA/DMp1	2766174..2766180	GTATAAA
promoter_motif	TATA/DMp1	2831529..2831535	CTATAAA
promoter_motif	TATA/DMp1	2832951..2832957	CTATAAA
promoter_motif	TATA/DMp1	3019668..3019674	GTATAAA
promoter_motif	TATA/DMp1	3035172..3035178	CTATAAA
promoter_motif	TATA/DMp1	3136639..3136645	CTATAAA
promoter_motif	TATA/DMp1	3148796..3148802	GTATAAA
promoter_motif	TATA/DMp1	3549469..3549475	GTATAAA
promoter_motif	TATA/DMp1	3551259..3551265	GTATAAA
promoter_motif	TATA/DMp1	3814129..3814135	GTATAAA
promoter_motif	TATA/DMp1	3979174..3979180	CTATAAA
promoter_motif	TATA/DMp1	4022614..4022620	GTATAAA
promoter_motif	TATA/DMp1	4325124..4325130	GTATAAA
promoter_motif	TATA/DMp1	4339430..4339436	GTATAAA
promoter_motif	TATA/DMp1	4352633..4352639	CTATAAA
promoter_motif	TATA/DMp1	4359428..4359434	CTATAAA
promoter_motif	TATA/DMp1	4466015..4466021	GTATAAA
promoter_motif	TATA/DMp1	4477972..4477978	GTATAAA
promoter_motif	TATA/DMp1	4583324..4583330	CTATAAA
promoter_motif	TATA/DMp1	4604424..4604430	GTATAAA
promoter_motif	TATA/DMp1	4932240..4932246	GTATAAA
promoter_motif	TATA/DMp1	5048972..5048978	CTATAAA
promoter_motif	TATA/DMp1	5134775..5134781	GTATAAA
promoter_motif	TATA/DMp1	5232883..5232889	CTATAAA
promoter_motif	TATA/DMp1	5250435..5250441	CTATAAA
promoter_motif	TATA/DMp1	5476332..5476338	CTATAAA
promoter_motif	TATA/DMp1	5641174..5641180	GTATAAA
promoter_motif	TATA/DMp1	5700306..5700312	CTATAAA
promoter_motif	TATA/DMp1	5931036..5931042	CTATAAA
promoter_motif	TATA/DMp1	5975046..5975052	GTATAAA
promoter_motif	TATA/DMp1	6306194..6306200	GTATAAA
promoter_motif	TATA/DMp1	6308597..6308603	GTATAAA
promoter_motif	TATA/DMp1	6311912..6311918	GTATAAA
promoter_motif	TATA/DMp1	6315443..6315449	GTATAAA
promoter_motif	TATA/DMp1	6797379..6797385	CTATAAA
promoter_motif	TATA/DMp1	7122723..7122729	CTATAAA
promoter_motif	TATA/DMp1	7132904..7132910	CTATAAA
promoter_motif	TATA/DMp1	7149338..7149344	CTATAAA
promoter_motif	TATA/DMp1	7195097..7195103	CTATAAA
promoter_motif	TATA/DMp1	7224319..7224325	CTATAAA
promoter_motif	TATA/DMp1	7233592..7233598	GTATAAA
promoter_motif	TATA/DMp1	7237401..7237407	GTATAAA
promoter_motif	TATA/DMp1	7238285..7238291	GTATAAA
promoter_motif	TATA/DMp1	7241905..7241911	GTATAAA
promoter_motif	TATA/DMp1	7242791..7242797	GTATAAA
promoter_motif	TATA/DMp1	7248169..7248175	CTATAAA
promoter_motif	TATA/DMp1	7293151..7293157	CTATAAA
promoter_motif	TATA/DMp1	7932090..7932096	GTATAAA
promoter_motif	TATA/DMp1	8061793..8061799	GTATAAA
promoter_motif	TATA/DMp1	8073139..8073145	GTATAAA
promoter_motif	TATA/DMp1	8127851..8127857	CTATAAA
promoter_motif	TATA/DMp1	8128698..8128704	GTATAAA
promoter_motif	TATA/DMp1	8262762..8262768	GTATAAA
promoter_motif	TATA/DMp1	8289691..8289697	GTATAAA
promoter_motif	TATA/DMp1	8315394..8315400	GTATAAA
promoter_motif	TATA/DMp1	8562951..8562957	CTATAAA
promoter_motif	TATA/DMp1	8578483..8578489	CTATAAA
promoter_motif	TATA/DMp1	9294486..9294492	CTATAAA
promoter_motif	TATA/DMp1	9299213..9299219	CTATAAA
promoter_motif	TATA/DMp1	9321663..9321669	CTATAAA
promoter_motif	TATA/DMp1	9722621..9722627	CTATAAA
promoter_motif	TATA/DMp1	9723895..9723901	CTATAAA
promoter_motif	INR/DMp2	10099913..10099918	TCAGTT
promoter_motif	INR/DMp2	10195646..10195651	TCAGTC
promoter_motif	INR/DMp2	10247794..10247799	TCAGTT
promoter_motif	INR/DMp2	10562555..10562560	TCAGTC
promoter_motif	INR/DMp2	10562559..10562564	TCAGTC
promoter_motif	INR/DMp2	10562563..10562568	TCAGTC
promoter_motif	INR/DMp2	10565635..10565640	TCAGTT
promoter_motif	INR/DMp2	10601122..10601127	TCAGTC
promoter_motif	INR/DMp2	10633464..10633469	TCAGTT
promoter_motif	INR/DMp2	10634865..10634870	TCAGTC
promoter_motif	INR/DMp2	10636729..10636734	TCAGTT
promoter_motif	INR/DMp2	10686456..10686461	TCAGTT
promoter_motif	INR/DMp2	10695963..10695968	TCAGTC
promoter_motif	INR/DMp2	10720337..10720342	TCAGTC
promoter_motif	INR/DMp2	10761457..10761462	TCAGTT
promoter_motif	INR/DMp2	10765291..10765296	TCAGTC
promoter_motif	INR/DMp2	10769623..10769628	TCAGTT
promoter_motif	INR/DMp2	10804870..10804875	TCAGTT
promoter_motif	INR/DMp2	10837249..10837254	TCAGTC
promoter_motif	INR/DMp2	10838411..10838416	TCAGTT
promoter_motif	INR/DMp2	10943753..10943758	TCAGTT
promoter_motif	INR/DMp2	10943757..10943762	TCAGTC
promoter_motif	INR/DMp2	11129091..11129096	TCAGTC
promoter_motif	INR/DMp2	11185847..11185852	TCAGTC
promoter_motif	INR/DMp2	11213885..11213890	TCAGTT
promoter_motif	INR/DMp2	11297657..11297662	TCAGTC
promoter_motif	INR/DMp2	11312735..11312740	TCAGTC
promoter_motif	INR/DMp2	11370333..11370338	TCAGTT
promoter_motif	INR/DMp2	11387152..11387157	TCAGTC
promoter_motif	INR/DMp2	1142500..1142505	TCAGTT
promoter_motif	INR/DMp2	11443316..11443321	TCAGTT
promoter_motif	INR/DMp2	11563455..11563460	TCAGTT
promoter_motif	INR/DMp2	11589195..11589200	TCAGTT
promoter_motif	INR/DMp2	11614889..11614894	TCAGTT
promoter_motif	INR/DMp2	11734858..11734863	TCAGTT
promoter_motif	INR/DMp2	11743460..11743465	TCAGTT
promoter_motif	INR/DMp2	11749445..11749450	TCAGTT
promoter_motif	INR/DMp2	11801451..11801456	TCAGTC
promoter_motif	INR/DMp2	11830382..11830387	TCAGTC
promoter_motif	INR/DMp2	11887786..11887791	TCAGTT
promoter_motif	INR/DMp2	11905242..11905247	TCAGTC
promoter_motif	INR/DMp2	12010951..12010956	TCAGTC
promoter_motif	INR/DMp2	12046288..12046293	TCAGTT
promoter_motif	INR/DMp2	12046292..12046297	TCAGTC
promoter_motif	INR/DMp2	12068753..12068758	TCAGTT
promoter_motif	INR/DMp2	12225810..12225815	TCAGTC
promoter_motif	INR/DMp2	12286430..12286435	TCAGTT
promoter_motif	INR/DMp2	12378629..12378634	TCAGTT
promoter_motif	INR/DMp2	12422464..12422469	TCAGTT
promoter_motif	INR/DMp2	12439763..12439768	TCAGTT
promoter_motif	INR/DMp2	12459586..12459591	TCAGTT
promoter_motif	INR/DMp2	12495183..12495188	TCAGTT
promoter_motif	INR/DMp2	12579208..12579213	TCAGTT
promoter_motif	INR/DMp2	12618886..12618891	TCAGTC
promoter_motif	INR/DMp2	12641990..12641995	TCAGTT
promoter_motif	INR/DMp2	12756908..12756913	TCAGTT
promoter_motif	INR/DMp2	12761264..12761269	TCAGTT
promoter_motif	INR/DMp2	12984928..12984933	TCAGTT
promoter_motif	INR/DMp2	12990388..12990393	TCAGTC
promoter_motif	INR/DMp2	12996350..12996355	TCAGTC
promoter_motif	INR/DMp2	1301251..1301256	TCAGTT
promoter_motif	INR/DMp2	13023954..13023959	TCAGTC
promoter_motif	INR/DMp2	13024745..13024750	TCAGTC
promoter_motif	INR/DMp2	13282100..13282105	TCAGTT
promoter_motif	INR/DMp2	13294927..13294932	TCAGTT
promoter_motif	INR/DMp2	13297701..13297706	TCAGTC
promoter_motif	INR/DMp2	13363567..13363572	TCAGTC
promoter_motif	INR/DMp2	13471511..13471516	TCAGTT
promoter_motif	INR/DMp2	13482756..13482761	TCAGTT
promoter_motif	INR/DMp2	13526636..13526641	TCAGTT
promoter_motif	INR/DMp2	13616468..13616473	TCAGTC
promoter_motif	INR/DMp2	13643920..13643925	TCAGTT
promoter_motif	INR/DMp2	13680375..13680380	TCAGTC
promoter_motif	INR/DMp2	13701848..13701853	TCAGTT
promoter_motif	INR/DMp2	13711072..13711077	TCAGTC
promoter_motif	INR/DMp2	13734198..13734203	TCAGTT
promoter_motif	INR/DMp2	13734204..13734209	TCAGTT
promoter_motif	INR/DMp2	13748289..13748294	TCAGTC
promoter_motif	INR/DMp2	13995887..13995892	TCAGTT
promoter_motif	INR/DMp2	14011375..14011380	TCAGTT
promoter_motif	INR/DMp2	1406622..1406627	TCAGTT
promoter_motif	INR/DMp2	14076482..14076487	TCAGTT
promoter_motif	INR/DMp2	14080351..14080356	TCAGTT
promoter_motif	INR/DMp2	14176253..14176258	TCAGTC
promoter_motif	INR/DMp2	14271459..14271464	TCAGTT
promoter_motif	INR/DMp2	14272073..14272078	TCAGTT
promoter_motif	INR/DMp2	14274109..14274114	TCAGTT
promoter_motif	INR/DMp2	14275628..14275633	TCAGTT
promoter_motif	INR/DMp2	14277465..14277470	TCAGTT
promoter_motif	INR/DMp2	14285896..14285901	TCAGTC
promoter_motif	INR/DMp2	14310440..14310445	TCAGTT
promoter_motif	INR/DMp2	14341979..14341984	TCAGTT
promoter_motif	INR/DMp2	14385525..14385530	TCAGTT
promoter_motif	INR/DMp2	14391113..14391118	TCAGTT
promoter_motif	INR/DMp2	14414935..14414940	TCAGTT
promoter_motif	INR/DMp2	14424275..14424280	TCAGTT
promoter_motif	INR/DMp2	14505515..14505520	TCAGTT
promoter_motif	INR/DMp2	14540263..14540268	TCAGTC
promoter_motif	INR/DMp2	14540274..14540279	TCAGTT
promoter_motif	INR/DMp2	14561034..14561039	TCAGTT
promoter_motif	INR/DMp2	14642493..14642498	TCAGTT
promoter_motif	INR/DMp2	14642499..14642504	TCAGTT
promoter_motif	INR/DMp2	14648570..14648575	TCAGTC
promoter_motif	INR/DMp2	14648574..14648579	TCAGTC
promoter_motif	INR/DMp2	14670804..14670809	TCAGTC
promoter_motif	INR/DMp2	14698957..14698962	TCAGTT
promoter_motif	INR/DMp2	14702511..14702516	TCAGTC
promoter_motif	INR/DMp2	14749573..14749578	TCAGTT
promoter_motif	INR/DMp2	14753273..14753278	TCAGTC
promoter_motif	INR/DMp2	14754899..14754904	TCAGTT
promoter_motif	INR/DMp2	14765897..14765902	TCAGTT
promoter_motif	INR/DMp2	14878542..14878547	TCAGTC
promoter_motif	INR/DMp2	14954662..14954667	TCAGTT
promoter_motif	INR/DMp2	15015124..15015129	TCAGTT
promoter_motif	INR/DMp2	15057747..15057752	TCAGTT
promoter_motif	INR/DMp2	15116550..15116555	TCAGTT
promoter_motif	INR/DMp2	15116556..15116561	TCAGTT
promoter_motif	INR/DMp2	15172729..15172734	TCAGTC
promoter_motif	INR/DMp2	15212992..15212997	TCAGTT
promoter_motif	INR/DMp2	15269127..15269132	TCAGTT
promoter_motif	INR/DMp2	15273427..15273432	TCAGTC
promoter_motif	INR/DMp2	15337083..15337088	TCAGTT
promoter_motif	INR/DMp2	15519003..15519008	TCAGTT
promoter_motif	INR/DMp2	15568891..15568896	TCAGTT
promoter_motif	INR/DMp2	15999014..15999019	TCAGTT
promoter_motif	INR/DMp2	16204431..16204436	TCAGTT
promoter_motif	INR/DMp2	16208001..16208006	TCAGTT
promoter_motif	INR/DMp2	16392657..16392662	TCAGTC
promoter_motif	INR/DMp2	16416966..16416971	TCAGTC
promoter_motif	INR/DMp2	16426816..16426821	TCAGTT
promoter_motif	INR/DMp2	16469630..16469635	TCAGTT
promoter_motif	INR/DMp2	16680486..16680491	TCAGTT
promoter_motif	INR/DMp2	16739623..16739628	TCAGTT
promoter_motif	INR/DMp2	16831535..16831540	TCAGTC
promoter_motif	INR/DMp2	16831539..16831544	TCAGTT
promoter_motif	INR/DMp2	16848411..16848416	TCAGTC
promoter_motif	INR/DMp2	16905740..16905745	TCAGTC
promoter_motif	INR/DMp2	16961529..16961534	TCAGTC
promoter_motif	INR/DMp2	16979726..16979731	TCAGTT
promoter_motif	INR/DMp2	17008998..17009003	TCAGTC
promoter_motif	INR/DMp2	17029943..17029948	TCAGTT
promoter_motif	INR/DMp2	17035646..17035651	TCAGTT
promoter_motif	INR/DMp2	17058135..17058140	TCAGTT
promoter_motif	INR/DMp2	17138459..17138464	TCAGTT
promoter_motif	INR/DMp2	17155093..17155098	TCAGTT
promoter_motif	INR/DMp2	17185517..17185522	TCAGTT
promoter_motif	INR/DMp2	17273849..17273854	TCAGTT
promoter_motif	INR/DMp2	17409350..17409355	TCAGTC
promoter_motif	INR/DMp2	17477935..17477940	TCAGTT
promoter_motif	INR/DMp2	17494451..17494456	TCAGTT
promoter_motif	INR/DMp2	17497717..17497722	TCAGTC
promoter_motif	INR/DMp2	17559183..17559188	TCAGTT
promoter_motif	INR/DMp2	17590394..17590399	TCAGTT
promoter_motif	INR/DMp2	17590399..17590404	TCAGTT
promoter_motif	INR/DMp2	17590410..17590415	TCAGTT
promoter_motif	INR/DMp2	17599111..17599116	TCAGTT
promoter_motif	INR/DMp2	17644913..17644918	TCAGTC
promoter_motif	INR/DMp2	17688402..17688407	TCAGTT
promoter_motif	INR/DMp2	17958781..17958786	TCAGTT
promoter_motif	INR/DMp2	18003840..18003845	TCAGTT
promoter_motif	INR/DMp2	18015312..18015317	TCAGTC
promoter_motif	INR/DMp2	18067200..18067205	TCAGTT
promoter_motif	INR/DMp2	18080654..18080659	TCAGTC
promoter_motif	INR/DMp2	18090161..18090166	TCAGTT
promoter_motif	INR/DMp2	18090167..18090172	TCAGTC
promoter_motif	INR/DMp2	18093084..18093089	TCAGTT
promoter_motif	INR/DMp2	18131467..18131472	TCAGTT
promoter_motif	INR/DMp2	18205168..18205173	TCAGTT
promoter_motif	INR/DMp2	18296153..18296158	TCAGTT
promoter_motif	INR/DMp2	18365890..18365895	TCAGTC
promoter_motif	INR/DMp2	18434058..18434063	TCAGTC
promoter_motif	INR/DMp2	18437600..18437605	TCAGTC
promoter_motif	INR/DMp2	18482175..18482180	TCAGTT
promoter_motif	INR/DMp2	18482202..18482207	TCAGTC
promoter_motif	INR/DMp2	18531417..18531422	TCAGTC
promoter_motif	INR/DMp2	18533840..18533845	TCAGTC
promoter_motif	INR/DMp2	18534743..18534748	TCAGTC
promoter_motif	INR/DMp2	18535975..18535980	TCAGTT
promoter_motif	INR/DMp2	18537245..18537250	TCAGTT
promoter_motif	INR/DMp2	18538060..18538065	TCAGTT
promoter_motif	INR/DMp2	18538087..18538092	TCAGTC
promoter_motif	INR/DMp2	18542892..18542897	TCAGTT
promoter_motif	INR/DMp2	18544491..18544496	TCAGTT
promoter_motif	INR/DMp2	18551196..18551201	TCAGTC
promoter_motif	INR/DMp2	18554659..18554664	TCAGTT
promoter_motif	INR/DMp2	18576475..18576480	TCAGTT
promoter_motif	INR/DMp2	18590210..18590215	TCAGTT
promoter_motif	INR/DMp2	18642734..18642739	TCAGTT
promoter_motif	INR/DMp2	18693816..18693821	TCAGTC
promoter_motif	INR/DMp2	18746314..18746319	TCAGTT
promoter_motif	INR/DMp2	18783697..18783702	TCAGTT
promoter_motif	INR/DMp2	18828464..18828469	TCAGTT
promoter_motif	INR/DMp2	18871806..18871811	TCAGTT
promoter_motif	INR/DMp2	18873859..18873864	TCAGTT
promoter_motif	INR/DMp2	18933847..18933852	TCAGTT
promoter_motif	INR/DMp2	18945803..18945808	TCAGTT
promoter_motif	INR/DMp2	19028111..19028116	TCAGTC
promoter_motif	INR/DMp2	19235157..19235162	TCAGTT
promoter_motif	INR/DMp2	19246260..19246265	TCAGTC
promoter_motif	INR/DMp2	19426002..19426007	TCAGTC
promoter_motif	INR/DMp2	19575687..19575692	TCAGTT
promoter_motif	INR/DMp2	19588262..19588267	TCAGTT
promoter_motif	INR/DMp2	19589921..19589926	TCAGTC
promoter_motif	INR/DMp2	19594392..19594397	TCAGTC
promoter_motif	INR/DMp2	19601423..19601428	TCAGTT
promoter_motif	INR/DMp2	19821282..19821287	TCAGTT
promoter_motif	INR/DMp2	19823200..19823205	TCAGTT
promoter_motif	INR/DMp2	19841628..19841633	TCAGTT
promoter_motif	INR/DMp2	19850477..19850482	TCAGTT
promoter_motif	INR/DMp2	19857828..19857833	TCAGTC
promoter_motif	INR/DMp2	19866732..19866737	TCAGTT
promoter_motif	INR/DMp2	19866737..19866742	TCAGTT
promoter_motif	INR/DMp2	19866742..19866747	TCAGTT
promoter_motif	INR/DMp2	19866758..19866763	TCAGTT
promoter_motif	INR/DMp2	19904705..19904710	TCAGTC
promoter_motif	INR/DMp2	19914069..19914074	TCAGTT
promoter_motif	INR/DMp2	19918717..19918722	TCAGTT
promoter_motif	INR/DMp2	20046887..20046892	TCAGTT
promoter_motif	INR/DMp2	20117311..20117316	TCAGTT
promoter_motif	INR/DMp2	20193404..20193409	TCAGTT
promoter_motif	INR/DMp2	20231225..20231230	TCAGTT
promoter_motif	INR/DMp2	20265339..20265344	TCAGTT
promoter_motif	INR/DMp2	20550932..20550937	TCAGTC
promoter_motif	INR/DMp2	2056584..2056589	TCAGTC
promoter_motif	INR/DMp2	20644904..20644909	TCAGTT
promoter_motif	INR/DMp2	20644909..20644914	TCAGTT
promoter_motif	INR/DMp2	20682990..20682995	TCAGTC
promoter_motif	INR/DMp2	20764220..20764225	TCAGTT
promoter_motif	INR/DMp2	20769101..20769106	TCAGTT
promoter_motif	INR/DMp2	20778534..20778539	TCAGTT
promoter_motif	INR/DMp2	20824991..20824996	TCAGTC
promoter_motif	INR/DMp2	20832117..20832122	TCAGTT
promoter_motif	INR/DMp2	2083508..2083513	TCAGTT
promoter_motif	INR/DMp2	20870718..20870723	TCAGTT
promoter_motif	INR/DMp2	20899586..20899591	TCAGTT
promoter_motif	INR/DMp2	20949486..20949491	TCAGTT
promoter_motif	INR/DMp2	21061712..21061717	TCAGTT
promoter_motif	INR/DMp2	21064232..21064237	TCAGTT
promoter_motif	INR/DMp2	21114139..21114144	TCAGTC
promoter_motif	INR/DMp2	2129507..2129512	TCAGTT
promoter_motif	INR/DMp2	2129516..2129521	TCAGTC
promoter_motif	INR/DMp2	2512098..2512103	TCAGTC
promoter_motif	INR/DMp2	2523751..2523756	TCAGTT
promoter_motif	INR/DMp2	2532597..2532602	TCAGTT
promoter_motif	INR/DMp2	2577476..2577481	TCAGTT
promoter_motif	INR/DMp2	2633898..2633903	TCAGTT
promoter_motif	INR/DMp2	2715911..2715916	TCAGTC
promoter_motif	INR/DMp2	2766143..2766148	TCAGTT
promoter_motif	INR/DMp2	2773908..2773913	TCAGTT
promoter_motif	INR/DMp2	2837886..2837891	TCAGTT
promoter_motif	INR/DMp2	2862390..2862395	TCAGTT
promoter_motif	INR/DMp2	2880180..2880185	TCAGTT
promoter_motif	INR/DMp2	2880190..2880195	TCAGTT
promoter_motif	INR/DMp2	2886356..2886361	TCAGTT
promoter_motif	INR/DMp2	2916416..2916421	TCAGTT
promoter_motif	INR/DMp2	2916423..2916428	TCAGTT
promoter_motif	INR/DMp2	2927642..2927647	TCAGTT
promoter_motif	INR/DMp2	2933278..2933283	TCAGTT
promoter_motif	INR/DMp2	2937300..2937305	TCAGTT
promoter_motif	INR/DMp2	2940278..2940283	TCAGTC
promoter_motif	INR/DMp2	2951068..2951073	TCAGTT
promoter_motif	INR/DMp2	2961654..2961659	TCAGTT
promoter_motif	INR/DMp2	2986061..2986066	TCAGTT
promoter_motif	INR/DMp2	3017308..3017313	TCAGTT
promoter_motif	INR/DMp2	3019637..3019642	TCAGTT
promoter_motif	INR/DMp2	3038206..3038211	TCAGTC
promoter_motif	INR/DMp2	3041140..3041145	TCAGTT
promoter_motif	INR/DMp2	3045742..3045747	TCAGTT
promoter_motif	INR/DMp2	3074753..3074758	TCAGTT
promoter_motif	INR/DMp2	3148763..3148768	TCAGTC
promoter_motif	INR/DMp2	3306553..3306558	TCAGTT
promoter_motif	INR/DMp2	3332128..3332133	TCAGTC
promoter_motif	INR/DMp2	3339053..3339058	TCAGTC
promoter_motif	INR/DMp2	3380091..3380096	TCAGTT
promoter_motif	INR/DMp2	3387654..3387659	TCAGTC
promoter_motif	INR/DMp2	3387658..3387663	TCAGTC
promoter_motif	INR/DMp2	3403885..3403890	TCAGTC
promoter_motif	INR/DMp2	3596681..3596686	TCAGTT
promoter_motif	INR/DMp2	3596692..3596697	TCAGTT
promoter_motif	INR/DMp2	3596700..3596705	TCAGTT
promoter_motif	INR/DMp2	3615009..3615014	TCAGTT
promoter_motif	INR/DMp2	3670132..3670137	TCAGTT
promoter_motif	INR/DMp2	3837325..3837330	TCAGTT
promoter_motif	INR/DMp2	3855546..3855551	TCAGTT
promoter_motif	INR/DMp2	3889621..3889626	TCAGTT
promoter_motif	INR/DMp2	3894755..3894760	TCAGTC
promoter_motif	INR/DMp2	3901256..3901261	TCAGTC
promoter_motif	INR/DMp2	3957315..3957320	TCAGTC
promoter_motif	INR/DMp2	3957319..3957324	TCAGTT
promoter_motif	INR/DMp2	3970481..3970486	TCAGTC
promoter_motif	INR/DMp2	4033479..4033484	TCAGTC
promoter_motif	INR/DMp2	4048732..4048737	TCAGTC
promoter_motif	INR/DMp2	4257496..4257501	TCAGTC
promoter_motif	INR/DMp2	4318742..4318747	TCAGTC
promoter_motif	INR/DMp2	4318749..4318754	TCAGTT
promoter_motif	INR/DMp2	4322074..4322079	TCAGTC
promoter_motif	INR/DMp2	4322081..4322086	TCAGTT
promoter_motif	INR/DMp2	4322950..4322955	TCAGTC
promoter_motif	INR/DMp2	4325157..4325162	TCAGTC
promoter_motif	INR/DMp2	4350277..4350282	TCAGTC
promoter_motif	INR/DMp2	4352665..4352670	TCAGTC
promoter_motif	INR/DMp2	4458005..4458010	TCAGTT
promoter_motif	INR/DMp2	4478004..4478009	TCAGTC
promoter_motif	INR/DMp2	4583294..4583299	TCAGTC
promoter_motif	INR/DMp2	4583932..4583937	TCAGTC
promoter_motif	INR/DMp2	4600210..4600215	TCAGTT
promoter_motif	INR/DMp2	4611145..4611150	TCAGTC
promoter_motif	INR/DMp2	4623314..4623319	TCAGTC
promoter_motif	INR/DMp2	4636490..4636495	TCAGTC
promoter_motif	INR/DMp2	4636512..4636517	TCAGTC
promoter_motif	INR/DMp2	4747906..4747911	TCAGTC
promoter_motif	INR/DMp2	4873050..4873055	TCAGTC
promoter_motif	INR/DMp2	4873073..4873078	TCAGTC
promoter_motif	INR/DMp2	4873077..4873082	TCAGTC
promoter_motif	INR/DMp2	4929641..4929646	TCAGTT
promoter_motif	INR/DMp2	4949430..4949435	TCAGTT
promoter_motif	INR/DMp2	5052467..5052472	TCAGTT
promoter_motif	INR/DMp2	5068670..5068675	TCAGTT
promoter_motif	INR/DMp2	5073840..5073845	TCAGTT
promoter_motif	INR/DMp2	5129824..5129829	TCAGTT
promoter_motif	INR/DMp2	5151473..5151478	TCAGTT
promoter_motif	INR/DMp2	5239154..5239159	TCAGTT
promoter_motif	INR/DMp2	5329058..5329063	TCAGTT
promoter_motif	INR/DMp2	5381672..5381677	TCAGTT
promoter_motif	INR/DMp2	5449143..5449148	TCAGTC
promoter_motif	INR/DMp2	5467072..5467077	TCAGTT
promoter_motif	INR/DMp2	5591887..5591892	TCAGTT
promoter_motif	INR/DMp2	5593772..5593777	TCAGTT
promoter_motif	INR/DMp2	5704807..5704812	TCAGTT
promoter_motif	INR/DMp2	5721065..5721070	TCAGTT
promoter_motif	INR/DMp2	5724144..5724149	TCAGTC
promoter_motif	INR/DMp2	5730208..5730213	TCAGTT
promoter_motif	INR/DMp2	5749046..5749051	TCAGTC
promoter_motif	INR/DMp2	5758976..5758981	TCAGTT
promoter_motif	INR/DMp2	5790785..5790790	TCAGTT
promoter_motif	INR/DMp2	5965858..5965863	TCAGTT
promoter_motif	INR/DMp2	6156522..6156527	TCAGTT
promoter_motif	INR/DMp2	6163168..6163173	TCAGTT
promoter_motif	INR/DMp2	6178520..6178525	TCAGTT
promoter_motif	INR/DMp2	6190527..6190532	TCAGTT
promoter_motif	INR/DMp2	6201403..6201408	TCAGTC
promoter_motif	INR/DMp2	6282689..6282694	TCAGTT
promoter_motif	INR/DMp2	6308565..6308570	TCAGTT
promoter_motif	INR/DMp2	6362980..6362985	TCAGTC
promoter_motif	INR/DMp2	6366064..6366069	TCAGTC
promoter_motif	INR/DMp2	6429161..6429166	TCAGTT
promoter_motif	INR/DMp2	6429168..6429173	TCAGTC
promoter_motif	INR/DMp2	6471197..6471202	TCAGTT
promoter_motif	INR/DMp2	6471202..6471207	TCAGTT
promoter_motif	INR/DMp2	6612786..6612791	TCAGTC
promoter_motif	INR/DMp2	6696423..6696428	TCAGTC
promoter_motif	INR/DMp2	6731527..6731532	TCAGTT
promoter_motif	INR/DMp2	6762244..6762249	TCAGTT
promoter_motif	INR/DMp2	6968537..6968542	TCAGTT
promoter_motif	INR/DMp2	7125141..7125146	TCAGTC
promoter_motif	INR/DMp2	7135633..7135638	TCAGTT
promoter_motif	INR/DMp2	7162782..7162787	TCAGTC
promoter_motif	INR/DMp2	7165940..7165945	TCAGTT
promoter_motif	INR/DMp2	7208831..7208836	TCAGTT
promoter_motif	INR/DMp2	7224351..7224356	TCAGTT
promoter_motif	INR/DMp2	7227630..7227635	TCAGTT
promoter_motif	INR/DMp2	7363212..7363217	TCAGTT
promoter_motif	INR/DMp2	7415375..7415380	TCAGTC
promoter_motif	INR/DMp2	7563446..7563451	TCAGTT
promoter_motif	INR/DMp2	75671..75676	TCAGTT
promoter_motif	INR/DMp2	7573930..7573935	TCAGTT
promoter_motif	INR/DMp2	7573934..7573939	TCAGTC
promoter_motif	INR/DMp2	7599766..7599771	TCAGTT
promoter_motif	INR/DMp2	7732824..7732829	TCAGTT
promoter_motif	INR/DMp2	7748801..7748806	TCAGTT
promoter_motif	INR/DMp2	7753885..7753890	TCAGTT
promoter_motif	INR/DMp2	8058776..8058781	TCAGTC
promoter_motif	INR/DMp2	8061763..8061768	TCAGTT
promoter_motif	INR/DMp2	8067336..8067341	TCAGTT
promoter_motif	INR/DMp2	8098727..8098732	TCAGTT
promoter_motif	INR/DMp2	8194033..8194038	TCAGTT
promoter_motif	INR/DMp2	8198179..8198184	TCAGTC
promoter_motif	INR/DMp2	8201622..8201627	TCAGTT
promoter_motif	INR/DMp2	8213617..8213622	TCAGTC
promoter_motif	INR/DMp2	8213635..8213640	TCAGTC
promoter_motif	INR/DMp2	8246940..8246945	TCAGTT
promoter_motif	INR/DMp2	8323345..8323350	TCAGTC
promoter_motif	INR/DMp2	8394825..8394830	TCAGTT
promoter_motif	INR/DMp2	8532640..8532645	TCAGTT
promoter_motif	INR/DMp2	8535719..8535724	TCAGTC
promoter_motif	INR/DMp2	8543459..8543464	TCAGTC
promoter_motif	INR/DMp2	8553299..8553304	TCAGTT
promoter_motif	INR/DMp2	8557719..8557724	TCAGTT
promoter_motif	INR/DMp2	8643896..8643901	TCAGTT
promoter_motif	INR/DMp2	8668047..8668052	TCAGTC
promoter_motif	INR/DMp2	8730016..8730021	TCAGTC
promoter_motif	INR/DMp2	8884626..8884631	TCAGTT
promoter_motif	INR/DMp2	8967040..8967045	TCAGTC
promoter_motif	INR/DMp2	9046580..9046585	TCAGTC
promoter_motif	INR/DMp2	9077586..9077591	TCAGTC
promoter_motif	INR/DMp2	9101998..9102003	TCAGTC
promoter_motif	INR/DMp2	9112827..9112832	TCAGTT
promoter_motif	INR/DMp2	9127232..9127237	TCAGTT
promoter_motif	INR/DMp2	9144093..9144098	TCAGTT
promoter_motif	INR/DMp2	9145379..9145384	TCAGTC
promoter_motif	INR/DMp2	9183426..9183431	TCAGTT
promoter_motif	INR/DMp2	9281214..9281219	TCAGTC
promoter_motif	INR/DMp2	9286882..9286887	TCAGTC
promoter_motif	INR/DMp2	9294516..9294521	TCAGTT
promoter_motif	INR/DMp2	9299243..9299248	TCAGTT
promoter_motif	INR/DMp2	9317396..9317401	TCAGTC
promoter_motif	INR/DMp2	9320597..9320602	TCAGTC
promoter_motif	INR/DMp2	9336899..9336904	TCAGTT
promoter_motif	INR/DMp2	9336903..9336908	TCAGTC
promoter_motif	INR/DMp2	9432948..9432953	TCAGTT
promoter_motif	INR/DMp2	9438949..9438954	TCAGTT
promoter_motif	INR/DMp2	9480838..9480843	TCAGTT
promoter_motif	INR/DMp2	9667763..9667768	TCAGTT
promoter_motif	INR/DMp2	9813005..9813010	TCAGTC
promoter_motif	INR/DMp2	9878181..9878186	TCAGTC
promoter_motif	INR/DMp2	9896694..9896699	TCAGTC
promoter_motif	INR1/DMp3	10319836..10319842	TCATTCG
promoter_motif	INR1/DMp3	11840019..11840025	TCATTCG
promoter_motif	INR1/DMp3	12176828..12176834	TCATTCG
promoter_motif	INR1/DMp3	12221479..12221485	TCATTCG
promoter_motif	INR1/DMp3	13606847..13606853	TCATTCG
promoter_motif	INR1/DMp3	13730953..13730959	TCATTCG
promoter_motif	INR1/DMp3	15177617..15177623	TCATTCG
promoter_motif	INR1/DMp3	15311595..15311601	TCATTCG
promoter_motif	INR1/DMp3	17368669..17368675	TCATTCG
promoter_motif	INR1/DMp3	18199436..18199442	TCATTCG
promoter_motif	INR1/DMp3	18531410..18531416	TCATTCG
promoter_motif	INR1/DMp3	19197327..19197333	TCATTCG
promoter_motif	INR1/DMp3	20050012..20050018	TCATTCG
promoter_motif	INR1/DMp3	20832665..20832671	TCATTCG
promoter_motif	INR1/DMp3	2698525..2698531	TCATTCG
promoter_motif	INR1/DMp3	3346364..3346370	TCATTCG
promoter_motif	INR1/DMp3	3510747..3510753	TCATTCG
promoter_motif	INR1/DMp3	3610153..3610159	TCATTCG
promoter_motif	INR1/DMp3	3819939..3819945	TCATTCG
promoter_motif	INR1/DMp3	4249657..4249663	TCATTCG
promoter_motif	INR1/DMp3	4465982..4465988	TCATTCG
promoter_motif	INR1/DMp3	5434441..5434447	TCATTCG
promoter_motif	INR1/DMp3	5749060..5749066	TCATTCG
promoter_motif	INR1/DMp3	5956615..5956621	TCATTCG
promoter_motif	INR1/DMp3	5974631..5974637	TCATTCG
promoter_motif	INR1/DMp3	5988549..5988555	TCATTCG
promoter_motif	INR1/DMp3	6144195..6144201	TCATTCG
promoter_motif	INR1/DMp3	631814..631820	TCATTCG
promoter_motif	INR1/DMp3	7339707..7339713	TCATTCG
promoter_motif	INR1/DMp3	7750743..7750749	TCATTCG
promoter_motif	INR1/DMp3	8340698..8340704	TCATTCG
promoter_motif	INR1/DMp3	8816366..8816372	TCATTCG
promoter_motif	DPE/DMp4	10601093..10601100	GCGGTTGT
promoter_motif	DPE/DMp4	10830142..10830149	GCGGTTCG
promoter_motif	DPE/DMp4	11052450..11052457	TCGGTTCG
promoter_motif	DPE/DMp4	11564139..11564146	TCGGTTGT
promoter_motif	DPE/DMp4	12118157..12118164	TCGGTTCG
promoter_motif	DPE/DMp4	12176850..12176857	GCGGTTGG
promoter_motif	DPE/DMp4	14722796..14722803	GCGGTTGT
promoter_motif	DPE/DMp4	16557961..16557968	GCGGTTCG
promoter_motif	DPE/DMp4	16989455..16989462	GCGGTTCG
promoter_motif	DPE/DMp4	17235319..17235326	TCGGTTGT
promoter_motif	DPE/DMp4	17759562..17759569	GCGGTTCT
promoter_motif	DPE/DMp4	18270666..18270673	TCGGTTCT
promoter_motif	DPE/DMp4	20448534..20448541	GCGGTTGG
promoter_motif	DPE/DMp4	20680895..20680902	TCGGTTGT
promoter_motif	DPE/DMp4	20829900..20829907	GCGGTTGT
promoter_motif	DPE/DMp4	3597404..3597411	TCGGTTCT
promoter_motif	DPE/DMp4	5127573..5127580	GCGGTTGT
promoter_motif	DPE/DMp4	7284903..7284910	TCGGTTGT
promoter_motif	DPE/DMp4	7363239..7363246	GCGGTTCG
promoter_motif	DPE/DMp4	7599787..7599794	TCGGTTGT
promoter_motif	DPE/DMp4	7800249..7800256	GCGGTTCT
promoter_motif	DPE/DMp4	8073199..8073206	TCGGTTGT
promoter_motif	DPE/DMp4	8264193..8264200	TCGGTTCG
promoter_motif	DPE/DMp4	8868462..8868469	GCGGTTCG
promoter_motif	DPE/DMp4	9812976..9812983	GCGGTTGG
promoter_motif	DPE1/DMp5	10219916..10219922	CGGACGT
promoter_motif	DPE1/DMp5	10401567..10401573	CGGACGT
promoter_motif	DPE1/DMp5	10850826..10850832	CGGACGT
promoter_motif	DPE1/DMp5	13644941..13644947	CGGACGT
promoter_motif	DPE1/DMp5	13761470..13761476	CGGACGT
promoter_motif	DPE1/DMp5	14859914..14859920	CGGACGT
promoter_motif	DPE1/DMp5	15311576..15311582	CGGACGT
promoter_motif	DPE1/DMp5	17384680..17384686	CGGACGT
promoter_motif	DPE1/DMp5	17533709..17533715	CGGACGT
promoter_motif	DPE1/DMp5	18783725..18783731	CGGACGT
promoter_motif	DPE1/DMp5	19438940..19438946	CGGACGT
promoter_motif	DPE1/DMp5	19556656..19556662	CGGACGT
promoter_motif	DPE1/DMp5	19757826..19757832	CGGACGT
promoter_motif	DPE1/DMp5	20163287..20163293	CGGACGT
promoter_motif	DPE1/DMp5	20836196..20836202	CGGACGT
promoter_motif	DPE1/DMp5	2922665..2922671	CGGACGT
promoter_motif	DPE1/DMp5	3038243..3038249	CGGACGT
promoter_motif	DPE1/DMp5	3610125..3610131	CGGACGT
promoter_motif	DPE1/DMp5	5073811..5073817	CGGACGT
promoter_motif	DPE1/DMp5	5707523..5707529	CGGACGT
promoter_motif	DPE1/DMp5	5965897..5965903	CGGACGT
promoter_motif	DPE1/DMp5	8557690..8557696	CGGACGT
promoter_motif	DMv1	10061185..10061191	CAACCCT
promoter_motif	DMv1	10146513..10146519	CAACCCT
promoter_motif	DMv1	10414024..10414030	CAACCCT
promoter_motif	DMv1	10643830..10643836	CAGCCCT
promoter_motif	DMv1	11270527..11270533	CAACCCT
promoter_motif	DMv1	11829029..11829035	CAGCCCT
promoter_motif	DMv1	11990199..11990205	CAGCCCT
promoter_motif	DMv1	12636980..12636986	CAGCCCT
promoter_motif	DMv1	13982213..13982219	CAGCCCT
promoter_motif	DMv1	14013355..14013361	CAGCCCT
promoter_motif	DMv1	14045724..14045730	CAGCCCT
promoter_motif	DMv1	14299481..14299487	CAACCCT
promoter_motif	DMv1	14338561..14338567	CAGCCCT
promoter_motif	DMv1	14338798..14338804	CAACCCT
promoter_motif	DMv1	14664532..14664538	CAACCCT
promoter_motif	DMv1	14858677..14858683	CAACCCT
promoter_motif	DMv1	15324775..15324781	CAGCCCT
promoter_motif	DMv1	1541116..1541122	CAACCCT
promoter_motif	DMv1	16168669..16168675	CAACCCT
promoter_motif	DMv1	16177071..16177077	CAACCCT
promoter_motif	DMv1	16196162..16196168	CAGCCCT
promoter_motif	DMv1	16558699..16558705	CAGCCCT
promoter_motif	DMv1	16882378..16882384	CAGCCCT
promoter_motif	DMv1	17183140..17183146	CAGCCCT
promoter_motif	DMv1	17754413..17754419	CAACCCT
promoter_motif	DMv1	18262543..18262549	CAGCCCT
promoter_motif	DMv1	19411133..19411139	CAGCCCT
promoter_motif	DMv1	19431542..19431548	CAACCCT
promoter_motif	DMv1	19607463..19607469	CAGCCCT
promoter_motif	DMv1	19746343..19746349	CAGCCCT
promoter_motif	DMv1	19785784..19785790	CAGCCCT
promoter_motif	DMv1	19821103..19821109	CAGCCCT
promoter_motif	DMv1	19876033..19876039	CAGCCCT
promoter_motif	DMv1	20117356..20117362	CAACCCT
promoter_motif	DMv1	20551940..20551946	CAGCCCT
promoter_motif	DMv1	20650652..20650658	CAGCCCT
promoter_motif	DMv1	20852642..20852648	CAGCCCT
promoter_motif	DMv1	2540717..2540723	CAGCCCT
promoter_motif	DMv1	3387620..3387626	CAACCCT
promoter_motif	DMv1	403997..404003	CAACCCT
promoter_motif	DMv1	4787717..4787723	CAGCCCT
promoter_motif	DMv1	6005190..6005196	CAGCCCT
promoter_motif	DMv1	6774293..6774299	CAGCCCT
promoter_motif	DMv1	7171917..7171923	CAGCCCT
promoter_motif	DMv1	7244176..7244182	CAGCCCT
promoter_motif	DMv1	7677005..7677011	CAACCCT
promoter_motif	DMv1	7872986..7872992	CAGCCCT
promoter_motif	DMv1	8587546..8587552	CAACCCT
promoter_motif	DMv1	8824035..8824041	CAGCCCT
promoter_motif	DMv1	9086362..9086368	CAACCCT
promoter_motif	DMv1	9107757..9107763	CAACCCT
promoter_motif	DMv1	9409233..9409239	CAGCCCT
promoter_motif	DMv2	10040642..10040649	TGGCAACA
promoter_motif	DMv2	11315528..11315535	TGGCAACG
promoter_motif	DMv2	11902293..11902300	TGGTAACA
promoter_motif	DMv2	11990122..11990129	TGGTAACA
promoter_motif	DMv2	12453544..12453551	TGGCAACG
promoter_motif	DMv2	13478388..13478395	TGGCAACG
promoter_motif	DMv2	14038890..14038897	TGGTAACA
promoter_motif	DMv2	15343650..15343657	TGGCAACA
promoter_motif	DMv2	1647906..1647913	TGGCAACA
promoter_motif	DMv2	17056459..17056466	TGGCAACA
promoter_motif	DMv2	17368685..17368692	TGGTAACA
promoter_motif	DMv2	18449596..18449603	TGGCAACA
promoter_motif	DMv2	20671087..20671094	TGGCAACA
promoter_motif	DMv2	2540725..2540732	TGGCAACG
promoter_motif	DMv2	2544823..2544830	TGGCAACG
promoter_motif	DMv2	2760295..2760302	TGGCAACG
promoter_motif	DMv2	5079610..5079617	TGGTAACA
promoter_motif	DMv2	5286578..5286585	TGGCAACA
promoter_motif	DMv2	7566866..7566873	TGGCAACA
promoter_motif	DMv2	7578786..7578793	TGGCAACA
promoter_motif	DMv2	8406642..8406649	TGGCAACG
promoter_motif	DMv2	9481147..9481154	TGGCAACG
promoter_motif	DMv3	10028425..10028432	CATCTCTA
promoter_motif	DMv3	10250565..10250572	CATCCCTA
promoter_motif	DMv3	10299315..10299322	CATCTCTA
promoter_motif	DMv3	10488702..10488709	CACCTCTA
promoter_motif	DMv3	10532788..10532795	CATCACTA
promoter_motif	DMv3	10640030..10640037	CATCACTA
promoter_motif	DMv3	10823166..10823173	CACCACTA
promoter_motif	DMv3	11105142..11105149	CATCTCTA
promoter_motif	DMv3	11105893..11105900	CATCTCTA
promoter_motif	DMv3	11419726..11419733	CATCACTA
promoter_motif	DMv3	11453304..11453311	CATCACTA
promoter_motif	DMv3	11756635..11756642	CACCTCTA
promoter_motif	DMv3	11888778..11888785	CATCGCTA
promoter_motif	DMv3	12029715..12029722	CACCTCTA
promoter_motif	DMv3	12661410..12661417	CATCTCTA
promoter_motif	DMv3	12903381..12903388	CACCTCTA
promoter_motif	DMv3	12950148..12950155	CATCGCTA
promoter_motif	DMv3	13318551..13318558	CATCGCTA
promoter_motif	DMv3	13332450..13332457	CACCACTA
promoter_motif	DMv3	13343983..13343990	CATCTCTA
promoter_motif	DMv3	13480299..13480306	CACCACTA
promoter_motif	DMv3	13610811..13610818	CACCTCTA
promoter_motif	DMv3	13673648..13673655	CATCTCTA
promoter_motif	DMv3	13677196..13677203	CATCGCTA
promoter_motif	DMv3	14028261..14028268	CATCGCTA
promoter_motif	DMv3	14061189..14061196	CATCTCTA
promoter_motif	DMv3	14299510..14299517	CATCTCTA
promoter_motif	DMv3	14502566..14502573	CATCACTA
promoter_motif	DMv3	15024679..15024686	CATCACTA
promoter_motif	DMv3	15066228..15066235	CATCGCTA
promoter_motif	DMv3	15177605..15177612	CACCGCTA
promoter_motif	DMv3	15339996..15340003	CATCGCTA
promoter_motif	DMv3	16150370..16150377	CATCCCTA
promoter_motif	DMv3	16449817..16449824	CATCTCTA
promoter_motif	DMv3	1648365..1648372	CATCCCTA
promoter_motif	DMv3	16945286..16945293	CATCCCTA
promoter_motif	DMv3	17389603..17389610	CATCACTA
promoter_motif	DMv3	17545599..17545606	CATCTCTA
promoter_motif	DMv3	17554207..17554214	CACCACTA
promoter_motif	DMv3	18010034..18010041	CACCTCTA
promoter_motif	DMv3	18073468..18073475	CATCACTA
promoter_motif	DMv3	18533861..18533868	CATCACTA
promoter_motif	DMv3	18812614..18812621	CATCGCTA
promoter_motif	DMv3	19274059..19274066	CATCGCTA
promoter_motif	DMv3	19284182..19284189	CATCCCTA
promoter_motif	DMv3	19411361..19411368	CATCACTA
promoter_motif	DMv3	19435753..19435760	CATCCCTA
promoter_motif	DMv3	1963863..1963870	CATCTCTA
promoter_motif	DMv3	19732265..19732272	CATCGCTA
promoter_motif	DMv3	19827306..19827313	CATCTCTA
promoter_motif	DMv3	19855269..19855276	CATCTCTA
promoter_motif	DMv3	20487467..20487474	CATCACTA
promoter_motif	DMv3	2549768..2549775	CACCCCTA
promoter_motif	DMv3	2636703..2636710	CATCTCTA
promoter_motif	DMv3	3165607..3165614	CATCTCTA
promoter_motif	DMv3	3541440..3541447	CATCTCTA
promoter_motif	DMv3	3843360..3843367	CACCTCTA
promoter_motif	DMv3	3892288..3892295	CACCTCTA
promoter_motif	DMv3	3955180..3955187	CACCTCTA
promoter_motif	DMv3	3985976..3985983	CATCACTA
promoter_motif	DMv3	4014748..4014755	CATCTCTA
promoter_motif	DMv3	4052165..4052172	CATCTCTA
promoter_motif	DMv3	4052383..4052390	CATCTCTA
promoter_motif	DMv3	4482532..4482539	CACCGCTA
promoter_motif	DMv3	4787704..4787711	CACCCCTA
promoter_motif	DMv3	4788872..4788879	CATCGCTA
promoter_motif	DMv3	4788923..4788930	CATCACTA
promoter_motif	DMv3	4794511..4794518	CATCGCTA
promoter_motif	DMv3	4838591..4838598	CATCTCTA
promoter_motif	DMv3	4975355..4975362	CATCACTA
promoter_motif	DMv3	5474680..5474687	CACCTCTA
promoter_motif	DMv3	5478295..5478302	CATCCCTA
promoter_motif	DMv3	5730003..5730010	CACCTCTA
promoter_motif	DMv3	5735319..5735326	CACCACTA
promoter_motif	DMv3	5920393..5920400	CATCCCTA
promoter_motif	DMv3	5936121..5936128	CATCTCTA
promoter_motif	DMv3	5936995..5937002	CATCTCTA
promoter_motif	DMv3	5956204..5956211	CATCTCTA
promoter_motif	DMv3	5987072..5987079	CATCTCTA
promoter_motif	DMv3	6197294..6197301	CATCACTA
promoter_motif	DMv3	6367590..6367597	CATCCCTA
promoter_motif	DMv3	6696876..6696883	CATCCCTA
promoter_motif	DMv3	6698582..6698589	CATCTCTA
promoter_motif	DMv3	7876634..7876641	CATCACTA
promoter_motif	DMv3	7921449..7921456	CATCACTA
promoter_motif	DMv3	8213595..8213602	CACCACTA
promoter_motif	DMv3	8457402..8457409	CATCCCTA
promoter_motif	DMv3	9046123..9046130	CACCTCTA
promoter_motif	DMv3	9746434..9746441	CATCACTA
promoter_motif	DMv3	9878669..9878676	CACCACTA
promoter_motif	DMv4	10104132..10104139	GGTCACAC
promoter_motif	DMv4	10122931..10122938	GGTCACAC
promoter_motif	DMv4	10127182..10127189	GGCCACAC
promoter_motif	DMv4	10656924..10656931	GGTCACAC
promoter_motif	DMv4	10740134..10740141	GGTCACAC
promoter_motif	DMv4	10758572..10758579	GGCCACAC
promoter_motif	DMv4	11209671..11209678	GGCCACAC
promoter_motif	DMv4	11259012..11259019	GGTCACAC
promoter_motif	DMv4	11570215..11570222	GGTCACAC
promoter_motif	DMv4	11736093..11736100	GGTCACAC
promoter_motif	DMv4	11986051..11986058	GGTCACAC
promoter_motif	DMv4	12012483..12012490	GGTCACAC
promoter_motif	DMv4	12066338..12066345	GGTCACAC
promoter_motif	DMv4	12074098..12074105	GGTCACAC
promoter_motif	DMv4	12152187..12152194	GGTCACAC
promoter_motif	DMv4	12159470..12159477	GGTCACAC
promoter_motif	DMv4	12208234..12208241	GGTCACAC
promoter_motif	DMv4	12458744..12458751	GGTCACAC
promoter_motif	DMv4	12473620..12473627	GGCCACAC
promoter_motif	DMv4	12671176..12671183	GGTCACAC
promoter_motif	DMv4	12889441..12889448	GGTCACAC
promoter_motif	DMv4	12892969..12892976	GGTCACAC
promoter_motif	DMv4	13345173..13345180	GGTCACAC
promoter_motif	DMv4	13357125..13357132	GGTCACAC
promoter_motif	DMv4	13560119..13560126	GGTCACAC
promoter_motif	DMv4	13585863..13585870	GGCCACAC
promoter_motif	DMv4	13635610..13635617	GGTCACAC
promoter_motif	DMv4	14022928..14022935	GGTCACAC
promoter_motif	DMv4	14512774..14512781	GGTCACAC
promoter_motif	DMv4	14519384..14519391	GGTCACAC
promoter_motif	DMv4	14706989..14706996	GGTCACAC
promoter_motif	DMv4	15171458..15171465	GGTCACAC
promoter_motif	DMv4	15324740..15324747	GGTCACAC
promoter_motif	DMv4	15329844..15329851	GGCCACAC
promoter_motif	DMv4	1559274..1559281	GGTCACAC
promoter_motif	DMv4	1585350..1585357	GGTCACAC
promoter_motif	DMv4	16144894..16144901	GGTCACAC
promoter_motif	DMv4	16145138..16145145	GGTCACAC
promoter_motif	DMv4	16174578..16174585	GGTCACAC
promoter_motif	DMv4	16214289..16214296	GGTCACAC
promoter_motif	DMv4	1642018..1642025	GGTCACAC
promoter_motif	DMv4	16439593..16439600	GGTCACAC
promoter_motif	DMv4	16531291..16531298	GGTCACAC
promoter_motif	DMv4	16897058..16897065	GGTCACAC
promoter_motif	DMv4	16899481..16899488	GGTCACAC
promoter_motif	DMv4	17271858..17271865	GGTCACAC
promoter_motif	DMv4	17504370..17504377	GGTCACAC
promoter_motif	DMv4	17512547..17512554	GGCCACAC
promoter_motif	DMv4	17579106..17579113	GGTCACAC
promoter_motif	DMv4	17990672..17990679	GGTCACAC
promoter_motif	DMv4	18770193..18770200	GGTCACAC
promoter_motif	DMv4	18951777..18951784	GGTCACAC
promoter_motif	DMv4	18954752..18954759	GGTCACAC
promoter_motif	DMv4	18962228..18962235	GGCCACAC
promoter_motif	DMv4	1903205..1903212	GGTCACAC
promoter_motif	DMv4	1973106..1973113	GGTCACAC
promoter_motif	DMv4	19750115..19750122	GGCCACAC
promoter_motif	DMv4	19841535..19841542	GGTCACAC
promoter_motif	DMv4	19844914..19844921	GGCCACAC
promoter_motif	DMv4	19936409..19936416	GGTCACAC
promoter_motif	DMv4	20025543..20025550	GGTCACAC
promoter_motif	DMv4	20290214..20290221	GGCCACAC
promoter_motif	DMv4	20453078..20453085	GGTCACAC
promoter_motif	DMv4	20650684..20650691	GGTCACAC
promoter_motif	DMv4	20662766..20662773	GGTCACAC
promoter_motif	DMv4	20674929..20674936	GGTCACAC
promoter_motif	DMv4	20769090..20769097	GGTCACAC
promoter_motif	DMv4	20857293..20857300	GGTCACAC
promoter_motif	DMv4	2873211..2873218	GGTCACAC
promoter_motif	DMv4	2899755..2899762	GGTCACAC
promoter_motif	DMv4	3274613..3274620	GGCCACAC
promoter_motif	DMv4	3283432..3283439	GGTCACAC
promoter_motif	DMv4	3333263..3333270	GGTCACAC
promoter_motif	DMv4	3354234..3354241	GGTCACAC
promoter_motif	DMv4	3361634..3361641	GGTCACAC
promoter_motif	DMv4	3673531..3673538	GGTCACAC
promoter_motif	DMv4	3693976..3693983	GGTCACAC
promoter_motif	DMv4	3812474..3812481	GGTCACAC
promoter_motif	DMv4	3967527..3967534	GGCCACAC
promoter_motif	DMv4	4044139..4044146	GGCCACAC
promoter_motif	DMv4	4487915..4487922	GGCCACAC
promoter_motif	DMv4	4781130..4781137	GGTCACAC
promoter_motif	DMv4	4834872..4834879	GGTCACAC
promoter_motif	DMv4	4839840..4839847	GGTCACAC
promoter_motif	DMv4	4990748..4990755	GGTCACAC
promoter_motif	DMv4	5001459..5001466	GGTCACAC
promoter_motif	DMv4	5094608..5094615	GGCCACAC
promoter_motif	DMv4	5172585..5172592	GGTCACAC
promoter_motif	DMv4	5580812..5580819	GGCCACAC
promoter_motif	DMv4	5580849..5580856	GGTCACAC
promoter_motif	DMv4	5769851..5769858	GGTCACAC
promoter_motif	DMv4	5779192..5779199	GGTCACAC
promoter_motif	DMv4	5852569..5852576	GGCCACAC
promoter_motif	DMv4	6139899..6139906	GGTCACAC
promoter_motif	DMv4	616497..616504	GGCCACAC
promoter_motif	DMv4	6532924..6532931	GGTCACAC
promoter_motif	DMv4	6763259..6763266	GGTCACAC
promoter_motif	DMv4	6767168..6767175	GGTCACAC
promoter_motif	DMv4	7539114..7539121	GGTCACAC
promoter_motif	DMv4	7778494..7778501	GGCCACAC
promoter_motif	DMv4	7779574..7779581	GGTCACAC
promoter_motif	DMv4	7791406..7791413	GGTCACAC
promoter_motif	DMv4	7876264..7876271	GGTCACAC
promoter_motif	DMv4	8038564..8038571	GGTCACAC
promoter_motif	DMv4	8068142..8068149	GGTCACAC
promoter_motif	DMv4	8071783..8071790	GGTCACAC
promoter_motif	DMv4	9370719..9370726	GGTCACAC
promoter_motif	DMv4	9741845..9741852	GGTCACAC
promoter_motif	DMv5	10644010..10644017	TGGTATTT
promoter_motif	DMv5	10881398..10881405	TGGTATTT
promoter_motif	DMv5	11209715..11209722	TGGTATTT
promoter_motif	DMv5	11419794..11419801	TGGTATTT
promoter_motif	DMv5	11756691..11756698	TGGTATTT
promoter_motif	DMv5	12159495..12159502	TGGTATTT
promoter_motif	DMv5	12235011..12235018	TGGTATTT
promoter_motif	DMv5	12458800..12458807	TGGTATTT
promoter_motif	DMv5	13635644..13635651	TGGTATTT
promoter_motif	DMv5	15179746..15179753	TGGTATTT
promoter_motif	DMv5	15374381..15374388	TGGTATTT
promoter_motif	DMv5	15374390..15374397	TGGTATTT
promoter_motif	DMv5	16436633..16436640	TGGTATTT
promoter_motif	DMv5	17179691..17179698	TGGTATTT
promoter_motif	DMv5	17271883..17271890	TGGTATTT
promoter_motif	DMv5	18062393..18062400	TGGTATTT
promoter_motif	DMv5	18299308..18299315	TGGTATTT
promoter_motif	DMv5	18493565..18493572	TGGTATTT
promoter_motif	DMv5	18962279..18962286	TGGTATTT
promoter_motif	DMv5	19750139..19750146	TGGTATTT
promoter_motif	DMv5	19986187..19986194	TGGTATTT
promoter_motif	DMv5	20290239..20290246	TGGTATTT
promoter_motif	DMv5	20402846..20402853	TGGTATTT
promoter_motif	DMv5	20650658..20650665	TGGTATTT
promoter_motif	DMv5	20662840..20662847	TGGTATTT
promoter_motif	DMv5	21140820..21140827	TGGTATTT
promoter_motif	DMv5	3295324..3295331	TGGTATTT
promoter_motif	DMv5	3561928..3561935	TGGTATTT
promoter_motif	DMv5	3716185..3716192	TGGTATTT
promoter_motif	DMv5	3719295..3719302	TGGTATTT
promoter_motif	DMv5	4487491..4487498	TGGTATTT
promoter_motif	DMv5	4781082..4781089	TGGTATTT
promoter_motif	DMv5	5055048..5055055	TGGTATTT
promoter_motif	DMv5	5079645..5079652	TGGTATTT
promoter_motif	DMv5	5095017..5095024	TGGTATTT
promoter_motif	DMv5	6786587..6786594	TGGTATTT
promoter_motif	DMv5	8088373..8088380	TGGTATTT
promoter_motif	DMv5	8481067..8481074	TGGTATTT
promoter_motif	DMv5	9045868..9045875	TGGTATTT
promoter_motif	DMv5	9062683..9062690	TGGTATTT
promoter_motif	DMv5	9382393..9382400	TGGTATTT
promoter_motif	DMv5	9480873..9480880	TGGTATTT
promoter_motif	DMv5	9712072..9712079	TGGTATTT
promoter_motif	DMv5	9749482..9749489	TGGTATTT
promoter_motif	GAGA/NDM1	10028484..10028490	GAGAGCG
promoter_motif	GAGA/NDM1	10463387..10463393	GAGAGCG
promoter_motif	GAGA/NDM1	10853090..10853096	GAGAGCG
promoter_motif	GAGA/NDM1	11140043..11140049	GAGAGCG
promoter_motif	GAGA/NDM1	11312635..11312641	GAGAGCG
promoter_motif	GAGA/NDM1	11563538..11563544	GAGAGCG
promoter_motif	GAGA/NDM1	11614816..11614822	GAGAGCG
promoter_motif	GAGA/NDM1	12004551..12004557	GAGAGCG
promoter_motif	GAGA/NDM1	12097431..12097437	GAGAGCG
promoter_motif	GAGA/NDM1	12439687..12439693	GAGAGCG
promoter_motif	GAGA/NDM1	12861374..12861380	GAGAGCG
promoter_motif	GAGA/NDM1	1303762..1303768	GAGAGCG
promoter_motif	GAGA/NDM1	13152964..13152970	GAGAGCG
promoter_motif	GAGA/NDM1	13574182..13574188	GAGAGCG
promoter_motif	GAGA/NDM1	13606907..13606913	GAGAGCG
promoter_motif	GAGA/NDM1	13759578..13759584	GAGAGCG
promoter_motif	GAGA/NDM1	14044461..14044467	GAGAGCG
promoter_motif	GAGA/NDM1	14044494..14044500	GAGAGCG
promoter_motif	GAGA/NDM1	14120197..14120203	GAGAGCG
promoter_motif	GAGA/NDM1	14176334..14176340	GAGAGCG
promoter_motif	GAGA/NDM1	14271991..14271997	GAGAGCG
promoter_motif	GAGA/NDM1	14391033..14391039	GAGAGCG
promoter_motif	GAGA/NDM1	14414846..14414852	GAGAGCG
promoter_motif	GAGA/NDM1	14689990..14689996	GAGAGCG
promoter_motif	GAGA/NDM1	15057666..15057672	GAGAGCG
promoter_motif	GAGA/NDM1	15163134..15163140	GAGAGCG
promoter_motif	GAGA/NDM1	15163142..15163148	GAGAGCG
promoter_motif	GAGA/NDM1	15213053..15213059	GAGAGCG
promoter_motif	GAGA/NDM1	15213087..15213093	GAGAGCG
promoter_motif	GAGA/NDM1	15354954..15354960	GAGAGCG
promoter_motif	GAGA/NDM1	16785155..16785161	GAGAGCG
promoter_motif	GAGA/NDM1	16848496..16848502	GAGAGCG
promoter_motif	GAGA/NDM1	16862922..16862928	GAGAGCG
promoter_motif	GAGA/NDM1	16960375..16960381	GAGAGCG
promoter_motif	GAGA/NDM1	17015164..17015170	GAGAGCG
promoter_motif	GAGA/NDM1	17185464..17185470	GAGAGCG
promoter_motif	GAGA/NDM1	17722621..17722627	GAGAGCG
promoter_motif	GAGA/NDM1	18260692..18260698	GAGAGCG
promoter_motif	GAGA/NDM1	18260698..18260704	GAGAGCG
promoter_motif	GAGA/NDM1	18270543..18270549	GAGAGCG
promoter_motif	GAGA/NDM1	18289631..18289637	GAGAGCG
promoter_motif	GAGA/NDM1	18289653..18289659	GAGAGCG
promoter_motif	GAGA/NDM1	18813208..18813214	GAGAGCG
promoter_motif	GAGA/NDM1	1927901..1927907	GAGAGCG
promoter_motif	GAGA/NDM1	19546707..19546713	GAGAGCG
promoter_motif	GAGA/NDM1	19554498..19554504	GAGAGCG
promoter_motif	GAGA/NDM1	19797939..19797945	GAGAGCG
promoter_motif	GAGA/NDM1	19797985..19797991	GAGAGCG
promoter_motif	GAGA/NDM1	20117377..20117383	GAGAGCG
promoter_motif	GAGA/NDM1	20680988..20680994	GAGAGCG
promoter_motif	GAGA/NDM1	2132939..2132945	GAGAGCG
promoter_motif	GAGA/NDM1	2715790..2715796	GAGAGCG
promoter_motif	GAGA/NDM1	2880339..2880345	GAGAGCG
promoter_motif	GAGA/NDM1	2927543..2927549	GAGAGCG
promoter_motif	GAGA/NDM1	2927556..2927562	GAGAGCG
promoter_motif	GAGA/NDM1	2937201..2937207	GAGAGCG
promoter_motif	GAGA/NDM1	2937214..2937220	GAGAGCG
promoter_motif	GAGA/NDM1	3019725..3019731	GAGAGCG
promoter_motif	GAGA/NDM1	3038128..3038134	GAGAGCG
promoter_motif	GAGA/NDM1	3136584..3136590	GAGAGCG
promoter_motif	GAGA/NDM1	3269455..3269461	GAGAGCG
promoter_motif	GAGA/NDM1	3693137..3693143	GAGAGCG
promoter_motif	GAGA/NDM1	4033543..4033549	GAGAGCG
promoter_motif	GAGA/NDM1	4033558..4033564	GAGAGCG
promoter_motif	GAGA/NDM1	4125256..4125262	GAGAGCG
promoter_motif	GAGA/NDM1	4298813..4298819	GAGAGCG
promoter_motif	GAGA/NDM1	4600309..4600315	GAGAGCG
promoter_motif	GAGA/NDM1	4873160..4873166	GAGAGCG
promoter_motif	GAGA/NDM1	5297063..5297069	GAGAGCG
promoter_motif	GAGA/NDM1	5328407..5328413	GAGAGCG
promoter_motif	GAGA/NDM1	5599742..5599748	GAGAGCG
promoter_motif	GAGA/NDM1	5762743..5762749	GAGAGCG
promoter_motif	GAGA/NDM1	5944218..5944224	GAGAGCG
promoter_motif	GAGA/NDM1	6422603..6422609	GAGAGCG
promoter_motif	GAGA/NDM1	6618479..6618485	GAGAGCG
promoter_motif	GAGA/NDM1	7009450..7009456	GAGAGCG
promoter_motif	GAGA/NDM1	7013216..7013222	GAGAGCG
promoter_motif	GAGA/NDM1	7271709..7271715	GAGAGCG
promoter_motif	GAGA/NDM1	7363144..7363150	GAGAGCG
promoter_motif	GAGA/NDM1	7553162..7553168	GAGAGCG
promoter_motif	GAGA/NDM1	7915394..7915400	GAGAGCG
promoter_motif	GAGA/NDM1	8146838..8146844	GAGAGCG
promoter_motif	GAGA/NDM1	8146844..8146850	GAGAGCG
promoter_motif	GAGA/NDM1	8198102..8198108	GAGAGCG
promoter_motif	GAGA/NDM1	8476723..8476729	GAGAGCG
promoter_motif	GAGA/NDM1	8476731..8476737	GAGAGCG
promoter_motif	GAGA/NDM1	9713811..9713817	GAGAGCG
promoter_motif	GAGA/NDM1	9845678..9845684	GAGAGCG
promoter_motif	NDM2	10402768..10402775	CGCCGCCG
promoter_motif	NDM2	10402771..10402778	CGACGCCG
promoter_motif	NDM2	10402777..10402784	CGCTGCCG
promoter_motif	NDM2	10402783..10402790	CGACGTCG
promoter_motif	NDM2	10686502..10686509	CGCCGCCG
promoter_motif	NDM2	10686508..10686515	CGCCGTCG
promoter_motif	NDM2	10686534..10686541	CGCTGCCG
promoter_motif	NDM2	11052350..11052357	CGATGTCG
promoter_motif	NDM2	11370379..11370386	CGCCGCCA
promoter_motif	NDM2	11702495..11702502	CGCTGCCG
promoter_motif	NDM2	11809663..11809670	CGCTGCCG
promoter_motif	NDM2	12373119..12373126	CGCCGCCA
promoter_motif	NDM2	12833023..12833030	CGCTGCCA
promoter_motif	NDM2	12889497..12889504	CGCTGCCA
promoter_motif	NDM2	12941455..12941462	CGATGCCG
promoter_motif	NDM2	12944370..12944377	CGATGCCA
promoter_motif	NDM2	13471577..13471584	CGACGTCG
promoter_motif	NDM2	13604062..13604069	CGCTGTCA
promoter_motif	NDM2	13711022..13711029	CGACGTCG
promoter_motif	NDM2	13730871..13730878	CGACGTCG
promoter_motif	NDM2	13730877..13730884	CGACGTCG
promoter_motif	NDM2	13761387..13761394	CGACGTCG
promoter_motif	NDM2	14275545..14275552	CGCTGCCA
promoter_motif	NDM2	14502594..14502601	CGCTGCCG
promoter_motif	NDM2	14749633..14749640	CGCTGTCG
promoter_motif	NDM2	14753210..14753217	CGATGTCA
promoter_motif	NDM2	14834741..14834748	CGACGCCG
promoter_motif	NDM2	14834747..14834754	CGCTGCCG
promoter_motif	NDM2	14954611..14954618	CGACGTCA
promoter_motif	NDM2	15163177..15163184	CGCTGCCA
promoter_motif	NDM2	15251073..15251080	CGCTGCCA
promoter_motif	NDM2	15333819..15333826	CGCTGCCA
promoter_motif	NDM2	15519062..15519069	CGCTGCCG
promoter_motif	NDM2	15519068..15519075	CGACGTCG
promoter_motif	NDM2	15524099..15524106	CGATGCCA
promoter_motif	NDM2	15998947..15998954	CGCTGCCG
promoter_motif	NDM2	15998953..15998960	CGCCGTCG
promoter_motif	NDM2	16126964..16126971	CGATGCCA
promoter_motif	NDM2	16179500..16179507	CGCCGCCG
promoter_motif	NDM2	16179503..16179510	CGACGCCG
promoter_motif	NDM2	16179509..16179516	CGACGTCG
promoter_motif	NDM2	16831461..16831468	CGCCGTCG
promoter_motif	NDM2	16899474..16899481	CGACGTCG
promoter_motif	NDM2	16948035..16948042	CGACGCCG
promoter_motif	NDM2	16954661..16954668	CGCTGTCG
promoter_motif	NDM2	17044669..17044676	CGATGTCG
promoter_motif	NDM2	17087916..17087923	CGACGTCG
promoter_motif	NDM2	17087928..17087935	CGCTGCCG
promoter_motif	NDM2	17406653..17406660	CGATGCCG
promoter_motif	NDM2	17506628..17506635	CGACGTCA
promoter_motif	NDM2	17557648..17557655	CGACGCCG
promoter_motif	NDM2	17600779..17600786	CGACGCCG
promoter_motif	NDM2	17954378..17954385	CGACGTCA
promoter_motif	NDM2	17963499..17963506	CGCTGCCA
promoter_motif	NDM2	18000339..18000346	CGCTGTCA
promoter_motif	NDM2	18080729..18080736	CGCTGCCA
promoter_motif	NDM2	18242247..18242254	CGCCGCCA
promoter_motif	NDM2	18266964..18266971	CGCCGCCA
promoter_motif	NDM2	18434101..18434108	CGCTGTCG
promoter_motif	NDM2	18434107..18434114	CGACGCCG
promoter_motif	NDM2	18434116..18434123	CGCTGCCA
promoter_motif	NDM2	18434125..18434132	CGACGCCA
promoter_motif	NDM2	18434137..18434144	CGCCGTCG
promoter_motif	NDM2	18434140..18434147	CGCCGCCG
promoter_motif	NDM2	18434143..18434150	CGACGCCG
promoter_motif	NDM2	18501762..18501769	CGCTGTCG
promoter_motif	NDM2	18514977..18514984	CGCTGTCG
promoter_motif	NDM2	18933781..18933788	CGCTGCCG
promoter_motif	NDM2	18942950..18942957	CGACGTCG
promoter_motif	NDM2	18942956..18942963	CGACGTCG
promoter_motif	NDM2	18942962..18942969	CGCCGCCG
promoter_motif	NDM2	19411163..19411170	CGCTGCCA
promoter_motif	NDM2	19468548..19468555	CGCTGCCG
promoter_motif	NDM2	19468560..19468567	CGCCGTCG
promoter_motif	NDM2	19502286..19502293	CGACGCCG
promoter_motif	NDM2	19569075..19569082	CGCTGCCA
promoter_motif	NDM2	19765933..19765940	CGCTGTCA
promoter_motif	NDM2	19969184..19969191	CGCCGCCG
promoter_motif	NDM2	20130717..20130724	CGACGCCA
promoter_motif	NDM2	20277308..20277315	CGACGCCA
promoter_motif	NDM2	20501941..20501948	CGCTGTCA
promoter_motif	NDM2	2056646..2056653	CGACGCCA
promoter_motif	NDM2	20702291..20702298	CGCTGTCG
promoter_motif	NDM2	20832182..20832189	CGCCGCCG
promoter_motif	NDM2	20873407..20873414	CGCTGTCG
promoter_motif	NDM2	2985980..2985987	CGCCGCCG
promoter_motif	NDM2	3035123..3035130	CGACGCCG
promoter_motif	NDM2	3198831..3198838	CGACGCCG
promoter_motif	NDM2	3339099..3339106	CGACGCCG
promoter_motif	NDM2	3339105..3339112	CGACGTCG
promoter_motif	NDM2	3670183..3670190	CGCCGTCG
promoter_motif	NDM2	3670189..3670196	CGCTGCCG
promoter_motif	NDM2	3719798..3719805	CGCTGCCG
promoter_motif	NDM2	3953119..3953126	CGCTGCCG
promoter_motif	NDM2	4563819..4563826	CGCCGTCG
promoter_motif	NDM2	4623278..4623285	CGCTGCCA
promoter_motif	NDM2	4815632..4815639	CGACGCCA
promoter_motif	NDM2	4918619..4918626	CGCCGCCG
promoter_motif	NDM2	4947470..4947477	CGCCGTCG
promoter_motif	NDM2	4947481..4947488	CGCTGCCG
promoter_motif	NDM2	5329120..5329127	CGACGCCG
promoter_motif	NDM2	5474641..5474648	CGATGCCG
promoter_motif	NDM2	5798321..5798328	CGATGTCA
promoter_motif	NDM2	5988447..5988454	CGCCGCCG
promoter_motif	NDM2	6119664..6119671	CGCTGCCA
promoter_motif	NDM2	6325456..6325463	CGACGCCG
promoter_motif	NDM2	6325459..6325466	CGCCGCCA
promoter_motif	NDM2	6456683..6456690	CGCTGCCG
promoter_motif	NDM2	6471118..6471125	CGCCGCCG
promoter_motif	NDM2	6471124..6471131	CGACGTCA
promoter_motif	NDM2	6731613..6731620	CGACGCCA
promoter_motif	NDM2	711870..711877	CGCCGTCA
promoter_motif	NDM2	7216717..7216724	CGACGCCG
promoter_motif	NDM2	7317205..7317212	CGACGCCG
promoter_motif	NDM2	7317222..7317229	CGCCGTCA
promoter_motif	NDM2	7340205..7340212	CGCCGCCG
promoter_motif	NDM2	7340245..7340252	CGACGCCG
promoter_motif	NDM2	7533678..7533685	CGACGCCA
promoter_motif	NDM2	7599697..7599704	CGCCGCCG
promoter_motif	NDM2	7967112..7967119	CGCTGCCG
promoter_motif	NDM2	8006446..8006453	CGACGCCG
promoter_motif	NDM2	8053263..8053270	CGCCGCCG
promoter_motif	NDM2	8449527..8449534	CGATGCCA
promoter_motif	NDM2	8503223..8503230	CGACGTCG
promoter_motif	NDM2	8503235..8503242	CGACGTCG
promoter_motif	NDM2	8524156..8524163	CGCTGCCG
promoter_motif	NDM2	8535763..8535770	CGACGCCA
promoter_motif	NDM2	8567149..8567156	CGCCGCCA
promoter_motif	NDM2	8868545..8868552	CGCTGCCG
promoter_motif	NDM2	8868563..8868570	CGACGCCG
promoter_motif	NDM2	9055954..9055961	CGCCGCCA
promoter_motif	NDM2	9420569..9420576	CGCTGCCA
promoter_motif	NDM2	9682229..9682236	CGCTGCCA
promoter_motif	NDM2	9798516..9798523	CGACGCCG
promoter_motif	NDM2	9798522..9798529	CGACGTCG
promoter_motif	NDM2	9919102..9919109	CGCTGCCA
promoter_motif	NDM3	10647145..10647151	GAAAGCT
promoter_motif	NDM3	10765245..10765251	GAAAGCT
promoter_motif	NDM3	11997928..11997934	GAAAGCT
promoter_motif	NDM3	12090441..12090447	GAAAGCT
promoter_motif	NDM3	1242912..1242918	GAAAGCT
promoter_motif	NDM3	13295002..13295008	GAAAGCT
promoter_motif	NDM3	13340880..13340886	GAAAGCT
promoter_motif	NDM3	13521078..13521084	GAAAGCT
promoter_motif	NDM3	14508998..14509004	GAAAGCT
promoter_motif	NDM3	17276828..17276834	GAAAGCT
promoter_motif	NDM3	18314532..18314538	GAAAGCT
promoter_motif	NDM3	18954661..18954667	GAAAGCT
promoter_motif	NDM3	19197410..19197416	GAAAGCT
promoter_motif	NDM3	19882611..19882617	GAAAGCT
promoter_motif	NDM3	19882621..19882627	GAAAGCT
promoter_motif	NDM3	19882636..19882642	GAAAGCT
promoter_motif	NDM3	19964520..19964526	GAAAGCT
promoter_motif	NDM3	2061142..2061148	GAAAGCT
promoter_motif	NDM3	20815855..20815861	GAAAGCT
promoter_motif	NDM3	2912468..2912474	GAAAGCT
promoter_motif	NDM3	2916336..2916342	GAAAGCT
promoter_motif	NDM3	3901335..3901341	GAAAGCT
promoter_motif	NDM3	4116273..4116279	GAAAGCT
promoter_motif	NDM3	4457961..4457967	GAAAGCT
promoter_motif	NDM3	6616758..6616764	GAAAGCT
promoter_motif	NDM3	7123311..7123317	GAAAGCT
promoter_motif	NDM3	7276320..7276326	GAAAGCT
promoter_motif	NDM3	7276355..7276361	GAAAGCT
promoter_motif	NDM3	9058852..9058858	GAAAGCT
promoter_motif	NDM3	9058855..9058861	GAAAGCT
promoter_motif	DRE/NDM4	10057918..10057924	ATCGATA
promoter_motif	DRE/NDM4	10057919..10057925	ATCGATA
promoter_motif	DRE/NDM4	10189895..10189901	ATCGATA
promoter_motif	DRE/NDM4	10189896..10189902	ATCGATA
promoter_motif	DRE/NDM4	10250493..10250499	ATCGATA
promoter_motif	DRE/NDM4	1032126..1032132	ATCGATA
promoter_motif	DRE/NDM4	1032127..1032133	ATCGATA
promoter_motif	DRE/NDM4	10488716..10488722	ATCGATA
promoter_motif	DRE/NDM4	10639988..10639994	ATCGATA
promoter_motif	DRE/NDM4	10643797..10643803	ATCGATA
promoter_motif	DRE/NDM4	10643798..10643804	ATCGATA
promoter_motif	DRE/NDM4	11088696..11088702	ATCGATA
promoter_motif	DRE/NDM4	11101138..11101144	ATCGATA
promoter_motif	DRE/NDM4	11315555..11315561	ATCGATA
promoter_motif	DRE/NDM4	11419759..11419765	ATCGATA
promoter_motif	DRE/NDM4	11428895..11428901	ATCGATA
promoter_motif	DRE/NDM4	11453335..11453341	ATCGATA
promoter_motif	DRE/NDM4	11819490..11819496	ATCGATA
promoter_motif	DRE/NDM4	11819491..11819497	ATCGATA
promoter_motif	DRE/NDM4	11842530..11842536	ATCGATA
promoter_motif	DRE/NDM4	11842531..11842537	ATCGATA
promoter_motif	DRE/NDM4	11842538..11842544	ATCGATA
promoter_motif	DRE/NDM4	11990181..11990187	ATCGATA
promoter_motif	DRE/NDM4	12026130..12026136	ATCGATA
promoter_motif	DRE/NDM4	12026131..12026137	ATCGATA
promoter_motif	DRE/NDM4	12029677..12029683	ATCGATA
promoter_motif	DRE/NDM4	12066278..12066284	ATCGATA
promoter_motif	DRE/NDM4	12066298..12066304	ATCGATA
promoter_motif	DRE/NDM4	12109316..12109322	ATCGATA
promoter_motif	DRE/NDM4	12223588..12223594	ATCGATA
promoter_motif	DRE/NDM4	12235033..12235039	ATCGATA
promoter_motif	DRE/NDM4	12235034..12235040	ATCGATA
promoter_motif	DRE/NDM4	12235052..12235058	ATCGATA
promoter_motif	DRE/NDM4	12737938..12737944	ATCGATA
promoter_motif	DRE/NDM4	12842951..12842957	ATCGATA
promoter_motif	DRE/NDM4	12842952..12842958	ATCGATA
promoter_motif	DRE/NDM4	12903412..12903418	ATCGATA
promoter_motif	DRE/NDM4	12903413..12903419	ATCGATA
promoter_motif	DRE/NDM4	12903460..12903466	ATCGATA
promoter_motif	DRE/NDM4	12907057..12907063	ATCGATA
promoter_motif	DRE/NDM4	12907058..12907064	ATCGATA
promoter_motif	DRE/NDM4	13300252..13300258	ATCGATA
promoter_motif	DRE/NDM4	13300253..13300259	ATCGATA
promoter_motif	DRE/NDM4	13318472..13318478	ATCGATA
promoter_motif	DRE/NDM4	13318524..13318530	ATCGATA
promoter_motif	DRE/NDM4	13345140..13345146	ATCGATA
promoter_motif	DRE/NDM4	13356709..13356715	ATCGATA
promoter_motif	DRE/NDM4	13356710..13356716	ATCGATA
promoter_motif	DRE/NDM4	13356727..13356733	ATCGATA
promoter_motif	DRE/NDM4	13435015..13435021	ATCGATA
promoter_motif	DRE/NDM4	13435016..13435022	ATCGATA
promoter_motif	DRE/NDM4	13556856..13556862	ATCGATA
promoter_motif	DRE/NDM4	13556857..13556863	ATCGATA
promoter_motif	DRE/NDM4	13560184..13560190	ATCGATA
promoter_motif	DRE/NDM4	13673579..13673585	ATCGATA
promoter_motif	DRE/NDM4	13677167..13677173	ATCGATA
promoter_motif	DRE/NDM4	13759536..13759542	ATCGATA
promoter_motif	DRE/NDM4	13982441..13982447	ATCGATA
promoter_motif	DRE/NDM4	13982460..13982466	ATCGATA
promoter_motif	DRE/NDM4	14028243..14028249	ATCGATA
promoter_motif	DRE/NDM4	14060126..14060132	ATCGATA
promoter_motif	DRE/NDM4	14060127..14060133	ATCGATA
promoter_motif	DRE/NDM4	14278136..14278142	ATCGATA
promoter_motif	DRE/NDM4	14308889..14308895	ATCGATA
promoter_motif	DRE/NDM4	14308890..14308896	ATCGATA
promoter_motif	DRE/NDM4	14328403..14328409	ATCGATA
promoter_motif	DRE/NDM4	14500569..14500575	ATCGATA
promoter_motif	DRE/NDM4	14500570..14500576	ATCGATA
promoter_motif	DRE/NDM4	14512559..14512565	ATCGATA
promoter_motif	DRE/NDM4	14512560..14512566	ATCGATA
promoter_motif	DRE/NDM4	14526816..14526822	ATCGATA
promoter_motif	DRE/NDM4	14526817..14526823	ATCGATA
promoter_motif	DRE/NDM4	14598374..14598380	ATCGATA
promoter_motif	DRE/NDM4	14598375..14598381	ATCGATA
promoter_motif	DRE/NDM4	14706946..14706952	ATCGATA
promoter_motif	DRE/NDM4	1496102..1496108	ATCGATA
promoter_motif	DRE/NDM4	1496103..1496109	ATCGATA
promoter_motif	DRE/NDM4	15017055..15017061	ATCGATA
promoter_motif	DRE/NDM4	15051580..15051586	ATCGATA
promoter_motif	DRE/NDM4	15051581..15051587	ATCGATA
promoter_motif	DRE/NDM4	15051601..15051607	ATCGATA
promoter_motif	DRE/NDM4	15051602..15051608	ATCGATA
promoter_motif	DRE/NDM4	15066202..15066208	ATCGATA
promoter_motif	DRE/NDM4	15066203..15066209	ATCGATA
promoter_motif	DRE/NDM4	15312456..15312462	ATCGATA
promoter_motif	DRE/NDM4	15312500..15312506	ATCGATA
promoter_motif	DRE/NDM4	15312501..15312507	ATCGATA
promoter_motif	DRE/NDM4	15324979..15324985	ATCGATA
promoter_motif	DRE/NDM4	15333838..15333844	ATCGATA
promoter_motif	DRE/NDM4	15333848..15333854	ATCGATA
promoter_motif	DRE/NDM4	16132934..16132940	ATCGATA
promoter_motif	DRE/NDM4	16150408..16150414	ATCGATA
promoter_motif	DRE/NDM4	16150409..16150415	ATCGATA
promoter_motif	DRE/NDM4	16196188..16196194	ATCGATA
promoter_motif	DRE/NDM4	16196208..16196214	ATCGATA
promoter_motif	DRE/NDM4	16214355..16214361	ATCGATA
promoter_motif	DRE/NDM4	16214356..16214362	ATCGATA
promoter_motif	DRE/NDM4	1648327..1648333	ATCGATA
promoter_motif	DRE/NDM4	1648328..1648334	ATCGATA
promoter_motif	DRE/NDM4	16558653..16558659	ATCGATA
promoter_motif	DRE/NDM4	16558654..16558660	ATCGATA
promoter_motif	DRE/NDM4	16837594..16837600	ATCGATA
promoter_motif	DRE/NDM4	16905247..16905253	ATCGATA
promoter_motif	DRE/NDM4	16905248..16905254	ATCGATA
promoter_motif	DRE/NDM4	16984833..16984839	ATCGATA
promoter_motif	DRE/NDM4	16984834..16984840	ATCGATA
promoter_motif	DRE/NDM4	17016000..17016006	ATCGATA
promoter_motif	DRE/NDM4	17016001..17016007	ATCGATA
promoter_motif	DRE/NDM4	17016063..17016069	ATCGATA
promoter_motif	DRE/NDM4	17016064..17016070	ATCGATA
promoter_motif	DRE/NDM4	17031023..17031029	ATCGATA
promoter_motif	DRE/NDM4	17048096..17048102	ATCGATA
promoter_motif	DRE/NDM4	17048122..17048128	ATCGATA
promoter_motif	DRE/NDM4	17048123..17048129	ATCGATA
promoter_motif	DRE/NDM4	17058474..17058480	ATCGATA
promoter_motif	DRE/NDM4	17143706..17143712	ATCGATA
promoter_motif	DRE/NDM4	17169798..17169804	ATCGATA
promoter_motif	DRE/NDM4	17169799..17169805	ATCGATA
promoter_motif	DRE/NDM4	17199876..17199882	ATCGATA
promoter_motif	DRE/NDM4	17199877..17199883	ATCGATA
promoter_motif	DRE/NDM4	17406617..17406623	ATCGATA
promoter_motif	DRE/NDM4	17545561..17545567	ATCGATA
promoter_motif	DRE/NDM4	17547562..17547568	ATCGATA
promoter_motif	DRE/NDM4	17575173..17575179	ATCGATA
promoter_motif	DRE/NDM4	17575174..17575180	ATCGATA
promoter_motif	DRE/NDM4	17860580..17860586	ATCGATA
promoter_motif	DRE/NDM4	17874166..17874172	ATCGATA
promoter_motif	DRE/NDM4	17874167..17874173	ATCGATA
promoter_motif	DRE/NDM4	17948412..17948418	ATCGATA
promoter_motif	DRE/NDM4	18010059..18010065	ATCGATA
promoter_motif	DRE/NDM4	18205109..18205115	ATCGATA
promoter_motif	DRE/NDM4	18205124..18205130	ATCGATA
promoter_motif	DRE/NDM4	18205125..18205131	ATCGATA
promoter_motif	DRE/NDM4	18219606..18219612	ATCGATA
promoter_motif	DRE/NDM4	18262554..18262560	ATCGATA
promoter_motif	DRE/NDM4	18262555..18262561	ATCGATA
promoter_motif	DRE/NDM4	18294426..18294432	ATCGATA
promoter_motif	DRE/NDM4	18307876..18307882	ATCGATA
promoter_motif	DRE/NDM4	18307877..18307883	ATCGATA
promoter_motif	DRE/NDM4	18308503..18308509	ATCGATA
promoter_motif	DRE/NDM4	18370811..18370817	ATCGATA
promoter_motif	DRE/NDM4	18370812..18370818	ATCGATA
promoter_motif	DRE/NDM4	18379663..18379669	ATCGATA
promoter_motif	DRE/NDM4	18379664..18379670	ATCGATA
promoter_motif	DRE/NDM4	18379678..18379684	ATCGATA
promoter_motif	DRE/NDM4	18493176..18493182	ATCGATA
promoter_motif	DRE/NDM4	18493177..18493183	ATCGATA
promoter_motif	DRE/NDM4	18525239..18525245	ATCGATA
promoter_motif	DRE/NDM4	18525240..18525246	ATCGATA
promoter_motif	DRE/NDM4	18527670..18527676	ATCGATA
promoter_motif	DRE/NDM4	18527681..18527687	ATCGATA
promoter_motif	DRE/NDM4	18527682..18527688	ATCGATA
promoter_motif	DRE/NDM4	18527709..18527715	ATCGATA
promoter_motif	DRE/NDM4	18528966..18528972	ATCGATA
promoter_motif	DRE/NDM4	18528967..18528973	ATCGATA
promoter_motif	DRE/NDM4	18547952..18547958	ATCGATA
promoter_motif	DRE/NDM4	18558237..18558243	ATCGATA
promoter_motif	DRE/NDM4	18558238..18558244	ATCGATA
promoter_motif	DRE/NDM4	18588503..18588509	ATCGATA
promoter_motif	DRE/NDM4	18588510..18588516	ATCGATA
promoter_motif	DRE/NDM4	18588511..18588517	ATCGATA
promoter_motif	DRE/NDM4	1868276..1868282	ATCGATA
promoter_motif	DRE/NDM4	18694495..18694501	ATCGATA
promoter_motif	DRE/NDM4	18824763..18824769	ATCGATA
promoter_motif	DRE/NDM4	19254370..19254376	ATCGATA
promoter_motif	DRE/NDM4	19254371..19254377	ATCGATA
promoter_motif	DRE/NDM4	19264579..19264585	ATCGATA
promoter_motif	DRE/NDM4	19264580..19264586	ATCGATA
promoter_motif	DRE/NDM4	19271007..19271013	ATCGATA
promoter_motif	DRE/NDM4	19274045..19274051	ATCGATA
promoter_motif	DRE/NDM4	19431516..19431522	ATCGATA
promoter_motif	DRE/NDM4	19431517..19431523	ATCGATA
promoter_motif	DRE/NDM4	19435707..19435713	ATCGATA
promoter_motif	DRE/NDM4	19435708..19435714	ATCGATA
promoter_motif	DRE/NDM4	19442296..19442302	ATCGATA
promoter_motif	DRE/NDM4	19442297..19442303	ATCGATA
promoter_motif	DRE/NDM4	19581458..19581464	ATCGATA
promoter_motif	DRE/NDM4	19581459..19581465	ATCGATA
promoter_motif	DRE/NDM4	1963908..1963914	ATCGATA
promoter_motif	DRE/NDM4	1963909..1963915	ATCGATA
promoter_motif	DRE/NDM4	1972979..1972985	ATCGATA
promoter_motif	DRE/NDM4	1973195..1973201	ATCGATA
promoter_motif	DRE/NDM4	1973196..1973202	ATCGATA
promoter_motif	DRE/NDM4	19732253..19732259	ATCGATA
promoter_motif	DRE/NDM4	19737828..19737834	ATCGATA
promoter_motif	DRE/NDM4	19737829..19737835	ATCGATA
promoter_motif	DRE/NDM4	19738648..19738654	ATCGATA
promoter_motif	DRE/NDM4	19752914..19752920	ATCGATA
promoter_motif	DRE/NDM4	19752915..19752921	ATCGATA
promoter_motif	DRE/NDM4	19757739..19757745	ATCGATA
promoter_motif	DRE/NDM4	19757740..19757746	ATCGATA
promoter_motif	DRE/NDM4	19778033..19778039	ATCGATA
promoter_motif	DRE/NDM4	19778034..19778040	ATCGATA
promoter_motif	DRE/NDM4	19821275..19821281	ATCGATA
promoter_motif	DRE/NDM4	19821276..19821282	ATCGATA
promoter_motif	DRE/NDM4	19827293..19827299	ATCGATA
promoter_motif	DRE/NDM4	19827294..19827300	ATCGATA
promoter_motif	DRE/NDM4	19830059..19830065	ATCGATA
promoter_motif	DRE/NDM4	19830060..19830066	ATCGATA
promoter_motif	DRE/NDM4	19855427..19855433	ATCGATA
promoter_motif	DRE/NDM4	19855428..19855434	ATCGATA
promoter_motif	DRE/NDM4	19859943..19859949	ATCGATA
promoter_motif	DRE/NDM4	19859944..19859950	ATCGATA
promoter_motif	DRE/NDM4	19875997..19876003	ATCGATA
promoter_motif	DRE/NDM4	19876017..19876023	ATCGATA
promoter_motif	DRE/NDM4	19900317..19900323	ATCGATA
promoter_motif	DRE/NDM4	19911681..19911687	ATCGATA
promoter_motif	DRE/NDM4	19911682..19911688	ATCGATA
promoter_motif	DRE/NDM4	19947926..19947932	ATCGATA
promoter_motif	DRE/NDM4	19949992..19949998	ATCGATA
promoter_motif	DRE/NDM4	19949993..19949999	ATCGATA
promoter_motif	DRE/NDM4	19950556..19950562	ATCGATA
promoter_motif	DRE/NDM4	19950557..19950563	ATCGATA
promoter_motif	DRE/NDM4	19974083..19974089	ATCGATA
promoter_motif	DRE/NDM4	19974088..19974094	ATCGATA
promoter_motif	DRE/NDM4	19974089..19974095	ATCGATA
promoter_motif	DRE/NDM4	19974106..19974112	ATCGATA
promoter_motif	DRE/NDM4	19974107..19974113	ATCGATA
promoter_motif	DRE/NDM4	20002142..20002148	ATCGATA
promoter_motif	DRE/NDM4	20002143..20002149	ATCGATA
promoter_motif	DRE/NDM4	20061967..20061973	ATCGATA
promoter_motif	DRE/NDM4	20381979..20381985	ATCGATA
promoter_motif	DRE/NDM4	20422994..20423000	ATCGATA
promoter_motif	DRE/NDM4	20448607..20448613	ATCGATA
promoter_motif	DRE/NDM4	20448608..20448614	ATCGATA
promoter_motif	DRE/NDM4	20449123..20449129	ATCGATA
promoter_motif	DRE/NDM4	20487420..20487426	ATCGATA
promoter_motif	DRE/NDM4	20487436..20487442	ATCGATA
promoter_motif	DRE/NDM4	20548989..20548995	ATCGATA
promoter_motif	DRE/NDM4	20551904..20551910	ATCGATA
promoter_motif	DRE/NDM4	20551905..20551911	ATCGATA
promoter_motif	DRE/NDM4	20762456..20762462	ATCGATA
promoter_motif	DRE/NDM4	20762457..20762463	ATCGATA
promoter_motif	DRE/NDM4	20852667..20852673	ATCGATA
promoter_motif	DRE/NDM4	20857073..20857079	ATCGATA
promoter_motif	DRE/NDM4	20857074..20857080	ATCGATA
promoter_motif	DRE/NDM4	20857082..20857088	ATCGATA
promoter_motif	DRE/NDM4	20899039..20899045	ATCGATA
promoter_motif	DRE/NDM4	20899048..20899054	ATCGATA
promoter_motif	DRE/NDM4	2523995..2524001	ATCGATA
promoter_motif	DRE/NDM4	2524007..2524013	ATCGATA
promoter_motif	DRE/NDM4	2524008..2524014	ATCGATA
promoter_motif	DRE/NDM4	2549731..2549737	ATCGATA
promoter_motif	DRE/NDM4	2584162..2584168	ATCGATA
promoter_motif	DRE/NDM4	2584192..2584198	ATCGATA
promoter_motif	DRE/NDM4	2584193..2584199	ATCGATA
promoter_motif	DRE/NDM4	2629324..2629330	ATCGATA
promoter_motif	DRE/NDM4	2629325..2629331	ATCGATA
promoter_motif	DRE/NDM4	2629367..2629373	ATCGATA
promoter_motif	DRE/NDM4	2629368..2629374	ATCGATA
promoter_motif	DRE/NDM4	2633849..2633855	ATCGATA
promoter_motif	DRE/NDM4	2644531..2644537	ATCGATA
promoter_motif	DRE/NDM4	2644532..2644538	ATCGATA
promoter_motif	DRE/NDM4	2698072..2698078	ATCGATA
promoter_motif	DRE/NDM4	2698073..2698079	ATCGATA
promoter_motif	DRE/NDM4	2698469..2698475	ATCGATA
promoter_motif	DRE/NDM4	2873260..2873266	ATCGATA
promoter_motif	DRE/NDM4	3328146..3328152	ATCGATA
promoter_motif	DRE/NDM4	3400263..3400269	ATCGATA
promoter_motif	DRE/NDM4	3400264..3400270	ATCGATA
promoter_motif	DRE/NDM4	3403901..3403907	ATCGATA
promoter_motif	DRE/NDM4	3403902..3403908	ATCGATA
promoter_motif	DRE/NDM4	3406752..3406758	ATCGATA
promoter_motif	DRE/NDM4	3406753..3406759	ATCGATA
promoter_motif	DRE/NDM4	3406772..3406778	ATCGATA
promoter_motif	DRE/NDM4	3420951..3420957	ATCGATA
promoter_motif	DRE/NDM4	3420952..3420958	ATCGATA
promoter_motif	DRE/NDM4	3541476..3541482	ATCGATA
promoter_motif	DRE/NDM4	3542826..3542832	ATCGATA
promoter_motif	DRE/NDM4	3542827..3542833	ATCGATA
promoter_motif	DRE/NDM4	3556532..3556538	ATCGATA
promoter_motif	DRE/NDM4	3556533..3556539	ATCGATA
promoter_motif	DRE/NDM4	3563890..3563896	ATCGATA
promoter_motif	DRE/NDM4	3563891..3563897	ATCGATA
promoter_motif	DRE/NDM4	3693999..3694005	ATCGATA
promoter_motif	DRE/NDM4	3694000..3694006	ATCGATA
promoter_motif	DRE/NDM4	3716549..3716555	ATCGATA
promoter_motif	DRE/NDM4	3719659..3719665	ATCGATA
promoter_motif	DRE/NDM4	3849416..3849422	ATCGATA
promoter_motif	DRE/NDM4	3874766..3874772	ATCGATA
promoter_motif	DRE/NDM4	3955461..3955467	ATCGATA
promoter_motif	DRE/NDM4	3969928..3969934	ATCGATA
promoter_motif	DRE/NDM4	3969929..3969935	ATCGATA
promoter_motif	DRE/NDM4	3986169..3986175	ATCGATA
promoter_motif	DRE/NDM4	3993838..3993844	ATCGATA
promoter_motif	DRE/NDM4	3993865..3993871	ATCGATA
promoter_motif	DRE/NDM4	3993866..3993872	ATCGATA
promoter_motif	DRE/NDM4	4010470..4010476	ATCGATA
promoter_motif	DRE/NDM4	4010471..4010477	ATCGATA
promoter_motif	DRE/NDM4	4018886..4018892	ATCGATA
promoter_motif	DRE/NDM4	4018887..4018893	ATCGATA
promoter_motif	DRE/NDM4	4051025..4051031	ATCGATA
promoter_motif	DRE/NDM4	4051026..4051032	ATCGATA
promoter_motif	DRE/NDM4	4055397..4055403	ATCGATA
promoter_motif	DRE/NDM4	4055398..4055404	ATCGATA
promoter_motif	DRE/NDM4	4611713..4611719	ATCGATA
promoter_motif	DRE/NDM4	4787740..4787746	ATCGATA
promoter_motif	DRE/NDM4	4787741..4787747	ATCGATA
promoter_motif	DRE/NDM4	4794528..4794534	ATCGATA
promoter_motif	DRE/NDM4	4838621..4838627	ATCGATA
promoter_motif	DRE/NDM4	4949463..4949469	ATCGATA
promoter_motif	DRE/NDM4	4975317..4975323	ATCGATA
promoter_motif	DRE/NDM4	4975318..4975324	ATCGATA
promoter_motif	DRE/NDM4	5019508..5019514	ATCGATA
promoter_motif	DRE/NDM4	5019509..5019515	ATCGATA
promoter_motif	DRE/NDM4	5053193..5053199	ATCGATA
promoter_motif	DRE/NDM4	5053194..5053200	ATCGATA
promoter_motif	DRE/NDM4	5472105..5472111	ATCGATA
promoter_motif	DRE/NDM4	5481507..5481513	ATCGATA
promoter_motif	DRE/NDM4	5730031..5730037	ATCGATA
promoter_motif	DRE/NDM4	5762653..5762659	ATCGATA
promoter_motif	DRE/NDM4	5769898..5769904	ATCGATA
promoter_motif	DRE/NDM4	5876619..5876625	ATCGATA
promoter_motif	DRE/NDM4	5920437..5920443	ATCGATA
promoter_motif	DRE/NDM4	5939676..5939682	ATCGATA
promoter_motif	DRE/NDM4	5939677..5939683	ATCGATA
promoter_motif	DRE/NDM4	5954098..5954104	ATCGATA
promoter_motif	DRE/NDM4	5954122..5954128	ATCGATA
promoter_motif	DRE/NDM4	5956222..5956228	ATCGATA
promoter_motif	DRE/NDM4	5987100..5987106	ATCGATA
promoter_motif	DRE/NDM4	6010074..6010080	ATCGATA
promoter_motif	DRE/NDM4	6139943..6139949	ATCGATA
promoter_motif	DRE/NDM4	6139944..6139950	ATCGATA
promoter_motif	DRE/NDM4	6139952..6139958	ATCGATA
promoter_motif	DRE/NDM4	6317193..6317199	ATCGATA
promoter_motif	DRE/NDM4	6317194..6317200	ATCGATA
promoter_motif	DRE/NDM4	6324902..6324908	ATCGATA
promoter_motif	DRE/NDM4	6367630..6367636	ATCGATA
promoter_motif	DRE/NDM4	6367631..6367637	ATCGATA
promoter_motif	DRE/NDM4	6698568..6698574	ATCGATA
promoter_motif	DRE/NDM4	6709118..6709124	ATCGATA
promoter_motif	DRE/NDM4	6709119..6709125	ATCGATA
promoter_motif	DRE/NDM4	7037588..7037594	ATCGATA
promoter_motif	DRE/NDM4	7037617..7037623	ATCGATA
promoter_motif	DRE/NDM4	7167173..7167179	ATCGATA
promoter_motif	DRE/NDM4	7167174..7167180	ATCGATA
promoter_motif	DRE/NDM4	7177258..7177264	ATCGATA
promoter_motif	DRE/NDM4	7177259..7177265	ATCGATA
promoter_motif	DRE/NDM4	7185031..7185037	ATCGATA
promoter_motif	DRE/NDM4	7506521..7506527	ATCGATA
promoter_motif	DRE/NDM4	7506522..7506528	ATCGATA
promoter_motif	DRE/NDM4	7566939..7566945	ATCGATA
promoter_motif	DRE/NDM4	7566940..7566946	ATCGATA
promoter_motif	DRE/NDM4	7731748..7731754	ATCGATA
promoter_motif	DRE/NDM4	7740070..7740076	ATCGATA
promoter_motif	DRE/NDM4	7740088..7740094	ATCGATA
promoter_motif	DRE/NDM4	7740089..7740095	ATCGATA
promoter_motif	DRE/NDM4	7786972..7786978	ATCGATA
promoter_motif	DRE/NDM4	7786973..7786979	ATCGATA
promoter_motif	DRE/NDM4	7787000..7787006	ATCGATA
promoter_motif	DRE/NDM4	7856355..7856361	ATCGATA
promoter_motif	DRE/NDM4	7856398..7856404	ATCGATA
promoter_motif	DRE/NDM4	7856418..7856424	ATCGATA
promoter_motif	DRE/NDM4	7856419..7856425	ATCGATA
promoter_motif	DRE/NDM4	7870461..7870467	ATCGATA
promoter_motif	DRE/NDM4	7870462..7870468	ATCGATA
promoter_motif	DRE/NDM4	7876591..7876597	ATCGATA
promoter_motif	DRE/NDM4	7921402..7921408	ATCGATA
promoter_motif	DRE/NDM4	7921403..7921409	ATCGATA
promoter_motif	DRE/NDM4	7926532..7926538	ATCGATA
promoter_motif	DRE/NDM4	7926533..7926539	ATCGATA
promoter_motif	DRE/NDM4	8062272..8062278	ATCGATA
promoter_motif	DRE/NDM4	8062273..8062279	ATCGATA
promoter_motif	DRE/NDM4	8222830..8222836	ATCGATA
promoter_motif	DRE/NDM4	8222831..8222837	ATCGATA
promoter_motif	DRE/NDM4	8232139..8232145	ATCGATA
promoter_motif	DRE/NDM4	8232140..8232146	ATCGATA
promoter_motif	DRE/NDM4	8293479..8293485	ATCGATA
promoter_motif	DRE/NDM4	8293480..8293486	ATCGATA
promoter_motif	DRE/NDM4	8398313..8398319	ATCGATA
promoter_motif	DRE/NDM4	8398314..8398320	ATCGATA
promoter_motif	DRE/NDM4	8402869..8402875	ATCGATA
promoter_motif	DRE/NDM4	8402870..8402876	ATCGATA
promoter_motif	DRE/NDM4	8416498..8416504	ATCGATA
promoter_motif	DRE/NDM4	8416508..8416514	ATCGATA
promoter_motif	DRE/NDM4	8452463..8452469	ATCGATA
promoter_motif	DRE/NDM4	8480413..8480419	ATCGATA
promoter_motif	DRE/NDM4	8500198..8500204	ATCGATA
promoter_motif	DRE/NDM4	8521068..8521074	ATCGATA
promoter_motif	DRE/NDM4	8524116..8524122	ATCGATA
promoter_motif	DRE/NDM4	8524117..8524123	ATCGATA
promoter_motif	DRE/NDM4	8540022..8540028	ATCGATA
promoter_motif	DRE/NDM4	8540023..8540029	ATCGATA
promoter_motif	DRE/NDM4	8573721..8573727	ATCGATA
promoter_motif	DRE/NDM4	8573722..8573728	ATCGATA
promoter_motif	DRE/NDM4	8756988..8756994	ATCGATA
promoter_motif	DRE/NDM4	8757673..8757679	ATCGATA
promoter_motif	DRE/NDM4	8757674..8757680	ATCGATA
promoter_motif	DRE/NDM4	8767762..8767768	ATCGATA
promoter_motif	DRE/NDM4	8767771..8767777	ATCGATA
promoter_motif	DRE/NDM4	8767772..8767778	ATCGATA
promoter_motif	DRE/NDM4	8803432..8803438	ATCGATA
promoter_motif	DRE/NDM4	8803454..8803460	ATCGATA
promoter_motif	DRE/NDM4	8821603..8821609	ATCGATA
promoter_motif	DRE/NDM4	8821604..8821610	ATCGATA
promoter_motif	DRE/NDM4	9020577..9020583	ATCGATA
promoter_motif	DRE/NDM4	9020603..9020609	ATCGATA
promoter_motif	DRE/NDM4	9102197..9102203	ATCGATA
promoter_motif	DRE/NDM4	9102198..9102204	ATCGATA
promoter_motif	DRE/NDM4	9338108..9338114	ATCGATA
promoter_motif	DRE/NDM4	9372902..9372908	ATCGATA
promoter_motif	DRE/NDM4	9395010..9395016	ATCGATA
promoter_motif	DRE/NDM4	9395011..9395017	ATCGATA
promoter_motif	DRE/NDM4	9428277..9428283	ATCGATA
promoter_motif	DRE/NDM4	9439973..9439979	ATCGATA
promoter_motif	DRE/NDM4	9441573..9441579	ATCGATA
promoter_motif	DRE/NDM4	9746246..9746252	ATCGATA
promoter_motif	DRE/NDM4	9848119..9848125	ATCGATA
promoter_motif	DRE/NDM4	9848120..9848126	ATCGATA
promoter_motif	DRE/NDM4	9855813..9855819	ATCGATA
promoter_motif	DRE/NDM4	9855814..9855820	ATCGATA
promoter_motif	DRE/NDM4	9878632..9878638	ATCGATA
promoter_motif	DRE/NDM4	9878643..9878649	ATCGATA
promoter_motif	E-box/NDM5	10040664..10040671	CAGCTGTT
promoter_motif	E-box/NDM5	10040666..10040673	CAGCTGAT
promoter_motif	E-box/NDM5	10720296..10720303	CAGCTCAA
promoter_motif	E-box/NDM5	10748265..10748272	CAGCTGAT
promoter_motif	E-box/NDM5	10748267..10748274	CAGCTGTT
promoter_motif	E-box/NDM5	11105124..11105131	CAGCTGTT
promoter_motif	E-box/NDM5	11105126..11105133	CAGCTGTT
promoter_motif	E-box/NDM5	11268196..11268203	CAGCTGTT
promoter_motif	E-box/NDM5	11297641..11297648	CAGCTGTA
promoter_motif	E-box/NDM5	11370342..11370349	CAGCTCTA
promoter_motif	E-box/NDM5	11399164..11399171	CAGCTGTT
promoter_motif	E-box/NDM5	11399166..11399173	CAGCTGTT
promoter_motif	E-box/NDM5	11428833..11428840	CAGCTGAT
promoter_motif	E-box/NDM5	11430187..11430194	CAGCTGAT
promoter_motif	E-box/NDM5	11430189..11430196	CAGCTGTT
promoter_motif	E-box/NDM5	11566444..11566451	CAGCTGTT
promoter_motif	E-box/NDM5	11566446..11566453	CAGCTGAT
promoter_motif	E-box/NDM5	11822377..11822384	CAGCTGTT
promoter_motif	E-box/NDM5	11878816..11878823	CAGCTGTT
promoter_motif	E-box/NDM5	11879872..11879879	CAGCTGTT
promoter_motif	E-box/NDM5	11895171..11895178	CAGCTGTT
promoter_motif	E-box/NDM5	12030645..12030652	CAGCTGTT
promoter_motif	E-box/NDM5	12178969..12178976	CAGCTGAT
promoter_motif	E-box/NDM5	12181920..12181927	CAGCTGTT
promoter_motif	E-box/NDM5	12223553..12223560	CAGCTGTT
promoter_motif	E-box/NDM5	12378644..12378651	CAGCTCAA
promoter_motif	E-box/NDM5	12473589..12473596	CAGCTCAT
promoter_motif	E-box/NDM5	12844979..12844986	CAGCTGAT
promoter_motif	E-box/NDM5	12979466..12979473	CAGCTGTT
promoter_motif	E-box/NDM5	13314982..13314989	CAGCTGTT
promoter_motif	E-box/NDM5	13405682..13405689	CAGCTGAT
promoter_motif	E-box/NDM5	13405684..13405691	CAGCTGTT
promoter_motif	E-box/NDM5	13473628..13473635	CAGCTGTT
promoter_motif	E-box/NDM5	13473630..13473637	CAGCTGAT
promoter_motif	E-box/NDM5	13585877..13585884	CAGCTGTT
promoter_motif	E-box/NDM5	13669407..13669414	CAGCTGTT
promoter_motif	E-box/NDM5	13680345..13680352	CAGCTCTT
promoter_motif	E-box/NDM5	13982475..13982482	CAGCTCTA
promoter_motif	E-box/NDM5	14296505..14296512	CAGCTCAT
promoter_motif	E-box/NDM5	14313911..14313918	CAGCTGTT
promoter_motif	E-box/NDM5	14313913..14313920	CAGCTGTT
promoter_motif	E-box/NDM5	14334052..14334059	CAGCTGAT
promoter_motif	E-box/NDM5	14334054..14334061	CAGCTGAA
promoter_motif	E-box/NDM5	14738338..14738345	CAGCTGTT
promoter_motif	E-box/NDM5	14738340..14738347	CAGCTGAT
promoter_motif	E-box/NDM5	15213025..15213032	CAGCTCAT
promoter_motif	E-box/NDM5	15284281..15284288	CAGCTGAT
promoter_motif	E-box/NDM5	15379592..15379599	CAGCTGTT
promoter_motif	E-box/NDM5	15379594..15379601	CAGCTGTT
promoter_motif	E-box/NDM5	15558110..15558117	CAGCTGTT
promoter_motif	E-box/NDM5	16311800..16311807	CAGCTGAA
promoter_motif	E-box/NDM5	16680466..16680473	CAGCTGAT
promoter_motif	E-box/NDM5	16758315..16758322	CAGCTGAT
promoter_motif	E-box/NDM5	16758321..16758328	CAGCTGAT
promoter_motif	E-box/NDM5	16758323..16758330	CAGCTGTT
promoter_motif	E-box/NDM5	16873998..16874005	CAGCTGTT
promoter_motif	E-box/NDM5	16874000..16874007	CAGCTGAT
promoter_motif	E-box/NDM5	17048062..17048069	CAGCTCTA
promoter_motif	E-box/NDM5	17200168..17200175	CAGCTGAT
promoter_motif	E-box/NDM5	17428083..17428090	CAGCTGTA
promoter_motif	E-box/NDM5	17506577..17506584	CAGCTGAT
promoter_motif	E-box/NDM5	17506579..17506586	CAGCTGTT
promoter_motif	E-box/NDM5	18219566..18219573	CAGCTGAT
promoter_motif	E-box/NDM5	18235818..18235825	CAGCTCTT
promoter_motif	E-box/NDM5	18525263..18525270	CAGCTGTT
promoter_motif	E-box/NDM5	18548001..18548008	CAGCTGTA
promoter_motif	E-box/NDM5	18648091..18648098	CAGCTGAA
promoter_motif	E-box/NDM5	18770207..18770214	CAGCTGTT
promoter_motif	E-box/NDM5	18871816..18871823	CAGCTCTA
promoter_motif	E-box/NDM5	18966581..18966588	CAGCTGTT
promoter_motif	E-box/NDM5	19289820..19289827	CAGCTGTT
promoter_motif	E-box/NDM5	19303459..19303466	CAGCTCAT
promoter_motif	E-box/NDM5	19411119..19411126	CAGCTGTT
promoter_motif	E-box/NDM5	19411121..19411128	CAGCTGTT
promoter_motif	E-box/NDM5	19443720..19443727	CAGCTGTT
promoter_motif	E-box/NDM5	19448010..19448017	CAGCTGTT
promoter_motif	E-box/NDM5	19448012..19448019	CAGCTGTT
promoter_motif	E-box/NDM5	19448032..19448039	CAGCTGTT
promoter_motif	E-box/NDM5	19452363..19452370	CAGCTGAT
promoter_motif	E-box/NDM5	19452365..19452372	CAGCTGTT
promoter_motif	E-box/NDM5	19452415..19452422	CAGCTGTT
promoter_motif	E-box/NDM5	19581514..19581521	CAGCTGTT
promoter_motif	E-box/NDM5	19778049..19778056	CAGCTCTA
promoter_motif	E-box/NDM5	19944658..19944665	CAGCTGTT
promoter_motif	E-box/NDM5	19944660..19944667	CAGCTGAT
promoter_motif	E-box/NDM5	20046799..20046806	CAGCTGTT
promoter_motif	E-box/NDM5	20046801..20046808	CAGCTGAT
promoter_motif	E-box/NDM5	20083022..20083029	CAGCTGTT
promoter_motif	E-box/NDM5	20459174..20459181	CAGCTGTT
promoter_motif	E-box/NDM5	20462085..20462092	CAGCTGTT
promoter_motif	E-box/NDM5	20462087..20462094	CAGCTGAT
promoter_motif	E-box/NDM5	20494545..20494552	CAGCTCTT
promoter_motif	E-box/NDM5	20496484..20496491	CAGCTCAA
promoter_motif	E-box/NDM5	20499221..20499228	CAGCTGTT
promoter_motif	E-box/NDM5	20499223..20499230	CAGCTGAT
promoter_motif	E-box/NDM5	20549034..20549041	CAGCTGTT
promoter_motif	E-box/NDM5	20549036..20549043	CAGCTGAT
promoter_motif	E-box/NDM5	20551955..20551962	CAGCTGAT
promoter_motif	E-box/NDM5	20551957..20551964	CAGCTGTT
promoter_motif	E-box/NDM5	20555861..20555868	CAGCTGTT
promoter_motif	E-box/NDM5	20555863..20555870	CAGCTGAT
promoter_motif	E-box/NDM5	20556890..20556897	CAGCTGAT
promoter_motif	E-box/NDM5	20671012..20671019	CAGCTGAT
promoter_motif	E-box/NDM5	20671014..20671021	CAGCTGAT
promoter_motif	E-box/NDM5	20671065..20671072	CAGCTGTT
promoter_motif	E-box/NDM5	20736465..20736472	CAGCTGAT
promoter_motif	E-box/NDM5	2555650..2555657	CAGCTGAT
promoter_motif	E-box/NDM5	2633877..2633884	CAGCTGTT
promoter_motif	E-box/NDM5	2810840..2810847	CAGCTGTT
promoter_motif	E-box/NDM5	2810842..2810849	CAGCTGTT
promoter_motif	E-box/NDM5	2922647..2922654	CAGCTGAA
promoter_motif	E-box/NDM5	3045726..3045733	CAGCTGAA
promoter_motif	E-box/NDM5	3427226..3427233	CAGCTGAT
promoter_motif	E-box/NDM5	3427228..3427235	CAGCTGAT
promoter_motif	E-box/NDM5	3454259..3454266	CAGCTGTT
promoter_motif	E-box/NDM5	3454261..3454268	CAGCTGAT
promoter_motif	E-box/NDM5	3502088..3502095	CAGCTGTT
promoter_motif	E-box/NDM5	3553349..3553356	CAGCTGTT
promoter_motif	E-box/NDM5	3556523..3556530	CAGCTGTT
promoter_motif	E-box/NDM5	3586977..3586984	CAGCTGAT
promoter_motif	E-box/NDM5	3586979..3586986	CAGCTGTT
promoter_motif	E-box/NDM5	3699948..3699955	CAGCTGAT
promoter_motif	E-box/NDM5	3699961..3699968	CAGCTGAT
promoter_motif	E-box/NDM5	3712974..3712981	CAGCTGTT
promoter_motif	E-box/NDM5	3712976..3712983	CAGCTGAT
promoter_motif	E-box/NDM5	4051015..4051022	CAGCTGTT
promoter_motif	E-box/NDM5	4051036..4051043	CAGCTGAT
promoter_motif	E-box/NDM5	4052151..4052158	CAGCTGTT
promoter_motif	E-box/NDM5	4597254..4597261	CAGCTGTA
promoter_motif	E-box/NDM5	4815589..4815596	CAGCTCTA
promoter_motif	E-box/NDM5	4839190..4839197	CAGCTGTT
promoter_motif	E-box/NDM5	4985990..4985997	CAGCTGTT
promoter_motif	E-box/NDM5	4985992..4985999	CAGCTGTT
promoter_motif	E-box/NDM5	5127510..5127517	CAGCTCAT
promoter_motif	E-box/NDM5	5139526..5139533	CAGCTGTT
promoter_motif	E-box/NDM5	5139528..5139535	CAGCTGTT
promoter_motif	E-box/NDM5	5474190..5474197	CAGCTGAT
promoter_motif	E-box/NDM5	5474192..5474199	CAGCTGTT
promoter_motif	E-box/NDM5	5632807..5632814	CAGCTCAA
promoter_motif	E-box/NDM5	5680822..5680829	CAGCTCTT
promoter_motif	E-box/NDM5	5733980..5733987	CAGCTGAT
promoter_motif	E-box/NDM5	5777412..5777419	CAGCTCTA
promoter_motif	E-box/NDM5	6139917..6139924	CAGCTCTA
promoter_motif	E-box/NDM5	6197279..6197286	CAGCTGTT
promoter_motif	E-box/NDM5	6197281..6197288	CAGCTGTT
promoter_motif	E-box/NDM5	6317228..6317235	CAGCTCTA
promoter_motif	E-box/NDM5	6618822..6618829	CAGCTGAT
promoter_motif	E-box/NDM5	6618824..6618831	CAGCTGTT
promoter_motif	E-box/NDM5	6678954..6678961	CAGCTCAT
promoter_motif	E-box/NDM5	6700852..6700859	CAGCTGTT
promoter_motif	E-box/NDM5	6759904..6759911	CAGCTGAA
promoter_motif	E-box/NDM5	6759906..6759913	CAGCTGAA
promoter_motif	E-box/NDM5	7037569..7037576	CAGCTGTT
promoter_motif	E-box/NDM5	7120060..7120067	CAGCTCTT
promoter_motif	E-box/NDM5	7520088..7520095	CAGCTGTT
promoter_motif	E-box/NDM5	7539351..7539358	CAGCTGAT
promoter_motif	E-box/NDM5	7539353..7539360	CAGCTGTT
promoter_motif	E-box/NDM5	7578401..7578408	CAGCTGTT
promoter_motif	E-box/NDM5	7578403..7578410	CAGCTGTT
promoter_motif	E-box/NDM5	7858190..7858197	CAGCTGAA
promoter_motif	E-box/NDM5	7870435..7870442	CAGCTGAT
promoter_motif	E-box/NDM5	7915202..7915209	CAGCTGTA
promoter_motif	E-box/NDM5	7915204..7915211	CAGCTGTT
promoter_motif	E-box/NDM5	8026268..8026275	CAGCTGAT
promoter_motif	E-box/NDM5	8086375..8086382	CAGCTGTT
promoter_motif	E-box/NDM5	8213761..8213768	CAGCTGTA
promoter_motif	E-box/NDM5	8213811..8213818	CAGCTGTA
promoter_motif	E-box/NDM5	8323599..8323606	CAGCTGTT
promoter_motif	E-box/NDM5	8539981..8539988	CAGCTGTT
promoter_motif	E-box/NDM5	8539983..8539990	CAGCTGTT
promoter_motif	E-box/NDM5	8567123..8567130	CAGCTCAA
promoter_motif	E-box/NDM5	8573698..8573705	CAGCTGAT
promoter_motif	E-box/NDM5	8578437..8578444	CAGCTCAA
promoter_motif	E-box/NDM5	8580195..8580202	CAGCTGAT
promoter_motif	E-box/NDM5	8587577..8587584	CAGCTCAT
promoter_motif	E-box/NDM5	8643869..8643876	CAGCTGTT
promoter_motif	E-box/NDM5	8643871..8643878	CAGCTGTT
promoter_motif	E-box/NDM5	9058892..9058899	CAGCTGAT
promoter_motif	E-box/NDM5	9094234..9094241	CAGCTGTT
promoter_motif	E-box/NDM5	9102207..9102214	CAGCTGAT
promoter_motif	E-box/NDM5	9107743..9107750	CAGCTGAT
promoter_motif	E-box/NDM5	9107745..9107752	CAGCTGTT
promoter_motif	E-box/NDM5	9126954..9126961	CAGCTGAT
promoter_motif	E-box/NDM5	9326549..9326556	CAGCTGTA
promoter_motif	E-box/NDM5	9326598..9326605	CAGCTGTT
promoter_motif	E-box/NDM5	9326600..9326607	CAGCTGTT
promoter_motif	E-box/NDM5	9481163..9481170	CAGCTGAT
promoter_motif	E-box/NDM5	9481165..9481172	CAGCTGTT

reference = 3L
promoter_motif	TATA/DMp1	10425119..10425125	CTATAAA
promoter_motif	TATA/DMp1	10632824..10632830	GTATAAA
promoter_motif	TATA/DMp1	10794260..10794266	CTATAAA
promoter_motif	TATA/DMp1	10883065..10883071	GTATAAA
promoter_motif	TATA/DMp1	10884781..10884787	GTATAAA
promoter_motif	TATA/DMp1	10965721..10965727	CTATAAA
promoter_motif	TATA/DMp1	11096168..11096174	GTATAAA
promoter_motif	TATA/DMp1	11096993..11096999	CTATAAA
promoter_motif	TATA/DMp1	11123898..11123904	CTATAAA
promoter_motif	TATA/DMp1	11245378..11245384	GTATAAA
promoter_motif	TATA/DMp1	11480624..11480630	GTATAAA
promoter_motif	TATA/DMp1	11502517..11502523	CTATAAA
promoter_motif	TATA/DMp1	11505274..11505280	CTATAAA
promoter_motif	TATA/DMp1	11765292..11765298	GTATAAA
promoter_motif	TATA/DMp1	1193195..1193201	CTATAAA
promoter_motif	TATA/DMp1	11937974..11937980	CTATAAA
promoter_motif	TATA/DMp1	1195350..1195356	GTATAAA
promoter_motif	TATA/DMp1	11967954..11967960	CTATAAA
promoter_motif	TATA/DMp1	1207339..1207345	CTATAAA
promoter_motif	TATA/DMp1	1210434..1210440	CTATAAA
promoter_motif	TATA/DMp1	1211222..1211228	CTATAAA
promoter_motif	TATA/DMp1	12122454..12122460	GTATAAA
promoter_motif	TATA/DMp1	12179028..12179034	CTATAAA
promoter_motif	TATA/DMp1	1218725..1218731	CTATAAA
promoter_motif	TATA/DMp1	12389238..12389244	CTATAAA
promoter_motif	TATA/DMp1	1322826..1322832	GTATAAA
promoter_motif	TATA/DMp1	13294701..13294707	CTATAAA
promoter_motif	TATA/DMp1	13374467..13374473	CTATAAA
promoter_motif	TATA/DMp1	13377859..13377865	CTATAAA
promoter_motif	TATA/DMp1	13431025..13431031	CTATAAA
promoter_motif	TATA/DMp1	1370575..1370581	CTATAAA
promoter_motif	TATA/DMp1	13980947..13980953	CTATAAA
promoter_motif	TATA/DMp1	14091190..14091196	GTATAAA
promoter_motif	TATA/DMp1	14684430..14684436	GTATAAA
promoter_motif	TATA/DMp1	14939248..14939254	GTATAAA
promoter_motif	TATA/DMp1	15043930..15043936	CTATAAA
promoter_motif	TATA/DMp1	15047258..15047264	CTATAAA
promoter_motif	TATA/DMp1	15054833..15054839	CTATAAA
promoter_motif	TATA/DMp1	15504123..15504129	GTATAAA
promoter_motif	TATA/DMp1	15650695..15650701	GTATAAA
promoter_motif	TATA/DMp1	15652773..15652779	GTATAAA
promoter_motif	TATA/DMp1	15654143..15654149	GTATAAA
promoter_motif	TATA/DMp1	15998263..15998269	CTATAAA
promoter_motif	TATA/DMp1	16225066..16225072	CTATAAA
promoter_motif	TATA/DMp1	16250330..16250336	GTATAAA
promoter_motif	TATA/DMp1	16258453..16258459	GTATAAA
promoter_motif	TATA/DMp1	16262459..16262465	CTATAAA
promoter_motif	TATA/DMp1	16270504..16270510	CTATAAA
promoter_motif	TATA/DMp1	16288664..16288670	GTATAAA
promoter_motif	TATA/DMp1	1629326..1629332	GTATAAA
promoter_motif	TATA/DMp1	16294523..16294529	GTATAAA
promoter_motif	TATA/DMp1	16296301..16296307	GTATAAA
promoter_motif	TATA/DMp1	16298993..16298999	GTATAAA
promoter_motif	TATA/DMp1	16311093..16311099	GTATAAA
promoter_motif	TATA/DMp1	16321910..16321916	CTATAAA
promoter_motif	TATA/DMp1	16326370..16326376	CTATAAA
promoter_motif	TATA/DMp1	16332068..16332074	GTATAAA
promoter_motif	TATA/DMp1	16355658..16355664	GTATAAA
promoter_motif	TATA/DMp1	16360466..16360472	GTATAAA
promoter_motif	TATA/DMp1	16371795..16371801	CTATAAA
promoter_motif	TATA/DMp1	16538750..16538756	GTATAAA
promoter_motif	TATA/DMp1	16719294..16719300	CTATAAA
promoter_motif	TATA/DMp1	16719595..16719601	CTATAAA
promoter_motif	TATA/DMp1	16766592..16766598	GTATAAA
promoter_motif	TATA/DMp1	16773146..16773152	CTATAAA
promoter_motif	TATA/DMp1	16776122..16776128	CTATAAA
promoter_motif	TATA/DMp1	1694587..1694593	GTATAAA
promoter_motif	TATA/DMp1	17712999..17713005	GTATAAA
promoter_motif	TATA/DMp1	17828299..17828305	CTATAAA
promoter_motif	TATA/DMp1	17877498..17877504	CTATAAA
promoter_motif	TATA/DMp1	18294398..18294404	CTATAAA
promoter_motif	TATA/DMp1	18433066..18433072	GTATAAA
promoter_motif	TATA/DMp1	18462745..18462751	GTATAAA
promoter_motif	TATA/DMp1	18465511..18465517	GTATAAA
promoter_motif	TATA/DMp1	18520033..18520039	CTATAAA
promoter_motif	TATA/DMp1	1938792..1938798	GTATAAA
promoter_motif	TATA/DMp1	19457884..19457890	GTATAAA
promoter_motif	TATA/DMp1	19460206..19460212	GTATAAA
promoter_motif	TATA/DMp1	19465354..19465360	GTATAAA
promoter_motif	TATA/DMp1	19465560..19465566	GTATAAA
promoter_motif	TATA/DMp1	19468701..19468707	GTATAAA
promoter_motif	TATA/DMp1	19468907..19468913	GTATAAA
promoter_motif	TATA/DMp1	19489827..19489833	CTATAAA
promoter_motif	TATA/DMp1	19514313..19514319	CTATAAA
promoter_motif	TATA/DMp1	19642972..19642978	GTATAAA
promoter_motif	TATA/DMp1	19906848..19906854	GTATAAA
promoter_motif	TATA/DMp1	20120508..20120514	GTATAAA
promoter_motif	TATA/DMp1	20196809..20196815	CTATAAA
promoter_motif	TATA/DMp1	20213309..20213315	CTATAAA
promoter_motif	TATA/DMp1	20432995..20433001	CTATAAA
promoter_motif	TATA/DMp1	20492884..20492890	CTATAAA
promoter_motif	TATA/DMp1	20492899..20492905	GTATAAA
promoter_motif	TATA/DMp1	20723658..20723664	CTATAAA
promoter_motif	TATA/DMp1	21189971..21189977	GTATAAA
promoter_motif	TATA/DMp1	21293653..21293659	CTATAAA
promoter_motif	TATA/DMp1	21437942..21437948	GTATAAA
promoter_motif	TATA/DMp1	21724672..21724678	CTATAAA
promoter_motif	TATA/DMp1	21726610..21726616	GTATAAA
promoter_motif	TATA/DMp1	21727170..21727176	GTATAAA
promoter_motif	TATA/DMp1	21734605..21734611	GTATAAA
promoter_motif	TATA/DMp1	21737389..21737395	GTATAAA
promoter_motif	TATA/DMp1	22075884..22075890	CTATAAA
promoter_motif	TATA/DMp1	224076..224082	CTATAAA
promoter_motif	TATA/DMp1	22685648..22685654	GTATAAA
promoter_motif	TATA/DMp1	22686929..22686935	CTATAAA
promoter_motif	TATA/DMp1	2268795..2268801	CTATAAA
promoter_motif	TATA/DMp1	22689028..22689034	GTATAAA
promoter_motif	TATA/DMp1	22690305..22690311	GTATAAA
promoter_motif	TATA/DMp1	22853842..22853848	GTATAAA
promoter_motif	TATA/DMp1	22892246..22892252	CTATAAA
promoter_motif	TATA/DMp1	2961701..2961707	CTATAAA
promoter_motif	TATA/DMp1	3209007..3209013	CTATAAA
promoter_motif	TATA/DMp1	3280213..3280219	GTATAAA
promoter_motif	TATA/DMp1	3512700..3512706	GTATAAA
promoter_motif	TATA/DMp1	3790757..3790763	CTATAAA
promoter_motif	TATA/DMp1	4019048..4019054	GTATAAA
promoter_motif	TATA/DMp1	4141541..4141547	GTATAAA
promoter_motif	TATA/DMp1	4209206..4209212	CTATAAA
promoter_motif	TATA/DMp1	4215356..4215362	GTATAAA
promoter_motif	TATA/DMp1	4436692..4436698	GTATAAA
promoter_motif	TATA/DMp1	4446551..4446557	GTATAAA
promoter_motif	TATA/DMp1	4458187..4458193	GTATAAA
promoter_motif	TATA/DMp1	4460339..4460345	GTATAAA
promoter_motif	TATA/DMp1	4480251..4480257	GTATAAA
promoter_motif	TATA/DMp1	4805313..4805319	CTATAAA
promoter_motif	TATA/DMp1	4852483..4852489	GTATAAA
promoter_motif	TATA/DMp1	4896830..4896836	GTATAAA
promoter_motif	TATA/DMp1	5124618..5124624	CTATAAA
promoter_motif	TATA/DMp1	6028285..6028291	GTATAAA
promoter_motif	TATA/DMp1	6032224..6032230	GTATAAA
promoter_motif	TATA/DMp1	6043826..6043832	GTATAAA
promoter_motif	TATA/DMp1	6047568..6047574	CTATAAA
promoter_motif	TATA/DMp1	6056034..6056040	GTATAAA
promoter_motif	TATA/DMp1	6124112..6124118	CTATAAA
promoter_motif	TATA/DMp1	6125263..6125269	GTATAAA
promoter_motif	TATA/DMp1	6129915..6129921	GTATAAA
promoter_motif	TATA/DMp1	6136464..6136470	GTATAAA
promoter_motif	TATA/DMp1	6139745..6139751	GTATAAA
promoter_motif	TATA/DMp1	6141108..6141114	CTATAAA
promoter_motif	TATA/DMp1	6143979..6143985	CTATAAA
promoter_motif	TATA/DMp1	6144374..6144380	GTATAAA
promoter_motif	TATA/DMp1	6145871..6145877	GTATAAA
promoter_motif	TATA/DMp1	6156199..6156205	GTATAAA
promoter_motif	TATA/DMp1	6226513..6226519	GTATAAA
promoter_motif	TATA/DMp1	6226535..6226541	GTATAAA
promoter_motif	TATA/DMp1	6251886..6251892	CTATAAA
promoter_motif	TATA/DMp1	66400..66406	GTATAAA
promoter_motif	TATA/DMp1	6685776..6685782	CTATAAA
promoter_motif	TATA/DMp1	7079732..7079738	CTATAAA
promoter_motif	TATA/DMp1	7081911..7081917	GTATAAA
promoter_motif	TATA/DMp1	7086277..7086283	CTATAAA
promoter_motif	TATA/DMp1	7151165..7151171	CTATAAA
promoter_motif	TATA/DMp1	749372..749378	GTATAAA
promoter_motif	TATA/DMp1	7969340..7969346	CTATAAA
promoter_motif	TATA/DMp1	8208498..8208504	CTATAAA
promoter_motif	TATA/DMp1	8215211..8215217	CTATAAA
promoter_motif	TATA/DMp1	8384610..8384616	CTATAAA
promoter_motif	TATA/DMp1	8386789..8386795	GTATAAA
promoter_motif	TATA/DMp1	8487444..8487450	CTATAAA
promoter_motif	TATA/DMp1	8554316..8554322	GTATAAA
promoter_motif	TATA/DMp1	8721550..8721556	GTATAAA
promoter_motif	TATA/DMp1	8781667..8781673	GTATAAA
promoter_motif	TATA/DMp1	8968089..8968095	CTATAAA
promoter_motif	TATA/DMp1	9089921..9089927	GTATAAA
promoter_motif	TATA/DMp1	9089946..9089952	CTATAAA
promoter_motif	TATA/DMp1	9204955..9204961	CTATAAA
promoter_motif	TATA/DMp1	9360394..9360400	GTATAAA
promoter_motif	TATA/DMp1	9368495..9368501	CTATAAA
promoter_motif	TATA/DMp1	9374954..9374960	GTATAAA
promoter_motif	TATA/DMp1	9377134..9377140	GTATAAA
promoter_motif	TATA/DMp1	9453929..9453935	CTATAAA
promoter_motif	TATA/DMp1	9631183..9631189	CTATAAA
promoter_motif	TATA/DMp1	9634084..9634090	GTATAAA
promoter_motif	TATA/DMp1	9712271..9712277	CTATAAA
promoter_motif	TATA/DMp1	9712372..9712378	CTATAAA
promoter_motif	TATA/DMp1	9791489..9791495	GTATAAA
promoter_motif	TATA/DMp1	98400..98406	GTATAAA
promoter_motif	INR/DMp2	1000564..1000569	TCAGTC
promoter_motif	INR/DMp2	10179202..10179207	TCAGTT
promoter_motif	INR/DMp2	10179214..10179219	TCAGTT
promoter_motif	INR/DMp2	10179220..10179225	TCAGTT
promoter_motif	INR/DMp2	10194916..10194921	TCAGTC
promoter_motif	INR/DMp2	10194930..10194935	TCAGTT
promoter_motif	INR/DMp2	10218348..10218353	TCAGTC
promoter_motif	INR/DMp2	10686234..10686239	TCAGTT
promoter_motif	INR/DMp2	10689970..10689975	TCAGTT
promoter_motif	INR/DMp2	10794293..10794298	TCAGTT
promoter_motif	INR/DMp2	10850988..10850993	TCAGTT
promoter_motif	INR/DMp2	1101101..1101106	TCAGTC
promoter_motif	INR/DMp2	11044466..11044471	TCAGTT
promoter_motif	INR/DMp2	11101341..11101346	TCAGTT
promoter_motif	INR/DMp2	11129136..11129141	TCAGTT
promoter_motif	INR/DMp2	11162912..11162917	TCAGTC
promoter_motif	INR/DMp2	11207605..11207610	TCAGTC
promoter_motif	INR/DMp2	11314827..11314832	TCAGTT
promoter_motif	INR/DMp2	11357996..11358001	TCAGTT
promoter_motif	INR/DMp2	11505307..11505312	TCAGTT
promoter_motif	INR/DMp2	11551852..11551857	TCAGTT
promoter_motif	INR/DMp2	11580873..11580878	TCAGTC
promoter_motif	INR/DMp2	11690099..11690104	TCAGTT
promoter_motif	INR/DMp2	11708379..11708384	TCAGTT
promoter_motif	INR/DMp2	11759279..11759284	TCAGTT
promoter_motif	INR/DMp2	1177271..1177276	TCAGTT
promoter_motif	INR/DMp2	11793949..11793954	TCAGTC
promoter_motif	INR/DMp2	11856563..11856568	TCAGTT
promoter_motif	INR/DMp2	1189588..1189593	TCAGTT
promoter_motif	INR/DMp2	11947184..11947189	TCAGTT
promoter_motif	INR/DMp2	11997492..11997497	TCAGTC
promoter_motif	INR/DMp2	1203028..1203033	TCAGTC
promoter_motif	INR/DMp2	1207372..1207377	TCAGTT
promoter_motif	INR/DMp2	1210467..1210472	TCAGTT
promoter_motif	INR/DMp2	1212925..1212930	TCAGTT
promoter_motif	INR/DMp2	12156848..12156853	TCAGTC
promoter_motif	INR/DMp2	12168590..12168595	TCAGTT
promoter_motif	INR/DMp2	12168594..12168599	TCAGTC
promoter_motif	INR/DMp2	12168598..12168603	TCAGTC
promoter_motif	INR/DMp2	12259891..12259896	TCAGTT
promoter_motif	INR/DMp2	12344637..12344642	TCAGTT
promoter_motif	INR/DMp2	12384532..12384537	TCAGTC
promoter_motif	INR/DMp2	12384536..12384541	TCAGTC
promoter_motif	INR/DMp2	12389269..12389274	TCAGTT
promoter_motif	INR/DMp2	12401743..12401748	TCAGTC
promoter_motif	INR/DMp2	12425784..12425789	TCAGTC
promoter_motif	INR/DMp2	1250682..1250687	TCAGTC
promoter_motif	INR/DMp2	1250708..1250713	TCAGTC
promoter_motif	INR/DMp2	12743154..12743159	TCAGTT
promoter_motif	INR/DMp2	1275955..1275960	TCAGTT
promoter_motif	INR/DMp2	12801835..12801840	TCAGTT
promoter_motif	INR/DMp2	12820923..12820928	TCAGTT
promoter_motif	INR/DMp2	12836197..12836202	TCAGTC
promoter_motif	INR/DMp2	12885821..12885826	TCAGTT
promoter_motif	INR/DMp2	12960849..12960854	TCAGTC
promoter_motif	INR/DMp2	1298682..1298687	TCAGTT
promoter_motif	INR/DMp2	13019531..13019536	TCAGTC
promoter_motif	INR/DMp2	13022062..13022067	TCAGTT
promoter_motif	INR/DMp2	1318480..1318485	TCAGTT
promoter_motif	INR/DMp2	13375868..13375873	TCAGTT
promoter_motif	INR/DMp2	13394235..13394240	TCAGTC
promoter_motif	INR/DMp2	13428339..13428344	TCAGTT
promoter_motif	INR/DMp2	13433552..13433557	TCAGTT
promoter_motif	INR/DMp2	13443451..13443456	TCAGTT
promoter_motif	INR/DMp2	13450348..13450353	TCAGTT
promoter_motif	INR/DMp2	13470641..13470646	TCAGTC
promoter_motif	INR/DMp2	1370608..1370613	TCAGTT
promoter_motif	INR/DMp2	13872094..13872099	TCAGTC
promoter_motif	INR/DMp2	13874874..13874879	TCAGTC
promoter_motif	INR/DMp2	13932351..13932356	TCAGTT
promoter_motif	INR/DMp2	13995253..13995258	TCAGTC
promoter_motif	INR/DMp2	14024709..14024714	TCAGTC
promoter_motif	INR/DMp2	14070166..14070171	TCAGTT
promoter_motif	INR/DMp2	14076713..14076718	TCAGTC
promoter_motif	INR/DMp2	14211303..14211308	TCAGTT
promoter_motif	INR/DMp2	14211308..14211313	TCAGTT
promoter_motif	INR/DMp2	14214540..14214545	TCAGTT
promoter_motif	INR/DMp2	14267437..14267442	TCAGTT
promoter_motif	INR/DMp2	14267445..14267450	TCAGTT
promoter_motif	INR/DMp2	14395816..14395821	TCAGTC
promoter_motif	INR/DMp2	14403732..14403737	TCAGTC
promoter_motif	INR/DMp2	14469805..14469810	TCAGTT
promoter_motif	INR/DMp2	14625702..14625707	TCAGTC
promoter_motif	INR/DMp2	14671241..14671246	TCAGTC
promoter_motif	INR/DMp2	14699852..14699857	TCAGTT
promoter_motif	INR/DMp2	14699866..14699871	TCAGTC
promoter_motif	INR/DMp2	14726597..14726602	TCAGTC
promoter_motif	INR/DMp2	14751056..14751061	TCAGTT
promoter_motif	INR/DMp2	14751062..14751067	TCAGTC
promoter_motif	INR/DMp2	1489540..1489545	TCAGTT
promoter_motif	INR/DMp2	14978202..14978207	TCAGTC
promoter_motif	INR/DMp2	14985559..14985564	TCAGTC
promoter_motif	INR/DMp2	15054802..15054807	TCAGTT
promoter_motif	INR/DMp2	15098982..15098987	TCAGTT
promoter_motif	INR/DMp2	152587..152592	TCAGTT
promoter_motif	INR/DMp2	1531246..1531251	TCAGTT
promoter_motif	INR/DMp2	15329798..15329803	TCAGTC
promoter_motif	INR/DMp2	1547332..1547337	TCAGTC
promoter_motif	INR/DMp2	15504155..15504160	TCAGTT
promoter_motif	INR/DMp2	15504664..15504669	TCAGTT
promoter_motif	INR/DMp2	15511554..15511559	TCAGTT
promoter_motif	INR/DMp2	15547276..15547281	TCAGTT
promoter_motif	INR/DMp2	15569672..15569677	TCAGTT
promoter_motif	INR/DMp2	15654113..15654118	TCAGTT
promoter_motif	INR/DMp2	15654127..15654132	TCAGTT
promoter_motif	INR/DMp2	15672803..15672808	TCAGTT
promoter_motif	INR/DMp2	15672835..15672840	TCAGTT
promoter_motif	INR/DMp2	15676973..15676978	TCAGTT
promoter_motif	INR/DMp2	15676987..15676992	TCAGTC
promoter_motif	INR/DMp2	15685164..15685169	TCAGTT
promoter_motif	INR/DMp2	15692946..15692951	TCAGTT
promoter_motif	INR/DMp2	15721519..15721524	TCAGTC
promoter_motif	INR/DMp2	15892017..15892022	TCAGTT
promoter_motif	INR/DMp2	15892029..15892034	TCAGTT
promoter_motif	INR/DMp2	15970150..15970155	TCAGTC
promoter_motif	INR/DMp2	15971625..15971630	TCAGTC
promoter_motif	INR/DMp2	16035662..16035667	TCAGTC
promoter_motif	INR/DMp2	16039932..16039937	TCAGTT
promoter_motif	INR/DMp2	160804..160809	TCAGTC
promoter_motif	INR/DMp2	16190946..16190951	TCAGTT
promoter_motif	INR/DMp2	16221776..16221781	TCAGTT
promoter_motif	INR/DMp2	16222201..16222206	TCAGTC
promoter_motif	INR/DMp2	16258486..16258491	TCAGTT
promoter_motif	INR/DMp2	16264389..16264394	TCAGTC
promoter_motif	INR/DMp2	16275013..16275018	TCAGTC
promoter_motif	INR/DMp2	1628365..1628370	TCAGTC
promoter_motif	INR/DMp2	1629295..1629300	TCAGTT
promoter_motif	INR/DMp2	16312615..16312620	TCAGTC
promoter_motif	INR/DMp2	16312962..16312967	TCAGTT
promoter_motif	INR/DMp2	16360434..16360439	TCAGTT
promoter_motif	INR/DMp2	16361489..16361494	TCAGTT
promoter_motif	INR/DMp2	16374298..16374303	TCAGTC
promoter_motif	INR/DMp2	16387720..16387725	TCAGTT
promoter_motif	INR/DMp2	16387725..16387730	TCAGTT
promoter_motif	INR/DMp2	1639713..1639718	TCAGTT
promoter_motif	INR/DMp2	16489329..16489334	TCAGTT
promoter_motif	INR/DMp2	1653003..1653008	TCAGTT
promoter_motif	INR/DMp2	16565494..16565499	TCAGTT
promoter_motif	INR/DMp2	16602310..16602315	TCAGTC
promoter_motif	INR/DMp2	1664236..1664241	TCAGTT
promoter_motif	INR/DMp2	16759172..16759177	TCAGTC
promoter_motif	INR/DMp2	16759176..16759181	TCAGTT
promoter_motif	INR/DMp2	16870409..16870414	TCAGTT
promoter_motif	INR/DMp2	16884326..16884331	TCAGTT
promoter_motif	INR/DMp2	16909353..16909358	TCAGTC
promoter_motif	INR/DMp2	16928629..16928634	TCAGTT
promoter_motif	INR/DMp2	16950541..16950546	TCAGTC
promoter_motif	INR/DMp2	17141061..17141066	TCAGTC
promoter_motif	INR/DMp2	17334420..17334425	TCAGTT
promoter_motif	INR/DMp2	1739143..1739148	TCAGTT
promoter_motif	INR/DMp2	17408876..17408881	TCAGTC
promoter_motif	INR/DMp2	17432500..17432505	TCAGTC
promoter_motif	INR/DMp2	1746909..1746914	TCAGTT
promoter_motif	INR/DMp2	17542915..17542920	TCAGTT
promoter_motif	INR/DMp2	17548917..17548922	TCAGTT
promoter_motif	INR/DMp2	1755660..1755665	TCAGTT
promoter_motif	INR/DMp2	17569715..17569720	TCAGTC
promoter_motif	INR/DMp2	17569723..17569728	TCAGTC
promoter_motif	INR/DMp2	17664706..17664711	TCAGTC
promoter_motif	INR/DMp2	17757250..17757255	TCAGTC
promoter_motif	INR/DMp2	178626..178631	TCAGTT
promoter_motif	INR/DMp2	17954911..17954916	TCAGTC
promoter_motif	INR/DMp2	1797295..1797300	TCAGTC
promoter_motif	INR/DMp2	180292..180297	TCAGTT
promoter_motif	INR/DMp2	18099243..18099248	TCAGTC
promoter_motif	INR/DMp2	18106068..18106073	TCAGTT
promoter_motif	INR/DMp2	18132497..18132502	TCAGTT
promoter_motif	INR/DMp2	18142024..18142029	TCAGTC
promoter_motif	INR/DMp2	18142028..18142033	TCAGTC
promoter_motif	INR/DMp2	18297508..18297513	TCAGTC
promoter_motif	INR/DMp2	1842070..1842075	TCAGTT
promoter_motif	INR/DMp2	18433034..18433039	TCAGTC
promoter_motif	INR/DMp2	18495654..18495659	TCAGTC
promoter_motif	INR/DMp2	18553371..18553376	TCAGTC
promoter_motif	INR/DMp2	18581864..18581869	TCAGTC
promoter_motif	INR/DMp2	18833609..18833614	TCAGTC
promoter_motif	INR/DMp2	1885658..1885663	TCAGTT
promoter_motif	INR/DMp2	18883579..18883584	TCAGTT
promoter_motif	INR/DMp2	18891387..18891392	TCAGTC
promoter_motif	INR/DMp2	18904146..18904151	TCAGTT
promoter_motif	INR/DMp2	18915200..18915205	TCAGTT
promoter_motif	INR/DMp2	18943719..18943724	TCAGTT
promoter_motif	INR/DMp2	18943730..18943735	TCAGTT
promoter_motif	INR/DMp2	19163740..19163745	TCAGTT
promoter_motif	INR/DMp2	19262006..19262011	TCAGTT
promoter_motif	INR/DMp2	19330696..19330701	TCAGTC
promoter_motif	INR/DMp2	19457851..19457856	TCAGTC
promoter_motif	INR/DMp2	19577664..19577669	TCAGTT
promoter_motif	INR/DMp2	19642939..19642944	TCAGTT
promoter_motif	INR/DMp2	19656760..19656765	TCAGTT
promoter_motif	INR/DMp2	19680738..19680743	TCAGTT
promoter_motif	INR/DMp2	1970072..1970077	TCAGTT
promoter_motif	INR/DMp2	19806433..19806438	TCAGTT
promoter_motif	INR/DMp2	19840410..19840415	TCAGTT
promoter_motif	INR/DMp2	19841266..19841271	TCAGTT
promoter_motif	INR/DMp2	19981951..19981956	TCAGTC
promoter_motif	INR/DMp2	19993796..19993801	TCAGTT
promoter_motif	INR/DMp2	20181635..20181640	TCAGTT
promoter_motif	INR/DMp2	20196777..20196782	TCAGTC
promoter_motif	INR/DMp2	20288228..20288233	TCAGTT
promoter_motif	INR/DMp2	20310323..20310328	TCAGTC
promoter_motif	INR/DMp2	20310331..20310336	TCAGTC
promoter_motif	INR/DMp2	20341042..20341047	TCAGTT
promoter_motif	INR/DMp2	20360298..20360303	TCAGTC
promoter_motif	INR/DMp2	20380696..20380701	TCAGTT
promoter_motif	INR/DMp2	20460049..20460054	TCAGTT
promoter_motif	INR/DMp2	20487888..20487893	TCAGTT
promoter_motif	INR/DMp2	20688445..20688450	TCAGTT
promoter_motif	INR/DMp2	20688471..20688476	TCAGTC
promoter_motif	INR/DMp2	20712285..20712290	TCAGTC
promoter_motif	INR/DMp2	20723690..20723695	TCAGTT
promoter_motif	INR/DMp2	20813429..20813434	TCAGTC
promoter_motif	INR/DMp2	20821323..20821328	TCAGTT
promoter_motif	INR/DMp2	20831009..20831014	TCAGTC
promoter_motif	INR/DMp2	20878300..20878305	TCAGTT
promoter_motif	INR/DMp2	20878305..20878310	TCAGTT
promoter_motif	INR/DMp2	20898900..20898905	TCAGTT
promoter_motif	INR/DMp2	20942606..20942611	TCAGTT
promoter_motif	INR/DMp2	20959874..20959879	TCAGTT
promoter_motif	INR/DMp2	21082093..21082098	TCAGTT
promoter_motif	INR/DMp2	21203313..21203318	TCAGTT
promoter_motif	INR/DMp2	21233447..21233452	TCAGTT
promoter_motif	INR/DMp2	21278361..21278366	TCAGTT
promoter_motif	INR/DMp2	21483110..21483115	TCAGTT
promoter_motif	INR/DMp2	21516344..21516349	TCAGTT
promoter_motif	INR/DMp2	21591956..21591961	TCAGTC
promoter_motif	INR/DMp2	21638058..21638063	TCAGTT
promoter_motif	INR/DMp2	2163857..2163862	TCAGTT
promoter_motif	INR/DMp2	21699456..21699461	TCAGTT
promoter_motif	INR/DMp2	21734637..21734642	TCAGTT
promoter_motif	INR/DMp2	22021408..22021413	TCAGTC
promoter_motif	INR/DMp2	22063529..22063534	TCAGTC
promoter_motif	INR/DMp2	22270471..22270476	TCAGTT
promoter_motif	INR/DMp2	22322874..22322879	TCAGTC
promoter_motif	INR/DMp2	2237608..2237613	TCAGTT
promoter_motif	INR/DMp2	22498327..22498332	TCAGTT
promoter_motif	INR/DMp2	2256002..2256007	TCAGTT
promoter_motif	INR/DMp2	22710838..22710843	TCAGTT
promoter_motif	INR/DMp2	22731514..22731519	TCAGTT
promoter_motif	INR/DMp2	22766636..22766641	TCAGTC
promoter_motif	INR/DMp2	2282865..2282870	TCAGTT
promoter_motif	INR/DMp2	23018656..23018661	TCAGTT
promoter_motif	INR/DMp2	23092660..23092665	TCAGTT
promoter_motif	INR/DMp2	23130653..23130658	TCAGTC
promoter_motif	INR/DMp2	232307..232312	TCAGTT
promoter_motif	INR/DMp2	2632275..2632280	TCAGTT
promoter_motif	INR/DMp2	2632288..2632293	TCAGTC
promoter_motif	INR/DMp2	2648065..2648070	TCAGTC
promoter_motif	INR/DMp2	267767..267772	TCAGTT
promoter_motif	INR/DMp2	271638..271643	TCAGTT
promoter_motif	INR/DMp2	277420..277425	TCAGTT
promoter_motif	INR/DMp2	2892161..2892166	TCAGTT
promoter_motif	INR/DMp2	2895200..2895205	TCAGTC
promoter_motif	INR/DMp2	297801..297806	TCAGTC
promoter_motif	INR/DMp2	3106939..3106944	TCAGTC
promoter_motif	INR/DMp2	3106947..3106952	TCAGTT
promoter_motif	INR/DMp2	3106953..3106958	TCAGTT
promoter_motif	INR/DMp2	311656..311661	TCAGTC
promoter_motif	INR/DMp2	3165332..3165337	TCAGTT
promoter_motif	INR/DMp2	3314366..3314371	TCAGTT
promoter_motif	INR/DMp2	3315025..3315030	TCAGTT
promoter_motif	INR/DMp2	332307..332312	TCAGTT
promoter_motif	INR/DMp2	3326300..3326305	TCAGTT
promoter_motif	INR/DMp2	3424932..3424937	TCAGTC
promoter_motif	INR/DMp2	3612192..3612197	TCAGTT
promoter_motif	INR/DMp2	361507..361512	TCAGTT
promoter_motif	INR/DMp2	3790794..3790799	TCAGTT
promoter_motif	INR/DMp2	3801285..3801290	TCAGTC
promoter_motif	INR/DMp2	3816356..3816361	TCAGTC
promoter_motif	INR/DMp2	3942458..3942463	TCAGTC
promoter_motif	INR/DMp2	3942467..3942472	TCAGTT
promoter_motif	INR/DMp2	3960088..3960093	TCAGTC
promoter_motif	INR/DMp2	4073946..4073951	TCAGTT
promoter_motif	INR/DMp2	4139091..4139096	TCAGTT
promoter_motif	INR/DMp2	4167458..4167463	TCAGTC
promoter_motif	INR/DMp2	4204334..4204339	TCAGTT
promoter_motif	INR/DMp2	4215390..4215395	TCAGTT
promoter_motif	INR/DMp2	4263719..4263724	TCAGTT
promoter_motif	INR/DMp2	4263730..4263735	TCAGTC
promoter_motif	INR/DMp2	4283848..4283853	TCAGTT
promoter_motif	INR/DMp2	4299500..4299505	TCAGTC
promoter_motif	INR/DMp2	4299515..4299520	TCAGTC
promoter_motif	INR/DMp2	4384442..4384447	TCAGTT
promoter_motif	INR/DMp2	4407158..4407163	TCAGTC
promoter_motif	INR/DMp2	441091..441096	TCAGTT
promoter_motif	INR/DMp2	4414665..4414670	TCAGTT
promoter_motif	INR/DMp2	4461301..4461306	TCAGTT
promoter_motif	INR/DMp2	4463347..4463352	TCAGTT
promoter_motif	INR/DMp2	4508426..4508431	TCAGTT
promoter_motif	INR/DMp2	4542123..4542128	TCAGTT
promoter_motif	INR/DMp2	4542131..4542136	TCAGTT
promoter_motif	INR/DMp2	4574963..4574968	TCAGTT
promoter_motif	INR/DMp2	4677860..4677865	TCAGTC
promoter_motif	INR/DMp2	4692790..4692795	TCAGTT
promoter_motif	INR/DMp2	5266432..5266437	TCAGTT
promoter_motif	INR/DMp2	5349012..5349017	TCAGTT
promoter_motif	INR/DMp2	5522438..5522443	TCAGTT
promoter_motif	INR/DMp2	5544248..5544253	TCAGTT
promoter_motif	INR/DMp2	5585667..5585672	TCAGTC
promoter_motif	INR/DMp2	5585684..5585689	TCAGTT
promoter_motif	INR/DMp2	5588379..5588384	TCAGTT
promoter_motif	INR/DMp2	5592786..5592791	TCAGTC
promoter_motif	INR/DMp2	5624081..5624086	TCAGTT
promoter_motif	INR/DMp2	5684525..5684530	TCAGTC
promoter_motif	INR/DMp2	589265..589270	TCAGTT
promoter_motif	INR/DMp2	606566..606571	TCAGTC
promoter_motif	INR/DMp2	6238833..6238838	TCAGTC
promoter_motif	INR/DMp2	6596475..6596480	TCAGTT
promoter_motif	INR/DMp2	6658749..6658754	TCAGTC
promoter_motif	INR/DMp2	690086..690091	TCAGTT
promoter_motif	INR/DMp2	6977678..6977683	TCAGTT
promoter_motif	INR/DMp2	6983724..6983729	TCAGTT
promoter_motif	INR/DMp2	708198..708203	TCAGTC
promoter_motif	INR/DMp2	7087920..7087925	TCAGTC
promoter_motif	INR/DMp2	7127611..7127616	TCAGTT
promoter_motif	INR/DMp2	7127616..7127621	TCAGTC
promoter_motif	INR/DMp2	7257014..7257019	TCAGTT
promoter_motif	INR/DMp2	7332570..7332575	TCAGTC
promoter_motif	INR/DMp2	7338278..7338283	TCAGTC
promoter_motif	INR/DMp2	7338283..7338288	TCAGTT
promoter_motif	INR/DMp2	7338288..7338293	TCAGTT
promoter_motif	INR/DMp2	7340233..7340238	TCAGTC
promoter_motif	INR/DMp2	7380492..7380497	TCAGTT
promoter_motif	INR/DMp2	7384177..7384182	TCAGTC
promoter_motif	INR/DMp2	7391390..7391395	TCAGTT
promoter_motif	INR/DMp2	7484952..7484957	TCAGTT
promoter_motif	INR/DMp2	7555710..7555715	TCAGTC
promoter_motif	INR/DMp2	7586190..7586195	TCAGTC
promoter_motif	INR/DMp2	7753557..7753562	TCAGTT
promoter_motif	INR/DMp2	7761445..7761450	TCAGTT
promoter_motif	INR/DMp2	7768715..7768720	TCAGTC
promoter_motif	INR/DMp2	7768719..7768724	TCAGTC
promoter_motif	INR/DMp2	7860463..7860468	TCAGTT
promoter_motif	INR/DMp2	7908539..7908544	TCAGTC
promoter_motif	INR/DMp2	8070491..8070496	TCAGTC
promoter_motif	INR/DMp2	8144905..8144910	TCAGTC
promoter_motif	INR/DMp2	8234229..8234234	TCAGTT
promoter_motif	INR/DMp2	8288419..8288424	TCAGTT
promoter_motif	INR/DMp2	8318961..8318966	TCAGTT
promoter_motif	INR/DMp2	8340638..8340643	TCAGTC
promoter_motif	INR/DMp2	8351219..8351224	TCAGTT
promoter_motif	INR/DMp2	8351953..8351958	TCAGTT
promoter_motif	INR/DMp2	8365509..8365514	TCAGTT
promoter_motif	INR/DMp2	837510..837515	TCAGTT
promoter_motif	INR/DMp2	8511986..8511991	TCAGTT
promoter_motif	INR/DMp2	8516595..8516600	TCAGTC
promoter_motif	INR/DMp2	8528050..8528055	TCAGTT
promoter_motif	INR/DMp2	8597742..8597747	TCAGTC
promoter_motif	INR/DMp2	8623346..8623351	TCAGTT
promoter_motif	INR/DMp2	8633572..8633577	TCAGTT
promoter_motif	INR/DMp2	8668862..8668867	TCAGTC
promoter_motif	INR/DMp2	8732020..8732025	TCAGTT
promoter_motif	INR/DMp2	8759542..8759547	TCAGTT
promoter_motif	INR/DMp2	8905642..8905647	TCAGTT
promoter_motif	INR/DMp2	8979182..8979187	TCAGTT
promoter_motif	INR/DMp2	8979813..8979818	TCAGTT
promoter_motif	INR/DMp2	9012337..9012342	TCAGTT
promoter_motif	INR/DMp2	9034485..9034490	TCAGTT
promoter_motif	INR/DMp2	9044860..9044865	TCAGTC
promoter_motif	INR/DMp2	9059124..9059129	TCAGTT
promoter_motif	INR/DMp2	9067743..9067748	TCAGTC
promoter_motif	INR/DMp2	9329140..9329145	TCAGTT
promoter_motif	INR/DMp2	9333541..9333546	TCAGTT
promoter_motif	INR/DMp2	9342709..9342714	TCAGTT
promoter_motif	INR/DMp2	9357471..9357476	TCAGTT
promoter_motif	INR/DMp2	9374987..9374992	TCAGTT
promoter_motif	INR/DMp2	9397892..9397897	TCAGTT
promoter_motif	INR/DMp2	9419774..9419779	TCAGTT
promoter_motif	INR/DMp2	9436349..9436354	TCAGTC
promoter_motif	INR/DMp2	9454189..9454194	TCAGTT
promoter_motif	INR/DMp2	9592077..9592082	TCAGTT
promoter_motif	INR/DMp2	959661..959666	TCAGTT
promoter_motif	INR/DMp2	9608017..9608022	TCAGTT
promoter_motif	INR/DMp2	9688533..9688538	TCAGTT
promoter_motif	INR/DMp2	9706920..9706925	TCAGTT
promoter_motif	INR/DMp2	9792787..9792792	TCAGTT
promoter_motif	INR/DMp2	9809162..9809167	TCAGTT
promoter_motif	INR/DMp2	9809168..9809173	TCAGTT
promoter_motif	INR/DMp2	9809174..9809179	TCAGTT
promoter_motif	INR/DMp2	9814763..9814768	TCAGTT
promoter_motif	INR1/DMp3	11033011..11033017	TCATTCG
promoter_motif	INR1/DMp3	13835326..13835332	TCATTCG
promoter_motif	INR1/DMp3	14544067..14544073	TCATTCG
promoter_motif	INR1/DMp3	15016594..15016600	TCATTCG
promoter_motif	INR1/DMp3	16793285..16793291	TCATTCG
promoter_motif	INR1/DMp3	16800818..16800824	TCATTCG
promoter_motif	INR1/DMp3	20486581..20486587	TCATTCG
promoter_motif	INR1/DMp3	21426534..21426540	TCATTCG
promoter_motif	INR1/DMp3	21502979..21502985	TCATTCG
promoter_motif	INR1/DMp3	21872708..21872714	TCATTCG
promoter_motif	INR1/DMp3	21948210..21948216	TCATTCG
promoter_motif	INR1/DMp3	2483279..2483285	TCATTCG
promoter_motif	INR1/DMp3	2636916..2636922	TCATTCG
promoter_motif	INR1/DMp3	3072547..3072553	TCATTCG
promoter_motif	INR1/DMp3	319876..319882	TCATTCG
promoter_motif	INR1/DMp3	4407147..4407153	TCATTCG
promoter_motif	INR1/DMp3	4436724..4436730	TCATTCG
promoter_motif	INR1/DMp3	4852451..4852457	TCATTCG
promoter_motif	INR1/DMp3	6126682..6126688	TCATTCG
promoter_motif	INR1/DMp3	6128363..6128369	TCATTCG
promoter_motif	INR1/DMp3	7127623..7127629	TCATTCG
promoter_motif	INR1/DMp3	749404..749410	TCATTCG
promoter_motif	INR1/DMp3	8640244..8640250	TCATTCG
promoter_motif	INR1/DMp3	8669058..8669064	TCATTCG
promoter_motif	DPE/DMp4	1189619..1189626	TCGGTTCG
promoter_motif	DPE/DMp4	12836168..12836175	GCGGTTCT
promoter_motif	DPE/DMp4	13022089..13022096	TCGGTTGT
promoter_motif	DPE/DMp4	13107398..13107405	GCGGTTGT
promoter_motif	DPE/DMp4	14070193..14070200	TCGGTTGG
promoter_motif	DPE/DMp4	14699879..14699886	GCGGTTCG
promoter_motif	DPE/DMp4	1628340..1628347	GCGGTTGT
promoter_motif	DPE/DMp4	16870436..16870443	TCGGTTCG
promoter_motif	DPE/DMp4	17017461..17017468	TCGGTTCG
promoter_motif	DPE/DMp4	1731064..1731071	TCGGTTGT
promoter_motif	DPE/DMp4	17414581..17414588	TCGGTTGT
promoter_motif	DPE/DMp4	18857373..18857380	TCGGTTCG
promoter_motif	DPE/DMp4	20533482..20533489	TCGGTTGT
promoter_motif	DPE/DMp4	21872735..21872742	TCGGTTCT
promoter_motif	DPE/DMp4	2255973..2255980	TCGGTTGT
promoter_motif	DPE/DMp4	2632302..2632309	GCGGTTGT
promoter_motif	DPE/DMp4	264338..264345	GCGGTTCT
promoter_motif	DPE/DMp4	2772290..2772297	TCGGTTCG
promoter_motif	DPE/DMp4	4500504..4500511	TCGGTTGG
promoter_motif	DPE/DMp4	5522409..5522416	GCGGTTGT
promoter_motif	DPE/DMp4	6088119..6088126	TCGGTTGT
promoter_motif	DPE/DMp4	6606693..6606700	TCGGTTCG
promoter_motif	DPE/DMp4	687916..687923	GCGGTTGT
promoter_motif	DPE/DMp4	8178732..8178739	GCGGTTCG
promoter_motif	DPE/DMp4	8234256..8234263	GCGGTTGT
promoter_motif	DPE/DMp4	8669085..8669092	GCGGTTCT
promoter_motif	DPE1/DMp5	10657874..10657880	CGGACGT
promoter_motif	DPE1/DMp5	12906714..12906720	CGGACGT
promoter_motif	DPE1/DMp5	1298704..1298710	CGGACGT
promoter_motif	DPE1/DMp5	15692917..15692923	CGGACGT
promoter_motif	DPE1/DMp5	16016609..16016615	CGGACGT
promoter_motif	DPE1/DMp5	18132530..18132536	CGGACGT
promoter_motif	DPE1/DMp5	19330667..19330673	CGGACGT
promoter_motif	DPE1/DMp5	21061014..21061020	CGGACGT
promoter_motif	DPE1/DMp5	2782303..2782309	CGGACGT
promoter_motif	DPE1/DMp5	3612220..3612226	CGGACGT
promoter_motif	DPE1/DMp5	377304..377310	CGGACGT
promoter_motif	DPE1/DMp5	546086..546092	CGGACGT
promoter_motif	DPE1/DMp5	8365537..8365543	CGGACGT
promoter_motif	DMv1	10483948..10483954	CAGCCCT
promoter_motif	DMv1	11555752..11555758	CAACCCT
promoter_motif	DMv1	11815359..11815365	CAGCCCT
promoter_motif	DMv1	12497387..12497393	CAACCCT
promoter_motif	DMv1	12507924..12507930	CAACCCT
promoter_motif	DMv1	12507936..12507942	CAGCCCT
promoter_motif	DMv1	1313642..1313648	CAGCCCT
promoter_motif	DMv1	13241829..13241835	CAACCCT
promoter_motif	DMv1	1334837..1334843	CAGCCCT
promoter_motif	DMv1	13435690..13435696	CAGCCCT
promoter_motif	DMv1	15071601..15071607	CAGCCCT
promoter_motif	DMv1	15154870..15154876	CAACCCT
promoter_motif	DMv1	16122677..16122683	CAGCCCT
promoter_motif	DMv1	16207217..16207223	CAGCCCT
promoter_motif	DMv1	16341153..16341159	CAGCCCT
promoter_motif	DMv1	16379071..16379077	CAGCCCT
promoter_motif	DMv1	16576050..16576056	CAGCCCT
promoter_motif	DMv1	16588172..16588178	CAGCCCT
promoter_motif	DMv1	16595838..16595844	CAGCCCT
promoter_motif	DMv1	16596177..16596183	CAGCCCT
promoter_motif	DMv1	17550882..17550888	CAGCCCT
promoter_motif	DMv1	1798798..1798804	CAACCCT
promoter_motif	DMv1	18456280..18456286	CAGCCCT
promoter_motif	DMv1	18815689..18815695	CAACCCT
promoter_motif	DMv1	19093477..19093483	CAACCCT
promoter_motif	DMv1	19903344..19903350	CAACCCT
promoter_motif	DMv1	19903394..19903400	CAACCCT
promoter_motif	DMv1	20306685..20306691	CAGCCCT
promoter_motif	DMv1	20369255..20369261	CAACCCT
promoter_motif	DMv1	20519289..20519295	CAACCCT
promoter_motif	DMv1	21509020..21509026	CAGCCCT
promoter_motif	DMv1	21509388..21509394	CAGCCCT
promoter_motif	DMv1	22864208..22864214	CAACCCT
promoter_motif	DMv1	3026563..3026569	CAACCCT
promoter_motif	DMv1	3199047..3199053	CAGCCCT
promoter_motif	DMv1	3960120..3960126	CAGCCCT
promoter_motif	DMv1	4259411..4259417	CAGCCCT
promoter_motif	DMv1	4287025..4287031	CAGCCCT
promoter_motif	DMv1	6088066..6088072	CAGCCCT
promoter_motif	DMv1	8102210..8102216	CAGCCCT
promoter_motif	DMv1	8109024..8109030	CAGCCCT
promoter_motif	DMv1	8109225..8109231	CAGCCCT
promoter_motif	DMv1	8130879..8130885	CAGCCCT
promoter_motif	DMv1	8179747..8179753	CAGCCCT
promoter_motif	DMv1	8418009..8418015	CAACCCT
promoter_motif	DMv1	9403960..9403966	CAGCCCT
promoter_motif	DMv1	9404154..9404160	CAGCCCT
promoter_motif	DMv1	9435377..9435383	CAGCCCT
promoter_motif	DMv1	9449396..9449402	CAACCCT
promoter_motif	DMv1	9674317..9674323	CAGCCCT
promoter_motif	DMv2	11113941..11113948	TGGCAACG
promoter_motif	DMv2	11996248..11996255	TGGCAACA
promoter_motif	DMv2	13479414..13479421	TGGCAACA
promoter_motif	DMv2	15037189..15037196	TGGCAACA
promoter_motif	DMv2	16567768..16567775	TGGTAACA
promoter_motif	DMv2	18102906..18102913	TGGCAACG
promoter_motif	DMv2	18834672..18834679	TGGTAACA
promoter_motif	DMv2	19262435..19262442	TGGCAACA
promoter_motif	DMv2	19995843..19995850	TGGTAACA
promoter_motif	DMv2	20122266..20122273	TGGTAACA
promoter_motif	DMv2	20216978..20216985	TGGCAACG
promoter_motif	DMv2	20369005..20369012	TGGCAACA
promoter_motif	DMv2	20513849..20513856	TGGCAACG
promoter_motif	DMv2	20764599..20764606	TGGCAACA
promoter_motif	DMv2	3035185..3035192	TGGTAACA
promoter_motif	DMv2	3330121..3330128	TGGTAACA
promoter_motif	DMv2	3818657..3818664	TGGCAACA
promoter_motif	DMv2	4288616..4288623	TGGCAACA
promoter_motif	DMv2	4648665..4648672	TGGCAACA
promoter_motif	DMv2	5129462..5129469	TGGCAACG
promoter_motif	DMv2	648495..648502	TGGCAACG
promoter_motif	DMv2	841362..841369	TGGCAACG
promoter_motif	DMv2	8617002..8617009	TGGCAACG
promoter_motif	DMv2	9066215..9066222	TGGTAACA
promoter_motif	DMv2	9353405..9353412	TGGTAACA
promoter_motif	DMv2	9403936..9403943	TGGCAACG
promoter_motif	DMv3	10657815..10657822	CATCGCTA
promoter_motif	DMv3	11619544..11619551	CATCTCTA
promoter_motif	DMv3	11677055..11677062	CATCTCTA
promoter_motif	DMv3	11677077..11677084	CATCCCTA
promoter_motif	DMv3	11783106..11783113	CATCGCTA
promoter_motif	DMv3	11815931..11815938	CACCTCTA
promoter_motif	DMv3	11826662..11826669	CATCTCTA
promoter_motif	DMv3	11986308..11986315	CATCTCTA
promoter_motif	DMv3	12109219..12109226	CATCTCTA
promoter_motif	DMv3	12131942..12131949	CACCACTA
promoter_motif	DMv3	12131975..12131982	CATCACTA
promoter_motif	DMv3	12270761..12270768	CACCCCTA
promoter_motif	DMv3	12329764..12329771	CATCTCTA
promoter_motif	DMv3	1248021..1248028	CATCCCTA
promoter_motif	DMv3	12734891..12734898	CATCCCTA
promoter_motif	DMv3	12747874..12747881	CATCACTA
promoter_motif	DMv3	12807121..12807128	CACCCCTA
promoter_motif	DMv3	13004796..13004803	CATCCCTA
promoter_motif	DMv3	13008434..13008441	CACCACTA
promoter_motif	DMv3	13405584..13405591	CACCTCTA
promoter_motif	DMv3	13405942..13405949	CACCACTA
promoter_motif	DMv3	13417298..13417305	CATCTCTA
promoter_motif	DMv3	13506221..13506228	CATCACTA
promoter_motif	DMv3	13922482..13922489	CATCTCTA
promoter_motif	DMv3	13958298..13958305	CATCTCTA
promoter_motif	DMv3	14064962..14064969	CATCTCTA
promoter_motif	DMv3	14625171..14625178	CATCTCTA
promoter_motif	DMv3	14779869..14779876	CATCACTA
promoter_motif	DMv3	14779904..14779911	CATCCCTA
promoter_motif	DMv3	1502574..1502581	CACCACTA
promoter_motif	DMv3	1546083..1546090	CACCTCTA
promoter_motif	DMv3	15547210..15547217	CACCCCTA
promoter_motif	DMv3	15547226..15547233	CATCACTA
promoter_motif	DMv3	15559110..15559117	CATCGCTA
promoter_motif	DMv3	15819993..15820000	CATCTCTA
promoter_motif	DMv3	1639665..1639672	CATCGCTA
promoter_motif	DMv3	16405855..16405862	CATCTCTA
promoter_motif	DMv3	16605580..16605587	CATCTCTA
promoter_motif	DMv3	16772815..16772822	CATCCCTA
promoter_motif	DMv3	16772841..16772848	CATCACTA
promoter_motif	DMv3	16948609..16948616	CACCACTA
promoter_motif	DMv3	17009175..17009182	CATCACTA
promoter_motif	DMv3	17322253..17322260	CATCGCTA
promoter_motif	DMv3	17507020..17507027	CATCACTA
promoter_motif	DMv3	17638148..17638155	CATCTCTA
promoter_motif	DMv3	17647381..17647388	CACCACTA
promoter_motif	DMv3	17647715..17647722	CATCACTA
promoter_motif	DMv3	17905641..17905648	CATCACTA
promoter_motif	DMv3	18615775..18615782	CATCGCTA
promoter_motif	DMv3	18892184..18892191	CATCCCTA
promoter_motif	DMv3	18898488..18898495	CATCCCTA
promoter_motif	DMv3	19090793..19090800	CATCACTA
promoter_motif	DMv3	19985016..19985023	CACCCCTA
promoter_motif	DMv3	20341456..20341463	CACCCCTA
promoter_motif	DMv3	20420761..20420768	CACCTCTA
promoter_motif	DMv3	205809..205816	CACCGCTA
promoter_motif	DMv3	20764204..20764211	CATCTCTA
promoter_motif	DMv3	20802767..20802774	CACCACTA
promoter_motif	DMv3	21020959..21020966	CACCACTA
promoter_motif	DMv3	21020978..21020985	CATCGCTA
promoter_motif	DMv3	21021006..21021013	CATCCCTA
promoter_motif	DMv3	21129121..21129128	CACCACTA
promoter_motif	DMv3	21426296..21426303	CATCTCTA
promoter_motif	DMv3	21532547..21532554	CATCTCTA
promoter_motif	DMv3	21561977..21561984	CATCTCTA
promoter_motif	DMv3	21561997..21562004	CATCGCTA
promoter_motif	DMv3	21619385..21619392	CATCCCTA
promoter_motif	DMv3	22059021..22059028	CACCACTA
promoter_motif	DMv3	22067608..22067615	CATCTCTA
promoter_motif	DMv3	22281286..22281293	CATCACTA
promoter_motif	DMv3	22865175..22865182	CATCTCTA
promoter_motif	DMv3	2587434..2587441	CACCTCTA
promoter_motif	DMv3	2589417..2589424	CACCTCTA
promoter_motif	DMv3	3162145..3162152	CATCCCTA
promoter_motif	DMv3	3178895..3178902	CATCACTA
promoter_motif	DMv3	3192465..3192472	CACCACTA
promoter_motif	DMv3	3319558..3319565	CACCACTA
promoter_motif	DMv3	347456..347463	CATCACTA
promoter_motif	DMv3	3806691..3806698	CATCCCTA
promoter_motif	DMv3	4262443..4262450	CATCGCTA
promoter_motif	DMv3	4283856..4283863	CATCTCTA
promoter_motif	DMv3	4403484..4403491	CATCTCTA
promoter_motif	DMv3	4697657..4697664	CATCTCTA
promoter_motif	DMv3	5597055..5597062	CACCTCTA
promoter_motif	DMv3	6088102..6088109	CACCTCTA
promoter_motif	DMv3	6166953..6166960	CACCTCTA
promoter_motif	DMv3	6186564..6186571	CATCTCTA
promoter_motif	DMv3	6481764..6481771	CATCTCTA
promoter_motif	DMv3	6481791..6481798	CATCTCTA
promoter_motif	DMv3	6736259..6736266	CACCACTA
promoter_motif	DMv3	7328318..7328325	CATCACTA
promoter_motif	DMv3	7341119..7341126	CATCCCTA
promoter_motif	DMv3	7712423..7712430	CATCGCTA
promoter_motif	DMv3	7719550..7719557	CATCGCTA
promoter_motif	DMv3	7846797..7846804	CATCTCTA
promoter_motif	DMv3	7972120..7972127	CACCTCTA
promoter_motif	DMv3	8191286..8191293	CATCTCTA
promoter_motif	DMv3	8282959..8282966	CATCTCTA
promoter_motif	DMv3	8332165..8332172	CATCTCTA
promoter_motif	DMv3	8414387..8414394	CACCACTA
promoter_motif	DMv3	8442472..8442479	CACCACTA
promoter_motif	DMv3	8597239..8597246	CATCTCTA
promoter_motif	DMv3	8884685..8884692	CATCTCTA
promoter_motif	DMv3	8967869..8967876	CATCCCTA
promoter_motif	DMv3	9089941..9089948	CATCGCTA
promoter_motif	DMv3	9453899..9453906	CATCACTA
promoter_motif	DMv4	1034886..1034893	GGTCACAC
promoter_motif	DMv4	10872193..10872200	GGTCACAC
promoter_motif	DMv4	11102791..11102798	GGTCACAC
promoter_motif	DMv4	11116293..11116300	GGTCACAC
promoter_motif	DMv4	11162720..11162727	GGTCACAC
promoter_motif	DMv4	11207597..11207604	GGTCACAC
promoter_motif	DMv4	11704470..11704477	GGTCACAC
promoter_motif	DMv4	11786646..11786653	GGTCACAC
promoter_motif	DMv4	12139197..12139204	GGTCACAC
promoter_motif	DMv4	12199110..12199117	GGTCACAC
promoter_motif	DMv4	12407912..12407919	GGTCACAC
promoter_motif	DMv4	12494406..12494413	GGTCACAC
promoter_motif	DMv4	12738446..12738453	GGTCACAC
promoter_motif	DMv4	12743160..12743167	GGTCACAC
promoter_motif	DMv4	12743227..12743234	GGTCACAC
promoter_motif	DMv4	12798193..12798200	GGCCACAC
promoter_motif	DMv4	13009140..13009147	GGTCACAC
promoter_motif	DMv4	1302663..1302670	GGTCACAC
promoter_motif	DMv4	1302953..1302960	GGTCACAC
promoter_motif	DMv4	13034881..13034888	GGCCACAC
promoter_motif	DMv4	13037550..13037557	GGTCACAC
promoter_motif	DMv4	1334881..1334888	GGTCACAC
promoter_motif	DMv4	14044336..14044343	GGTCACAC
promoter_motif	DMv4	15513722..15513729	GGTCACAC
promoter_motif	DMv4	1569197..1569204	GGTCACAC
promoter_motif	DMv4	15961245..15961252	GGTCACAC
promoter_motif	DMv4	15997841..15997848	GGTCACAC
promoter_motif	DMv4	16083580..16083587	GGTCACAC
promoter_motif	DMv4	16105482..16105489	GGTCACAC
promoter_motif	DMv4	16124714..16124721	GGTCACAC
promoter_motif	DMv4	16225117..16225124	GGTCACAC
promoter_motif	DMv4	1639210..1639217	GGCCACAC
promoter_motif	DMv4	16404926..16404933	GGCCACAC
promoter_motif	DMv4	1665042..1665049	GGTCACAC
promoter_motif	DMv4	17235202..17235209	GGTCACAC
promoter_motif	DMv4	1731093..1731100	GGTCACAC
promoter_motif	DMv4	17418586..17418593	GGTCACAC
promoter_motif	DMv4	17426284..17426291	GGCCACAC
promoter_motif	DMv4	17459041..17459048	GGTCACAC
promoter_motif	DMv4	176215..176222	GGCCACAC
promoter_motif	DMv4	17839586..17839593	GGTCACAC
promoter_motif	DMv4	1802851..1802858	GGTCACAC
promoter_motif	DMv4	18677146..18677153	GGTCACAC
promoter_motif	DMv4	18814269..18814276	GGTCACAC
promoter_motif	DMv4	18865858..18865865	GGTCACAC
promoter_motif	DMv4	18993692..18993699	GGTCACAC
promoter_motif	DMv4	19085771..19085778	GGTCACAC
promoter_motif	DMv4	19093432..19093439	GGTCACAC
promoter_motif	DMv4	19253774..19253781	GGCCACAC
promoter_motif	DMv4	19254528..19254535	GGTCACAC
promoter_motif	DMv4	19579330..19579337	GGTCACAC
promoter_motif	DMv4	19786677..19786684	GGCCACAC
promoter_motif	DMv4	19908150..19908157	GGTCACAC
promoter_motif	DMv4	20512521..20512528	GGTCACAC
promoter_motif	DMv4	20514106..20514113	GGTCACAC
promoter_motif	DMv4	20791774..20791781	GGTCACAC
promoter_motif	DMv4	21024925..21024932	GGTCACAC
promoter_motif	DMv4	21168878..21168885	GGTCACAC
promoter_motif	DMv4	21486200..21486207	GGTCACAC
promoter_motif	DMv4	21490582..21490589	GGTCACAC
promoter_motif	DMv4	21510282..21510289	GGTCACAC
promoter_motif	DMv4	21526788..21526795	GGTCACAC
promoter_motif	DMv4	21610747..21610754	GGTCACAC
promoter_motif	DMv4	21816562..21816569	GGCCACAC
promoter_motif	DMv4	21825839..21825846	GGCCACAC
promoter_motif	DMv4	2586537..2586544	GGTCACAC
promoter_motif	DMv4	2651836..2651843	GGTCACAC
promoter_motif	DMv4	3042384..3042391	GGTCACAC
promoter_motif	DMv4	3070841..3070848	GGTCACAC
promoter_motif	DMv4	3071159..3071166	GGTCACAC
promoter_motif	DMv4	3143824..3143831	GGTCACAC
promoter_motif	DMv4	3169293..3169300	GGTCACAC
promoter_motif	DMv4	328080..328087	GGTCACAC
promoter_motif	DMv4	3461321..3461328	GGTCACAC
promoter_motif	DMv4	3811261..3811268	GGTCACAC
promoter_motif	DMv4	3896894..3896901	GGTCACAC
promoter_motif	DMv4	4003459..4003466	GGTCACAC
promoter_motif	DMv4	4134531..4134538	GGCCACAC
promoter_motif	DMv4	4136036..4136043	GGCCACAC
promoter_motif	DMv4	4254289..4254296	GGTCACAC
promoter_motif	DMv4	4254772..4254779	GGTCACAC
promoter_motif	DMv4	4277966..4277973	GGTCACAC
promoter_motif	DMv4	4292496..4292503	GGTCACAC
promoter_motif	DMv4	4364086..4364093	GGTCACAC
promoter_motif	DMv4	4364130..4364137	GGTCACAC
promoter_motif	DMv4	5554679..5554686	GGCCACAC
promoter_motif	DMv4	5772678..5772685	GGTCACAC
promoter_motif	DMv4	5804071..5804078	GGCCACAC
promoter_motif	DMv4	6186604..6186611	GGTCACAC
promoter_motif	DMv4	6749609..6749616	GGTCACAC
promoter_motif	DMv4	7316735..7316742	GGTCACAC
promoter_motif	DMv4	7634753..7634760	GGCCACAC
promoter_motif	DMv4	7647840..7647847	GGTCACAC
promoter_motif	DMv4	7908215..7908222	GGTCACAC
promoter_motif	DMv4	8184387..8184394	GGTCACAC
promoter_motif	DMv4	9056071..9056078	GGTCACAC
promoter_motif	DMv4	9392342..9392349	GGTCACAC
promoter_motif	DMv4	9395530..9395537	GGCCACAC
promoter_motif	DMv4	9420107..9420114	GGCCACAC
promoter_motif	DMv4	9422924..9422931	GGTCACAC
promoter_motif	DMv4	9504641..9504648	GGTCACAC
promoter_motif	DMv4	9691421..9691428	GGTCACAC
promoter_motif	DMv4	9965842..9965849	GGCCACAC
promoter_motif	DMv5	10218363..10218370	TGGTATTT
promoter_motif	DMv5	11158030..11158037	TGGTATTT
promoter_motif	DMv5	11162771..11162778	TGGTATTT
promoter_motif	DMv5	11786621..11786628	TGGTATTT
promoter_motif	DMv5	12392436..12392443	TGGTATTT
promoter_motif	DMv5	12526856..12526863	TGGTATTT
promoter_motif	DMv5	12798236..12798243	TGGTATTT
promoter_motif	DMv5	12798253..12798260	TGGTATTT
promoter_motif	DMv5	13990283..13990290	TGGTATTT
promoter_motif	DMv5	13992351..13992358	TGGTATTT
promoter_motif	DMv5	13994984..13994991	TGGTATTT
promoter_motif	DMv5	15137160..15137167	TGGTATTT
promoter_motif	DMv5	15137415..15137422	TGGTATTT
promoter_motif	DMv5	15581932..15581939	TGGTATTT
promoter_motif	DMv5	15642794..15642801	TGGTATTT
promoter_motif	DMv5	15819529..15819536	TGGTATTT
promoter_motif	DMv5	16035731..16035738	TGGTATTT
promoter_motif	DMv5	16105535..16105542	TGGTATTT
promoter_motif	DMv5	16605302..16605309	TGGTATTT
promoter_motif	DMv5	17009193..17009200	TGGTATTT
promoter_motif	DMv5	17235249..17235256	TGGTATTT
promoter_motif	DMv5	17839656..17839663	TGGTATTT
promoter_motif	DMv5	18865680..18865687	TGGTATTT
promoter_motif	DMv5	19908103..19908110	TGGTATTT
promoter_motif	DMv5	20425514..20425521	TGGTATTT
promoter_motif	DMv5	20429295..20429302	TGGTATTT
promoter_motif	DMv5	20490341..20490348	TGGTATTT
promoter_motif	DMv5	21020562..21020569	TGGTATTT
promoter_motif	DMv5	21516231..21516238	TGGTATTT
promoter_motif	DMv5	21673110..21673117	TGGTATTT
promoter_motif	DMv5	22069121..22069128	TGGTATTT
promoter_motif	DMv5	3035143..3035150	TGGTATTT
promoter_motif	DMv5	3187511..3187518	TGGTATTT
promoter_motif	DMv5	3218815..3218822	TGGTATTT
promoter_motif	DMv5	4242702..4242709	TGGTATTT
promoter_motif	DMv5	4626656..4626663	TGGTATTT
promoter_motif	DMv5	5554726..5554733	TGGTATTT
promoter_motif	DMv5	6749634..6749641	TGGTATTT
promoter_motif	DMv5	7231634..7231641	TGGTATTT
promoter_motif	DMv5	7905070..7905077	TGGTATTT
promoter_motif	DMv5	8398491..8398498	TGGTATTT
promoter_motif	DMv5	8502892..8502899	TGGTATTT
promoter_motif	DMv5	8593981..8593988	TGGTATTT
promoter_motif	DMv5	9130251..9130258	TGGTATTT
promoter_motif	DMv5	9881786..9881793	TGGTATTT
promoter_motif	GAGA/NDM1	10850878..10850884	GAGAGCG
promoter_motif	GAGA/NDM1	11673506..11673512	GAGAGCG
promoter_motif	GAGA/NDM1	11759345..11759351	GAGAGCG
promoter_motif	GAGA/NDM1	1177355..1177361	GAGAGCG
promoter_motif	GAGA/NDM1	11813125..11813131	GAGAGCG
promoter_motif	GAGA/NDM1	12049619..12049625	GAGAGCG
promoter_motif	GAGA/NDM1	12407565..12407571	GAGAGCG
promoter_motif	GAGA/NDM1	12483253..12483259	GAGAGCG
promoter_motif	GAGA/NDM1	12620969..12620975	GAGAGCG
promoter_motif	GAGA/NDM1	12825702..12825708	GAGAGCG
promoter_motif	GAGA/NDM1	13221700..13221706	GAGAGCG
promoter_motif	GAGA/NDM1	13374527..13374533	GAGAGCG
promoter_motif	GAGA/NDM1	13470569..13470575	GAGAGCG
promoter_motif	GAGA/NDM1	13913132..13913138	GAGAGCG
promoter_motif	GAGA/NDM1	14214462..14214468	GAGAGCG
promoter_motif	GAGA/NDM1	14267408..14267414	GAGAGCG
promoter_motif	GAGA/NDM1	15140153..15140159	GAGAGCG
promoter_motif	GAGA/NDM1	15297396..15297402	GAGAGCG
promoter_motif	GAGA/NDM1	15528430..15528436	GAGAGCG
promoter_motif	GAGA/NDM1	15970038..15970044	GAGAGCG
promoter_motif	GAGA/NDM1	16766517..16766523	GAGAGCG
promoter_motif	GAGA/NDM1	16800894..16800900	GAGAGCG
promoter_motif	GAGA/NDM1	17432420..17432426	GAGAGCG
promoter_motif	GAGA/NDM1	17569832..17569838	GAGAGCG
promoter_motif	GAGA/NDM1	17849934..17849940	GAGAGCG
promoter_motif	GAGA/NDM1	18839429..18839435	GAGAGCG
promoter_motif	GAGA/NDM1	18939209..18939215	GAGAGCG
promoter_motif	GAGA/NDM1	19628788..19628794	GAGAGCG
promoter_motif	GAGA/NDM1	19903319..19903325	GAGAGCG
promoter_motif	GAGA/NDM1	20394788..20394794	GAGAGCG
promoter_motif	GAGA/NDM1	20533574..20533580	GAGAGCG
promoter_motif	GAGA/NDM1	20771434..20771440	GAGAGCG
promoter_motif	GAGA/NDM1	21179849..21179855	GAGAGCG
promoter_motif	GAGA/NDM1	21502858..21502864	GAGAGCG
promoter_motif	GAGA/NDM1	21833339..21833345	GAGAGCG
promoter_motif	GAGA/NDM1	21872615..21872621	GAGAGCG
promoter_motif	GAGA/NDM1	21948141..21948147	GAGAGCG
promoter_motif	GAGA/NDM1	22129120..22129126	GAGAGCG
promoter_motif	GAGA/NDM1	2490134..2490140	GAGAGCG
promoter_motif	GAGA/NDM1	3335850..3335856	GAGAGCG
promoter_motif	GAGA/NDM1	3337034..3337040	GAGAGCG
promoter_motif	GAGA/NDM1	3933718..3933724	GAGAGCG
promoter_motif	GAGA/NDM1	4088806..4088812	GAGAGCG
promoter_motif	GAGA/NDM1	4414278..4414284	GAGAGCG
promoter_motif	GAGA/NDM1	4414290..4414296	GAGAGCG
promoter_motif	GAGA/NDM1	4542041..4542047	GAGAGCG
promoter_motif	GAGA/NDM1	5271107..5271113	GAGAGCG
promoter_motif	GAGA/NDM1	546003..546009	GAGAGCG
promoter_motif	GAGA/NDM1	5684445..5684451	GAGAGCG
promoter_motif	GAGA/NDM1	5684455..5684461	GAGAGCG
promoter_motif	GAGA/NDM1	6935980..6935986	GAGAGCG
promoter_motif	GAGA/NDM1	7127529..7127535	GAGAGCG
promoter_motif	GAGA/NDM1	739186..739192	GAGAGCG
promoter_motif	GAGA/NDM1	749325..749331	GAGAGCG
promoter_motif	GAGA/NDM1	7826285..7826291	GAGAGCG
promoter_motif	GAGA/NDM1	8505798..8505804	GAGAGCG
promoter_motif	GAGA/NDM1	9540237..9540243	GAGAGCG
promoter_motif	GAGA/NDM1	959572..959578	GAGAGCG
promoter_motif	GAGA/NDM1	9688617..9688623	GAGAGCG
promoter_motif	GAGA/NDM1	9688627..9688633	GAGAGCG
promoter_motif	NDM2	10875217..10875224	CGCTGCCA
promoter_motif	NDM2	11001977..11001984	CGACGCCA
promoter_motif	NDM2	11001989..11001996	CGACGCCG
promoter_motif	NDM2	11194346..11194353	CGCCGCCG
promoter_motif	NDM2	11287948..11287955	CGCTGCCA
promoter_motif	NDM2	11287963..11287970	CGCCGCCG
promoter_motif	NDM2	11480591..11480598	CGACGCCG
promoter_motif	NDM2	11480597..11480604	CGCTGCCG
promoter_motif	NDM2	11580935..11580942	CGCTGCCG
promoter_motif	NDM2	11621098..11621105	CGCTGTCG
promoter_motif	NDM2	1177322..1177329	CGACGCCG
promoter_motif	NDM2	1177330..1177337	CGCTGCCG
promoter_motif	NDM2	1177336..1177343	CGACGTCA
promoter_motif	NDM2	11808527..11808534	CGCTGTCA
promoter_motif	NDM2	12156906..12156913	CGACGCCG
promoter_motif	NDM2	12395078..12395085	CGCCGCCG
promoter_motif	NDM2	12500876..12500883	CGCCGTCG
promoter_motif	NDM2	12843254..12843261	CGCTGCCA
promoter_motif	NDM2	13029872..13029879	CGCTGCCA
promoter_motif	NDM2	13435645..13435652	CGCTGCCA
promoter_motif	NDM2	14212774..14212781	CGACGTCG
promoter_motif	NDM2	14420549..14420556	CGACGCCG
promoter_motif	NDM2	14625227..14625234	CGATGTCA
promoter_motif	NDM2	14671304..14671311	CGCTGTCG
promoter_motif	NDM2	14751101..14751108	CGCTGCCA
promoter_motif	NDM2	14769284..14769291	CGATGCCA
promoter_motif	NDM2	15528446..15528453	CGCTGCCG
promoter_motif	NDM2	15528452..15528459	CGACGTCA
promoter_motif	NDM2	16321917..16321924	CGCTGCCA
promoter_motif	NDM2	16332038..16332045	CGACGTCA
promoter_motif	NDM2	16332044..16332051	CGCCGTCG
promoter_motif	NDM2	16377560..16377567	CGCTGCCG
promoter_motif	NDM2	16937470..16937477	CGCTGTCA
promoter_motif	NDM2	17141132..17141139	CGCTGCCG
promoter_motif	NDM2	17141138..17141145	CGACGTCG
promoter_motif	NDM2	17141150..17141157	CGCCGTCG
promoter_motif	NDM2	17231357..17231364	CGCTGCCG
promoter_motif	NDM2	17231363..17231370	CGACGTCG
promoter_motif	NDM2	17346124..17346131	CGCTGCCA
promoter_motif	NDM2	17352669..17352676	CGCCGCCA
promoter_motif	NDM2	17375845..17375852	CGCCGCCA
promoter_motif	NDM2	1741802..1741809	CGCTGCCG
promoter_motif	NDM2	17480159..17480166	CGACGTCG
promoter_motif	NDM2	17480165..17480172	CGACGTCG
promoter_motif	NDM2	17569494..17569501	CGACGTCA
promoter_motif	NDM2	17757315..17757322	CGACGTCG
promoter_motif	NDM2	17757321..17757328	CGCCGTCG
promoter_motif	NDM2	1795366..1795373	CGATGTCA
promoter_motif	NDM2	18178781..18178788	CGACGTCG
promoter_motif	NDM2	18178795..18178802	CGCTGCCG
promoter_motif	NDM2	18194667..18194674	CGATGCCA
promoter_motif	NDM2	18666333..18666340	CGCTGCCG
promoter_motif	NDM2	1883080..1883087	CGACGTCG
promoter_motif	NDM2	1883086..1883093	CGCTGCCG
promoter_motif	NDM2	19248403..19248410	CGCTGCCA
promoter_motif	NDM2	19330749..19330756	CGCTGCCA
promoter_motif	NDM2	19471810..19471817	CGCTGCCA
promoter_motif	NDM2	19656837..19656844	CGACGCCG
promoter_motif	NDM2	201045..201052	CGCTGCCA
promoter_motif	NDM2	20435470..20435477	CGACGTCA
promoter_motif	NDM2	20490367..20490374	CGATGTCA
promoter_motif	NDM2	20490405..20490412	CGCTGTCA
promoter_motif	NDM2	20764618..20764625	CGACGCCA
promoter_motif	NDM2	20821249..20821256	CGACGTCA
promoter_motif	NDM2	21060899..21060906	CGCTGCCG
promoter_motif	NDM2	21233360..21233367	CGACGCCA
promoter_motif	NDM2	21233366..21233373	CGACGTCG
promoter_motif	NDM2	21233378..21233385	CGCTGTCG
promoter_motif	NDM2	21293616..21293623	CGACGCCA
promoter_motif	NDM2	21375554..21375561	CGCTGCCG
promoter_motif	NDM2	21591885..21591892	CGCCGCCG
promoter_motif	NDM2	21601140..21601147	CGACGCCG
promoter_motif	NDM2	2256079..2256086	CGATGTCG
promoter_motif	NDM2	22938681..22938688	CGCTGCCG
promoter_motif	NDM2	22938692..22938699	CGACGCCG
promoter_motif	NDM2	2390288..2390295	CGATGTCA
promoter_motif	NDM2	2462800..2462807	CGCTGCCG
promoter_motif	NDM2	2503652..2503659	CGACGTCG
promoter_motif	NDM2	2587395..2587402	CGACGCCA
promoter_motif	NDM2	2632220..2632227	CGCCGCCA
promoter_motif	NDM2	2632223..2632230	CGCCGCCG
promoter_motif	NDM2	265951..265958	CGATGTCA
promoter_motif	NDM2	286314..286321	CGCTGCCA
promoter_motif	NDM2	2980966..2980973	CGCCGTCA
promoter_motif	NDM2	3107012..3107019	CGCTGCCG
promoter_motif	NDM2	3107018..3107025	CGACGTCG
promoter_motif	NDM2	3314972..3314979	CGATGCCA
promoter_motif	NDM2	3512726..3512733	CGCCGTCG
promoter_motif	NDM2	3545257..3545264	CGACGTCA
promoter_motif	NDM2	3545263..3545270	CGCCGTCG
promoter_motif	NDM2	3545269..3545276	CGCTGCCG
promoter_motif	NDM2	361471..361478	CGCTGCCA
promoter_motif	NDM2	392864..392871	CGCCGCCA
promoter_motif	NDM2	4204411..4204418	CGACGCCG
promoter_motif	NDM2	4209253..4209260	CGCCGCCG
promoter_motif	NDM2	4211612..4211619	CGCTGCCA
promoter_motif	NDM2	4227329..4227336	CGACGCCG
promoter_motif	NDM2	4384385..4384392	CGCTGCCA
promoter_motif	NDM2	4384391..4384398	CGCCGTCG
promoter_motif	NDM2	4471572..4471579	CGACGCCA
promoter_motif	NDM2	4886049..4886056	CGCTGCCA
promoter_motif	NDM2	5177949..5177956	CGCCGTCA
promoter_motif	NDM2	5177955..5177962	CGACGCCG
promoter_motif	NDM2	5241598..5241605	CGACGCCG
promoter_motif	NDM2	5359398..5359405	CGCCGTCA
promoter_motif	NDM2	5570498..5570505	CGACGCCG
promoter_motif	NDM2	5624007..5624014	CGCTGCCG
promoter_motif	NDM2	589313..589320	CGCTGCCG
promoter_motif	NDM2	589342..589349	CGCCGCCG
promoter_motif	NDM2	6126753..6126760	CGCTGCCA
promoter_motif	NDM2	6186786..6186793	CGATGTCA
promoter_motif	NDM2	648468..648475	CGCTGCCA
promoter_motif	NDM2	6606623..6606630	CGCTGCCA
promoter_motif	NDM2	6661067..6661074	CGACGTCG
promoter_motif	NDM2	6973205..6973212	CGCTGCCG
promoter_motif	NDM2	699195..699202	CGCTGCCA
promoter_motif	NDM2	7826264..7826271	CGACGTCG
promoter_motif	NDM2	8329695..8329702	CGCTGCCA
promoter_motif	NDM2	8576591..8576598	CGCTGCCG
promoter_motif	NDM2	8576597..8576604	CGCCGCCG
promoter_motif	NDM2	8576603..8576610	CGCTGCCA
promoter_motif	NDM2	8738488..8738495	CGCCGTCG
promoter_motif	NDM2	9034422..9034429	CGATGCCA
promoter_motif	NDM2	9050742..9050749	CGCTGCCG
promoter_motif	NDM2	9059166..9059173	CGACGCCA
promoter_motif	NDM2	9118460..9118467	CGACGTCG
promoter_motif	NDM2	9118466..9118473	CGCTGTCG
promoter_motif	NDM2	9118472..9118479	CGCTGCCG
promoter_motif	NDM2	9333488..9333495	CGCTGCCA
promoter_motif	NDM2	9413075..9413082	CGACGCCG
promoter_motif	NDM2	9444953..9444960	CGCTGTCA
promoter_motif	NDM2	9455643..9455650	CGACGCCG
promoter_motif	NDM2	9756590..9756597	CGCCGCCA
promoter_motif	NDM2	9756602..9756609	CGCCGTCG
promoter_motif	NDM2	9763299..9763306	CGCCGCCA
promoter_motif	NDM2	9809090..9809097	CGCCGCCG
promoter_motif	NDM2	9809093..9809100	CGCCGCCG
promoter_motif	NDM2	9817020..9817027	CGCTGTCA
promoter_motif	NDM2	9818734..9818741	CGCTGCCA
promoter_motif	NDM3	10631297..10631303	GAAAGCT
promoter_motif	NDM3	11063618..11063624	GAAAGCT
promoter_motif	NDM3	11129084..11129090	GAAAGCT
promoter_motif	NDM3	12527630..12527636	GAAAGCT
promoter_motif	NDM3	13987264..13987270	GAAAGCT
promoter_motif	NDM3	1423520..1423526	GAAAGCT
promoter_motif	NDM3	14897157..14897163	GAAAGCT
promoter_motif	NDM3	1496711..1496717	GAAAGCT
promoter_motif	NDM3	15511604..15511610	GAAAGCT
promoter_motif	NDM3	15576660..15576666	GAAAGCT
promoter_motif	NDM3	15970074..15970080	GAAAGCT
promoter_motif	NDM3	15970087..15970093	GAAAGCT
promoter_motif	NDM3	15970090..15970096	GAAAGCT
promoter_motif	NDM3	15971567..15971573	GAAAGCT
promoter_motif	NDM3	16258412..16258418	GAAAGCT
promoter_motif	NDM3	16352598..16352604	GAAAGCT
promoter_motif	NDM3	17042538..17042544	GAAAGCT
promoter_motif	NDM3	17739965..17739971	GAAAGCT
promoter_motif	NDM3	18939195..18939201	GAAAGCT
promoter_motif	NDM3	19406065..19406071	GAAAGCT
promoter_motif	NDM3	19594661..19594667	GAAAGCT
promoter_motif	NDM3	203632..203638	GAAAGCT
promoter_motif	NDM3	20403732..20403738	GAAAGCT
promoter_motif	NDM3	20764298..20764304	GAAAGCT
promoter_motif	NDM3	21311808..21311814	GAAAGCT
promoter_motif	NDM3	21762843..21762849	GAAAGCT
promoter_motif	NDM3	22731555..22731561	GAAAGCT
promoter_motif	NDM3	233323..233329	GAAAGCT
promoter_motif	NDM3	3035126..3035132	GAAAGCT
promoter_motif	NDM3	3612137..3612143	GAAAGCT
promoter_motif	NDM3	4188462..4188468	GAAAGCT
promoter_motif	NDM3	7124901..7124907	GAAAGCT
promoter_motif	NDM3	8800656..8800662	GAAAGCT
promoter_motif	NDM3	9508368..9508374	GAAAGCT
promoter_motif	NDM3	9637136..9637142	GAAAGCT
promoter_motif	NDM3	9691390..9691396	GAAAGCT
promoter_motif	DRE/NDM4	10656439..10656445	ATCGATA
promoter_motif	DRE/NDM4	10684110..10684116	ATCGATA
promoter_motif	DRE/NDM4	10684111..10684117	ATCGATA
promoter_motif	DRE/NDM4	11086282..11086288	ATCGATA
promoter_motif	DRE/NDM4	11086283..11086289	ATCGATA
promoter_motif	DRE/NDM4	11555354..11555360	ATCGATA
promoter_motif	DRE/NDM4	11555374..11555380	ATCGATA
promoter_motif	DRE/NDM4	11555375..11555381	ATCGATA
promoter_motif	DRE/NDM4	11555764..11555770	ATCGATA
promoter_motif	DRE/NDM4	11555765..11555771	ATCGATA
promoter_motif	DRE/NDM4	11619490..11619496	ATCGATA
promoter_motif	DRE/NDM4	11744398..11744404	ATCGATA
promoter_motif	DRE/NDM4	11744399..11744405	ATCGATA
promoter_motif	DRE/NDM4	11783122..11783128	ATCGATA
promoter_motif	DRE/NDM4	11783141..11783147	ATCGATA
promoter_motif	DRE/NDM4	11818830..11818836	ATCGATA
promoter_motif	DRE/NDM4	11826682..11826688	ATCGATA
promoter_motif	DRE/NDM4	11826683..11826689	ATCGATA
promoter_motif	DRE/NDM4	11996030..11996036	ATCGATA
promoter_motif	DRE/NDM4	11996031..11996037	ATCGATA
promoter_motif	DRE/NDM4	12109185..12109191	ATCGATA
promoter_motif	DRE/NDM4	12111290..12111296	ATCGATA
promoter_motif	DRE/NDM4	12111306..12111312	ATCGATA
promoter_motif	DRE/NDM4	12111307..12111313	ATCGATA
promoter_motif	DRE/NDM4	12113100..12113106	ATCGATA
promoter_motif	DRE/NDM4	12139232..12139238	ATCGATA
promoter_motif	DRE/NDM4	12139251..12139257	ATCGATA
promoter_motif	DRE/NDM4	12329736..12329742	ATCGATA
promoter_motif	DRE/NDM4	1234091..1234097	ATCGATA
promoter_motif	DRE/NDM4	12410807..12410813	ATCGATA
promoter_motif	DRE/NDM4	12410808..12410814	ATCGATA
promoter_motif	DRE/NDM4	12728018..12728024	ATCGATA
promoter_motif	DRE/NDM4	12728019..12728025	ATCGATA
promoter_motif	DRE/NDM4	12734865..12734871	ATCGATA
promoter_motif	DRE/NDM4	12734866..12734872	ATCGATA
promoter_motif	DRE/NDM4	12766706..12766712	ATCGATA
promoter_motif	DRE/NDM4	12807146..12807152	ATCGATA
promoter_motif	DRE/NDM4	12843232..12843238	ATCGATA
promoter_motif	DRE/NDM4	12843233..12843239	ATCGATA
promoter_motif	DRE/NDM4	12999900..12999906	ATCGATA
promoter_motif	DRE/NDM4	12999901..12999907	ATCGATA
promoter_motif	DRE/NDM4	13001321..13001327	ATCGATA
promoter_motif	DRE/NDM4	13001322..13001328	ATCGATA
promoter_motif	DRE/NDM4	13001358..13001364	ATCGATA
promoter_motif	DRE/NDM4	13008456..13008462	ATCGATA
promoter_motif	DRE/NDM4	13008457..13008463	ATCGATA
promoter_motif	DRE/NDM4	13010970..13010976	ATCGATA
promoter_motif	DRE/NDM4	13010971..13010977	ATCGATA
promoter_motif	DRE/NDM4	13010981..13010987	ATCGATA
promoter_motif	DRE/NDM4	13016411..13016417	ATCGATA
promoter_motif	DRE/NDM4	13016412..13016418	ATCGATA
promoter_motif	DRE/NDM4	13037501..13037507	ATCGATA
promoter_motif	DRE/NDM4	13037521..13037527	ATCGATA
promoter_motif	DRE/NDM4	13040082..13040088	ATCGATA
promoter_motif	DRE/NDM4	1333183..1333189	ATCGATA
promoter_motif	DRE/NDM4	1342470..1342476	ATCGATA
promoter_motif	DRE/NDM4	13479400..13479406	ATCGATA
promoter_motif	DRE/NDM4	13479431..13479437	ATCGATA
promoter_motif	DRE/NDM4	13479881..13479887	ATCGATA
promoter_motif	DRE/NDM4	13488643..13488649	ATCGATA
promoter_motif	DRE/NDM4	13779998..13780004	ATCGATA
promoter_motif	DRE/NDM4	13967462..13967468	ATCGATA
promoter_motif	DRE/NDM4	14024881..14024887	ATCGATA
promoter_motif	DRE/NDM4	14030041..14030047	ATCGATA
promoter_motif	DRE/NDM4	14030042..14030048	ATCGATA
promoter_motif	DRE/NDM4	14030101..14030107	ATCGATA
promoter_motif	DRE/NDM4	14625224..14625230	ATCGATA
promoter_motif	DRE/NDM4	146432..146438	ATCGATA
promoter_motif	DRE/NDM4	146433..146439	ATCGATA
promoter_motif	DRE/NDM4	146438..146444	ATCGATA
promoter_motif	DRE/NDM4	14694816..14694822	ATCGATA
promoter_motif	DRE/NDM4	14769288..14769294	ATCGATA
promoter_motif	DRE/NDM4	14992791..14992797	ATCGATA
promoter_motif	DRE/NDM4	14992792..14992798	ATCGATA
promoter_motif	DRE/NDM4	14993041..14993047	ATCGATA
promoter_motif	DRE/NDM4	14993042..14993048	ATCGATA
promoter_motif	DRE/NDM4	14993052..14993058	ATCGATA
promoter_motif	DRE/NDM4	15087825..15087831	ATCGATA
promoter_motif	DRE/NDM4	15087826..15087832	ATCGATA
promoter_motif	DRE/NDM4	15087853..15087859	ATCGATA
promoter_motif	DRE/NDM4	15135781..15135787	ATCGATA
promoter_motif	DRE/NDM4	15135782..15135788	ATCGATA
promoter_motif	DRE/NDM4	15547162..15547168	ATCGATA
promoter_motif	DRE/NDM4	15556189..15556195	ATCGATA
promoter_motif	DRE/NDM4	15573900..15573906	ATCGATA
promoter_motif	DRE/NDM4	15573901..15573907	ATCGATA
promoter_motif	DRE/NDM4	15809532..15809538	ATCGATA
promoter_motif	DRE/NDM4	15809533..15809539	ATCGATA
promoter_motif	DRE/NDM4	15810035..15810041	ATCGATA
promoter_motif	DRE/NDM4	15810036..15810042	ATCGATA
promoter_motif	DRE/NDM4	15810054..15810060	ATCGATA
promoter_motif	DRE/NDM4	15810055..15810061	ATCGATA
promoter_motif	DRE/NDM4	15810063..15810069	ATCGATA
promoter_motif	DRE/NDM4	15819960..15819966	ATCGATA
promoter_motif	DRE/NDM4	15819961..15819967	ATCGATA
promoter_motif	DRE/NDM4	15825523..15825529	ATCGATA
promoter_motif	DRE/NDM4	15825524..15825530	ATCGATA
promoter_motif	DRE/NDM4	15947908..15947914	ATCGATA
promoter_motif	DRE/NDM4	15961011..15961017	ATCGATA
promoter_motif	DRE/NDM4	16576071..16576077	ATCGATA
promoter_motif	DRE/NDM4	16603555..16603561	ATCGATA
promoter_motif	DRE/NDM4	16603556..16603562	ATCGATA
promoter_motif	DRE/NDM4	16605542..16605548	ATCGATA
promoter_motif	DRE/NDM4	16605543..16605549	ATCGATA
promoter_motif	DRE/NDM4	16723921..16723927	ATCGATA
promoter_motif	DRE/NDM4	16723922..16723928	ATCGATA
promoter_motif	DRE/NDM4	16835340..16835346	ATCGATA
promoter_motif	DRE/NDM4	16835341..16835347	ATCGATA
promoter_motif	DRE/NDM4	16948535..16948541	ATCGATA
promoter_motif	DRE/NDM4	17017397..17017403	ATCGATA
promoter_motif	DRE/NDM4	17020572..17020578	ATCGATA
promoter_motif	DRE/NDM4	17028730..17028736	ATCGATA
promoter_motif	DRE/NDM4	17028731..17028737	ATCGATA
promoter_motif	DRE/NDM4	17257550..17257556	ATCGATA
promoter_motif	DRE/NDM4	17550893..17550899	ATCGATA
promoter_motif	DRE/NDM4	17550930..17550936	ATCGATA
promoter_motif	DRE/NDM4	17550931..17550937	ATCGATA
promoter_motif	DRE/NDM4	17638169..17638175	ATCGATA
promoter_motif	DRE/NDM4	17638170..17638176	ATCGATA
promoter_motif	DRE/NDM4	17647409..17647415	ATCGATA
promoter_motif	DRE/NDM4	17647678..17647684	ATCGATA
promoter_motif	DRE/NDM4	1795363..1795369	ATCGATA
promoter_motif	DRE/NDM4	1798772..1798778	ATCGATA
promoter_motif	DRE/NDM4	184596..184602	ATCGATA
promoter_motif	DRE/NDM4	18666289..18666295	ATCGATA
promoter_motif	DRE/NDM4	18741758..18741764	ATCGATA
promoter_motif	DRE/NDM4	18815665..18815671	ATCGATA
promoter_motif	DRE/NDM4	18815666..18815672	ATCGATA
promoter_motif	DRE/NDM4	18898463..18898469	ATCGATA
promoter_motif	DRE/NDM4	18898464..18898470	ATCGATA
promoter_motif	DRE/NDM4	1941031..1941037	ATCGATA
promoter_motif	DRE/NDM4	1941054..1941060	ATCGATA
promoter_motif	DRE/NDM4	19545397..19545403	ATCGATA
promoter_motif	DRE/NDM4	19545398..19545404	ATCGATA
promoter_motif	DRE/NDM4	19711461..19711467	ATCGATA
promoter_motif	DRE/NDM4	19794427..19794433	ATCGATA
promoter_motif	DRE/NDM4	19794428..19794434	ATCGATA
promoter_motif	DRE/NDM4	19798205..19798211	ATCGATA
promoter_motif	DRE/NDM4	19798206..19798212	ATCGATA
promoter_motif	DRE/NDM4	19798224..19798230	ATCGATA
promoter_motif	DRE/NDM4	19800298..19800304	ATCGATA
promoter_motif	DRE/NDM4	19800299..19800305	ATCGATA
promoter_motif	DRE/NDM4	19811236..19811242	ATCGATA
promoter_motif	DRE/NDM4	19811237..19811243	ATCGATA
promoter_motif	DRE/NDM4	19827449..19827455	ATCGATA
promoter_motif	DRE/NDM4	19827450..19827456	ATCGATA
promoter_motif	DRE/NDM4	19864189..19864195	ATCGATA
promoter_motif	DRE/NDM4	19864190..19864196	ATCGATA
promoter_motif	DRE/NDM4	19984941..19984947	ATCGATA
promoter_motif	DRE/NDM4	19984942..19984948	ATCGATA
promoter_motif	DRE/NDM4	19984976..19984982	ATCGATA
promoter_motif	DRE/NDM4	19994183..19994189	ATCGATA
promoter_motif	DRE/NDM4	20104536..20104542	ATCGATA
promoter_motif	DRE/NDM4	20295529..20295535	ATCGATA
promoter_motif	DRE/NDM4	20295530..20295536	ATCGATA
promoter_motif	DRE/NDM4	20341430..20341436	ATCGATA
promoter_motif	DRE/NDM4	20341431..20341437	ATCGATA
promoter_motif	DRE/NDM4	20349870..20349876	ATCGATA
promoter_motif	DRE/NDM4	20349871..20349877	ATCGATA
promoter_motif	DRE/NDM4	20354711..20354717	ATCGATA
promoter_motif	DRE/NDM4	20354712..20354718	ATCGATA
promoter_motif	DRE/NDM4	20377514..20377520	ATCGATA
promoter_motif	DRE/NDM4	20386653..20386659	ATCGATA
promoter_motif	DRE/NDM4	20779315..20779321	ATCGATA
promoter_motif	DRE/NDM4	20802747..20802753	ATCGATA
promoter_motif	DRE/NDM4	20802748..20802754	ATCGATA
promoter_motif	DRE/NDM4	20809169..20809175	ATCGATA
promoter_motif	DRE/NDM4	20809170..20809176	ATCGATA
promoter_motif	DRE/NDM4	20809201..20809207	ATCGATA
promoter_motif	DRE/NDM4	20809202..20809208	ATCGATA
promoter_motif	DRE/NDM4	20834700..20834706	ATCGATA
promoter_motif	DRE/NDM4	21129196..21129202	ATCGATA
promoter_motif	DRE/NDM4	21168826..21168832	ATCGATA
promoter_motif	DRE/NDM4	21209950..21209956	ATCGATA
promoter_motif	DRE/NDM4	21274647..21274653	ATCGATA
promoter_motif	DRE/NDM4	21274648..21274654	ATCGATA
promoter_motif	DRE/NDM4	21311127..21311133	ATCGATA
promoter_motif	DRE/NDM4	21328293..21328299	ATCGATA
promoter_motif	DRE/NDM4	21500657..21500663	ATCGATA
promoter_motif	DRE/NDM4	21500658..21500664	ATCGATA
promoter_motif	DRE/NDM4	21500919..21500925	ATCGATA
promoter_motif	DRE/NDM4	21561992..21561998	ATCGATA
promoter_motif	DRE/NDM4	2168978..2168984	ATCGATA
promoter_motif	DRE/NDM4	21834522..21834528	ATCGATA
promoter_motif	DRE/NDM4	21834523..21834529	ATCGATA
promoter_motif	DRE/NDM4	22064957..22064963	ATCGATA
promoter_motif	DRE/NDM4	22064987..22064993	ATCGATA
promoter_motif	DRE/NDM4	22067654..22067660	ATCGATA
promoter_motif	DRE/NDM4	22068905..22068911	ATCGATA
promoter_motif	DRE/NDM4	22281324..22281330	ATCGATA
promoter_motif	DRE/NDM4	22281325..22281331	ATCGATA
promoter_motif	DRE/NDM4	22281723..22281729	ATCGATA
promoter_motif	DRE/NDM4	22281724..22281730	ATCGATA
promoter_motif	DRE/NDM4	22717294..22717300	ATCGATA
promoter_motif	DRE/NDM4	22720920..22720926	ATCGATA
promoter_motif	DRE/NDM4	22895010..22895016	ATCGATA
promoter_motif	DRE/NDM4	22895011..22895017	ATCGATA
promoter_motif	DRE/NDM4	23547675..23547681	ATCGATA
promoter_motif	DRE/NDM4	23731053..23731059	ATCGATA
promoter_motif	DRE/NDM4	23731054..23731060	ATCGATA
promoter_motif	DRE/NDM4	2502893..2502899	ATCGATA
promoter_motif	DRE/NDM4	2635669..2635675	ATCGATA
promoter_motif	DRE/NDM4	264414..264420	ATCGATA
promoter_motif	DRE/NDM4	264775..264781	ATCGATA
promoter_motif	DRE/NDM4	264776..264782	ATCGATA
promoter_motif	DRE/NDM4	2980960..2980966	ATCGATA
promoter_motif	DRE/NDM4	3070882..3070888	ATCGATA
promoter_motif	DRE/NDM4	3162120..3162126	ATCGATA
promoter_motif	DRE/NDM4	3162121..3162127	ATCGATA
promoter_motif	DRE/NDM4	3165112..3165118	ATCGATA
promoter_motif	DRE/NDM4	3165136..3165142	ATCGATA
promoter_motif	DRE/NDM4	3192496..3192502	ATCGATA
promoter_motif	DRE/NDM4	3192510..3192516	ATCGATA
promoter_motif	DRE/NDM4	3223342..3223348	ATCGATA
promoter_motif	DRE/NDM4	328033..328039	ATCGATA
promoter_motif	DRE/NDM4	328034..328040	ATCGATA
promoter_motif	DRE/NDM4	328065..328071	ATCGATA
promoter_motif	DRE/NDM4	3303664..3303670	ATCGATA
promoter_motif	DRE/NDM4	3303665..3303671	ATCGATA
promoter_motif	DRE/NDM4	3319485..3319491	ATCGATA
promoter_motif	DRE/NDM4	3319531..3319537	ATCGATA
promoter_motif	DRE/NDM4	3319532..3319538	ATCGATA
promoter_motif	DRE/NDM4	3374222..3374228	ATCGATA
promoter_motif	DRE/NDM4	3374223..3374229	ATCGATA
promoter_motif	DRE/NDM4	3460616..3460622	ATCGATA
promoter_motif	DRE/NDM4	3654822..3654828	ATCGATA
promoter_motif	DRE/NDM4	3654823..3654829	ATCGATA
promoter_motif	DRE/NDM4	3806468..3806474	ATCGATA
promoter_motif	DRE/NDM4	3814165..3814171	ATCGATA
promoter_motif	DRE/NDM4	3818618..3818624	ATCGATA
promoter_motif	DRE/NDM4	4103555..4103561	ATCGATA
promoter_motif	DRE/NDM4	4136093..4136099	ATCGATA
promoter_motif	DRE/NDM4	4139034..4139040	ATCGATA
promoter_motif	DRE/NDM4	4139035..4139041	ATCGATA
promoter_motif	DRE/NDM4	4173830..4173836	ATCGATA
promoter_motif	DRE/NDM4	4262516..4262522	ATCGATA
promoter_motif	DRE/NDM4	4283842..4283848	ATCGATA
promoter_motif	DRE/NDM4	4406115..4406121	ATCGATA
promoter_motif	DRE/NDM4	4406116..4406122	ATCGATA
promoter_motif	DRE/NDM4	4541249..4541255	ATCGATA
promoter_motif	DRE/NDM4	4541250..4541256	ATCGATA
promoter_motif	DRE/NDM4	4626248..4626254	ATCGATA
promoter_motif	DRE/NDM4	4753762..4753768	ATCGATA
promoter_motif	DRE/NDM4	4753763..4753769	ATCGATA
promoter_motif	DRE/NDM4	4758016..4758022	ATCGATA
promoter_motif	DRE/NDM4	540645..540651	ATCGATA
promoter_motif	DRE/NDM4	5655369..5655375	ATCGATA
promoter_motif	DRE/NDM4	5745354..5745360	ATCGATA
promoter_motif	DRE/NDM4	5745355..5745361	ATCGATA
promoter_motif	DRE/NDM4	5758909..5758915	ATCGATA
promoter_motif	DRE/NDM4	5758910..5758916	ATCGATA
promoter_motif	DRE/NDM4	5787328..5787334	ATCGATA
promoter_motif	DRE/NDM4	5787329..5787335	ATCGATA
promoter_motif	DRE/NDM4	5890529..5890535	ATCGATA
promoter_motif	DRE/NDM4	5890530..5890536	ATCGATA
promoter_motif	DRE/NDM4	6048226..6048232	ATCGATA
promoter_motif	DRE/NDM4	6048227..6048233	ATCGATA
promoter_motif	DRE/NDM4	6129889..6129895	ATCGATA
promoter_motif	DRE/NDM4	652877..652883	ATCGATA
promoter_motif	DRE/NDM4	6543786..6543792	ATCGATA
promoter_motif	DRE/NDM4	6661057..6661063	ATCGATA
promoter_motif	DRE/NDM4	690468..690474	ATCGATA
promoter_motif	DRE/NDM4	690469..690475	ATCGATA
promoter_motif	DRE/NDM4	7118673..7118679	ATCGATA
promoter_motif	DRE/NDM4	7118674..7118680	ATCGATA
promoter_motif	DRE/NDM4	7328359..7328365	ATCGATA
promoter_motif	DRE/NDM4	7341148..7341154	ATCGATA
promoter_motif	DRE/NDM4	7341383..7341389	ATCGATA
promoter_motif	DRE/NDM4	7341384..7341390	ATCGATA
promoter_motif	DRE/NDM4	7349827..7349833	ATCGATA
promoter_motif	DRE/NDM4	7349828..7349834	ATCGATA
promoter_motif	DRE/NDM4	7353620..7353626	ATCGATA
promoter_motif	DRE/NDM4	7353621..7353627	ATCGATA
promoter_motif	DRE/NDM4	7374676..7374682	ATCGATA
promoter_motif	DRE/NDM4	7521835..7521841	ATCGATA
promoter_motif	DRE/NDM4	7719577..7719583	ATCGATA
promoter_motif	DRE/NDM4	7719594..7719600	ATCGATA
promoter_motif	DRE/NDM4	7971747..7971753	ATCGATA
promoter_motif	DRE/NDM4	7971748..7971754	ATCGATA
promoter_motif	DRE/NDM4	7972094..7972100	ATCGATA
promoter_motif	DRE/NDM4	8114858..8114864	ATCGATA
promoter_motif	DRE/NDM4	8114859..8114865	ATCGATA
promoter_motif	DRE/NDM4	8171525..8171531	ATCGATA
promoter_motif	DRE/NDM4	8283005..8283011	ATCGATA
promoter_motif	DRE/NDM4	8290222..8290228	ATCGATA
promoter_motif	DRE/NDM4	8290223..8290229	ATCGATA
promoter_motif	DRE/NDM4	8292911..8292917	ATCGATA
promoter_motif	DRE/NDM4	8292925..8292931	ATCGATA
promoter_motif	DRE/NDM4	8292926..8292932	ATCGATA
promoter_motif	DRE/NDM4	833427..833433	ATCGATA
promoter_motif	DRE/NDM4	833428..833434	ATCGATA
promoter_motif	DRE/NDM4	833456..833462	ATCGATA
promoter_motif	DRE/NDM4	833457..833463	ATCGATA
promoter_motif	DRE/NDM4	8442504..8442510	ATCGATA
promoter_motif	DRE/NDM4	8517961..8517967	ATCGATA
promoter_motif	DRE/NDM4	8517962..8517968	ATCGATA
promoter_motif	DRE/NDM4	8528039..8528045	ATCGATA
promoter_motif	DRE/NDM4	8528040..8528046	ATCGATA
promoter_motif	DRE/NDM4	8617045..8617051	ATCGATA
promoter_motif	DRE/NDM4	871868..871874	ATCGATA
promoter_motif	DRE/NDM4	8947575..8947581	ATCGATA
promoter_motif	DRE/NDM4	8947576..8947582	ATCGATA
promoter_motif	DRE/NDM4	8957803..8957809	ATCGATA
promoter_motif	DRE/NDM4	8967889..8967895	ATCGATA
promoter_motif	DRE/NDM4	8967890..8967896	ATCGATA
promoter_motif	DRE/NDM4	8968136..8968142	ATCGATA
promoter_motif	DRE/NDM4	9395579..9395585	ATCGATA
promoter_motif	DRE/NDM4	9420060..9420066	ATCGATA
promoter_motif	DRE/NDM4	9420061..9420067	ATCGATA
promoter_motif	DRE/NDM4	9444962..9444968	ATCGATA
promoter_motif	DRE/NDM4	9465956..9465962	ATCGATA
promoter_motif	DRE/NDM4	9632319..9632325	ATCGATA
promoter_motif	DRE/NDM4	9672252..9672258	ATCGATA
promoter_motif	DRE/NDM4	9691379..9691385	ATCGATA
promoter_motif	DRE/NDM4	9829926..9829932	ATCGATA
promoter_motif	DRE/NDM4	9852957..9852963	ATCGATA
promoter_motif	DRE/NDM4	9852958..9852964	ATCGATA
promoter_motif	DRE/NDM4	9852989..9852995	ATCGATA
promoter_motif	DRE/NDM4	9857681..9857687	ATCGATA
promoter_motif	E-box/NDM5	10552154..10552161	CAGCTGTT
promoter_motif	E-box/NDM5	10552156..10552163	CAGCTGTT
promoter_motif	E-box/NDM5	10656464..10656471	CAGCTGTT
promoter_motif	E-box/NDM5	10656466..10656473	CAGCTGAT
promoter_motif	E-box/NDM5	10937515..10937522	CAGCTGAT
promoter_motif	E-box/NDM5	11058067..11058074	CAGCTGTT
promoter_motif	E-box/NDM5	11058069..11058076	CAGCTGAT
promoter_motif	E-box/NDM5	11113955..11113962	CAGCTGTT
promoter_motif	E-box/NDM5	11113957..11113964	CAGCTGTT
promoter_motif	E-box/NDM5	11203868..11203875	CAGCTGAT
promoter_motif	E-box/NDM5	11555776..11555783	CAGCTGTT
promoter_motif	E-box/NDM5	11677094..11677101	CAGCTGAT
promoter_motif	E-box/NDM5	11770328..11770335	CAGCTGAA
promoter_motif	E-box/NDM5	11808549..11808556	CAGCTGTT
promoter_motif	E-box/NDM5	11808551..11808558	CAGCTGTT
promoter_motif	E-box/NDM5	11937961..11937968	CAGCTGAT
promoter_motif	E-box/NDM5	11996263..11996270	CAGCTGAA
promoter_motif	E-box/NDM5	11996265..11996272	CAGCTGTT
promoter_motif	E-box/NDM5	12260632..12260639	CAGCTGAT
promoter_motif	E-box/NDM5	12395027..12395034	CAGCTGTT
promoter_motif	E-box/NDM5	12464858..12464865	CAGCTCTA
promoter_motif	E-box/NDM5	12526802..12526809	CAGCTCAA
promoter_motif	E-box/NDM5	12530407..12530414	CAGCTCTT
promoter_motif	E-box/NDM5	12766669..12766676	CAGCTCTA
promoter_motif	E-box/NDM5	12783287..12783294	CAGCTCAT
promoter_motif	E-box/NDM5	13001399..13001406	CAGCTGAT
promoter_motif	E-box/NDM5	13959890..13959897	CAGCTCTT
promoter_motif	E-box/NDM5	1425011..1425018	CAGCTGAT
promoter_motif	E-box/NDM5	1425029..1425036	CAGCTGTA
promoter_motif	E-box/NDM5	1425031..1425038	CAGCTGAT
promoter_motif	E-box/NDM5	14514846..14514853	CAGCTCAA
promoter_motif	E-box/NDM5	14561249..14561256	CAGCTGAT
promoter_motif	E-box/NDM5	14625160..14625167	CAGCTGTT
promoter_motif	E-box/NDM5	14993067..14993074	CAGCTCTA
promoter_motif	E-box/NDM5	15492045..15492052	CAGCTGAT
promoter_motif	E-box/NDM5	15573912..15573919	CAGCTGAA
promoter_motif	E-box/NDM5	15573914..15573921	CAGCTGTT
promoter_motif	E-box/NDM5	15825563..15825570	CAGCTGTT
promoter_motif	E-box/NDM5	15825565..15825572	CAGCTGTT
promoter_motif	E-box/NDM5	1618400..1618407	CAGCTGTT
promoter_motif	E-box/NDM5	16226214..16226221	CAGCTGAT
promoter_motif	E-box/NDM5	16226216..16226223	CAGCTGTT
promoter_motif	E-box/NDM5	16227198..16227205	CAGCTGTT
promoter_motif	E-box/NDM5	16288619..16288626	CAGCTCTT
promoter_motif	E-box/NDM5	16296276..16296283	CAGCTCAA
promoter_motif	E-box/NDM5	16341176..16341183	CAGCTGTT
promoter_motif	E-box/NDM5	16345028..16345035	CAGCTGTT
promoter_motif	E-box/NDM5	16410263..16410270	CAGCTGTT
promoter_motif	E-box/NDM5	16410265..16410272	CAGCTGAT
promoter_motif	E-box/NDM5	16412428..16412435	CAGCTGAT
promoter_motif	E-box/NDM5	16412430..16412437	CAGCTGTT
promoter_motif	E-box/NDM5	1670114..1670121	CAGCTCAA
promoter_motif	E-box/NDM5	16726649..16726656	CAGCTCAT
promoter_motif	E-box/NDM5	17028760..17028767	CAGCTGAT
promoter_motif	E-box/NDM5	17028762..17028769	CAGCTGTT
promoter_motif	E-box/NDM5	17346168..17346175	CAGCTGTT
promoter_motif	E-box/NDM5	17418310..17418317	CAGCTGTT
promoter_motif	E-box/NDM5	17418312..17418319	CAGCTGAT
promoter_motif	E-box/NDM5	17426710..17426717	CAGCTGAT
promoter_motif	E-box/NDM5	17426712..17426719	CAGCTGTT
promoter_motif	E-box/NDM5	1746919..1746926	CAGCTCAA
promoter_motif	E-box/NDM5	17469349..17469356	CAGCTGTT
promoter_motif	E-box/NDM5	17614603..17614610	CAGCTGAT
promoter_motif	E-box/NDM5	17614605..17614612	CAGCTGTT
promoter_motif	E-box/NDM5	1777435..1777442	CAGCTGAT
promoter_motif	E-box/NDM5	1777437..1777444	CAGCTGTT
promoter_motif	E-box/NDM5	17799498..17799505	CAGCTGTT
promoter_motif	E-box/NDM5	17905674..17905681	CAGCTGAT
promoter_motif	E-box/NDM5	17905676..17905683	CAGCTGAT
promoter_motif	E-box/NDM5	1798809..1798816	CAGCTGAT
promoter_motif	E-box/NDM5	1798811..1798818	CAGCTGTT
promoter_motif	E-box/NDM5	18106039..18106046	CAGCTGTT
promoter_motif	E-box/NDM5	18106041..18106048	CAGCTGAT
promoter_motif	E-box/NDM5	18520081..18520088	CAGCTCAA
promoter_motif	E-box/NDM5	18619027..18619034	CAGCTGTT
promoter_motif	E-box/NDM5	18677175..18677182	CAGCTGTT
promoter_motif	E-box/NDM5	18677177..18677184	CAGCTGTT
promoter_motif	E-box/NDM5	1884899..1884906	CAGCTGTT
promoter_motif	E-box/NDM5	1884901..1884908	CAGCTGAT
promoter_motif	E-box/NDM5	1884913..1884920	CAGCTGAT
promoter_motif	E-box/NDM5	18860877..18860884	CAGCTGTT
promoter_motif	E-box/NDM5	18860879..18860886	CAGCTGAT
promoter_motif	E-box/NDM5	19085784..19085791	CAGCTGTT
promoter_motif	E-box/NDM5	19085786..19085793	CAGCTGTT
promoter_motif	E-box/NDM5	19248177..19248184	CAGCTGTT
promoter_motif	E-box/NDM5	19287841..19287848	CAGCTGAT
promoter_motif	E-box/NDM5	19457844..19457851	CAGCTCTT
promoter_motif	E-box/NDM5	19806421..19806428	CAGCTCTA
promoter_motif	E-box/NDM5	19838354..19838361	CAGCTGAT
promoter_motif	E-box/NDM5	19921603..19921610	CAGCTGTT
promoter_motif	E-box/NDM5	19993812..19993819	CAGCTGTT
promoter_motif	E-box/NDM5	20122281..20122288	CAGCTGTT
promoter_motif	E-box/NDM5	20133640..20133647	CAGCTCAA
promoter_motif	E-box/NDM5	20314090..20314097	CAGCTGAA
promoter_motif	E-box/NDM5	20314092..20314099	CAGCTGAA
promoter_motif	E-box/NDM5	20354693..20354700	CAGCTGAT
promoter_motif	E-box/NDM5	20403648..20403655	CAGCTGTT
promoter_motif	E-box/NDM5	20425485..20425492	CAGCTGTT
promoter_motif	E-box/NDM5	20425487..20425494	CAGCTGTT
promoter_motif	E-box/NDM5	20513823..20513830	CAGCTCTA
promoter_motif	E-box/NDM5	20834655..20834662	CAGCTCTA
promoter_motif	E-box/NDM5	21024884..21024891	CAGCTGAT
promoter_motif	E-box/NDM5	21024886..21024893	CAGCTGTT
promoter_motif	E-box/NDM5	21290910..21290917	CAGCTCAA
promoter_motif	E-box/NDM5	21297543..21297550	CAGCTGTA
promoter_motif	E-box/NDM5	21297545..21297552	CAGCTGTT
promoter_motif	E-box/NDM5	21522396..21522403	CAGCTGAT
promoter_motif	E-box/NDM5	21522398..21522405	CAGCTGAT
promoter_motif	E-box/NDM5	21562266..21562273	CAGCTCAA
promoter_motif	E-box/NDM5	21610487..21610494	CAGCTGAT
promoter_motif	E-box/NDM5	21610489..21610496	CAGCTGTT
promoter_motif	E-box/NDM5	21673165..21673172	CAGCTGAT
promoter_motif	E-box/NDM5	21673167..21673174	CAGCTGTT
promoter_motif	E-box/NDM5	21727206..21727213	CAGCTCAA
promoter_motif	E-box/NDM5	22256018..22256025	CAGCTGTT
promoter_motif	E-box/NDM5	22720868..22720875	CAGCTGTA
promoter_motif	E-box/NDM5	22720870..22720877	CAGCTGTT
promoter_motif	E-box/NDM5	22895031..22895038	CAGCTGAT
promoter_motif	E-box/NDM5	2373725..2373732	CAGCTGTT
promoter_motif	E-box/NDM5	2373727..2373734	CAGCTGAT
promoter_motif	E-box/NDM5	2599562..2599569	CAGCTGTT
promoter_motif	E-box/NDM5	264388..264395	CAGCTCTA
promoter_motif	E-box/NDM5	264792..264799	CAGCTGTT
promoter_motif	E-box/NDM5	2766515..2766522	CAGCTCTA
promoter_motif	E-box/NDM5	2780885..2780892	CAGCTGTT
promoter_motif	E-box/NDM5	2780887..2780894	CAGCTGAT
promoter_motif	E-box/NDM5	2782220..2782227	CAGCTGTT
promoter_motif	E-box/NDM5	2782222..2782229	CAGCTGTT
promoter_motif	E-box/NDM5	2980997..2981004	CAGCTGTT
promoter_motif	E-box/NDM5	2980999..2981006	CAGCTGAT
promoter_motif	E-box/NDM5	3046959..3046966	CAGCTCAT
promoter_motif	E-box/NDM5	3612169..3612176	CAGCTCTT
promoter_motif	E-box/NDM5	3810189..3810196	CAGCTGAT
promoter_motif	E-box/NDM5	4003470..4003477	CAGCTGAT
promoter_motif	E-box/NDM5	4069364..4069371	CAGCTGTT
promoter_motif	E-box/NDM5	4108192..4108199	CAGCTGAT
promoter_motif	E-box/NDM5	4364562..4364569	CAGCTGAT
promoter_motif	E-box/NDM5	4364564..4364571	CAGCTGTT
promoter_motif	E-box/NDM5	4406065..4406072	CAGCTCTA
promoter_motif	E-box/NDM5	4446574..4446581	CAGCTCAT
promoter_motif	E-box/NDM5	4667409..4667416	CAGCTGTT
promoter_motif	E-box/NDM5	4692767..4692774	CAGCTGAA
promoter_motif	E-box/NDM5	4825861..4825868	CAGCTGTT
promoter_motif	E-box/NDM5	4825863..4825870	CAGCTGTT
promoter_motif	E-box/NDM5	4833079..4833086	CAGCTGAT
promoter_motif	E-box/NDM5	5129477..5129484	CAGCTGAT
promoter_motif	E-box/NDM5	5129479..5129486	CAGCTGTT
promoter_motif	E-box/NDM5	6048253..6048260	CAGCTCTA
promoter_motif	E-box/NDM5	6087855..6087862	CAGCTGTT
promoter_motif	E-box/NDM5	6156267..6156274	CAGCTCAA
promoter_motif	E-box/NDM5	6696661..6696668	CAGCTGTT
promoter_motif	E-box/NDM5	6783233..6783240	CAGCTCTA
promoter_motif	E-box/NDM5	690522..690529	CAGCTGTT
promoter_motif	E-box/NDM5	690524..690531	CAGCTGTT
promoter_motif	E-box/NDM5	6951193..6951200	CAGCTGTT
promoter_motif	E-box/NDM5	6951195..6951202	CAGCTGAT
promoter_motif	E-box/NDM5	7313170..7313177	CAGCTGAT
promoter_motif	E-box/NDM5	7313172..7313179	CAGCTGTT
promoter_motif	E-box/NDM5	7321980..7321987	CAGCTGTT
promoter_motif	E-box/NDM5	7374659..7374666	CAGCTGTT
promoter_motif	E-box/NDM5	7768704..7768711	CAGCTCTA
promoter_motif	E-box/NDM5	7908197..7908204	CAGCTGTT
promoter_motif	E-box/NDM5	7908199..7908206	CAGCTGAT
promoter_motif	E-box/NDM5	7929435..7929442	CAGCTGAA
promoter_motif	E-box/NDM5	7929437..7929444	CAGCTGTT
promoter_motif	E-box/NDM5	8117643..8117650	CAGCTGAT
promoter_motif	E-box/NDM5	8117645..8117652	CAGCTGAT
promoter_motif	E-box/NDM5	8152007..8152014	CAGCTGAT
promoter_motif	E-box/NDM5	8171502..8171509	CAGCTGAT
promoter_motif	E-box/NDM5	8290248..8290255	CAGCTGTT
promoter_motif	E-box/NDM5	8290250..8290257	CAGCTGAT
promoter_motif	E-box/NDM5	8391170..8391177	CAGCTCTA
promoter_motif	E-box/NDM5	8597225..8597232	CAGCTGTT
promoter_motif	E-box/NDM5	8597227..8597234	CAGCTGTT
promoter_motif	E-box/NDM5	8627186..8627193	CAGCTGTT
promoter_motif	E-box/NDM5	8627188..8627195	CAGCTGAT
promoter_motif	E-box/NDM5	8905558..8905565	CAGCTGAA
promoter_motif	E-box/NDM5	8947598..8947605	CAGCTGTT
promoter_motif	E-box/NDM5	8957787..8957794	CAGCTGTT
promoter_motif	E-box/NDM5	895961..895968	CAGCTGAT
promoter_motif	E-box/NDM5	8979783..8979790	CAGCTCTT
promoter_motif	E-box/NDM5	9066223..9066230	CAGCTGAT
promoter_motif	E-box/NDM5	9066225..9066232	CAGCTGTT
promoter_motif	E-box/NDM5	9352091..9352098	CAGCTGAT
promoter_motif	E-box/NDM5	9357445..9357452	CAGCTGTT
promoter_motif	E-box/NDM5	9357447..9357454	CAGCTGAT
promoter_motif	E-box/NDM5	9444689..9444696	CAGCTGTT
promoter_motif	E-box/NDM5	9444691..9444698	CAGCTGTT
promoter_motif	E-box/NDM5	9480890..9480897	CAGCTCAT
promoter_motif	E-box/NDM5	9672208..9672215	CAGCTGAT
promoter_motif	E-box/NDM5	9672304..9672311	CAGCTGTT
promoter_motif	E-box/NDM5	9831758..9831765	CAGCTGAT
promoter_motif	E-box/NDM5	9965148..9965155	CAGCTGAT
promoter_motif	E-box/NDM5	9965150..9965157	CAGCTGTT

reference = 3R
promoter_motif	TATA/DMp1	10045952..10045958	CTATAAA
promoter_motif	TATA/DMp1	10047347..10047353	CTATAAA
promoter_motif	TATA/DMp1	10193043..10193049	CTATAAA
promoter_motif	TATA/DMp1	10244274..10244280	CTATAAA
promoter_motif	TATA/DMp1	10342716..10342722	CTATAAA
promoter_motif	TATA/DMp1	10390551..10390557	CTATAAA
promoter_motif	TATA/DMp1	10393175..10393181	CTATAAA
promoter_motif	TATA/DMp1	10395386..10395392	GTATAAA
promoter_motif	TATA/DMp1	10435345..10435351	GTATAAA
promoter_motif	TATA/DMp1	10573071..10573077	CTATAAA
promoter_motif	TATA/DMp1	10905046..10905052	CTATAAA
promoter_motif	TATA/DMp1	11051236..11051242	GTATAAA
promoter_motif	TATA/DMp1	11176781..11176787	GTATAAA
promoter_motif	TATA/DMp1	11520936..11520942	CTATAAA
promoter_motif	TATA/DMp1	11871718..11871724	CTATAAA
promoter_motif	TATA/DMp1	12006713..12006719	CTATAAA
promoter_motif	TATA/DMp1	12279600..12279606	CTATAAA
promoter_motif	TATA/DMp1	12440999..12441005	GTATAAA
promoter_motif	TATA/DMp1	12854378..12854384	GTATAAA
promoter_motif	TATA/DMp1	12921293..12921299	GTATAAA
promoter_motif	TATA/DMp1	12956170..12956176	GTATAAA
promoter_motif	TATA/DMp1	12961802..12961808	CTATAAA
promoter_motif	TATA/DMp1	12968146..12968152	GTATAAA
promoter_motif	TATA/DMp1	13241420..13241426	GTATAAA
promoter_motif	TATA/DMp1	13243143..13243149	GTATAAA
promoter_motif	TATA/DMp1	13437258..13437264	GTATAAA
promoter_motif	TATA/DMp1	13444542..13444548	CTATAAA
promoter_motif	TATA/DMp1	13444793..13444799	CTATAAA
promoter_motif	TATA/DMp1	13450959..13450965	GTATAAA
promoter_motif	TATA/DMp1	14061882..14061888	GTATAAA
promoter_motif	TATA/DMp1	14105303..14105309	CTATAAA
promoter_motif	TATA/DMp1	14443262..14443268	GTATAAA
promoter_motif	TATA/DMp1	14519455..14519461	GTATAAA
promoter_motif	TATA/DMp1	14520943..14520949	GTATAAA
promoter_motif	TATA/DMp1	14554218..14554224	GTATAAA
promoter_motif	TATA/DMp1	14725114..14725120	CTATAAA
promoter_motif	TATA/DMp1	14731414..14731420	GTATAAA
promoter_motif	TATA/DMp1	15424716..15424722	GTATAAA
promoter_motif	TATA/DMp1	15606943..15606949	CTATAAA
promoter_motif	TATA/DMp1	15713949..15713955	CTATAAA
promoter_motif	TATA/DMp1	15908199..15908205	GTATAAA
promoter_motif	TATA/DMp1	16035566..16035572	CTATAAA
promoter_motif	TATA/DMp1	160788..160794	CTATAAA
promoter_motif	TATA/DMp1	16329364..16329370	GTATAAA
promoter_motif	TATA/DMp1	16503094..16503100	GTATAAA
promoter_motif	TATA/DMp1	16696726..16696732	CTATAAA
promoter_motif	TATA/DMp1	16699628..16699634	CTATAAA
promoter_motif	TATA/DMp1	16703427..16703433	CTATAAA
promoter_motif	TATA/DMp1	17108888..17108894	CTATAAA
promoter_motif	TATA/DMp1	17710202..17710208	CTATAAA
promoter_motif	TATA/DMp1	18314718..18314724	CTATAAA
promoter_motif	TATA/DMp1	18435148..18435154	CTATAAA
promoter_motif	TATA/DMp1	18516210..18516216	GTATAAA
promoter_motif	TATA/DMp1	18812961..18812967	CTATAAA
promoter_motif	TATA/DMp1	1904043..1904049	GTATAAA
promoter_motif	TATA/DMp1	1926634..1926640	GTATAAA
promoter_motif	TATA/DMp1	19883055..19883061	GTATAAA
promoter_motif	TATA/DMp1	19989285..19989291	CTATAAA
promoter_motif	TATA/DMp1	20350490..20350496	GTATAAA
promoter_motif	TATA/DMp1	2053367..2053373	CTATAAA
promoter_motif	TATA/DMp1	20545119..20545125	GTATAAA
promoter_motif	TATA/DMp1	20687912..20687918	GTATAAA
promoter_motif	TATA/DMp1	2104223..2104229	CTATAAA
promoter_motif	TATA/DMp1	21065850..21065856	CTATAAA
promoter_motif	TATA/DMp1	21099503..21099509	CTATAAA
promoter_motif	TATA/DMp1	21102967..21102973	CTATAAA
promoter_motif	TATA/DMp1	21134135..21134141	GTATAAA
promoter_motif	TATA/DMp1	21209392..21209398	GTATAAA
promoter_motif	TATA/DMp1	2127497..2127503	GTATAAA
promoter_motif	TATA/DMp1	2135667..2135673	GTATAAA
promoter_motif	TATA/DMp1	2155939..2155945	GTATAAA
promoter_motif	TATA/DMp1	2161054..2161060	GTATAAA
promoter_motif	TATA/DMp1	2165787..2165793	GTATAAA
promoter_motif	TATA/DMp1	21855484..21855490	GTATAAA
promoter_motif	TATA/DMp1	21858601..21858607	CTATAAA
promoter_motif	TATA/DMp1	21862725..21862731	CTATAAA
promoter_motif	TATA/DMp1	22444813..22444819	GTATAAA
promoter_motif	TATA/DMp1	22447109..22447115	GTATAAA
promoter_motif	TATA/DMp1	22449293..22449299	GTATAAA
promoter_motif	TATA/DMp1	22465719..22465725	CTATAAA
promoter_motif	TATA/DMp1	22482138..22482144	CTATAAA
promoter_motif	TATA/DMp1	22543149..22543155	CTATAAA
promoter_motif	TATA/DMp1	22563300..22563306	GTATAAA
promoter_motif	TATA/DMp1	22831230..22831236	GTATAAA
promoter_motif	TATA/DMp1	22844054..22844060	CTATAAA
promoter_motif	TATA/DMp1	22845498..22845504	CTATAAA
promoter_motif	TATA/DMp1	22848960..22848966	GTATAAA
promoter_motif	TATA/DMp1	22851861..22851867	CTATAAA
promoter_motif	TATA/DMp1	22874916..22874922	GTATAAA
promoter_motif	TATA/DMp1	22887879..22887885	CTATAAA
promoter_motif	TATA/DMp1	22889543..22889549	GTATAAA
promoter_motif	TATA/DMp1	22916873..22916879	GTATAAA
promoter_motif	TATA/DMp1	22983638..22983644	GTATAAA
promoter_motif	TATA/DMp1	23532391..23532397	CTATAAA
promoter_motif	TATA/DMp1	24701288..24701294	GTATAAA
promoter_motif	TATA/DMp1	24983818..24983824	GTATAAA
promoter_motif	TATA/DMp1	25081543..25081549	GTATAAA
promoter_motif	TATA/DMp1	2510134..2510140	CTATAAA
promoter_motif	TATA/DMp1	2512417..2512423	GTATAAA
promoter_motif	TATA/DMp1	2517506..2517512	GTATAAA
promoter_motif	TATA/DMp1	2522018..2522024	CTATAAA
promoter_motif	TATA/DMp1	2528625..2528631	CTATAAA
promoter_motif	TATA/DMp1	2529776..2529782	CTATAAA
promoter_motif	TATA/DMp1	25319544..25319550	GTATAAA
promoter_motif	TATA/DMp1	25413847..25413853	GTATAAA
promoter_motif	TATA/DMp1	25415527..25415533	GTATAAA
promoter_motif	TATA/DMp1	25416670..25416676	GTATAAA
promoter_motif	TATA/DMp1	25497350..25497356	GTATAAA
promoter_motif	TATA/DMp1	25512528..25512534	CTATAAA
promoter_motif	TATA/DMp1	25542572..25542578	CTATAAA
promoter_motif	TATA/DMp1	25548221..25548227	CTATAAA
promoter_motif	TATA/DMp1	25740094..25740100	CTATAAA
promoter_motif	TATA/DMp1	26035640..26035646	CTATAAA
promoter_motif	TATA/DMp1	26036565..26036571	CTATAAA
promoter_motif	TATA/DMp1	26037847..26037853	CTATAAA
promoter_motif	TATA/DMp1	26042175..26042181	CTATAAA
promoter_motif	TATA/DMp1	26072452..26072458	CTATAAA
promoter_motif	TATA/DMp1	26078849..26078855	CTATAAA
promoter_motif	TATA/DMp1	26254514..26254520	CTATAAA
promoter_motif	TATA/DMp1	26313673..26313679	GTATAAA
promoter_motif	TATA/DMp1	26314655..26314661	GTATAAA
promoter_motif	TATA/DMp1	26693217..26693223	CTATAAA
promoter_motif	TATA/DMp1	26762867..26762873	CTATAAA
promoter_motif	TATA/DMp1	26923063..26923069	GTATAAA
promoter_motif	TATA/DMp1	26956423..26956429	GTATAAA
promoter_motif	TATA/DMp1	27083288..27083294	CTATAAA
promoter_motif	TATA/DMp1	27198102..27198108	GTATAAA
promoter_motif	TATA/DMp1	27590514..27590520	GTATAAA
promoter_motif	TATA/DMp1	27619771..27619777	CTATAAA
promoter_motif	TATA/DMp1	27864068..27864074	GTATAAA
promoter_motif	TATA/DMp1	2990158..2990164	CTATAAA
promoter_motif	TATA/DMp1	3077301..3077307	CTATAAA
promoter_motif	TATA/DMp1	3265453..3265459	CTATAAA
promoter_motif	TATA/DMp1	3635035..3635041	GTATAAA
promoter_motif	TATA/DMp1	3821598..3821604	GTATAAA
promoter_motif	TATA/DMp1	4116914..4116920	CTATAAA
promoter_motif	TATA/DMp1	4338788..4338794	CTATAAA
promoter_motif	TATA/DMp1	4620358..4620364	GTATAAA
promoter_motif	TATA/DMp1	4859474..4859480	CTATAAA
promoter_motif	TATA/DMp1	5079689..5079695	GTATAAA
promoter_motif	TATA/DMp1	5320493..5320499	CTATAAA
promoter_motif	TATA/DMp1	5471899..5471905	CTATAAA
promoter_motif	TATA/DMp1	5610114..5610120	GTATAAA
promoter_motif	TATA/DMp1	5881847..5881853	CTATAAA
promoter_motif	TATA/DMp1	6238686..6238692	GTATAAA
promoter_motif	TATA/DMp1	6605262..6605268	CTATAAA
promoter_motif	TATA/DMp1	6702054..6702060	GTATAAA
promoter_motif	TATA/DMp1	68911..68917	GTATAAA
promoter_motif	TATA/DMp1	6970920..6970926	CTATAAA
promoter_motif	TATA/DMp1	6986897..6986903	GTATAAA
promoter_motif	TATA/DMp1	7026104..7026110	GTATAAA
promoter_motif	TATA/DMp1	7051204..7051210	CTATAAA
promoter_motif	TATA/DMp1	7066749..7066755	CTATAAA
promoter_motif	TATA/DMp1	7257404..7257410	GTATAAA
promoter_motif	TATA/DMp1	7283767..7283773	CTATAAA
promoter_motif	TATA/DMp1	7430497..7430503	GTATAAA
promoter_motif	TATA/DMp1	7505425..7505431	CTATAAA
promoter_motif	TATA/DMp1	7547477..7547483	CTATAAA
promoter_motif	TATA/DMp1	7727966..7727972	GTATAAA
promoter_motif	TATA/DMp1	7784225..7784231	GTATAAA
promoter_motif	TATA/DMp1	781014..781020	CTATAAA
promoter_motif	TATA/DMp1	7953943..7953949	CTATAAA
promoter_motif	TATA/DMp1	8195011..8195017	CTATAAA
promoter_motif	TATA/DMp1	8205692..8205698	CTATAAA
promoter_motif	TATA/DMp1	8293542..8293548	GTATAAA
promoter_motif	TATA/DMp1	8328198..8328204	GTATAAA
promoter_motif	TATA/DMp1	8331481..8331487	GTATAAA
promoter_motif	TATA/DMp1	8334764..8334770	GTATAAA
promoter_motif	TATA/DMp1	9040224..9040230	GTATAAA
promoter_motif	TATA/DMp1	9220942..9220948	CTATAAA
promoter_motif	TATA/DMp1	9251674..9251680	GTATAAA
promoter_motif	TATA/DMp1	9472022..9472028	GTATAAA
promoter_motif	TATA/DMp1	9593241..9593247	CTATAAA
promoter_motif	TATA/DMp1	9854922..9854928	CTATAAA
promoter_motif	TATA/DMp1	9922599..9922605	CTATAAA
promoter_motif	INR/DMp2	10052467..10052472	TCAGTT
promoter_motif	INR/DMp2	10207411..10207416	TCAGTT
promoter_motif	INR/DMp2	10244312..10244317	TCAGTC
promoter_motif	INR/DMp2	10342750..10342755	TCAGTT
promoter_motif	INR/DMp2	10393143..10393148	TCAGTT
promoter_motif	INR/DMp2	10395356..10395361	TCAGTT
promoter_motif	INR/DMp2	10435365..10435370	TCAGTC
promoter_motif	INR/DMp2	10451418..10451423	TCAGTT
promoter_motif	INR/DMp2	10557228..10557233	TCAGTT
promoter_motif	INR/DMp2	10573040..10573045	TCAGTT
promoter_motif	INR/DMp2	10637329..10637334	TCAGTT
promoter_motif	INR/DMp2	10670767..10670772	TCAGTT
promoter_motif	INR/DMp2	10744403..10744408	TCAGTC
promoter_motif	INR/DMp2	10927925..10927930	TCAGTC
promoter_motif	INR/DMp2	10962869..10962874	TCAGTT
promoter_motif	INR/DMp2	11032162..11032167	TCAGTT
promoter_motif	INR/DMp2	11088656..11088661	TCAGTT
promoter_motif	INR/DMp2	11107272..11107277	TCAGTT
promoter_motif	INR/DMp2	11142193..11142198	TCAGTC
promoter_motif	INR/DMp2	11154451..11154456	TCAGTT
promoter_motif	INR/DMp2	11301924..11301929	TCAGTC
promoter_motif	INR/DMp2	1133818..1133823	TCAGTT
promoter_motif	INR/DMp2	11363007..11363012	TCAGTC
promoter_motif	INR/DMp2	11491906..11491911	TCAGTT
promoter_motif	INR/DMp2	1149563..1149568	TCAGTT
promoter_motif	INR/DMp2	11518809..11518814	TCAGTT
promoter_motif	INR/DMp2	11570387..11570392	TCAGTT
promoter_motif	INR/DMp2	11618476..11618481	TCAGTT
promoter_motif	INR/DMp2	11679298..11679303	TCAGTT
promoter_motif	INR/DMp2	11728213..11728218	TCAGTT
promoter_motif	INR/DMp2	11746620..11746625	TCAGTT
promoter_motif	INR/DMp2	11759446..11759451	TCAGTT
promoter_motif	INR/DMp2	11819862..11819867	TCAGTT
promoter_motif	INR/DMp2	11851803..11851808	TCAGTC
promoter_motif	INR/DMp2	11906710..11906715	TCAGTT
promoter_motif	INR/DMp2	11908807..11908812	TCAGTC
promoter_motif	INR/DMp2	11924938..11924943	TCAGTT
promoter_motif	INR/DMp2	1195240..1195245	TCAGTT
promoter_motif	INR/DMp2	11983870..11983875	TCAGTC
promoter_motif	INR/DMp2	12131483..12131488	TCAGTC
promoter_motif	INR/DMp2	12168030..12168035	TCAGTC
promoter_motif	INR/DMp2	12174943..12174948	TCAGTT
promoter_motif	INR/DMp2	12182730..12182735	TCAGTC
promoter_motif	INR/DMp2	1218582..1218587	TCAGTT
promoter_motif	INR/DMp2	12194022..12194027	TCAGTT
promoter_motif	INR/DMp2	12229409..12229414	TCAGTT
promoter_motif	INR/DMp2	12256532..12256537	TCAGTC
promoter_motif	INR/DMp2	1229844..1229849	TCAGTT
promoter_motif	INR/DMp2	12321138..12321143	TCAGTT
promoter_motif	INR/DMp2	12324691..12324696	TCAGTT
promoter_motif	INR/DMp2	12473410..12473415	TCAGTT
promoter_motif	INR/DMp2	12814535..12814540	TCAGTC
promoter_motif	INR/DMp2	12818747..12818752	TCAGTC
promoter_motif	INR/DMp2	12833990..12833995	TCAGTT
promoter_motif	INR/DMp2	12903813..12903818	TCAGTT
promoter_motif	INR/DMp2	12952671..12952676	TCAGTC
promoter_motif	INR/DMp2	12975126..12975131	TCAGTT
promoter_motif	INR/DMp2	13073595..13073600	TCAGTC
promoter_motif	INR/DMp2	13191840..13191845	TCAGTC
promoter_motif	INR/DMp2	13220315..13220320	TCAGTT
promoter_motif	INR/DMp2	13241453..13241458	TCAGTT
promoter_motif	INR/DMp2	13251496..13251501	TCAGTT
promoter_motif	INR/DMp2	13331386..13331391	TCAGTC
promoter_motif	INR/DMp2	13384634..13384639	TCAGTT
promoter_motif	INR/DMp2	1342861..1342866	TCAGTC
promoter_motif	INR/DMp2	13769827..13769832	TCAGTT
promoter_motif	INR/DMp2	13769834..13769839	TCAGTC
promoter_motif	INR/DMp2	13878703..13878708	TCAGTT
promoter_motif	INR/DMp2	13990383..13990388	TCAGTC
promoter_motif	INR/DMp2	14093508..14093513	TCAGTT
promoter_motif	INR/DMp2	14093513..14093518	TCAGTT
promoter_motif	INR/DMp2	14136625..14136630	TCAGTT
promoter_motif	INR/DMp2	14136638..14136643	TCAGTT
promoter_motif	INR/DMp2	14140145..14140150	TCAGTT
promoter_motif	INR/DMp2	14154658..14154663	TCAGTT
promoter_motif	INR/DMp2	14206891..14206896	TCAGTC
promoter_motif	INR/DMp2	14215522..14215527	TCAGTT
promoter_motif	INR/DMp2	14323720..14323725	TCAGTC
promoter_motif	INR/DMp2	14323724..14323729	TCAGTC
promoter_motif	INR/DMp2	1439070..1439075	TCAGTT
promoter_motif	INR/DMp2	14443186..14443191	TCAGTT
promoter_motif	INR/DMp2	144775..144780	TCAGTT
promoter_motif	INR/DMp2	14495112..14495117	TCAGTT
promoter_motif	INR/DMp2	14497390..14497395	TCAGTT
promoter_motif	INR/DMp2	14497410..14497415	TCAGTT
promoter_motif	INR/DMp2	14506326..14506331	TCAGTT
promoter_motif	INR/DMp2	14519423..14519428	TCAGTT
promoter_motif	INR/DMp2	14677530..14677535	TCAGTT
promoter_motif	INR/DMp2	14850820..14850825	TCAGTC
promoter_motif	INR/DMp2	14856986..14856991	TCAGTC
promoter_motif	INR/DMp2	14989937..14989942	TCAGTC
promoter_motif	INR/DMp2	14989941..14989946	TCAGTT
promoter_motif	INR/DMp2	15071849..15071854	TCAGTT
promoter_motif	INR/DMp2	15238415..15238420	TCAGTC
promoter_motif	INR/DMp2	15334967..15334972	TCAGTT
promoter_motif	INR/DMp2	15334980..15334985	TCAGTT
promoter_motif	INR/DMp2	15394932..15394937	TCAGTT
promoter_motif	INR/DMp2	15426353..15426358	TCAGTC
promoter_motif	INR/DMp2	15432962..15432967	TCAGTT
promoter_motif	INR/DMp2	15435948..15435953	TCAGTC
promoter_motif	INR/DMp2	15446857..15446862	TCAGTT
promoter_motif	INR/DMp2	15485468..15485473	TCAGTT
promoter_motif	INR/DMp2	15497171..15497176	TCAGTT
promoter_motif	INR/DMp2	15606976..15606981	TCAGTC
promoter_motif	INR/DMp2	15774184..15774189	TCAGTC
promoter_motif	INR/DMp2	15774188..15774193	TCAGTC
promoter_motif	INR/DMp2	15834227..15834232	TCAGTT
promoter_motif	INR/DMp2	15995160..15995165	TCAGTT
promoter_motif	INR/DMp2	16030516..16030521	TCAGTC
promoter_motif	INR/DMp2	1603507..1603512	TCAGTT
promoter_motif	INR/DMp2	16329332..16329337	TCAGTT
promoter_motif	INR/DMp2	16338183..16338188	TCAGTC
promoter_motif	INR/DMp2	1643819..1643824	TCAGTC
promoter_motif	INR/DMp2	16474433..16474438	TCAGTT
promoter_motif	INR/DMp2	16478169..16478174	TCAGTT
promoter_motif	INR/DMp2	16482559..16482564	TCAGTT
promoter_motif	INR/DMp2	16485343..16485348	TCAGTC
promoter_motif	INR/DMp2	16503061..16503066	TCAGTC
promoter_motif	INR/DMp2	16565820..16565825	TCAGTT
promoter_motif	INR/DMp2	16565837..16565842	TCAGTC
promoter_motif	INR/DMp2	1657363..1657368	TCAGTT
promoter_motif	INR/DMp2	16598333..16598338	TCAGTT
promoter_motif	INR/DMp2	16667862..16667867	TCAGTT
promoter_motif	INR/DMp2	16685675..16685680	TCAGTC
promoter_motif	INR/DMp2	16698711..16698716	TCAGTT
promoter_motif	INR/DMp2	16699659..16699664	TCAGTT
promoter_motif	INR/DMp2	16723039..16723044	TCAGTT
promoter_motif	INR/DMp2	16783466..16783471	TCAGTC
promoter_motif	INR/DMp2	16815772..16815777	TCAGTC
promoter_motif	INR/DMp2	16815784..16815789	TCAGTC
promoter_motif	INR/DMp2	16832706..16832711	TCAGTC
promoter_motif	INR/DMp2	16886514..16886519	TCAGTC
promoter_motif	INR/DMp2	16979000..16979005	TCAGTC
promoter_motif	INR/DMp2	16986809..16986814	TCAGTT
promoter_motif	INR/DMp2	16989493..16989498	TCAGTC
promoter_motif	INR/DMp2	17034198..17034203	TCAGTT
promoter_motif	INR/DMp2	172361..172366	TCAGTT
promoter_motif	INR/DMp2	17565825..17565830	TCAGTT
promoter_motif	INR/DMp2	17608253..17608258	TCAGTT
promoter_motif	INR/DMp2	17634406..17634411	TCAGTC
promoter_motif	INR/DMp2	17681974..17681979	TCAGTC
promoter_motif	INR/DMp2	17701013..17701018	TCAGTT
promoter_motif	INR/DMp2	17739469..17739474	TCAGTT
promoter_motif	INR/DMp2	17867916..17867921	TCAGTT
promoter_motif	INR/DMp2	17959559..17959564	TCAGTC
promoter_motif	INR/DMp2	18124533..18124538	TCAGTC
promoter_motif	INR/DMp2	18156779..18156784	TCAGTT
promoter_motif	INR/DMp2	18177968..18177973	TCAGTT
promoter_motif	INR/DMp2	18317537..18317542	TCAGTT
promoter_motif	INR/DMp2	18318890..18318895	TCAGTC
promoter_motif	INR/DMp2	18356290..18356295	TCAGTC
promoter_motif	INR/DMp2	18357659..18357664	TCAGTC
promoter_motif	INR/DMp2	18395910..18395915	TCAGTT
promoter_motif	INR/DMp2	18458747..18458752	TCAGTC
promoter_motif	INR/DMp2	18520732..18520737	TCAGTT
promoter_motif	INR/DMp2	18524049..18524054	TCAGTT
promoter_motif	INR/DMp2	18552619..18552624	TCAGTT
promoter_motif	INR/DMp2	18591884..18591889	TCAGTT
promoter_motif	INR/DMp2	18725007..18725012	TCAGTT
promoter_motif	INR/DMp2	18819280..18819285	TCAGTT
promoter_motif	INR/DMp2	18836281..18836286	TCAGTT
promoter_motif	INR/DMp2	18883265..18883270	TCAGTC
promoter_motif	INR/DMp2	18923452..18923457	TCAGTT
promoter_motif	INR/DMp2	18938420..18938425	TCAGTT
promoter_motif	INR/DMp2	18938447..18938452	TCAGTT
promoter_motif	INR/DMp2	18946932..18946937	TCAGTT
promoter_motif	INR/DMp2	19016873..19016878	TCAGTC
promoter_motif	INR/DMp2	1904014..1904019	TCAGTT
promoter_motif	INR/DMp2	19140031..19140036	TCAGTT
promoter_motif	INR/DMp2	19171881..19171886	TCAGTC
promoter_motif	INR/DMp2	19228535..19228540	TCAGTT
promoter_motif	INR/DMp2	19313236..19313241	TCAGTT
promoter_motif	INR/DMp2	19344027..19344032	TCAGTT
promoter_motif	INR/DMp2	19345166..19345171	TCAGTC
promoter_motif	INR/DMp2	19356702..19356707	TCAGTT
promoter_motif	INR/DMp2	1936751..1936756	TCAGTT
promoter_motif	INR/DMp2	19418473..19418478	TCAGTT
promoter_motif	INR/DMp2	19418495..19418500	TCAGTT
promoter_motif	INR/DMp2	19431206..19431211	TCAGTT
promoter_motif	INR/DMp2	19495374..19495379	TCAGTC
promoter_motif	INR/DMp2	19495395..19495400	TCAGTT
promoter_motif	INR/DMp2	19530511..19530516	TCAGTT
promoter_motif	INR/DMp2	19537253..19537258	TCAGTT
promoter_motif	INR/DMp2	19549100..19549105	TCAGTC
promoter_motif	INR/DMp2	19757365..19757370	TCAGTC
promoter_motif	INR/DMp2	19774138..19774143	TCAGTT
promoter_motif	INR/DMp2	19877408..19877413	TCAGTC
promoter_motif	INR/DMp2	19935085..19935090	TCAGTT
promoter_motif	INR/DMp2	19949113..19949118	TCAGTC
promoter_motif	INR/DMp2	19963595..19963600	TCAGTC
promoter_motif	INR/DMp2	20044436..20044441	TCAGTC
promoter_motif	INR/DMp2	20046842..20046847	TCAGTT
promoter_motif	INR/DMp2	20096949..20096954	TCAGTT
promoter_motif	INR/DMp2	20098751..20098756	TCAGTT
promoter_motif	INR/DMp2	20187399..20187404	TCAGTT
promoter_motif	INR/DMp2	20188858..20188863	TCAGTT
promoter_motif	INR/DMp2	20193883..20193888	TCAGTT
promoter_motif	INR/DMp2	20194067..20194072	TCAGTT
promoter_motif	INR/DMp2	20216292..20216297	TCAGTT
promoter_motif	INR/DMp2	20218614..20218619	TCAGTT
promoter_motif	INR/DMp2	20311259..20311264	TCAGTT
promoter_motif	INR/DMp2	20340820..20340825	TCAGTT
promoter_motif	INR/DMp2	20357680..20357685	TCAGTC
promoter_motif	INR/DMp2	20370423..20370428	TCAGTT
promoter_motif	INR/DMp2	204651..204656	TCAGTC
promoter_motif	INR/DMp2	205028..205033	TCAGTT
promoter_motif	INR/DMp2	20538504..20538509	TCAGTT
promoter_motif	INR/DMp2	20575454..20575459	TCAGTT
promoter_motif	INR/DMp2	20688655..20688660	TCAGTT
promoter_motif	INR/DMp2	20720324..20720329	TCAGTT
promoter_motif	INR/DMp2	20720459..20720464	TCAGTT
promoter_motif	INR/DMp2	20720464..20720469	TCAGTT
promoter_motif	INR/DMp2	20720482..20720487	TCAGTT
promoter_motif	INR/DMp2	21025518..21025523	TCAGTT
promoter_motif	INR/DMp2	21034000..21034005	TCAGTT
promoter_motif	INR/DMp2	21042022..21042027	TCAGTT
promoter_motif	INR/DMp2	2104256..2104261	TCAGTT
promoter_motif	INR/DMp2	21105556..21105561	TCAGTC
promoter_motif	INR/DMp2	2110960..2110965	TCAGTC
promoter_motif	INR/DMp2	21123515..21123520	TCAGTT
promoter_motif	INR/DMp2	21148470..21148475	TCAGTC
promoter_motif	INR/DMp2	21155031..21155036	TCAGTC
promoter_motif	INR/DMp2	21309017..21309022	TCAGTT
promoter_motif	INR/DMp2	21317219..21317224	TCAGTT
promoter_motif	INR/DMp2	2135698..2135703	TCAGTT
promoter_motif	INR/DMp2	2141018..2141023	TCAGTT
promoter_motif	INR/DMp2	21420214..21420219	TCAGTC
promoter_motif	INR/DMp2	21491529..21491534	TCAGTT
promoter_motif	INR/DMp2	21545834..21545839	TCAGTT
promoter_motif	INR/DMp2	21578710..21578715	TCAGTT
promoter_motif	INR/DMp2	21586041..21586046	TCAGTT
promoter_motif	INR/DMp2	21636799..21636804	TCAGTC
promoter_motif	INR/DMp2	2169752..2169757	TCAGTT
promoter_motif	INR/DMp2	21787714..21787719	TCAGTT
promoter_motif	INR/DMp2	21802196..21802201	TCAGTC
promoter_motif	INR/DMp2	21996569..21996574	TCAGTT
promoter_motif	INR/DMp2	22016938..22016943	TCAGTC
promoter_motif	INR/DMp2	22085549..22085554	TCAGTC
promoter_motif	INR/DMp2	22087310..22087315	TCAGTC
promoter_motif	INR/DMp2	22088380..22088385	TCAGTT
promoter_motif	INR/DMp2	22088387..22088392	TCAGTT
promoter_motif	INR/DMp2	22144078..22144083	TCAGTT
promoter_motif	INR/DMp2	22250837..22250842	TCAGTT
promoter_motif	INR/DMp2	22455683..22455688	TCAGTT
promoter_motif	INR/DMp2	22460599..22460604	TCAGTT
promoter_motif	INR/DMp2	22563334..22563339	TCAGTC
promoter_motif	INR/DMp2	22624766..22624771	TCAGTT
promoter_motif	INR/DMp2	22706887..22706892	TCAGTC
promoter_motif	INR/DMp2	22778965..22778970	TCAGTC
promoter_motif	INR/DMp2	22784206..22784211	TCAGTT
promoter_motif	INR/DMp2	22784210..22784215	TCAGTC
promoter_motif	INR/DMp2	22790561..22790566	TCAGTT
promoter_motif	INR/DMp2	22814229..22814234	TCAGTT
promoter_motif	INR/DMp2	22814235..22814240	TCAGTT
promoter_motif	INR/DMp2	22820559..22820564	TCAGTC
promoter_motif	INR/DMp2	22848927..22848932	TCAGTT
promoter_motif	INR/DMp2	22895787..22895792	TCAGTT
promoter_motif	INR/DMp2	22912334..22912339	TCAGTT
promoter_motif	INR/DMp2	22925400..22925405	TCAGTT
promoter_motif	INR/DMp2	2312712..2312717	TCAGTT
promoter_motif	INR/DMp2	23356033..23356038	TCAGTT
promoter_motif	INR/DMp2	23451728..23451733	TCAGTT
promoter_motif	INR/DMp2	23482529..23482534	TCAGTT
promoter_motif	INR/DMp2	23511687..23511692	TCAGTC
promoter_motif	INR/DMp2	23532046..23532051	TCAGTC
promoter_motif	INR/DMp2	23814101..23814106	TCAGTT
promoter_motif	INR/DMp2	23873294..23873299	TCAGTT
promoter_motif	INR/DMp2	24108296..24108301	TCAGTC
promoter_motif	INR/DMp2	24109455..24109460	TCAGTT
promoter_motif	INR/DMp2	24117067..24117072	TCAGTT
promoter_motif	INR/DMp2	24151969..24151974	TCAGTT
promoter_motif	INR/DMp2	24154021..24154026	TCAGTT
promoter_motif	INR/DMp2	2419035..2419040	TCAGTT
promoter_motif	INR/DMp2	24243907..24243912	TCAGTT
promoter_motif	INR/DMp2	24366040..24366045	TCAGTT
promoter_motif	INR/DMp2	24370510..24370515	TCAGTC
promoter_motif	INR/DMp2	24577310..24577315	TCAGTT
promoter_motif	INR/DMp2	24615325..24615330	TCAGTC
promoter_motif	INR/DMp2	24717614..24717619	TCAGTC
promoter_motif	INR/DMp2	24796075..24796080	TCAGTT
promoter_motif	INR/DMp2	24796087..24796092	TCAGTT
promoter_motif	INR/DMp2	24964621..24964626	TCAGTT
promoter_motif	INR/DMp2	2504301..2504306	TCAGTC
promoter_motif	INR/DMp2	2512448..2512453	TCAGTT
promoter_motif	INR/DMp2	25283302..25283307	TCAGTC
promoter_motif	INR/DMp2	25319231..25319236	TCAGTC
promoter_motif	INR/DMp2	25320503..25320508	TCAGTT
promoter_motif	INR/DMp2	25382108..25382113	TCAGTC
promoter_motif	INR/DMp2	25418836..25418841	TCAGTT
promoter_motif	INR/DMp2	25485713..25485718	TCAGTC
promoter_motif	INR/DMp2	25507772..25507777	TCAGTT
promoter_motif	INR/DMp2	25512498..25512503	TCAGTT
promoter_motif	INR/DMp2	25565565..25565570	TCAGTC
promoter_motif	INR/DMp2	25566074..25566079	TCAGTT
promoter_motif	INR/DMp2	25752975..25752980	TCAGTT
promoter_motif	INR/DMp2	25795182..25795187	TCAGTT
promoter_motif	INR/DMp2	25863455..25863460	TCAGTC
promoter_motif	INR/DMp2	2588312..2588317	TCAGTT
promoter_motif	INR/DMp2	2589126..2589131	TCAGTC
promoter_motif	INR/DMp2	25977783..25977788	TCAGTC
promoter_motif	INR/DMp2	25996915..25996920	TCAGTC
promoter_motif	INR/DMp2	26035659..26035664	TCAGTC
promoter_motif	INR/DMp2	26036598..26036603	TCAGTC
promoter_motif	INR/DMp2	26039512..26039517	TCAGTC
promoter_motif	INR/DMp2	26042208..26042213	TCAGTC
promoter_motif	INR/DMp2	26042216..26042221	TCAGTT
promoter_motif	INR/DMp2	26069029..26069034	TCAGTT
promoter_motif	INR/DMp2	26183576..26183581	TCAGTC
promoter_motif	INR/DMp2	26214002..26214007	TCAGTC
promoter_motif	INR/DMp2	26291772..26291777	TCAGTT
promoter_motif	INR/DMp2	26302412..26302417	TCAGTC
promoter_motif	INR/DMp2	26314669..26314674	TCAGTT
promoter_motif	INR/DMp2	26315796..26315801	TCAGTT
promoter_motif	INR/DMp2	26331696..26331701	TCAGTT
promoter_motif	INR/DMp2	26352755..26352760	TCAGTT
promoter_motif	INR/DMp2	26372126..26372131	TCAGTT
promoter_motif	INR/DMp2	26396863..26396868	TCAGTC
promoter_motif	INR/DMp2	26409402..26409407	TCAGTT
promoter_motif	INR/DMp2	26475679..26475684	TCAGTT
promoter_motif	INR/DMp2	26556878..26556883	TCAGTC
promoter_motif	INR/DMp2	26591652..26591657	TCAGTT
promoter_motif	INR/DMp2	26762837..26762842	TCAGTT
promoter_motif	INR/DMp2	26865096..26865101	TCAGTT
promoter_motif	INR/DMp2	26951871..26951876	TCAGTT
promoter_motif	INR/DMp2	27021481..27021486	TCAGTC
promoter_motif	INR/DMp2	27083321..27083326	TCAGTT
promoter_motif	INR/DMp2	27221017..27221022	TCAGTC
promoter_motif	INR/DMp2	27435597..27435602	TCAGTT
promoter_motif	INR/DMp2	27436692..27436697	TCAGTT
promoter_motif	INR/DMp2	27539589..27539594	TCAGTT
promoter_motif	INR/DMp2	27564188..27564193	TCAGTT
promoter_motif	INR/DMp2	2758556..2758561	TCAGTT
promoter_motif	INR/DMp2	27590479..27590484	TCAGTC
promoter_motif	INR/DMp2	279033..279038	TCAGTT
promoter_motif	INR/DMp2	2885019..2885024	TCAGTT
promoter_motif	INR/DMp2	2943448..2943453	TCAGTC
promoter_motif	INR/DMp2	297318..297323	TCAGTT
promoter_motif	INR/DMp2	3077292..3077297	TCAGTC
promoter_motif	INR/DMp2	3077687..3077692	TCAGTT
promoter_motif	INR/DMp2	3187859..3187864	TCAGTT
promoter_motif	INR/DMp2	3189483..3189488	TCAGTT
promoter_motif	INR/DMp2	3191561..3191566	TCAGTC
promoter_motif	INR/DMp2	3191565..3191570	TCAGTT
promoter_motif	INR/DMp2	3341387..3341392	TCAGTT
promoter_motif	INR/DMp2	3349471..3349476	TCAGTT
promoter_motif	INR/DMp2	3367350..3367355	TCAGTT
promoter_motif	INR/DMp2	3613652..3613657	TCAGTT
promoter_motif	INR/DMp2	3615902..3615907	TCAGTT
promoter_motif	INR/DMp2	3712451..3712456	TCAGTC
promoter_motif	INR/DMp2	3717034..3717039	TCAGTC
promoter_motif	INR/DMp2	383805..383810	TCAGTC
promoter_motif	INR/DMp2	4007160..4007165	TCAGTT
promoter_motif	INR/DMp2	41030..41035	TCAGTT
promoter_motif	INR/DMp2	4118057..4118062	TCAGTT
promoter_motif	INR/DMp2	4150039..4150044	TCAGTT
promoter_motif	INR/DMp2	4246325..4246330	TCAGTT
promoter_motif	INR/DMp2	4246329..4246334	TCAGTC
promoter_motif	INR/DMp2	4337096..4337101	TCAGTT
promoter_motif	INR/DMp2	438596..438601	TCAGTT
promoter_motif	INR/DMp2	4471176..4471181	TCAGTC
promoter_motif	INR/DMp2	4520314..4520319	TCAGTC
promoter_motif	INR/DMp2	4520318..4520323	TCAGTC
promoter_motif	INR/DMp2	4523536..4523541	TCAGTT
promoter_motif	INR/DMp2	4544918..4544923	TCAGTC
promoter_motif	INR/DMp2	4551184..4551189	TCAGTC
promoter_motif	INR/DMp2	4552583..4552588	TCAGTT
promoter_motif	INR/DMp2	4599139..4599144	TCAGTT
promoter_motif	INR/DMp2	4635530..4635535	TCAGTC
promoter_motif	INR/DMp2	4647722..4647727	TCAGTT
promoter_motif	INR/DMp2	4827605..4827610	TCAGTT
promoter_motif	INR/DMp2	4832177..4832182	TCAGTT
promoter_motif	INR/DMp2	5181204..5181209	TCAGTC
promoter_motif	INR/DMp2	5181691..5181696	TCAGTT
promoter_motif	INR/DMp2	5189030..5189035	TCAGTT
promoter_motif	INR/DMp2	5200518..5200523	TCAGTT
promoter_motif	INR/DMp2	5220262..5220267	TCAGTT
promoter_motif	INR/DMp2	5243662..5243667	TCAGTT
promoter_motif	INR/DMp2	5243667..5243672	TCAGTT
promoter_motif	INR/DMp2	5243677..5243682	TCAGTC
promoter_motif	INR/DMp2	5254269..5254274	TCAGTT
promoter_motif	INR/DMp2	5282252..5282257	TCAGTT
promoter_motif	INR/DMp2	5284889..5284894	TCAGTC
promoter_motif	INR/DMp2	5286359..5286364	TCAGTT
promoter_motif	INR/DMp2	5328296..5328301	TCAGTT
promoter_motif	INR/DMp2	5341817..5341822	TCAGTC
promoter_motif	INR/DMp2	5358726..5358731	TCAGTC
promoter_motif	INR/DMp2	5389378..5389383	TCAGTC
promoter_motif	INR/DMp2	5397353..5397358	TCAGTT
promoter_motif	INR/DMp2	5452194..5452199	TCAGTT
promoter_motif	INR/DMp2	5509741..5509746	TCAGTT
promoter_motif	INR/DMp2	5555164..5555169	TCAGTT
promoter_motif	INR/DMp2	557590..557595	TCAGTC
promoter_motif	INR/DMp2	5600138..5600143	TCAGTC
promoter_motif	INR/DMp2	5610083..5610088	TCAGTT
promoter_motif	INR/DMp2	5635077..5635082	TCAGTC
promoter_motif	INR/DMp2	565266..565271	TCAGTT
promoter_motif	INR/DMp2	5700401..5700406	TCAGTC
promoter_motif	INR/DMp2	5847585..5847590	TCAGTT
promoter_motif	INR/DMp2	5951380..5951385	TCAGTT
promoter_motif	INR/DMp2	5996204..5996209	TCAGTT
promoter_motif	INR/DMp2	6077239..6077244	TCAGTC
promoter_motif	INR/DMp2	6090033..6090038	TCAGTT
promoter_motif	INR/DMp2	6525379..6525384	TCAGTT
promoter_motif	INR/DMp2	6532567..6532572	TCAGTC
promoter_motif	INR/DMp2	6536973..6536978	TCAGTT
promoter_motif	INR/DMp2	6576958..6576963	TCAGTC
promoter_motif	INR/DMp2	6641009..6641014	TCAGTT
promoter_motif	INR/DMp2	678534..678539	TCAGTC
promoter_motif	INR/DMp2	6982820..6982825	TCAGTT
promoter_motif	INR/DMp2	6986928..6986933	TCAGTT
promoter_motif	INR/DMp2	6993696..6993701	TCAGTC
promoter_motif	INR/DMp2	6995970..6995975	TCAGTT
promoter_motif	INR/DMp2	7021813..7021818	TCAGTC
promoter_motif	INR/DMp2	704251..704256	TCAGTT
promoter_motif	INR/DMp2	7051235..7051240	TCAGTC
promoter_motif	INR/DMp2	7066719..7066724	TCAGTC
promoter_motif	INR/DMp2	7131327..7131332	TCAGTT
promoter_motif	INR/DMp2	7280063..7280068	TCAGTT
promoter_motif	INR/DMp2	7325689..7325694	TCAGTT
promoter_motif	INR/DMp2	7472709..7472714	TCAGTT
promoter_motif	INR/DMp2	7513849..7513854	TCAGTT
promoter_motif	INR/DMp2	7526337..7526342	TCAGTT
promoter_motif	INR/DMp2	7604840..7604845	TCAGTC
promoter_motif	INR/DMp2	7632280..7632285	TCAGTT
promoter_motif	INR/DMp2	7695177..7695182	TCAGTT
promoter_motif	INR/DMp2	7702955..7702960	TCAGTC
promoter_motif	INR/DMp2	7802909..7802914	TCAGTT
promoter_motif	INR/DMp2	7831179..7831184	TCAGTT
promoter_motif	INR/DMp2	7858876..7858881	TCAGTC
promoter_motif	INR/DMp2	7920598..7920603	TCAGTC
promoter_motif	INR/DMp2	8047182..8047187	TCAGTT
promoter_motif	INR/DMp2	8052066..8052071	TCAGTC
promoter_motif	INR/DMp2	8199822..8199827	TCAGTT
promoter_motif	INR/DMp2	8204259..8204264	TCAGTC
promoter_motif	INR/DMp2	8205724..8205729	TCAGTT
promoter_motif	INR/DMp2	8208405..8208410	TCAGTT
promoter_motif	INR/DMp2	8267156..8267161	TCAGTT
promoter_motif	INR/DMp2	8269774..8269779	TCAGTT
promoter_motif	INR/DMp2	8273363..8273368	TCAGTT
promoter_motif	INR/DMp2	8351913..8351918	TCAGTT
promoter_motif	INR/DMp2	8480297..8480302	TCAGTT
promoter_motif	INR/DMp2	8515096..8515101	TCAGTT
promoter_motif	INR/DMp2	8520850..8520855	TCAGTT
promoter_motif	INR/DMp2	8546501..8546506	TCAGTT
promoter_motif	INR/DMp2	8789522..8789527	TCAGTT
promoter_motif	INR/DMp2	8793442..8793447	TCAGTT
promoter_motif	INR/DMp2	8797845..8797850	TCAGTT
promoter_motif	INR/DMp2	8818916..8818921	TCAGTC
promoter_motif	INR/DMp2	8818920..8818925	TCAGTC
promoter_motif	INR/DMp2	8856026..8856031	TCAGTC
promoter_motif	INR/DMp2	8877165..8877170	TCAGTT
promoter_motif	INR/DMp2	8898124..8898129	TCAGTT
promoter_motif	INR/DMp2	9086080..9086085	TCAGTC
promoter_motif	INR/DMp2	9112250..9112255	TCAGTT
promoter_motif	INR/DMp2	9118913..9118918	TCAGTC
promoter_motif	INR/DMp2	9128373..9128378	TCAGTT
promoter_motif	INR/DMp2	9130489..9130494	TCAGTC
promoter_motif	INR/DMp2	9159879..9159884	TCAGTC
promoter_motif	INR/DMp2	9190660..9190665	TCAGTC
promoter_motif	INR/DMp2	9195371..9195376	TCAGTC
promoter_motif	INR/DMp2	9198347..9198352	TCAGTC
promoter_motif	INR/DMp2	9246006..9246011	TCAGTC
promoter_motif	INR/DMp2	9291840..9291845	TCAGTT
promoter_motif	INR/DMp2	9371103..9371108	TCAGTC
promoter_motif	INR/DMp2	9524301..9524306	TCAGTC
promoter_motif	INR/DMp2	9526554..9526559	TCAGTC
promoter_motif	INR/DMp2	963205..963210	TCAGTT
promoter_motif	INR/DMp2	9653425..9653430	TCAGTC
promoter_motif	INR/DMp2	9797517..9797522	TCAGTT
promoter_motif	INR/DMp2	9797521..9797526	TCAGTC
promoter_motif	INR/DMp2	9851678..9851683	TCAGTC
promoter_motif	INR/DMp2	9854950..9854955	TCAGTT
promoter_motif	INR/DMp2	9882668..9882673	TCAGTT
promoter_motif	INR/DMp2	9882675..9882680	TCAGTT
promoter_motif	INR/DMp2	9915244..9915249	TCAGTT
promoter_motif	INR/DMp2	9916494..9916499	TCAGTT
promoter_motif	INR/DMp2	9923810..9923815	TCAGTC
promoter_motif	INR1/DMp3	1426284..1426290	TCATTCG
promoter_motif	INR1/DMp3	15037920..15037926	TCATTCG
promoter_motif	INR1/DMp3	19599834..19599840	TCATTCG
promoter_motif	INR1/DMp3	20167277..20167283	TCATTCG
promoter_motif	INR1/DMp3	20643189..20643195	TCATTCG
promoter_motif	INR1/DMp3	21855451..21855457	TCATTCG
promoter_motif	INR1/DMp3	22281855..22281861	TCATTCG
promoter_motif	INR1/DMp3	22447077..22447083	TCATTCG
promoter_motif	INR1/DMp3	2528592..2528598	TCATTCG
promoter_motif	INR1/DMp3	25632969..25632975	TCATTCG
promoter_motif	INR1/DMp3	26426010..26426016	TCATTCG
promoter_motif	INR1/DMp3	26516364..26516370	TCATTCG
promoter_motif	INR1/DMp3	2690044..2690050	TCATTCG
promoter_motif	INR1/DMp3	27505598..27505604	TCATTCG
promoter_motif	INR1/DMp3	3931070..3931076	TCATTCG
promoter_motif	INR1/DMp3	5089481..5089487	TCATTCG
promoter_motif	INR1/DMp3	5518907..5518913	TCATTCG
promoter_motif	INR1/DMp3	6587014..6587020	TCATTCG
promoter_motif	INR1/DMp3	72745..72751	TCATTCG
promoter_motif	INR1/DMp3	7712883..7712889	TCATTCG
promoter_motif	INR1/DMp3	8642747..8642753	TCATTCG
promoter_motif	INR1/DMp3	8883484..8883490	TCATTCG
promoter_motif	INR1/DMp3	9246010..9246016	TCATTCG
promoter_motif	DPE/DMp4	10402970..10402977	TCGGTTGG
promoter_motif	DPE/DMp4	1058290..1058297	TCGGTTCT
promoter_motif	DPE/DMp4	10725926..10725933	GCGGTTGG
promoter_motif	DPE/DMp4	10902895..10902902	TCGGTTCG
promoter_motif	DPE/DMp4	1090691..1090698	GCGGTTCG
promoter_motif	DPE/DMp4	11034456..11034463	TCGGTTGG
promoter_motif	DPE/DMp4	12193993..12194000	GCGGTTGT
promoter_motif	DPE/DMp4	1229815..1229822	TCGGTTGT
promoter_motif	DPE/DMp4	12321109..12321116	TCGGTTGT
promoter_motif	DPE/DMp4	13251523..13251530	GCGGTTGT
promoter_motif	DPE/DMp4	1450209..1450216	GCGGTTCG
promoter_motif	DPE/DMp4	15286835..15286842	GCGGTTGT
promoter_motif	DPE/DMp4	16566044..16566051	GCGGTTCG
promoter_motif	DPE/DMp4	17024933..17024940	GCGGTTGT
promoter_motif	DPE/DMp4	17912089..17912096	GCGGTTCG
promoter_motif	DPE/DMp4	1800939..1800946	GCGGTTGT
promoter_motif	DPE/DMp4	18216476..18216483	TCGGTTGT
promoter_motif	DPE/DMp4	18322966..18322973	TCGGTTGT
promoter_motif	DPE/DMp4	1936708..1936715	GCGGTTCT
promoter_motif	DPE/DMp4	19764454..19764461	TCGGTTGT
promoter_motif	DPE/DMp4	19768788..19768795	GCGGTTGT
promoter_motif	DPE/DMp4	20185809..20185816	GCGGTTGG
promoter_motif	DPE/DMp4	20403139..20403146	TCGGTTGT
promoter_motif	DPE/DMp4	21612911..21612918	GCGGTTCT
promoter_motif	DPE/DMp4	2231585..2231592	GCGGTTGG
promoter_motif	DPE/DMp4	23750941..23750948	GCGGTTCT
promoter_motif	DPE/DMp4	26516391..26516398	GCGGTTCT
promoter_motif	DPE/DMp4	3045403..3045410	GCGGTTCT
promoter_motif	DPE/DMp4	3374813..3374820	TCGGTTCT
promoter_motif	DPE/DMp4	5328267..5328274	TCGGTTGT
promoter_motif	DPE/DMp4	5951351..5951358	GCGGTTCG
promoter_motif	DPE/DMp4	7040199..7040206	TCGGTTCT
promoter_motif	DPE/DMp4	8480324..8480331	GCGGTTCG
promoter_motif	DPE/DMp4	8515057..8515064	TCGGTTGT
promoter_motif	DPE/DMp4	9526334..9526341	TCGGTTCT
promoter_motif	DPE/DMp4	9531146..9531153	TCGGTTCG
promoter_motif	DPE/DMp4	9809051..9809058	GCGGTTCG
promoter_motif	DPE1/DMp5	11142225..11142231	CGGACGT
promoter_motif	DPE1/DMp5	11491934..11491940	CGGACGT
promoter_motif	DPE1/DMp5	11679269..11679275	CGGACGT
promoter_motif	DPE1/DMp5	1193992..1193998	CGGACGT
promoter_motif	DPE1/DMp5	12908140..12908146	CGGACGT
promoter_motif	DPE1/DMp5	1342866..1342872	CGGACGT
promoter_motif	DPE1/DMp5	15006409..15006415	CGGACGT
promoter_motif	DPE1/DMp5	16078520..16078526	CGGACGT
promoter_motif	DPE1/DMp5	18159839..18159845	CGGACGT
promoter_motif	DPE1/DMp5	18380286..18380292	CGGACGT
promoter_motif	DPE1/DMp5	19644922..19644928	CGGACGT
promoter_motif	DPE1/DMp5	20538532..20538538	CGGACGT
promoter_motif	DPE1/DMp5	20545806..20545812	CGGACGT
promoter_motif	DPE1/DMp5	21156892..21156898	CGGACGT
promoter_motif	DPE1/DMp5	21545805..21545811	CGGACGT
promoter_motif	DPE1/DMp5	23511715..23511721	CGGACGT
promoter_motif	DPE1/DMp5	26934878..26934884	CGGACGT
promoter_motif	DPE1/DMp5	5996175..5996181	CGGACGT
promoter_motif	DPE1/DMp5	7513820..7513826	CGGACGT
promoter_motif	DPE1/DMp5	791199..791205	CGGACGT
promoter_motif	DPE1/DMp5	7920626..7920632	CGGACGT
promoter_motif	DPE1/DMp5	8267184..8267190	CGGACGT
promoter_motif	DPE1/DMp5	9086108..9086114	CGGACGT
promoter_motif	DPE1/DMp5	9240970..9240976	CGGACGT
promoter_motif	DMv1	10451426..10451432	CAGCCCT
promoter_motif	DMv1	10567281..10567287	CAGCCCT
promoter_motif	DMv1	11091277..11091283	CAACCCT
promoter_motif	DMv1	11091298..11091304	CAACCCT
promoter_motif	DMv1	11100942..11100948	CAACCCT
promoter_motif	DMv1	12560396..12560402	CAGCCCT
promoter_motif	DMv1	12975397..12975403	CAACCCT
promoter_motif	DMv1	13510806..13510812	CAGCCCT
promoter_motif	DMv1	13559304..13559310	CAGCCCT
promoter_motif	DMv1	13620800..13620806	CAACCCT
promoter_motif	DMv1	1390592..1390598	CAGCCCT
promoter_motif	DMv1	14052075..14052081	CAACCCT
promoter_motif	DMv1	14489294..14489300	CAGCCCT
promoter_motif	DMv1	14988049..14988055	CAGCCCT
promoter_motif	DMv1	15673001..15673007	CAACCCT
promoter_motif	DMv1	15690137..15690143	CAACCCT
promoter_motif	DMv1	1605067..1605073	CAGCCCT
promoter_motif	DMv1	16153745..16153751	CAGCCCT
promoter_motif	DMv1	16405798..16405804	CAGCCCT
promoter_motif	DMv1	16927482..16927488	CAACCCT
promoter_motif	DMv1	17853421..17853427	CAGCCCT
promoter_motif	DMv1	1802550..1802556	CAGCCCT
promoter_motif	DMv1	18576297..18576303	CAACCCT
promoter_motif	DMv1	19716825..19716831	CAGCCCT
promoter_motif	DMv1	19821376..19821382	CAGCCCT
promoter_motif	DMv1	19873734..19873740	CAGCCCT
promoter_motif	DMv1	20052665..20052671	CAACCCT
promoter_motif	DMv1	20408614..20408620	CAACCCT
promoter_motif	DMv1	20757722..20757728	CAACCCT
promoter_motif	DMv1	20880366..20880372	CAACCCT
promoter_motif	DMv1	20881907..20881913	CAGCCCT
promoter_motif	DMv1	21070885..21070891	CAACCCT
promoter_motif	DMv1	21308554..21308560	CAACCCT
promoter_motif	DMv1	21506554..21506560	CAACCCT
promoter_motif	DMv1	226196..226202	CAGCCCT
promoter_motif	DMv1	22738624..22738630	CAGCCCT
promoter_motif	DMv1	22771196..22771202	CAACCCT
promoter_motif	DMv1	2282871..2282877	CAGCCCT
promoter_motif	DMv1	2472548..2472554	CAACCCT
promoter_motif	DMv1	24938767..24938773	CAGCCCT
promoter_motif	DMv1	25045887..25045893	CAGCCCT
promoter_motif	DMv1	2515926..2515932	CAGCCCT
promoter_motif	DMv1	25315019..25315025	CAGCCCT
promoter_motif	DMv1	25315169..25315175	CAGCCCT
promoter_motif	DMv1	25848002..25848008	CAGCCCT
promoter_motif	DMv1	25869040..25869046	CAGCCCT
promoter_motif	DMv1	263065..263071	CAACCCT
promoter_motif	DMv1	26521221..26521227	CAGCCCT
promoter_motif	DMv1	26879679..26879685	CAGCCCT
promoter_motif	DMv1	27046401..27046407	CAGCCCT
promoter_motif	DMv1	27078355..27078361	CAACCCT
promoter_motif	DMv1	2976674..2976680	CAGCCCT
promoter_motif	DMv1	3635746..3635752	CAACCCT
promoter_motif	DMv1	3733091..3733097	CAACCCT
promoter_motif	DMv1	4142244..4142250	CAGCCCT
promoter_motif	DMv1	467667..467673	CAGCCCT
promoter_motif	DMv1	5086307..5086313	CAACCCT
promoter_motif	DMv1	5086344..5086350	CAACCCT
promoter_motif	DMv1	5987051..5987057	CAGCCCT
promoter_motif	DMv1	6241789..6241795	CAGCCCT
promoter_motif	DMv1	736237..736243	CAGCCCT
promoter_motif	DMv1	7404534..7404540	CAACCCT
promoter_motif	DMv1	7449057..7449063	CAACCCT
promoter_motif	DMv1	7708283..7708289	CAGCCCT
promoter_motif	DMv1	7836478..7836484	CAGCCCT
promoter_motif	DMv1	8149196..8149202	CAGCCCT
promoter_motif	DMv1	8149224..8149230	CAACCCT
promoter_motif	DMv1	8202880..8202886	CAGCCCT
promoter_motif	DMv1	9006384..9006390	CAACCCT
promoter_motif	DMv1	9086031..9086037	CAACCCT
promoter_motif	DMv1	9207784..9207790	CAACCCT
promoter_motif	DMv2	11156448..11156455	TGGCAACG
promoter_motif	DMv2	11924921..11924928	TGGCAACG
promoter_motif	DMv2	12409386..12409393	TGGCAACG
promoter_motif	DMv2	12865940..12865947	TGGTAACA
promoter_motif	DMv2	13444517..13444524	TGGCAACG
promoter_motif	DMv2	16966420..16966427	TGGCAACA
promoter_motif	DMv2	17203119..17203126	TGGTAACA
promoter_motif	DMv2	17906162..17906169	TGGCAACA
promoter_motif	DMv2	19978009..19978016	TGGCAACG
promoter_motif	DMv2	20480544..20480551	TGGCAACG
promoter_motif	DMv2	2053421..2053428	TGGCAACA
promoter_motif	DMv2	20702772..20702779	TGGCAACG
promoter_motif	DMv2	24521948..24521955	TGGTAACA
promoter_motif	DMv2	24860284..24860291	TGGCAACG
promoter_motif	DMv2	25571057..25571064	TGGCAACG
promoter_motif	DMv2	25628702..25628709	TGGCAACG
promoter_motif	DMv2	27436751..27436758	TGGCAACG
promoter_motif	DMv2	2976696..2976703	TGGCAACG
promoter_motif	DMv2	2980911..2980918	TGGCAACG
promoter_motif	DMv2	3825747..3825754	TGGTAACA
promoter_motif	DMv2	4188276..4188283	TGGTAACA
promoter_motif	DMv2	4388320..4388327	TGGCAACG
promoter_motif	DMv2	4389840..4389847	TGGCAACG
promoter_motif	DMv2	5505656..5505663	TGGCAACA
promoter_motif	DMv2	8456378..8456385	TGGCAACG
promoter_motif	DMv2	9607970..9607977	TGGCAACG
promoter_motif	DMv3	10481445..10481452	CATCCCTA
promoter_motif	DMv3	10549992..10549999	CACCACTA
promoter_motif	DMv3	10724086..10724093	CATCTCTA
promoter_motif	DMv3	10724405..10724412	CATCTCTA
promoter_motif	DMv3	11034907..11034914	CACCACTA
promoter_motif	DMv3	11039669..11039676	CATCTCTA
promoter_motif	DMv3	11158900..11158907	CACCGCTA
promoter_motif	DMv3	11176945..11176952	CATCACTA
promoter_motif	DMv3	11618305..11618312	CATCTCTA
promoter_motif	DMv3	11658379..11658386	CATCTCTA
promoter_motif	DMv3	11663132..11663139	CACCACTA
promoter_motif	DMv3	11798618..11798625	CATCTCTA
promoter_motif	DMv3	1187792..1187799	CACCTCTA
promoter_motif	DMv3	1200331..1200338	CACCCCTA
promoter_motif	DMv3	12168014..12168021	CACCACTA
promoter_motif	DMv3	12295828..12295835	CATCTCTA
promoter_motif	DMv3	12828062..12828069	CACCTCTA
promoter_motif	DMv3	12828077..12828084	CATCCCTA
promoter_motif	DMv3	12868859..12868866	CATCCCTA
promoter_motif	DMv3	1300336..1300343	CATCACTA
promoter_motif	DMv3	13634937..13634944	CACCTCTA
promoter_motif	DMv3	1376351..1376358	CATCACTA
promoter_motif	DMv3	13875120..13875127	CACCACTA
promoter_motif	DMv3	14049459..14049466	CATCCCTA
promoter_motif	DMv3	14081180..14081187	CATCACTA
promoter_motif	DMv3	14100197..14100204	CACCGCTA
promoter_motif	DMv3	1438830..1438837	CATCCCTA
promoter_motif	DMv3	1449844..1449851	CATCGCTA
promoter_motif	DMv3	145409..145416	CACCTCTA
promoter_motif	DMv3	14572099..14572106	CACCTCTA
promoter_motif	DMv3	14584593..14584600	CATCACTA
promoter_motif	DMv3	14754422..14754429	CATCTCTA
promoter_motif	DMv3	1480832..1480839	CATCACTA
promoter_motif	DMv3	1480860..1480867	CATCTCTA
promoter_motif	DMv3	14849819..14849826	CATCTCTA
promoter_motif	DMv3	1495040..1495047	CATCCCTA
promoter_motif	DMv3	14982941..14982948	CACCTCTA
promoter_motif	DMv3	15883474..15883481	CATCACTA
promoter_motif	DMv3	16937131..16937138	CATCTCTA
promoter_motif	DMv3	18465078..18465085	CATCTCTA
promoter_motif	DMv3	18516077..18516084	CATCGCTA
promoter_motif	DMv3	18983572..18983579	CATCACTA
promoter_motif	DMv3	19008596..19008603	CATCCCTA
promoter_motif	DMv3	19181776..19181783	CATCACTA
promoter_motif	DMv3	19537216..19537223	CATCACTA
promoter_motif	DMv3	19644963..19644970	CATCCCTA
promoter_motif	DMv3	19753346..19753353	CATCTCTA
promoter_motif	DMv3	19753363..19753370	CACCGCTA
promoter_motif	DMv3	19753388..19753395	CATCACTA
promoter_motif	DMv3	19784106..19784113	CATCTCTA
promoter_motif	DMv3	19812378..19812385	CATCTCTA
promoter_motif	DMv3	19884000..19884007	CATCTCTA
promoter_motif	DMv3	19987196..19987203	CACCACTA
promoter_motif	DMv3	19987475..19987482	CATCCCTA
promoter_motif	DMv3	19989271..19989278	CATCTCTA
promoter_motif	DMv3	20019551..20019558	CACCTCTA
promoter_motif	DMv3	20144136..20144143	CACCACTA
promoter_motif	DMv3	20480853..20480860	CACCACTA
promoter_motif	DMv3	20630989..20630996	CACCACTA
promoter_motif	DMv3	20639736..20639743	CACCTCTA
promoter_motif	DMv3	20642725..20642732	CACCTCTA
promoter_motif	DMv3	20702393..20702400	CATCTCTA
promoter_motif	DMv3	20743560..20743567	CATCTCTA
promoter_motif	DMv3	20743838..20743845	CATCCCTA
promoter_motif	DMv3	216091..216098	CACCTCTA
promoter_motif	DMv3	2176636..2176643	CATCGCTA
promoter_motif	DMv3	21885232..21885239	CATCTCTA
promoter_motif	DMv3	24166053..24166060	CATCCCTA
promoter_motif	DMv3	24713798..24713805	CATCACTA
promoter_motif	DMv3	24864876..24864883	CATCGCTA
promoter_motif	DMv3	25049129..25049136	CACCGCTA
promoter_motif	DMv3	25054901..25054908	CATCCCTA
promoter_motif	DMv3	25501378..25501385	CATCTCTA
promoter_motif	DMv3	25550645..25550652	CATCCCTA
promoter_motif	DMv3	25632953..25632960	CATCTCTA
promoter_motif	DMv3	25695105..25695112	CACCACTA
promoter_motif	DMv3	2585181..2585188	CATCCCTA
promoter_motif	DMv3	2585201..2585208	CATCTCTA
promoter_motif	DMv3	26034682..26034689	CACCTCTA
promoter_motif	DMv3	27078596..27078603	CATCTCTA
promoter_motif	DMv3	27221391..27221398	CACCACTA
promoter_motif	DMv3	27564172..27564179	CATCTCTA
promoter_motif	DMv3	27811491..27811498	CATCTCTA
promoter_motif	DMv3	2892848..2892855	CATCTCTA
promoter_motif	DMv3	2892871..2892878	CATCCCTA
promoter_motif	DMv3	2893122..2893129	CATCTCTA
promoter_motif	DMv3	2949892..2949899	CATCGCTA
promoter_motif	DMv3	3733351..3733358	CATCACTA
promoter_motif	DMv3	3839517..3839524	CATCGCTA
promoter_motif	DMv3	4059268..4059275	CATCTCTA
promoter_motif	DMv3	4138947..4138954	CACCCCTA
promoter_motif	DMv3	4175509..4175516	CATCCCTA
promoter_motif	DMv3	4476502..4476509	CATCTCTA
promoter_motif	DMv3	4598441..4598448	CATCGCTA
promoter_motif	DMv3	4810012..4810019	CATCACTA
promoter_motif	DMv3	5065978..5065985	CATCACTA
promoter_motif	DMv3	5330382..5330389	CATCACTA
promoter_motif	DMv3	5338809..5338816	CATCGCTA
promoter_motif	DMv3	5385459..5385466	CATCACTA
promoter_motif	DMv3	5412668..5412675	CATCCCTA
promoter_motif	DMv3	5416716..5416723	CATCACTA
promoter_motif	DMv3	5453018..5453025	CATCTCTA
promoter_motif	DMv3	5463326..5463333	CACCACTA
promoter_motif	DMv3	5566633..5566640	CATCCCTA
promoter_motif	DMv3	5573232..5573239	CATCTCTA
promoter_motif	DMv3	5585329..5585336	CATCTCTA
promoter_motif	DMv3	5603810..5603817	CATCGCTA
promoter_motif	DMv3	5811791..5811798	CACCTCTA
promoter_motif	DMv3	5878599..5878606	CATCTCTA
promoter_motif	DMv3	5969876..5969883	CACCACTA
promoter_motif	DMv3	6534075..6534082	CATCCCTA
promoter_motif	DMv3	6609848..6609855	CATCACTA
promoter_motif	DMv3	6610097..6610104	CACCACTA
promoter_motif	DMv3	6614246..6614253	CATCTCTA
promoter_motif	DMv3	7233633..7233640	CATCGCTA
promoter_motif	DMv3	7235759..7235766	CATCCCTA
promoter_motif	DMv3	7575180..7575187	CATCCCTA
promoter_motif	DMv3	7784286..7784293	CATCGCTA
promoter_motif	DMv3	7836127..7836134	CATCTCTA
promoter_motif	DMv3	7836160..7836167	CACCACTA
promoter_motif	DMv3	7842851..7842858	CATCCCTA
promoter_motif	DMv3	8176353..8176360	CATCCCTA
promoter_motif	DMv3	8291026..8291033	CATCCCTA
promoter_motif	DMv3	8453764..8453771	CACCCCTA
promoter_motif	DMv3	8787451..8787458	CATCCCTA
promoter_motif	DMv3	8787470..8787477	CACCACTA
promoter_motif	DMv4	10112601..10112608	GGTCACAC
promoter_motif	DMv4	10134299..10134306	GGTCACAC
promoter_motif	DMv4	10134812..10134819	GGTCACAC
promoter_motif	DMv4	1043160..1043167	GGTCACAC
promoter_motif	DMv4	10523053..10523060	GGTCACAC
promoter_motif	DMv4	11113739..11113746	GGTCACAC
promoter_motif	DMv4	1123230..1123237	GGTCACAC
promoter_motif	DMv4	1180463..1180470	GGTCACAC
promoter_motif	DMv4	11876534..11876541	GGTCACAC
promoter_motif	DMv4	1194006..1194013	GGTCACAC
promoter_motif	DMv4	12279536..12279543	GGTCACAC
promoter_motif	DMv4	12822158..12822165	GGTCACAC
promoter_motif	DMv4	13496999..13497006	GGTCACAC
promoter_motif	DMv4	14009182..14009189	GGTCACAC
promoter_motif	DMv4	14025295..14025302	GGTCACAC
promoter_motif	DMv4	14081255..14081262	GGTCACAC
promoter_motif	DMv4	1417483..1417490	GGTCACAC
promoter_motif	DMv4	14192372..14192379	GGTCACAC
promoter_motif	DMv4	14489249..14489256	GGTCACAC
promoter_motif	DMv4	14489461..14489468	GGTCACAC
promoter_motif	DMv4	14920617..14920624	GGTCACAC
promoter_motif	DMv4	15703485..15703492	GGTCACAC
promoter_motif	DMv4	15705430..15705437	GGTCACAC
promoter_motif	DMv4	15730585..15730592	GGTCACAC
promoter_motif	DMv4	15730873..15730880	GGTCACAC
promoter_motif	DMv4	15744245..15744252	GGCCACAC
promoter_motif	DMv4	16386560..16386567	GGTCACAC
promoter_motif	DMv4	16411527..16411534	GGTCACAC
promoter_motif	DMv4	16414071..16414078	GGCCACAC
promoter_motif	DMv4	16447678..16447685	GGTCACAC
promoter_motif	DMv4	16641906..16641913	GGTCACAC
promoter_motif	DMv4	16649942..16649949	GGTCACAC
promoter_motif	DMv4	16658512..16658519	GGTCACAC
promoter_motif	DMv4	16927934..16927941	GGTCACAC
promoter_motif	DMv4	17488658..17488665	GGTCACAC
promoter_motif	DMv4	18246773..18246780	GGTCACAC
promoter_motif	DMv4	18287751..18287758	GGTCACAC
promoter_motif	DMv4	18288175..18288182	GGCCACAC
promoter_motif	DMv4	18408939..18408946	GGTCACAC
promoter_motif	DMv4	18571298..18571305	GGTCACAC
promoter_motif	DMv4	18571363..18571370	GGTCACAC
promoter_motif	DMv4	18953712..18953719	GGCCACAC
promoter_motif	DMv4	19182287..19182294	GGTCACAC
promoter_motif	DMv4	19558741..19558748	GGCCACAC
promoter_motif	DMv4	19750123..19750130	GGTCACAC
promoter_motif	DMv4	19754962..19754969	GGTCACAC
promoter_motif	DMv4	19759634..19759641	GGTCACAC
promoter_motif	DMv4	19857545..19857552	GGCCACAC
promoter_motif	DMv4	19931480..19931487	GGTCACAC
promoter_motif	DMv4	20174911..20174918	GGCCACAC
promoter_motif	DMv4	20185847..20185854	GGTCACAC
promoter_motif	DMv4	20190511..20190518	GGCCACAC
promoter_motif	DMv4	20451287..20451294	GGTCACAC
promoter_motif	DMv4	20451426..20451433	GGTCACAC
promoter_motif	DMv4	20677321..20677328	GGTCACAC
promoter_motif	DMv4	20859174..20859181	GGTCACAC
promoter_motif	DMv4	20870858..20870865	GGTCACAC
promoter_motif	DMv4	20896838..20896845	GGCCACAC
promoter_motif	DMv4	21088225..21088232	GGTCACAC
promoter_motif	DMv4	21091438..21091445	GGTCACAC
promoter_motif	DMv4	21707704..21707711	GGTCACAC
promoter_motif	DMv4	2171852..2171859	GGTCACAC
promoter_motif	DMv4	22937983..22937990	GGTCACAC
promoter_motif	DMv4	23746790..23746797	GGTCACAC
promoter_motif	DMv4	24657734..24657741	GGTCACAC
promoter_motif	DMv4	2472626..2472633	GGTCACAC
promoter_motif	DMv4	2485800..2485807	GGTCACAC
promoter_motif	DMv4	25314990..25314997	GGTCACAC
promoter_motif	DMv4	255053..255060	GGTCACAC
promoter_motif	DMv4	25625067..25625074	GGTCACAC
promoter_motif	DMv4	25661680..25661687	GGTCACAC
promoter_motif	DMv4	25683206..25683213	GGTCACAC
promoter_motif	DMv4	25687186..25687193	GGTCACAC
promoter_motif	DMv4	25862557..25862564	GGTCACAC
promoter_motif	DMv4	25872627..25872634	GGTCACAC
promoter_motif	DMv4	26714784..26714791	GGCCACAC
promoter_motif	DMv4	26886896..26886903	GGTCACAC
promoter_motif	DMv4	27039144..27039151	GGTCACAC
promoter_motif	DMv4	27045324..27045331	GGCCACAC
promoter_motif	DMv4	27406393..27406400	GGTCACAC
promoter_motif	DMv4	27443706..27443713	GGTCACAC
promoter_motif	DMv4	27571747..27571754	GGTCACAC
promoter_motif	DMv4	27597573..27597580	GGTCACAC
promoter_motif	DMv4	2900142..2900149	GGTCACAC
promoter_motif	DMv4	2907902..2907909	GGTCACAC
promoter_motif	DMv4	310743..310750	GGTCACAC
promoter_motif	DMv4	3299498..3299505	GGTCACAC
promoter_motif	DMv4	3952327..3952334	GGCCACAC
promoter_motif	DMv4	4095604..4095611	GGTCACAC
promoter_motif	DMv4	4169230..4169237	GGTCACAC
promoter_motif	DMv4	4170136..4170143	GGTCACAC
promoter_motif	DMv4	4845727..4845734	GGTCACAC
promoter_motif	DMv4	4865174..4865181	GGTCACAC
promoter_motif	DMv4	4865508..4865515	GGTCACAC
promoter_motif	DMv4	4876559..4876566	GGCCACAC
promoter_motif	DMv4	5063414..5063421	GGTCACAC
promoter_motif	DMv4	5377510..5377517	GGCCACAC
promoter_motif	DMv4	5377759..5377766	GGCCACAC
promoter_motif	DMv4	5385502..5385509	GGCCACAC
promoter_motif	DMv4	5417021..5417028	GGTCACAC
promoter_motif	DMv4	5617199..5617206	GGCCACAC
promoter_motif	DMv4	574774..574781	GGCCACAC
promoter_motif	DMv4	601320..601327	GGTCACAC
promoter_motif	DMv4	6087846..6087853	GGTCACAC
promoter_motif	DMv4	6610116..6610123	GGTCACAC
promoter_motif	DMv4	6680147..6680154	GGCCACAC
promoter_motif	DMv4	6698116..6698123	GGTCACAC
promoter_motif	DMv4	7069697..7069704	GGTCACAC
promoter_motif	DMv4	7454480..7454487	GGTCACAC
promoter_motif	DMv4	7476429..7476436	GGTCACAC
promoter_motif	DMv4	7476694..7476701	GGTCACAC
promoter_motif	DMv4	7567520..7567527	GGTCACAC
promoter_motif	DMv4	7590173..7590180	GGCCACAC
promoter_motif	DMv4	7708513..7708520	GGTCACAC
promoter_motif	DMv4	8254999..8255006	GGTCACAC
promoter_motif	DMv4	8257060..8257067	GGTCACAC
promoter_motif	DMv4	8530813..8530820	GGTCACAC
promoter_motif	DMv4	8837365..8837372	GGTCACAC
promoter_motif	DMv4	8856646..8856653	GGTCACAC
promoter_motif	DMv4	8877992..8877999	GGTCACAC
promoter_motif	DMv4	9097727..9097734	GGTCACAC
promoter_motif	DMv4	9207498..9207505	GGTCACAC
promoter_motif	DMv4	9207824..9207831	GGTCACAC
promoter_motif	DMv4	9214432..9214439	GGTCACAC
promoter_motif	DMv4	9260682..9260689	GGTCACAC
promoter_motif	DMv4	9502392..9502399	GGTCACAC
promoter_motif	DMv4	953825..953832	GGCCACAC
promoter_motif	DMv4	9948374..9948381	GGTCACAC
promoter_motif	DMv5	11094360..11094367	TGGTATTT
promoter_motif	DMv5	11113714..11113721	TGGTATTT
promoter_motif	DMv5	1180798..1180805	TGGTATTT
promoter_motif	DMv5	1183946..1183953	TGGTATTT
promoter_motif	DMv5	1194061..1194068	TGGTATTT
promoter_motif	DMv5	13431791..13431798	TGGTATTT
promoter_motif	DMv5	13431813..13431820	TGGTATTT
promoter_motif	DMv5	14485062..14485069	TGGTATTT
promoter_motif	DMv5	1462937..1462944	TGGTATTT
promoter_motif	DMv5	14732279..14732286	TGGTATTT
promoter_motif	DMv5	14857205..14857212	TGGTATTT
promoter_motif	DMv5	14920704..14920711	TGGTATTT
promoter_motif	DMv5	1559221..1559228	TGGTATTT
promoter_motif	DMv5	15705383..15705390	TGGTATTT
promoter_motif	DMv5	1584705..1584712	TGGTATTT
promoter_motif	DMv5	16385874..16385881	TGGTATTT
promoter_motif	DMv5	16414095..16414102	TGGTATTT
promoter_motif	DMv5	18193200..18193207	TGGTATTT
promoter_motif	DMv5	18287803..18287810	TGGTATTT
promoter_motif	DMv5	19184476..19184483	TGGTATTT
promoter_motif	DMv5	19184498..19184505	TGGTATTT
promoter_motif	DMv5	19715830..19715837	TGGTATTT
promoter_motif	DMv5	19880175..19880182	TGGTATTT
promoter_motif	DMv5	20677302..20677309	TGGTATTT
promoter_motif	DMv5	20848968..20848975	TGGTATTT
promoter_motif	DMv5	20891334..20891341	TGGTATTT
promoter_motif	DMv5	20891504..20891511	TGGTATTT
promoter_motif	DMv5	23117956..23117963	TGGTATTT
promoter_motif	DMv5	23408515..23408522	TGGTATTT
promoter_motif	DMv5	23773753..23773760	TGGTATTT
promoter_motif	DMv5	23773776..23773783	TGGTATTT
promoter_motif	DMv5	23774366..23774373	TGGTATTT
promoter_motif	DMv5	24425016..24425023	TGGTATTT
promoter_motif	DMv5	25550723..25550730	TGGTATTT
promoter_motif	DMv5	25759009..25759016	TGGTATTT
promoter_motif	DMv5	27045388..27045395	TGGTATTT
promoter_motif	DMv5	27421986..27421993	TGGTATTT
promoter_motif	DMv5	27638003..27638010	TGGTATTT
promoter_motif	DMv5	27877730..27877737	TGGTATTT
promoter_motif	DMv5	27877773..27877780	TGGTATTT
promoter_motif	DMv5	4841115..4841122	TGGTATTT
promoter_motif	DMv5	4841143..4841150	TGGTATTT
promoter_motif	DMv5	4865486..4865493	TGGTATTT
promoter_motif	DMv5	5635087..5635094	TGGTATTT
promoter_motif	DMv5	574800..574807	TGGTATTT
promoter_motif	DMv5	6576977..6576984	TGGTATTT
promoter_motif	DMv5	6680197..6680204	TGGTATTT
promoter_motif	DMv5	7042089..7042096	TGGTATTT
promoter_motif	DMv5	7289305..7289312	TGGTATTT
promoter_motif	DMv5	7503863..7503870	TGGTATTT
promoter_motif	DMv5	8523502..8523509	TGGTATTT
promoter_motif	DMv5	953800..953807	TGGTATTT
promoter_motif	GAGA/NDM1	10435289..10435295	GAGAGCG
promoter_motif	GAGA/NDM1	10903009..10903015	GAGAGCG
promoter_motif	GAGA/NDM1	11112613..11112619	GAGAGCG
promoter_motif	GAGA/NDM1	11112631..11112637	GAGAGCG
promoter_motif	GAGA/NDM1	11192579..11192585	GAGAGCG
promoter_motif	GAGA/NDM1	11660737..11660743	GAGAGCG
promoter_motif	GAGA/NDM1	11731877..11731883	GAGAGCG
promoter_motif	GAGA/NDM1	11734069..11734075	GAGAGCG
promoter_motif	GAGA/NDM1	11746552..11746558	GAGAGCG
promoter_motif	GAGA/NDM1	11746562..11746568	GAGAGCG
promoter_motif	GAGA/NDM1	1175790..1175796	GAGAGCG
promoter_motif	GAGA/NDM1	12106556..12106562	GAGAGCG
promoter_motif	GAGA/NDM1	12879652..12879658	GAGAGCG
promoter_motif	GAGA/NDM1	1353230..1353236	GAGAGCG
promoter_motif	GAGA/NDM1	1389424..1389430	GAGAGCG
promoter_motif	GAGA/NDM1	14222722..14222728	GAGAGCG
promoter_motif	GAGA/NDM1	15152013..15152019	GAGAGCG
promoter_motif	GAGA/NDM1	16118884..16118890	GAGAGCG
promoter_motif	GAGA/NDM1	16211611..16211617	GAGAGCG
promoter_motif	GAGA/NDM1	16233651..16233657	GAGAGCG
promoter_motif	GAGA/NDM1	16565739..16565745	GAGAGCG
promoter_motif	GAGA/NDM1	16783347..16783353	GAGAGCG
promoter_motif	GAGA/NDM1	17006398..17006404	GAGAGCG
promoter_motif	GAGA/NDM1	17030538..17030544	GAGAGCG
promoter_motif	GAGA/NDM1	18314744..18314750	GAGAGCG
promoter_motif	GAGA/NDM1	18314770..18314776	GAGAGCG
promoter_motif	GAGA/NDM1	18838146..18838152	GAGAGCG
promoter_motif	GAGA/NDM1	19065876..19065882	GAGAGCG
promoter_motif	GAGA/NDM1	19106645..19106651	GAGAGCG
promoter_motif	GAGA/NDM1	19140101..19140107	GAGAGCG
promoter_motif	GAGA/NDM1	19140111..19140117	GAGAGCG
promoter_motif	GAGA/NDM1	19768893..19768899	GAGAGCG
promoter_motif	GAGA/NDM1	19781308..19781314	GAGAGCG
promoter_motif	GAGA/NDM1	19788817..19788823	GAGAGCG
promoter_motif	GAGA/NDM1	1983044..1983050	GAGAGCG
promoter_motif	GAGA/NDM1	21034062..21034068	GAGAGCG
promoter_motif	GAGA/NDM1	21343949..21343955	GAGAGCG
promoter_motif	GAGA/NDM1	21343966..21343972	GAGAGCG
promoter_motif	GAGA/NDM1	2140954..2140960	GAGAGCG
promoter_motif	GAGA/NDM1	21867756..21867762	GAGAGCG
promoter_motif	GAGA/NDM1	21867764..21867770	GAGAGCG
promoter_motif	GAGA/NDM1	2199387..2199393	GAGAGCG
promoter_motif	GAGA/NDM1	22087136..22087142	GAGAGCG
promoter_motif	GAGA/NDM1	22088287..22088293	GAGAGCG
promoter_motif	GAGA/NDM1	22562096..22562102	GAGAGCG
promoter_motif	GAGA/NDM1	22806165..22806171	GAGAGCG
promoter_motif	GAGA/NDM1	22806184..22806190	GAGAGCG
promoter_motif	GAGA/NDM1	23462041..23462047	GAGAGCG
promoter_motif	GAGA/NDM1	23462061..23462067	GAGAGCG
promoter_motif	GAGA/NDM1	24152089..24152095	GAGAGCG
promoter_motif	GAGA/NDM1	24698559..24698565	GAGAGCG
promoter_motif	GAGA/NDM1	25241262..25241268	GAGAGCG
promoter_motif	GAGA/NDM1	25444687..25444693	GAGAGCG
promoter_motif	GAGA/NDM1	25608235..25608241	GAGAGCG
promoter_motif	GAGA/NDM1	25608246..25608252	GAGAGCG
promoter_motif	GAGA/NDM1	25644761..25644767	GAGAGCG
promoter_motif	GAGA/NDM1	25720614..25720620	GAGAGCG
promoter_motif	GAGA/NDM1	25733752..25733758	GAGAGCG
promoter_motif	GAGA/NDM1	2617479..2617485	GAGAGCG
promoter_motif	GAGA/NDM1	26279547..26279553	GAGAGCG
promoter_motif	GAGA/NDM1	26653485..26653491	GAGAGCG
promoter_motif	GAGA/NDM1	27587373..27587379	GAGAGCG
promoter_motif	GAGA/NDM1	27631340..27631346	GAGAGCG
promoter_motif	GAGA/NDM1	279115..279121	GAGAGCG
promoter_motif	GAGA/NDM1	2934207..2934213	GAGAGCG
promoter_motif	GAGA/NDM1	2934215..2934221	GAGAGCG
promoter_motif	GAGA/NDM1	3091505..3091511	GAGAGCG
promoter_motif	GAGA/NDM1	3364383..3364389	GAGAGCG
promoter_motif	GAGA/NDM1	5073096..5073102	GAGAGCG
promoter_motif	GAGA/NDM1	5167515..5167521	GAGAGCG
promoter_motif	GAGA/NDM1	5243565..5243571	GAGAGCG
promoter_motif	GAGA/NDM1	5243573..5243579	GAGAGCG
promoter_motif	GAGA/NDM1	5262441..5262447	GAGAGCG
promoter_motif	GAGA/NDM1	5328373..5328379	GAGAGCG
promoter_motif	GAGA/NDM1	5700322..5700328	GAGAGCG
promoter_motif	GAGA/NDM1	5754534..5754540	GAGAGCG
promoter_motif	GAGA/NDM1	5754557..5754563	GAGAGCG
promoter_motif	GAGA/NDM1	5996298..5996304	GAGAGCG
promoter_motif	GAGA/NDM1	6440081..6440087	GAGAGCG
promoter_motif	GAGA/NDM1	6512577..6512583	GAGAGCG
promoter_motif	GAGA/NDM1	6603159..6603165	GAGAGCG
promoter_motif	GAGA/NDM1	7430585..7430591	GAGAGCG
promoter_motif	GAGA/NDM1	7585905..7585911	GAGAGCG
promoter_motif	GAGA/NDM1	7784187..7784193	GAGAGCG
promoter_motif	GAGA/NDM1	8185658..8185664	GAGAGCG
promoter_motif	GAGA/NDM1	8293580..8293586	GAGAGCG
promoter_motif	GAGA/NDM1	8328160..8328166	GAGAGCG
promoter_motif	GAGA/NDM1	8331443..8331449	GAGAGCG
promoter_motif	GAGA/NDM1	8334726..8334732	GAGAGCG
promoter_motif	GAGA/NDM1	8386735..8386741	GAGAGCG
promoter_motif	GAGA/NDM1	8877890..8877896	GAGAGCG
promoter_motif	NDM2	107462..107469	CGACGCCA
promoter_motif	NDM2	11077775..11077782	CGCTGTCG
promoter_motif	NDM2	11101194..11101201	CGATGTCA
promoter_motif	NDM2	11619459..11619466	CGCTGTCG
promoter_motif	NDM2	11860009..11860016	CGCTGCCA
promoter_motif	NDM2	11983782..11983789	CGCTGCCG
promoter_motif	NDM2	11983788..11983795	CGACGCCG
promoter_motif	NDM2	12106583..12106590	CGATGCCG
promoter_motif	NDM2	1218645..1218652	CGCTGCCG
promoter_motif	NDM2	12409429..12409436	CGCCGCCA
promoter_motif	NDM2	12807804..12807811	CGCTGCCG
promoter_motif	NDM2	12817633..12817640	CGCTGCCA
promoter_motif	NDM2	13073663..13073670	CGCCGCCG
promoter_motif	NDM2	13251422..13251429	CGACGCCG
promoter_motif	NDM2	13251428..13251435	CGCCGTCG
promoter_motif	NDM2	13769741..13769748	CGACGTCG
promoter_motif	NDM2	14061845..14061852	CGCTGCCA
promoter_motif	NDM2	14061865..14061872	CGCTGCCG
promoter_motif	NDM2	14093440..14093447	CGCTGCCA
promoter_motif	NDM2	14093452..14093459	CGCTGCCG
promoter_motif	NDM2	14093465..14093472	CGCTGCCG
promoter_motif	NDM2	14109333..14109340	CGCTGCCA
promoter_motif	NDM2	1417440..1417447	CGCTGTCA
promoter_motif	NDM2	1426940..1426947	CGCTGCCG
promoter_motif	NDM2	14723782..14723789	CGACGCCA
promoter_motif	NDM2	1484801..1484808	CGATGTCA
promoter_motif	NDM2	15334923..15334930	CGACGCCG
promoter_motif	NDM2	15334929..15334936	CGCTGCCG
promoter_motif	NDM2	15334935..15334942	CGCCGTCG
promoter_motif	NDM2	15446931..15446938	CGCTGCCG
promoter_motif	NDM2	15446937..15446944	CGCCGCCG
promoter_motif	NDM2	15556619..15556626	CGATGTCA
promoter_motif	NDM2	15743628..15743635	CGACGTCG
promoter_motif	NDM2	1605029..1605036	CGCTGCCA
promoter_motif	NDM2	16118909..16118916	CGACGTCG
promoter_motif	NDM2	16118915..16118922	CGCTGCCG
promoter_motif	NDM2	16338229..16338236	CGCTGCCG
promoter_motif	NDM2	16338240..16338247	CGATGCCG
promoter_motif	NDM2	16461843..16461850	CGATGCCA
promoter_motif	NDM2	1657300..1657307	CGCTGTCG
promoter_motif	NDM2	16783394..16783401	CGACGTCG
promoter_motif	NDM2	16874522..16874529	CGATGCCA
promoter_motif	NDM2	17062944..17062951	CGCTGCCG
promoter_motif	NDM2	17062956..17062963	CGCCGCCG
promoter_motif	NDM2	17062962..17062969	CGCTGCCG
promoter_motif	NDM2	17072948..17072955	CGATGTCA
promoter_motif	NDM2	17072971..17072978	CGCCGCCG
promoter_motif	NDM2	17072974..17072981	CGACGCCG
promoter_motif	NDM2	17633709..17633716	CGACGCCA
promoter_motif	NDM2	17696355..17696362	CGCTGCCG
promoter_motif	NDM2	17951946..17951953	CGCCGCCA
promoter_motif	NDM2	18228300..18228307	CGCTGCCG
promoter_motif	NDM2	18228306..18228313	CGACGTCG
promoter_motif	NDM2	18322884..18322891	CGCCGTCG
promoter_motif	NDM2	18322890..18322897	CGCTGTCG
promoter_motif	NDM2	18376326..18376333	CGCCGTCG
promoter_motif	NDM2	18376329..18376336	CGCCGCCG
promoter_motif	NDM2	18512294..18512301	CGCCGCCA
promoter_motif	NDM2	18883315..18883322	CGACGTCG
promoter_motif	NDM2	18883327..18883334	CGCTGCCG
promoter_motif	NDM2	18883333..18883340	CGCTGCCG
promoter_motif	NDM2	18983644..18983651	CGATGCCG
promoter_motif	NDM2	19109670..19109677	CGCCGCCA
promoter_motif	NDM2	1926684..1926691	CGCTGCCG
promoter_motif	NDM2	19537192..19537199	CGATGCCG
promoter_motif	NDM2	19578543..19578550	CGCTGTCA
promoter_motif	NDM2	19774202..19774209	CGACGCCG
promoter_motif	NDM2	19873467..19873474	CGCTGTCA
promoter_motif	NDM2	19974684..19974691	CGCTGCCA
promoter_motif	NDM2	19998290..19998297	CGCCGTCG
promoter_motif	NDM2	19998296..19998303	CGCCGTCG
promoter_motif	NDM2	20350466..20350473	CGCCGTCG
promoter_motif	NDM2	20350472..20350479	CGCCGCCG
promoter_motif	NDM2	20455850..20455857	CGACGTCG
promoter_motif	NDM2	20579578..20579585	CGACGCCG
promoter_motif	NDM2	20594994..20595001	CGACGCCG
promoter_motif	NDM2	20595012..20595019	CGCTGCCA
promoter_motif	NDM2	2060369..2060376	CGCTGCCG
promoter_motif	NDM2	20643130..20643137	CGATGTCA
promoter_motif	NDM2	2074660..2074667	CGATGCCG
promoter_motif	NDM2	2085879..2085886	CGCTGCCG
promoter_motif	NDM2	21010665..21010672	CGACGTCA
promoter_motif	NDM2	21010671..21010678	CGCCGCCG
promoter_motif	NDM2	21010674..21010681	CGCCGTCG
promoter_motif	NDM2	2113544..2113551	CGCTGCCA
promoter_motif	NDM2	2124805..2124812	CGACGCCG
promoter_motif	NDM2	2127479..2127486	CGACGTCA
promoter_motif	NDM2	2130910..2130917	CGCTGCCA
promoter_motif	NDM2	21420172..21420179	CGACGTCA
promoter_motif	NDM2	21420178..21420185	CGCTGCCG
promoter_motif	NDM2	2161025..2161032	CGCTGCCG
promoter_motif	NDM2	21613000..21613007	CGCCGCCG
promoter_motif	NDM2	21836619..21836626	CGATGTCA
promoter_motif	NDM2	21843241..21843248	CGCTGCCG
promoter_motif	NDM2	21847366..21847373	CGCTGCCG
promoter_motif	NDM2	21865964..21865971	CGCCGTCG
promoter_motif	NDM2	21867769..21867776	CGCCGCCG
promoter_motif	NDM2	21867772..21867779	CGCCGCCA
promoter_motif	NDM2	22143997..22144004	CGACGCCG
promoter_motif	NDM2	22144003..22144010	CGCTGTCG
promoter_motif	NDM2	22451425..22451432	CGCCGCCA
promoter_motif	NDM2	22457516..22457523	CGCTGTCA
promoter_motif	NDM2	22539919..22539926	CGCCGCCG
promoter_motif	NDM2	22706939..22706946	CGACGTCA
promoter_motif	NDM2	22706945..22706952	CGACGTCG
promoter_motif	NDM2	22741403..22741410	CGCTGCCG
promoter_motif	NDM2	23099036..23099043	CGATGTCG
promoter_motif	NDM2	23117974..23117981	CGACGTCG
promoter_motif	NDM2	23117980..23117987	CGACGCCG
promoter_motif	NDM2	23117983..23117990	CGCCGCCG
promoter_motif	NDM2	23482583..23482590	CGACGTCG
promoter_motif	NDM2	23852275..23852282	CGCTGCCA
promoter_motif	NDM2	23873207..23873214	CGCTGCCG
promoter_motif	NDM2	23873213..23873220	CGACGCCG
promoter_motif	NDM2	23972475..23972482	CGCTGTCG
promoter_motif	NDM2	23972499..23972506	CGCTGTCG
promoter_motif	NDM2	24717548..24717555	CGCTGCCG
promoter_motif	NDM2	24846197..24846204	CGCCGTCA
promoter_motif	NDM2	24860504..24860511	CGATGCCA
promoter_motif	NDM2	25444695..25444702	CGCCGCCG
promoter_motif	NDM2	25444709..25444716	CGCCGTCG
promoter_motif	NDM2	25544344..25544351	CGCCGCCG
promoter_motif	NDM2	25628657..25628664	CGCCGCCA
promoter_motif	NDM2	25821005..25821012	CGATGTCG
promoter_motif	NDM2	25871951..25871958	CGATGCCA
promoter_motif	NDM2	2589025..2589032	CGACGTCG
promoter_motif	NDM2	26028764..26028771	CGCTGCCG
promoter_motif	NDM2	26028770..26028777	CGACGCCG
promoter_motif	NDM2	26028776..26028783	CGATGTCG
promoter_motif	NDM2	26028788..26028795	CGCTGCCA
promoter_motif	NDM2	26042158..26042165	CGATGCCG
promoter_motif	NDM2	26103573..26103580	CGCTGCCA
promoter_motif	NDM2	26103592..26103599	CGACGCCG
promoter_motif	NDM2	26103598..26103605	CGCTGCCG
promoter_motif	NDM2	26358259..26358266	CGACGCCG
promoter_motif	NDM2	26413079..26413086	CGCTGCCA
promoter_motif	NDM2	26706668..26706675	CGACGTCG
promoter_motif	NDM2	27324893..27324900	CGACGCCG
promoter_motif	NDM2	27441999..27442006	CGCTGCCA
promoter_motif	NDM2	27550650..27550657	CGCTGCCA
promoter_motif	NDM2	27550656..27550663	CGACGCCG
promoter_motif	NDM2	27574213..27574220	CGCTGCCG
promoter_motif	NDM2	27587367..27587374	CGCCGTCG
promoter_motif	NDM2	2942489..2942496	CGCTGCCA
promoter_motif	NDM2	3712504..3712511	CGCCGTCG
promoter_motif	NDM2	4131034..4131041	CGCTGCCA
promoter_motif	NDM2	4166771..4166778	CGATGTCG
promoter_motif	NDM2	4388367..4388374	CGATGTCA
promoter_motif	NDM2	4479781..4479788	CGATGCCA
promoter_motif	NDM2	4544857..4544864	CGATGTCG
promoter_motif	NDM2	4544863..4544870	CGATGCCG
promoter_motif	NDM2	4544869..4544876	CGCTGCCG
promoter_motif	NDM2	4635583..4635590	CGATGTCG
promoter_motif	NDM2	4806595..4806602	CGCCGTCA
promoter_motif	NDM2	4810591..4810598	CGCCGCCA
promoter_motif	NDM2	4839976..4839983	CGCCGCCA
promoter_motif	NDM2	4859494..4859501	CGACGTCG
promoter_motif	NDM2	5605710..5605717	CGCTGCCG
promoter_motif	NDM2	5635145..5635152	CGATGCCA
promoter_motif	NDM2	5934072..5934079	CGACGTCA
promoter_motif	NDM2	5934112..5934119	CGATGTCG
promoter_motif	NDM2	5934118..5934125	CGATGTCG
promoter_motif	NDM2	5934124..5934131	CGACGTCG
promoter_motif	NDM2	5934991..5934998	CGCTGCCG
promoter_motif	NDM2	637825..637832	CGATGTCG
promoter_motif	NDM2	6512605..6512612	CGCTGCCG
promoter_motif	NDM2	7035904..7035911	CGCTGCCA
promoter_motif	NDM2	7045807..7045814	CGATGCCA
promoter_motif	NDM2	7252015..7252022	CGCTGCCA
promoter_motif	NDM2	7263428..7263435	CGATGTCG
promoter_motif	NDM2	72695..72702	CGATGCCA
promoter_motif	NDM2	7445698..7445705	CGCCGCCA
promoter_motif	NDM2	7590234..7590241	CGCTGCCG
promoter_motif	NDM2	7604144..7604151	CGCTGCCG
promoter_motif	NDM2	7612851..7612858	CGATGTCA
promoter_motif	NDM2	7645264..7645271	CGCTGTCA
promoter_motif	NDM2	7819084..7819091	CGCCGTCG
promoter_motif	NDM2	8227598..8227605	CGCCGCCG
promoter_motif	NDM2	8267072..8267079	CGCCGTCG
promoter_motif	NDM2	8274963..8274970	CGACGTCG
promoter_motif	NDM2	8468360..8468367	CGCTGCCG
promoter_motif	NDM2	9040241..9040248	CGCTGCCG
promoter_motif	NDM2	9040247..9040254	CGCTGCCG
promoter_motif	NDM2	9497867..9497874	CGACGCCA
promoter_motif	NDM2	9809126..9809133	CGACGCCG
promoter_motif	NDM2	9809138..9809145	CGATGCCG
promoter_motif	NDM2	9809156..9809163	CGACGCCG
promoter_motif	NDM2	9809162..9809169	CGCTGCCG
promoter_motif	NDM2	9882623..9882630	CGCCGCCG
promoter_motif	NDM3	10435306..10435312	GAAAGCT
promoter_motif	NDM3	11997652..11997658	GAAAGCT
promoter_motif	NDM3	12298352..12298358	GAAAGCT
promoter_motif	NDM3	1349109..1349115	GAAAGCT
promoter_motif	NDM3	13757517..13757523	GAAAGCT
promoter_motif	NDM3	14011160..14011166	GAAAGCT
promoter_motif	NDM3	14052040..14052046	GAAAGCT
promoter_motif	NDM3	15470179..15470185	GAAAGCT
promoter_motif	NDM3	15881883..15881889	GAAAGCT
promoter_motif	NDM3	16478240..16478246	GAAAGCT
promoter_motif	NDM3	17912811..17912817	GAAAGCT
promoter_motif	NDM3	18873955..18873961	GAAAGCT
promoter_motif	NDM3	19074684..19074690	GAAAGCT
promoter_motif	NDM3	19309509..19309515	GAAAGCT
promoter_motif	NDM3	19360517..19360523	GAAAGCT
promoter_motif	NDM3	19599888..19599894	GAAAGCT
promoter_motif	NDM3	20369680..20369686	GAAAGCT
promoter_motif	NDM3	20873359..20873365	GAAAGCT
promoter_motif	NDM3	20938283..20938289	GAAAGCT
promoter_motif	NDM3	20938310..20938316	GAAAGCT
promoter_motif	NDM3	21088257..21088263	GAAAGCT
promoter_motif	NDM3	21088260..21088266	GAAAGCT
promoter_motif	NDM3	21109292..21109298	GAAAGCT
promoter_motif	NDM3	21115544..21115550	GAAAGCT
promoter_motif	NDM3	21121379..21121385	GAAAGCT
promoter_motif	NDM3	21148516..21148522	GAAAGCT
promoter_motif	NDM3	21615245..21615251	GAAAGCT
promoter_motif	NDM3	22539937..22539943	GAAAGCT
promoter_motif	NDM3	2282228..2282234	GAAAGCT
promoter_motif	NDM3	23387084..23387090	GAAAGCT
promoter_motif	NDM3	25508161..25508167	GAAAGCT
promoter_motif	NDM3	27590544..27590550	GAAAGCT
promoter_motif	NDM3	3728438..3728444	GAAAGCT
promoter_motif	NDM3	4599082..4599088	GAAAGCT
promoter_motif	NDM3	4599090..4599096	GAAAGCT
promoter_motif	NDM3	4827656..4827662	GAAAGCT
promoter_motif	NDM3	6537027..6537033	GAAAGCT
promoter_motif	NDM3	8047224..8047230	GAAAGCT
promoter_motif	NDM3	8803617..8803623	GAAAGCT
promoter_motif	NDM3	9607942..9607948	GAAAGCT
promoter_motif	NDM3	9607945..9607951	GAAAGCT
promoter_motif	DRE/NDM4	10052510..10052516	ATCGATA
promoter_motif	DRE/NDM4	10481478..10481484	ATCGATA
promoter_motif	DRE/NDM4	10481479..10481485	ATCGATA
promoter_motif	DRE/NDM4	10488942..10488948	ATCGATA
promoter_motif	DRE/NDM4	10550022..10550028	ATCGATA
promoter_motif	DRE/NDM4	10550023..10550029	ATCGATA
promoter_motif	DRE/NDM4	10567300..10567306	ATCGATA
promoter_motif	DRE/NDM4	1057944..1057950	ATCGATA
promoter_motif	DRE/NDM4	1057945..1057951	ATCGATA
promoter_motif	DRE/NDM4	10724098..10724104	ATCGATA
promoter_motif	DRE/NDM4	1077495..1077501	ATCGATA
promoter_motif	DRE/NDM4	1077516..1077522	ATCGATA
promoter_motif	DRE/NDM4	1077517..1077523	ATCGATA
promoter_motif	DRE/NDM4	1082719..1082725	ATCGATA
promoter_motif	DRE/NDM4	1082720..1082726	ATCGATA
promoter_motif	DRE/NDM4	10957686..10957692	ATCGATA
promoter_motif	DRE/NDM4	11044954..11044960	ATCGATA
promoter_motif	DRE/NDM4	11051186..11051192	ATCGATA
promoter_motif	DRE/NDM4	11089250..11089256	ATCGATA
promoter_motif	DRE/NDM4	11089251..11089257	ATCGATA
promoter_motif	DRE/NDM4	11089269..11089275	ATCGATA
promoter_motif	DRE/NDM4	11089270..11089276	ATCGATA
promoter_motif	DRE/NDM4	11091261..11091267	ATCGATA
promoter_motif	DRE/NDM4	11100960..11100966	ATCGATA
promoter_motif	DRE/NDM4	11100961..11100967	ATCGATA
promoter_motif	DRE/NDM4	11103843..11103849	ATCGATA
promoter_motif	DRE/NDM4	11158873..11158879	ATCGATA
promoter_motif	DRE/NDM4	11171891..11171897	ATCGATA
promoter_motif	DRE/NDM4	11171892..11171898	ATCGATA
promoter_motif	DRE/NDM4	11187406..11187412	ATCGATA
promoter_motif	DRE/NDM4	11187407..11187413	ATCGATA
promoter_motif	DRE/NDM4	11195692..11195698	ATCGATA
promoter_motif	DRE/NDM4	11195693..11195699	ATCGATA
promoter_motif	DRE/NDM4	11197635..11197641	ATCGATA
promoter_motif	DRE/NDM4	11197664..11197670	ATCGATA
promoter_motif	DRE/NDM4	11234091..11234097	ATCGATA
promoter_motif	DRE/NDM4	11665247..11665253	ATCGATA
promoter_motif	DRE/NDM4	11746591..11746597	ATCGATA
promoter_motif	DRE/NDM4	11759459..11759465	ATCGATA
promoter_motif	DRE/NDM4	11759545..11759551	ATCGATA
promoter_motif	DRE/NDM4	11759546..11759552	ATCGATA
promoter_motif	DRE/NDM4	11791127..11791133	ATCGATA
promoter_motif	DRE/NDM4	11791128..11791134	ATCGATA
promoter_motif	DRE/NDM4	11798657..11798663	ATCGATA
promoter_motif	DRE/NDM4	11798658..11798664	ATCGATA
promoter_motif	DRE/NDM4	12030978..12030984	ATCGATA
promoter_motif	DRE/NDM4	12030986..12030992	ATCGATA
promoter_motif	DRE/NDM4	12089857..12089863	ATCGATA
promoter_motif	DRE/NDM4	12149160..12149166	ATCGATA
promoter_motif	DRE/NDM4	12167751..12167757	ATCGATA
promoter_motif	DRE/NDM4	12167752..12167758	ATCGATA
promoter_motif	DRE/NDM4	12175093..12175099	ATCGATA
promoter_motif	DRE/NDM4	12268733..12268739	ATCGATA
promoter_motif	DRE/NDM4	12268734..12268740	ATCGATA
promoter_motif	DRE/NDM4	12281730..12281736	ATCGATA
promoter_motif	DRE/NDM4	12295778..12295784	ATCGATA
promoter_motif	DRE/NDM4	12397504..12397510	ATCGATA
promoter_motif	DRE/NDM4	12440132..12440138	ATCGATA
promoter_motif	DRE/NDM4	12440146..12440152	ATCGATA
promoter_motif	DRE/NDM4	12440147..12440153	ATCGATA
promoter_motif	DRE/NDM4	12472741..12472747	ATCGATA
promoter_motif	DRE/NDM4	12472742..12472748	ATCGATA
promoter_motif	DRE/NDM4	12472747..12472753	ATCGATA
promoter_motif	DRE/NDM4	12472748..12472754	ATCGATA
promoter_motif	DRE/NDM4	12473295..12473301	ATCGATA
promoter_motif	DRE/NDM4	12473338..12473344	ATCGATA
promoter_motif	DRE/NDM4	12476889..12476895	ATCGATA
promoter_motif	DRE/NDM4	12476890..12476896	ATCGATA
promoter_motif	DRE/NDM4	12481534..12481540	ATCGATA
promoter_motif	DRE/NDM4	12481535..12481541	ATCGATA
promoter_motif	DRE/NDM4	12789762..12789768	ATCGATA
promoter_motif	DRE/NDM4	12828113..12828119	ATCGATA
promoter_motif	DRE/NDM4	12866390..12866396	ATCGATA
promoter_motif	DRE/NDM4	12866391..12866397	ATCGATA
promoter_motif	DRE/NDM4	12869271..12869277	ATCGATA
promoter_motif	DRE/NDM4	12869272..12869278	ATCGATA
promoter_motif	DRE/NDM4	12869284..12869290	ATCGATA
promoter_motif	DRE/NDM4	12911225..12911231	ATCGATA
promoter_motif	DRE/NDM4	12911226..12911232	ATCGATA
promoter_motif	DRE/NDM4	12911245..12911251	ATCGATA
promoter_motif	DRE/NDM4	12911246..12911252	ATCGATA
promoter_motif	DRE/NDM4	12975372..12975378	ATCGATA
promoter_motif	DRE/NDM4	13227205..13227211	ATCGATA
promoter_motif	DRE/NDM4	13227206..13227212	ATCGATA
promoter_motif	DRE/NDM4	13366091..13366097	ATCGATA
promoter_motif	DRE/NDM4	13372283..13372289	ATCGATA
promoter_motif	DRE/NDM4	13372284..13372290	ATCGATA
promoter_motif	DRE/NDM4	13544073..13544079	ATCGATA
promoter_motif	DRE/NDM4	13544074..13544080	ATCGATA
promoter_motif	DRE/NDM4	13620768..13620774	ATCGATA
promoter_motif	DRE/NDM4	13620769..13620775	ATCGATA
promoter_motif	DRE/NDM4	13634977..13634983	ATCGATA
promoter_motif	DRE/NDM4	13634997..13635003	ATCGATA
promoter_motif	DRE/NDM4	13634998..13635004	ATCGATA
promoter_motif	DRE/NDM4	136698..136704	ATCGATA
promoter_motif	DRE/NDM4	136706..136712	ATCGATA
promoter_motif	DRE/NDM4	137219..137225	ATCGATA
promoter_motif	DRE/NDM4	1373525..1373531	ATCGATA
promoter_motif	DRE/NDM4	1373542..1373548	ATCGATA
promoter_motif	DRE/NDM4	13998509..13998515	ATCGATA
promoter_motif	DRE/NDM4	14014767..14014773	ATCGATA
promoter_motif	DRE/NDM4	14014768..14014774	ATCGATA
promoter_motif	DRE/NDM4	14049407..14049413	ATCGATA
promoter_motif	DRE/NDM4	14049408..14049414	ATCGATA
promoter_motif	DRE/NDM4	14049434..14049440	ATCGATA
promoter_motif	DRE/NDM4	14051789..14051795	ATCGATA
promoter_motif	DRE/NDM4	14051790..14051796	ATCGATA
promoter_motif	DRE/NDM4	14081219..14081225	ATCGATA
promoter_motif	DRE/NDM4	14081220..14081226	ATCGATA
promoter_motif	DRE/NDM4	14100185..14100191	ATCGATA
promoter_motif	DRE/NDM4	14100186..14100192	ATCGATA
promoter_motif	DRE/NDM4	14109365..14109371	ATCGATA
promoter_motif	DRE/NDM4	14124668..14124674	ATCGATA
promoter_motif	DRE/NDM4	14127515..14127521	ATCGATA
promoter_motif	DRE/NDM4	14228480..14228486	ATCGATA
promoter_motif	DRE/NDM4	14238621..14238627	ATCGATA
promoter_motif	DRE/NDM4	1438866..1438872	ATCGATA
promoter_motif	DRE/NDM4	1438867..1438873	ATCGATA
promoter_motif	DRE/NDM4	1439075..1439081	ATCGATA
promoter_motif	DRE/NDM4	1449875..1449881	ATCGATA
promoter_motif	DRE/NDM4	1449892..1449898	ATCGATA
promoter_motif	DRE/NDM4	1449893..1449899	ATCGATA
promoter_motif	DRE/NDM4	14572070..14572076	ATCGATA
promoter_motif	DRE/NDM4	1459308..1459314	ATCGATA
promoter_motif	DRE/NDM4	1459309..1459315	ATCGATA
promoter_motif	DRE/NDM4	14732326..14732332	ATCGATA
promoter_motif	DRE/NDM4	14732327..14732333	ATCGATA
promoter_motif	DRE/NDM4	1474512..1474518	ATCGATA
promoter_motif	DRE/NDM4	14809405..14809411	ATCGATA
promoter_motif	DRE/NDM4	14809406..14809412	ATCGATA
promoter_motif	DRE/NDM4	1484770..1484776	ATCGATA
promoter_motif	DRE/NDM4	1484771..1484777	ATCGATA
promoter_motif	DRE/NDM4	1495374..1495380	ATCGATA
promoter_motif	DRE/NDM4	1495375..1495381	ATCGATA
promoter_motif	DRE/NDM4	14982902..14982908	ATCGATA
promoter_motif	DRE/NDM4	14982903..14982909	ATCGATA
promoter_motif	DRE/NDM4	14988024..14988030	ATCGATA
promoter_motif	DRE/NDM4	14988025..14988031	ATCGATA
promoter_motif	DRE/NDM4	15006091..15006097	ATCGATA
promoter_motif	DRE/NDM4	15006092..15006098	ATCGATA
promoter_motif	DRE/NDM4	15052423..15052429	ATCGATA
promoter_motif	DRE/NDM4	15052424..15052430	ATCGATA
promoter_motif	DRE/NDM4	15229163..15229169	ATCGATA
promoter_motif	DRE/NDM4	15468488..15468494	ATCGATA
promoter_motif	DRE/NDM4	15468489..15468495	ATCGATA
promoter_motif	DRE/NDM4	15470737..15470743	ATCGATA
promoter_motif	DRE/NDM4	15470738..15470744	ATCGATA
promoter_motif	DRE/NDM4	1568182..1568188	ATCGATA
promoter_motif	DRE/NDM4	15687333..15687339	ATCGATA
promoter_motif	DRE/NDM4	15834658..15834664	ATCGATA
promoter_motif	DRE/NDM4	15834659..15834665	ATCGATA
promoter_motif	DRE/NDM4	15861785..15861791	ATCGATA
promoter_motif	DRE/NDM4	159777..159783	ATCGATA
promoter_motif	DRE/NDM4	159778..159784	ATCGATA
promoter_motif	DRE/NDM4	159786..159792	ATCGATA
promoter_motif	DRE/NDM4	1605005..1605011	ATCGATA
promoter_motif	DRE/NDM4	16153793..16153799	ATCGATA
promoter_motif	DRE/NDM4	16154185..16154191	ATCGATA
promoter_motif	DRE/NDM4	16154186..16154192	ATCGATA
promoter_motif	DRE/NDM4	16376913..16376919	ATCGATA
promoter_motif	DRE/NDM4	16405598..16405604	ATCGATA
promoter_motif	DRE/NDM4	16405599..16405605	ATCGATA
promoter_motif	DRE/NDM4	16460486..16460492	ATCGATA
promoter_motif	DRE/NDM4	16460487..16460493	ATCGATA
promoter_motif	DRE/NDM4	1650269..1650275	ATCGATA
promoter_motif	DRE/NDM4	16561284..16561290	ATCGATA
promoter_motif	DRE/NDM4	16561285..16561291	ATCGATA
promoter_motif	DRE/NDM4	16641933..16641939	ATCGATA
promoter_motif	DRE/NDM4	16641934..16641940	ATCGATA
promoter_motif	DRE/NDM4	16923569..16923575	ATCGATA
promoter_motif	DRE/NDM4	16937084..16937090	ATCGATA
promoter_motif	DRE/NDM4	16953208..16953214	ATCGATA
promoter_motif	DRE/NDM4	16953209..16953215	ATCGATA
promoter_motif	DRE/NDM4	16966397..16966403	ATCGATA
promoter_motif	DRE/NDM4	16966398..16966404	ATCGATA
promoter_motif	DRE/NDM4	16966428..16966434	ATCGATA
promoter_motif	DRE/NDM4	17049310..17049316	ATCGATA
promoter_motif	DRE/NDM4	17049311..17049317	ATCGATA
promoter_motif	DRE/NDM4	17099576..17099582	ATCGATA
promoter_motif	DRE/NDM4	17099589..17099595	ATCGATA
promoter_motif	DRE/NDM4	17203170..17203176	ATCGATA
promoter_motif	DRE/NDM4	17203171..17203177	ATCGATA
promoter_motif	DRE/NDM4	17497475..17497481	ATCGATA
promoter_motif	DRE/NDM4	17497476..17497482	ATCGATA
promoter_motif	DRE/NDM4	17497528..17497534	ATCGATA
promoter_motif	DRE/NDM4	17497529..17497535	ATCGATA
promoter_motif	DRE/NDM4	17860007..17860013	ATCGATA
promoter_motif	DRE/NDM4	17860164..17860170	ATCGATA
promoter_motif	DRE/NDM4	17861424..17861430	ATCGATA
promoter_motif	DRE/NDM4	17861425..17861431	ATCGATA
promoter_motif	DRE/NDM4	18182388..18182394	ATCGATA
promoter_motif	DRE/NDM4	18205787..18205793	ATCGATA
promoter_motif	DRE/NDM4	18205788..18205794	ATCGATA
promoter_motif	DRE/NDM4	18207021..18207027	ATCGATA
promoter_motif	DRE/NDM4	18207022..18207028	ATCGATA
promoter_motif	DRE/NDM4	18312892..18312898	ATCGATA
promoter_motif	DRE/NDM4	18354428..18354434	ATCGATA
promoter_motif	DRE/NDM4	18354429..18354435	ATCGATA
promoter_motif	DRE/NDM4	18439401..18439407	ATCGATA
promoter_motif	DRE/NDM4	18439402..18439408	ATCGATA
promoter_motif	DRE/NDM4	18465113..18465119	ATCGATA
promoter_motif	DRE/NDM4	18465114..18465120	ATCGATA
promoter_motif	DRE/NDM4	18550350..18550356	ATCGATA
promoter_motif	DRE/NDM4	18550351..18550357	ATCGATA
promoter_motif	DRE/NDM4	18576320..18576326	ATCGATA
promoter_motif	DRE/NDM4	18576321..18576327	ATCGATA
promoter_motif	DRE/NDM4	1883284..1883290	ATCGATA
promoter_motif	DRE/NDM4	18879270..18879276	ATCGATA
promoter_motif	DRE/NDM4	18879854..18879860	ATCGATA
promoter_motif	DRE/NDM4	18879855..18879861	ATCGATA
promoter_motif	DRE/NDM4	18879865..18879871	ATCGATA
promoter_motif	DRE/NDM4	18879866..18879872	ATCGATA
promoter_motif	DRE/NDM4	18887189..18887195	ATCGATA
promoter_motif	DRE/NDM4	18887211..18887217	ATCGATA
promoter_motif	DRE/NDM4	18983628..18983634	ATCGATA
promoter_motif	DRE/NDM4	18983629..18983635	ATCGATA
promoter_motif	DRE/NDM4	19083822..19083828	ATCGATA
promoter_motif	DRE/NDM4	19578552..19578558	ATCGATA
promoter_motif	DRE/NDM4	19578553..19578559	ATCGATA
promoter_motif	DRE/NDM4	19645014..19645020	ATCGATA
promoter_motif	DRE/NDM4	19750090..19750096	ATCGATA
promoter_motif	DRE/NDM4	19757336..19757342	ATCGATA
promoter_motif	DRE/NDM4	19812282..19812288	ATCGATA
promoter_motif	DRE/NDM4	19812283..19812289	ATCGATA
promoter_motif	DRE/NDM4	19812338..19812344	ATCGATA
promoter_motif	DRE/NDM4	19812339..19812345	ATCGATA
promoter_motif	DRE/NDM4	19818713..19818719	ATCGATA
promoter_motif	DRE/NDM4	19818714..19818720	ATCGATA
promoter_motif	DRE/NDM4	19821365..19821371	ATCGATA
promoter_motif	DRE/NDM4	19821366..19821372	ATCGATA
promoter_motif	DRE/NDM4	19863924..19863930	ATCGATA
promoter_motif	DRE/NDM4	19883973..19883979	ATCGATA
promoter_motif	DRE/NDM4	19987223..19987229	ATCGATA
promoter_motif	DRE/NDM4	19987224..19987230	ATCGATA
promoter_motif	DRE/NDM4	1999334..1999340	ATCGATA
promoter_motif	DRE/NDM4	20055780..20055786	ATCGATA
promoter_motif	DRE/NDM4	20115881..20115887	ATCGATA
promoter_motif	DRE/NDM4	20115882..20115888	ATCGATA
promoter_motif	DRE/NDM4	20144197..20144203	ATCGATA
promoter_motif	DRE/NDM4	20144702..20144708	ATCGATA
promoter_motif	DRE/NDM4	20144703..20144709	ATCGATA
promoter_motif	DRE/NDM4	20343973..20343979	ATCGATA
promoter_motif	DRE/NDM4	20356494..20356500	ATCGATA
promoter_motif	DRE/NDM4	20356495..20356501	ATCGATA
promoter_motif	DRE/NDM4	20451349..20451355	ATCGATA
promoter_motif	DRE/NDM4	20451350..20451356	ATCGATA
promoter_motif	DRE/NDM4	20485290..20485296	ATCGATA
promoter_motif	DRE/NDM4	20487585..20487591	ATCGATA
promoter_motif	DRE/NDM4	20487586..20487592	ATCGATA
promoter_motif	DRE/NDM4	20545343..20545349	ATCGATA
promoter_motif	DRE/NDM4	20545344..20545350	ATCGATA
promoter_motif	DRE/NDM4	20642751..20642757	ATCGATA
promoter_motif	DRE/NDM4	20676307..20676313	ATCGATA
promoter_motif	DRE/NDM4	20676308..20676314	ATCGATA
promoter_motif	DRE/NDM4	206992..206998	ATCGATA
promoter_motif	DRE/NDM4	20748164..20748170	ATCGATA
promoter_motif	DRE/NDM4	20748165..20748171	ATCGATA
promoter_motif	DRE/NDM4	20770667..20770673	ATCGATA
promoter_motif	DRE/NDM4	20850733..20850739	ATCGATA
promoter_motif	DRE/NDM4	20865073..20865079	ATCGATA
promoter_motif	DRE/NDM4	20873406..20873412	ATCGATA
promoter_motif	DRE/NDM4	20873407..20873413	ATCGATA
promoter_motif	DRE/NDM4	20895400..20895406	ATCGATA
promoter_motif	DRE/NDM4	20895401..20895407	ATCGATA
promoter_motif	DRE/NDM4	20895413..20895419	ATCGATA
promoter_motif	DRE/NDM4	20900562..20900568	ATCGATA
promoter_motif	DRE/NDM4	20900563..20900569	ATCGATA
promoter_motif	DRE/NDM4	20949107..20949113	ATCGATA
promoter_motif	DRE/NDM4	20953124..20953130	ATCGATA
promoter_motif	DRE/NDM4	21040924..21040930	ATCGATA
promoter_motif	DRE/NDM4	21040925..21040931	ATCGATA
promoter_motif	DRE/NDM4	21040960..21040966	ATCGATA
promoter_motif	DRE/NDM4	21040961..21040967	ATCGATA
promoter_motif	DRE/NDM4	21302648..21302654	ATCGATA
promoter_motif	DRE/NDM4	21302649..21302655	ATCGATA
promoter_motif	DRE/NDM4	21302683..21302689	ATCGATA
promoter_motif	DRE/NDM4	21302684..21302690	ATCGATA
promoter_motif	DRE/NDM4	21450414..21450420	ATCGATA
promoter_motif	DRE/NDM4	21487471..21487477	ATCGATA
promoter_motif	DRE/NDM4	21487472..21487478	ATCGATA
promoter_motif	DRE/NDM4	216052..216058	ATCGATA
promoter_motif	DRE/NDM4	216053..216059	ATCGATA
promoter_motif	DRE/NDM4	21714228..21714234	ATCGATA
promoter_motif	DRE/NDM4	21714242..21714248	ATCGATA
promoter_motif	DRE/NDM4	21714243..21714249	ATCGATA
promoter_motif	DRE/NDM4	21714265..21714271	ATCGATA
promoter_motif	DRE/NDM4	2176561..2176567	ATCGATA
promoter_motif	DRE/NDM4	2176611..2176617	ATCGATA
promoter_motif	DRE/NDM4	2176612..2176618	ATCGATA
promoter_motif	DRE/NDM4	21808673..21808679	ATCGATA
promoter_motif	DRE/NDM4	21808674..21808680	ATCGATA
promoter_motif	DRE/NDM4	21885025..21885031	ATCGATA
promoter_motif	DRE/NDM4	21885026..21885032	ATCGATA
promoter_motif	DRE/NDM4	21885203..21885209	ATCGATA
promoter_motif	DRE/NDM4	21885204..21885210	ATCGATA
promoter_motif	DRE/NDM4	2194619..2194625	ATCGATA
promoter_motif	DRE/NDM4	2194666..2194672	ATCGATA
promoter_motif	DRE/NDM4	22692575..22692581	ATCGATA
promoter_motif	DRE/NDM4	22692591..22692597	ATCGATA
promoter_motif	DRE/NDM4	22701481..22701487	ATCGATA
promoter_motif	DRE/NDM4	22701482..22701488	ATCGATA
promoter_motif	DRE/NDM4	22702303..22702309	ATCGATA
promoter_motif	DRE/NDM4	22702304..22702310	ATCGATA
promoter_motif	DRE/NDM4	22773567..22773573	ATCGATA
promoter_motif	DRE/NDM4	228741..228747	ATCGATA
promoter_motif	DRE/NDM4	22887931..22887937	ATCGATA
promoter_motif	DRE/NDM4	22938287..22938293	ATCGATA
promoter_motif	DRE/NDM4	22942433..22942439	ATCGATA
promoter_motif	DRE/NDM4	22942450..22942456	ATCGATA
promoter_motif	DRE/NDM4	23064869..23064875	ATCGATA
promoter_motif	DRE/NDM4	23064870..23064876	ATCGATA
promoter_motif	DRE/NDM4	23109472..23109478	ATCGATA
promoter_motif	DRE/NDM4	23763595..23763601	ATCGATA
promoter_motif	DRE/NDM4	23763604..23763610	ATCGATA
promoter_motif	DRE/NDM4	23779880..23779886	ATCGATA
promoter_motif	DRE/NDM4	24166025..24166031	ATCGATA
promoter_motif	DRE/NDM4	24637788..24637794	ATCGATA
promoter_motif	DRE/NDM4	24637789..24637795	ATCGATA
promoter_motif	DRE/NDM4	24637811..24637817	ATCGATA
promoter_motif	DRE/NDM4	24637812..24637818	ATCGATA
promoter_motif	DRE/NDM4	24645899..24645905	ATCGATA
promoter_motif	DRE/NDM4	24645900..24645906	ATCGATA
promoter_motif	DRE/NDM4	24713748..24713754	ATCGATA
promoter_motif	DRE/NDM4	24713765..24713771	ATCGATA
promoter_motif	DRE/NDM4	24852947..24852953	ATCGATA
promoter_motif	DRE/NDM4	24852948..24852954	ATCGATA
promoter_motif	DRE/NDM4	24881615..24881621	ATCGATA
promoter_motif	DRE/NDM4	24881631..24881637	ATCGATA
promoter_motif	DRE/NDM4	24881644..24881650	ATCGATA
promoter_motif	DRE/NDM4	25045853..25045859	ATCGATA
promoter_motif	DRE/NDM4	25045854..25045860	ATCGATA
promoter_motif	DRE/NDM4	25054842..25054848	ATCGATA
promoter_motif	DRE/NDM4	25315195..25315201	ATCGATA
promoter_motif	DRE/NDM4	25315196..25315202	ATCGATA
promoter_motif	DRE/NDM4	25417510..25417516	ATCGATA
promoter_motif	DRE/NDM4	25417511..25417517	ATCGATA
promoter_motif	DRE/NDM4	25417539..25417545	ATCGATA
promoter_motif	DRE/NDM4	25501159..25501165	ATCGATA
promoter_motif	DRE/NDM4	25501160..25501166	ATCGATA
promoter_motif	DRE/NDM4	25550697..25550703	ATCGATA
promoter_motif	DRE/NDM4	25660833..25660839	ATCGATA
promoter_motif	DRE/NDM4	25694677..25694683	ATCGATA
promoter_motif	DRE/NDM4	25694678..25694684	ATCGATA
promoter_motif	DRE/NDM4	25751957..25751963	ATCGATA
promoter_motif	DRE/NDM4	25761649..25761655	ATCGATA
promoter_motif	DRE/NDM4	25830456..25830462	ATCGATA
promoter_motif	DRE/NDM4	25830457..25830463	ATCGATA
promoter_motif	DRE/NDM4	25848020..25848026	ATCGATA
promoter_motif	DRE/NDM4	25865271..25865277	ATCGATA
promoter_motif	DRE/NDM4	25865272..25865278	ATCGATA
promoter_motif	DRE/NDM4	25865407..25865413	ATCGATA
promoter_motif	DRE/NDM4	25871905..25871911	ATCGATA
promoter_motif	DRE/NDM4	25958116..25958122	ATCGATA
promoter_motif	DRE/NDM4	259648..259654	ATCGATA
promoter_motif	DRE/NDM4	259649..259655	ATCGATA
promoter_motif	DRE/NDM4	26034708..26034714	ATCGATA
promoter_motif	DRE/NDM4	26034742..26034748	ATCGATA
promoter_motif	DRE/NDM4	26034743..26034749	ATCGATA
promoter_motif	DRE/NDM4	26183492..26183498	ATCGATA
promoter_motif	DRE/NDM4	26249600..26249606	ATCGATA
promoter_motif	DRE/NDM4	26249679..26249685	ATCGATA
promoter_motif	DRE/NDM4	26331690..26331696	ATCGATA
promoter_motif	DRE/NDM4	26427251..26427257	ATCGATA
promoter_motif	DRE/NDM4	26427252..26427258	ATCGATA
promoter_motif	DRE/NDM4	26454796..26454802	ATCGATA
promoter_motif	DRE/NDM4	26632390..26632396	ATCGATA
promoter_motif	DRE/NDM4	26632391..26632397	ATCGATA
promoter_motif	DRE/NDM4	26632843..26632849	ATCGATA
promoter_motif	DRE/NDM4	26632844..26632850	ATCGATA
promoter_motif	DRE/NDM4	26994373..26994379	ATCGATA
promoter_motif	DRE/NDM4	27041658..27041664	ATCGATA
promoter_motif	DRE/NDM4	27041659..27041665	ATCGATA
promoter_motif	DRE/NDM4	27078567..27078573	ATCGATA
promoter_motif	DRE/NDM4	27078568..27078574	ATCGATA
promoter_motif	DRE/NDM4	27221342..27221348	ATCGATA
promoter_motif	DRE/NDM4	27221343..27221349	ATCGATA
promoter_motif	DRE/NDM4	27397830..27397836	ATCGATA
promoter_motif	DRE/NDM4	27397831..27397837	ATCGATA
promoter_motif	DRE/NDM4	27397856..27397862	ATCGATA
promoter_motif	DRE/NDM4	27435652..27435658	ATCGATA
promoter_motif	DRE/NDM4	27573301..27573307	ATCGATA
promoter_motif	DRE/NDM4	27573317..27573323	ATCGATA
promoter_motif	DRE/NDM4	27597931..27597937	ATCGATA
promoter_motif	DRE/NDM4	27597932..27597938	ATCGATA
promoter_motif	DRE/NDM4	27602335..27602341	ATCGATA
promoter_motif	DRE/NDM4	27602336..27602342	ATCGATA
promoter_motif	DRE/NDM4	27811524..27811530	ATCGATA
promoter_motif	DRE/NDM4	27811531..27811537	ATCGATA
promoter_motif	DRE/NDM4	2900238..2900244	ATCGATA
promoter_motif	DRE/NDM4	3364343..3364349	ATCGATA
promoter_motif	DRE/NDM4	3364344..3364350	ATCGATA
promoter_motif	DRE/NDM4	3733112..3733118	ATCGATA
promoter_motif	DRE/NDM4	3733113..3733119	ATCGATA
promoter_motif	DRE/NDM4	3737510..3737516	ATCGATA
promoter_motif	DRE/NDM4	3737527..3737533	ATCGATA
promoter_motif	DRE/NDM4	3737528..3737534	ATCGATA
promoter_motif	DRE/NDM4	3737552..3737558	ATCGATA
promoter_motif	DRE/NDM4	3746150..3746156	ATCGATA
promoter_motif	DRE/NDM4	3746151..3746157	ATCGATA
promoter_motif	DRE/NDM4	3834820..3834826	ATCGATA
promoter_motif	DRE/NDM4	3839490..3839496	ATCGATA
promoter_motif	DRE/NDM4	3839491..3839497	ATCGATA
promoter_motif	DRE/NDM4	3948403..3948409	ATCGATA
promoter_motif	DRE/NDM4	3952105..3952111	ATCGATA
promoter_motif	DRE/NDM4	3952106..3952112	ATCGATA
promoter_motif	DRE/NDM4	4043645..4043651	ATCGATA
promoter_motif	DRE/NDM4	4059236..4059242	ATCGATA
promoter_motif	DRE/NDM4	4069533..4069539	ATCGATA
promoter_motif	DRE/NDM4	4069562..4069568	ATCGATA
promoter_motif	DRE/NDM4	4069563..4069569	ATCGATA
promoter_motif	DRE/NDM4	4138884..4138890	ATCGATA
promoter_motif	DRE/NDM4	4138885..4138891	ATCGATA
promoter_motif	DRE/NDM4	4166760..4166766	ATCGATA
promoter_motif	DRE/NDM4	4166761..4166767	ATCGATA
promoter_motif	DRE/NDM4	4175535..4175541	ATCGATA
promoter_motif	DRE/NDM4	4175536..4175542	ATCGATA
promoter_motif	DRE/NDM4	4182629..4182635	ATCGATA
promoter_motif	DRE/NDM4	4182673..4182679	ATCGATA
promoter_motif	DRE/NDM4	4182674..4182680	ATCGATA
promoter_motif	DRE/NDM4	4343571..4343577	ATCGATA
promoter_motif	DRE/NDM4	4343572..4343578	ATCGATA
promoter_motif	DRE/NDM4	4476532..4476538	ATCGATA
promoter_motif	DRE/NDM4	4476542..4476548	ATCGATA
promoter_motif	DRE/NDM4	4499806..4499812	ATCGATA
promoter_motif	DRE/NDM4	4499807..4499813	ATCGATA
promoter_motif	DRE/NDM4	46627..46633	ATCGATA
promoter_motif	DRE/NDM4	46628..46634	ATCGATA
promoter_motif	DRE/NDM4	46651..46657	ATCGATA
promoter_motif	DRE/NDM4	471363..471369	ATCGATA
promoter_motif	DRE/NDM4	471364..471370	ATCGATA
promoter_motif	DRE/NDM4	4818940..4818946	ATCGATA
promoter_motif	DRE/NDM4	4829739..4829745	ATCGATA
promoter_motif	DRE/NDM4	4829740..4829746	ATCGATA
promoter_motif	DRE/NDM4	4845776..4845782	ATCGATA
promoter_motif	DRE/NDM4	4890825..4890831	ATCGATA
promoter_motif	DRE/NDM4	5066048..5066054	ATCGATA
promoter_motif	DRE/NDM4	5084223..5084229	ATCGATA
promoter_motif	DRE/NDM4	5084224..5084230	ATCGATA
promoter_motif	DRE/NDM4	5084646..5084652	ATCGATA
promoter_motif	DRE/NDM4	5084647..5084653	ATCGATA
promoter_motif	DRE/NDM4	5092691..5092697	ATCGATA
promoter_motif	DRE/NDM4	5092692..5092698	ATCGATA
promoter_motif	DRE/NDM4	5092707..5092713	ATCGATA
promoter_motif	DRE/NDM4	5160482..5160488	ATCGATA
promoter_motif	DRE/NDM4	5160845..5160851	ATCGATA
promoter_motif	DRE/NDM4	5282307..5282313	ATCGATA
promoter_motif	DRE/NDM4	5282308..5282314	ATCGATA
promoter_motif	DRE/NDM4	5330350..5330356	ATCGATA
promoter_motif	DRE/NDM4	5338803..5338809	ATCGATA
promoter_motif	DRE/NDM4	5338804..5338810	ATCGATA
promoter_motif	DRE/NDM4	5381497..5381503	ATCGATA
promoter_motif	DRE/NDM4	5381498..5381504	ATCGATA
promoter_motif	DRE/NDM4	5389428..5389434	ATCGATA
promoter_motif	DRE/NDM4	539974..539980	ATCGATA
promoter_motif	DRE/NDM4	5416762..5416768	ATCGATA
promoter_motif	DRE/NDM4	5463353..5463359	ATCGATA
promoter_motif	DRE/NDM4	5463354..5463360	ATCGATA
promoter_motif	DRE/NDM4	5551372..5551378	ATCGATA
promoter_motif	DRE/NDM4	5566583..5566589	ATCGATA
promoter_motif	DRE/NDM4	5573514..5573520	ATCGATA
promoter_motif	DRE/NDM4	5581974..5581980	ATCGATA
promoter_motif	DRE/NDM4	5581975..5581981	ATCGATA
promoter_motif	DRE/NDM4	5603779..5603785	ATCGATA
promoter_motif	DRE/NDM4	5603780..5603786	ATCGATA
promoter_motif	DRE/NDM4	58119..58125	ATCGATA
promoter_motif	DRE/NDM4	5871259..5871265	ATCGATA
promoter_motif	DRE/NDM4	5871260..5871266	ATCGATA
promoter_motif	DRE/NDM4	58724..58730	ATCGATA
promoter_motif	DRE/NDM4	5947479..5947485	ATCGATA
promoter_motif	DRE/NDM4	6233058..6233064	ATCGATA
promoter_motif	DRE/NDM4	6233059..6233065	ATCGATA
promoter_motif	DRE/NDM4	647176..647182	ATCGATA
promoter_motif	DRE/NDM4	647177..647183	ATCGATA
promoter_motif	DRE/NDM4	6522189..6522195	ATCGATA
promoter_motif	DRE/NDM4	6522190..6522196	ATCGATA
promoter_motif	DRE/NDM4	6522224..6522230	ATCGATA
promoter_motif	DRE/NDM4	6522225..6522231	ATCGATA
promoter_motif	DRE/NDM4	6534097..6534103	ATCGATA
promoter_motif	DRE/NDM4	6534098..6534104	ATCGATA
promoter_motif	DRE/NDM4	6614201..6614207	ATCGATA
promoter_motif	DRE/NDM4	6698132..6698138	ATCGATA
promoter_motif	DRE/NDM4	7001117..7001123	ATCGATA
promoter_motif	DRE/NDM4	7042061..7042067	ATCGATA
promoter_motif	DRE/NDM4	7042062..7042068	ATCGATA
promoter_motif	DRE/NDM4	7233594..7233600	ATCGATA
promoter_motif	DRE/NDM4	7263432..7263438	ATCGATA
promoter_motif	DRE/NDM4	736209..736215	ATCGATA
promoter_motif	DRE/NDM4	7407278..7407284	ATCGATA
promoter_motif	DRE/NDM4	7407279..7407285	ATCGATA
promoter_motif	DRE/NDM4	7430524..7430530	ATCGATA
promoter_motif	DRE/NDM4	7575195..7575201	ATCGATA
promoter_motif	DRE/NDM4	7575196..7575202	ATCGATA
promoter_motif	DRE/NDM4	7575211..7575217	ATCGATA
promoter_motif	DRE/NDM4	7575212..7575218	ATCGATA
promoter_motif	DRE/NDM4	7648204..7648210	ATCGATA
promoter_motif	DRE/NDM4	7648205..7648211	ATCGATA
promoter_motif	DRE/NDM4	7836191..7836197	ATCGATA
promoter_motif	DRE/NDM4	7857455..7857461	ATCGATA
promoter_motif	DRE/NDM4	8045418..8045424	ATCGATA
promoter_motif	DRE/NDM4	8176412..8176418	ATCGATA
promoter_motif	DRE/NDM4	8176413..8176419	ATCGATA
promoter_motif	DRE/NDM4	8182035..8182041	ATCGATA
promoter_motif	DRE/NDM4	8182036..8182042	ATCGATA
promoter_motif	DRE/NDM4	8239505..8239511	ATCGATA
promoter_motif	DRE/NDM4	8239506..8239512	ATCGATA
promoter_motif	DRE/NDM4	8251682..8251688	ATCGATA
promoter_motif	DRE/NDM4	8252244..8252250	ATCGATA
promoter_motif	DRE/NDM4	8252245..8252251	ATCGATA
promoter_motif	DRE/NDM4	8265272..8265278	ATCGATA
promoter_motif	DRE/NDM4	8265297..8265303	ATCGATA
promoter_motif	DRE/NDM4	8265298..8265304	ATCGATA
promoter_motif	DRE/NDM4	8282238..8282244	ATCGATA
promoter_motif	DRE/NDM4	8453733..8453739	ATCGATA
promoter_motif	DRE/NDM4	8453734..8453740	ATCGATA
promoter_motif	DRE/NDM4	8793181..8793187	ATCGATA
promoter_motif	DRE/NDM4	8806722..8806728	ATCGATA
promoter_motif	DRE/NDM4	8806741..8806747	ATCGATA
promoter_motif	DRE/NDM4	8806750..8806756	ATCGATA
promoter_motif	DRE/NDM4	8821337..8821343	ATCGATA
promoter_motif	DRE/NDM4	8821349..8821355	ATCGATA
promoter_motif	DRE/NDM4	8821350..8821356	ATCGATA
promoter_motif	DRE/NDM4	9228811..9228817	ATCGATA
promoter_motif	DRE/NDM4	9228812..9228818	ATCGATA
promoter_motif	DRE/NDM4	9486968..9486974	ATCGATA
promoter_motif	DRE/NDM4	9486969..9486975	ATCGATA
promoter_motif	DRE/NDM4	9509646..9509652	ATCGATA
promoter_motif	DRE/NDM4	9509647..9509653	ATCGATA
promoter_motif	DRE/NDM4	9789902..9789908	ATCGATA
promoter_motif	DRE/NDM4	9789903..9789909	ATCGATA
promoter_motif	DRE/NDM4	9790624..9790630	ATCGATA
promoter_motif	DRE/NDM4	9790625..9790631	ATCGATA
promoter_motif	E-box/NDM5	10045928..10045935	CAGCTCAT
promoter_motif	E-box/NDM5	10085711..10085718	CAGCTGTT
promoter_motif	E-box/NDM5	10153750..10153757	CAGCTGTT
promoter_motif	E-box/NDM5	10153752..10153759	CAGCTGAT
promoter_motif	E-box/NDM5	10337553..10337560	CAGCTGAT
promoter_motif	E-box/NDM5	10337555..10337562	CAGCTGTT
promoter_motif	E-box/NDM5	10339344..10339351	CAGCTGTT
promoter_motif	E-box/NDM5	10483187..10483194	CAGCTGTA
promoter_motif	E-box/NDM5	105988..105995	CAGCTCTT
promoter_motif	E-box/NDM5	10705146..10705153	CAGCTGTT
promoter_motif	E-box/NDM5	10705148..10705155	CAGCTGAA
promoter_motif	E-box/NDM5	10715939..10715946	CAGCTGTT
promoter_motif	E-box/NDM5	10921358..10921365	CAGCTGAA
promoter_motif	E-box/NDM5	10957661..10957668	CAGCTGTT
promoter_motif	E-box/NDM5	10957663..10957670	CAGCTGAA
promoter_motif	E-box/NDM5	11022271..11022278	CAGCTGTT
promoter_motif	E-box/NDM5	11044981..11044988	CAGCTGTT
promoter_motif	E-box/NDM5	11044983..11044990	CAGCTGAT
promoter_motif	E-box/NDM5	11311837..11311844	CAGCTCTA
promoter_motif	E-box/NDM5	11612407..11612414	CAGCTGTT
promoter_motif	E-box/NDM5	11612409..11612416	CAGCTGTT
promoter_motif	E-box/NDM5	11658340..11658347	CAGCTGAA
promoter_motif	E-box/NDM5	11662819..11662826	CAGCTCTA
promoter_motif	E-box/NDM5	11759583..11759590	CAGCTGAT
promoter_motif	E-box/NDM5	11759585..11759592	CAGCTGTT
promoter_motif	E-box/NDM5	11760836..11760843	CAGCTGTT
promoter_motif	E-box/NDM5	11789555..11789562	CAGCTGTT
promoter_motif	E-box/NDM5	1202461..1202468	CAGCTGAA
promoter_motif	E-box/NDM5	12262300..12262307	CAGCTGAT
promoter_motif	E-box/NDM5	12267394..12267401	CAGCTGTT
promoter_motif	E-box/NDM5	12281741..12281748	CAGCTGTT
promoter_motif	E-box/NDM5	12281743..12281750	CAGCTGAT
promoter_motif	E-box/NDM5	12306914..12306921	CAGCTGAT
promoter_motif	E-box/NDM5	12306916..12306923	CAGCTGTT
promoter_motif	E-box/NDM5	12440105..12440112	CAGCTGAT
promoter_motif	E-box/NDM5	12478036..12478043	CAGCTGAT
promoter_motif	E-box/NDM5	12478038..12478045	CAGCTGAT
promoter_motif	E-box/NDM5	12944864..12944871	CAGCTGAT
promoter_motif	E-box/NDM5	12944866..12944873	CAGCTGAT
promoter_motif	E-box/NDM5	12959924..12959931	CAGCTGAA
promoter_motif	E-box/NDM5	12959926..12959933	CAGCTGTT
promoter_motif	E-box/NDM5	12975132..12975139	CAGCTGTT
promoter_motif	E-box/NDM5	12977568..12977575	CAGCTGTT
promoter_motif	E-box/NDM5	13211614..13211621	CAGCTGAT
promoter_motif	E-box/NDM5	13583261..13583268	CAGCTGAA
promoter_motif	E-box/NDM5	13632824..13632831	CAGCTGAT
promoter_motif	E-box/NDM5	13632826..13632833	CAGCTGTA
promoter_motif	E-box/NDM5	13847308..13847315	CAGCTGAT
promoter_motif	E-box/NDM5	13847327..13847334	CAGCTGTT
promoter_motif	E-box/NDM5	1389350..1389357	CAGCTGTT
promoter_motif	E-box/NDM5	14228455..14228462	CAGCTGTT
promoter_motif	E-box/NDM5	144787..144794	CAGCTCAT
promoter_motif	E-box/NDM5	14503567..14503574	CAGCTGTT
promoter_motif	E-box/NDM5	14584614..14584621	CAGCTGTT
promoter_motif	E-box/NDM5	14701441..14701448	CAGCTGTT
promoter_motif	E-box/NDM5	1474468..1474475	CAGCTGTT
promoter_motif	E-box/NDM5	14849742..14849749	CAGCTGTT
promoter_motif	E-box/NDM5	14920608..14920615	CAGCTGAT
promoter_motif	E-box/NDM5	15458459..15458466	CAGCTGAT
promoter_motif	E-box/NDM5	15690161..15690168	CAGCTGAT
promoter_motif	E-box/NDM5	15834264..15834271	CAGCTGTT
promoter_motif	E-box/NDM5	15861758..15861765	CAGCTCTA
promoter_motif	E-box/NDM5	16233596..16233603	CAGCTCAA
promoter_motif	E-box/NDM5	16330505..16330512	CAGCTGTT
promoter_motif	E-box/NDM5	16330507..16330514	CAGCTGAA
promoter_motif	E-box/NDM5	16338213..16338220	CAGCTCAA
promoter_motif	E-box/NDM5	16414450..16414457	CAGCTGTA
promoter_motif	E-box/NDM5	16414452..16414459	CAGCTGTA
promoter_motif	E-box/NDM5	16647582..16647589	CAGCTGAT
promoter_motif	E-box/NDM5	16771261..16771268	CAGCTGTT
promoter_motif	E-box/NDM5	1682062..1682069	CAGCTGTT
promoter_motif	E-box/NDM5	1682064..1682071	CAGCTGTT
promoter_motif	E-box/NDM5	16934160..16934167	CAGCTGTT
promoter_motif	E-box/NDM5	16934162..16934169	CAGCTGTT
promoter_motif	E-box/NDM5	16953438..16953445	CAGCTGAT
promoter_motif	E-box/NDM5	16953440..16953447	CAGCTGAT
promoter_motif	E-box/NDM5	16955478..16955485	CAGCTGAA
promoter_motif	E-box/NDM5	17095803..17095810	CAGCTGTT
promoter_motif	E-box/NDM5	17095805..17095812	CAGCTGTT
promoter_motif	E-box/NDM5	17690917..17690924	CAGCTGTT
promoter_motif	E-box/NDM5	17690919..17690926	CAGCTGTT
promoter_motif	E-box/NDM5	17804830..17804837	CAGCTGTA
promoter_motif	E-box/NDM5	17939164..17939171	CAGCTGAA
promoter_motif	E-box/NDM5	18205824..18205831	CAGCTGTT
promoter_motif	E-box/NDM5	18205826..18205833	CAGCTGAT
promoter_motif	E-box/NDM5	18236615..18236622	CAGCTGAA
promoter_motif	E-box/NDM5	18236617..18236624	CAGCTGAT
promoter_motif	E-box/NDM5	18293857..18293864	CAGCTGTT
promoter_motif	E-box/NDM5	18293859..18293866	CAGCTGAT
promoter_motif	E-box/NDM5	18293874..18293881	CAGCTGTT
promoter_motif	E-box/NDM5	18293876..18293883	CAGCTGTA
promoter_motif	E-box/NDM5	18373611..18373618	CAGCTGTT
promoter_motif	E-box/NDM5	18439384..18439391	CAGCTGTT
promoter_motif	E-box/NDM5	1852964..1852971	CAGCTCAA
promoter_motif	E-box/NDM5	18552702..18552709	CAGCTCTA
promoter_motif	E-box/NDM5	18573295..18573302	CAGCTGTT
promoter_motif	E-box/NDM5	18573297..18573304	CAGCTGTT
promoter_motif	E-box/NDM5	18886997..18887004	CAGCTGAA
promoter_motif	E-box/NDM5	19074656..19074663	CAGCTGAA
promoter_motif	E-box/NDM5	19077253..19077260	CAGCTGTT
promoter_motif	E-box/NDM5	19084077..19084084	CAGCTGTT
promoter_motif	E-box/NDM5	19431216..19431223	CAGCTGTT
promoter_motif	E-box/NDM5	19558993..19559000	CAGCTGTT
promoter_motif	E-box/NDM5	19558995..19559002	CAGCTGTT
promoter_motif	E-box/NDM5	19821402..19821409	CAGCTGTT
promoter_motif	E-box/NDM5	19880123..19880130	CAGCTGTT
promoter_motif	E-box/NDM5	19955959..19955966	CAGCTGTT
promoter_motif	E-box/NDM5	19955961..19955968	CAGCTGAT
promoter_motif	E-box/NDM5	19960535..19960542	CAGCTGTT
promoter_motif	E-box/NDM5	19974669..19974676	CAGCTGAT
promoter_motif	E-box/NDM5	19989240..19989247	CAGCTGTT
promoter_motif	E-box/NDM5	19989242..19989249	CAGCTGAT
promoter_motif	E-box/NDM5	20044424..20044431	CAGCTGAA
promoter_motif	E-box/NDM5	20055746..20055753	CAGCTCTA
promoter_motif	E-box/NDM5	2047504..2047511	CAGCTGAT
promoter_motif	E-box/NDM5	20485354..20485361	CAGCTGTT
promoter_motif	E-box/NDM5	20639980..20639987	CAGCTGTT
promoter_motif	E-box/NDM5	20770941..20770948	CAGCTGTT
promoter_motif	E-box/NDM5	20865106..20865113	CAGCTCTA
promoter_motif	E-box/NDM5	20891296..20891303	CAGCTGAA
promoter_motif	E-box/NDM5	20948643..20948650	CAGCTCTA
promoter_motif	E-box/NDM5	21073248..21073255	CAGCTGTT
promoter_motif	E-box/NDM5	21160988..21160995	CAGCTGTT
promoter_motif	E-box/NDM5	21160990..21160997	CAGCTGAT
promoter_motif	E-box/NDM5	21299210..21299217	CAGCTGAT
promoter_motif	E-box/NDM5	21299212..21299219	CAGCTGTT
promoter_motif	E-box/NDM5	21843172..21843179	CAGCTCTT
promoter_motif	E-box/NDM5	21884991..21884998	CAGCTCTA
promoter_motif	E-box/NDM5	22550950..22550957	CAGCTCTT
promoter_motif	E-box/NDM5	22624724..22624731	CAGCTCTT
promoter_motif	E-box/NDM5	22689126..22689133	CAGCTGTT
promoter_motif	E-box/NDM5	22689128..22689135	CAGCTGTT
promoter_motif	E-box/NDM5	22702337..22702344	CAGCTGTT
promoter_motif	E-box/NDM5	2271973..2271980	CAGCTGTA
promoter_motif	E-box/NDM5	2294100..2294107	CAGCTGTT
promoter_motif	E-box/NDM5	22942462..22942469	CAGCTGAT
promoter_motif	E-box/NDM5	23532478..23532485	CAGCTGTT
promoter_motif	E-box/NDM5	23532480..23532487	CAGCTGTT
promoter_motif	E-box/NDM5	23532807..23532814	CAGCTGAA
promoter_motif	E-box/NDM5	23532814..23532821	CAGCTGTT
promoter_motif	E-box/NDM5	23753929..23753936	CAGCTGAT
promoter_motif	E-box/NDM5	23786485..23786492	CAGCTGTT
promoter_motif	E-box/NDM5	23789131..23789138	CAGCTGTT
promoter_motif	E-box/NDM5	24166069..24166076	CAGCTCTA
promoter_motif	E-box/NDM5	24370535..24370542	CAGCTGAT
promoter_motif	E-box/NDM5	24370537..24370544	CAGCTGTT
promoter_motif	E-box/NDM5	24521963..24521970	CAGCTGTA
promoter_motif	E-box/NDM5	24521965..24521972	CAGCTGAT
promoter_motif	E-box/NDM5	24714708..24714715	CAGCTCTT
promoter_motif	E-box/NDM5	24859728..24859735	CAGCTGTT
promoter_motif	E-box/NDM5	24949083..24949090	CAGCTGTT
promoter_motif	E-box/NDM5	24964277..24964284	CAGCTGTT
promoter_motif	E-box/NDM5	25028270..25028277	CAGCTGTT
promoter_motif	E-box/NDM5	25081506..25081513	CAGCTCTA
promoter_motif	E-box/NDM5	25444751..25444758	CAGCTGAT
promoter_motif	E-box/NDM5	25548882..25548889	CAGCTGTT
promoter_motif	E-box/NDM5	25552750..25552757	CAGCTCAT
promoter_motif	E-box/NDM5	25562687..25562694	CAGCTGAT
promoter_motif	E-box/NDM5	25574925..25574932	CAGCTGAT
promoter_motif	E-box/NDM5	25628916..25628923	CAGCTGTT
promoter_motif	E-box/NDM5	25628918..25628925	CAGCTGTT
promoter_motif	E-box/NDM5	25761601..25761608	CAGCTGAT
promoter_motif	E-box/NDM5	25761603..25761610	CAGCTGTT
promoter_motif	E-box/NDM5	25847992..25847999	CAGCTGTT
promoter_motif	E-box/NDM5	25847994..25848001	CAGCTGTT
promoter_motif	E-box/NDM5	25872179..25872186	CAGCTGTT
promoter_motif	E-box/NDM5	25872181..25872188	CAGCTGTT
promoter_motif	E-box/NDM5	25882586..25882593	CAGCTGTT
promoter_motif	E-box/NDM5	25954826..25954833	CAGCTCAT
promoter_motif	E-box/NDM5	25982719..25982726	CAGCTCTT
promoter_motif	E-box/NDM5	26003403..26003410	CAGCTGAT
promoter_motif	E-box/NDM5	26003405..26003412	CAGCTGTT
promoter_motif	E-box/NDM5	26213875..26213882	CAGCTGAT
promoter_motif	E-box/NDM5	26213877..26213884	CAGCTGTT
promoter_motif	E-box/NDM5	26427224..26427231	CAGCTGTT
promoter_motif	E-box/NDM5	26427226..26427233	CAGCTGAT
promoter_motif	E-box/NDM5	26632359..26632366	CAGCTGTA
promoter_motif	E-box/NDM5	26879643..26879650	CAGCTGTT
promoter_motif	E-box/NDM5	2690040..2690047	CAGCTCAT
promoter_motif	E-box/NDM5	26994857..26994864	CAGCTGTT
promoter_motif	E-box/NDM5	27078331..27078338	CAGCTGTT
promoter_motif	E-box/NDM5	27078344..27078351	CAGCTGTT
promoter_motif	E-box/NDM5	27078346..27078353	CAGCTGTT
promoter_motif	E-box/NDM5	27414379..27414386	CAGCTGTT
promoter_motif	E-box/NDM5	27562774..27562781	CAGCTGTT
promoter_motif	E-box/NDM5	27584339..27584346	CAGCTGTA
promoter_motif	E-box/NDM5	2953749..2953756	CAGCTGTT
promoter_motif	E-box/NDM5	2953751..2953758	CAGCTGAT
promoter_motif	E-box/NDM5	2970454..2970461	CAGCTGTA
promoter_motif	E-box/NDM5	3072711..3072718	CAGCTGTT
promoter_motif	E-box/NDM5	3075461..3075468	CAGCTGTT
promoter_motif	E-box/NDM5	3075463..3075470	CAGCTGAT
promoter_motif	E-box/NDM5	3712786..3712793	CAGCTGTT
promoter_motif	E-box/NDM5	3712788..3712795	CAGCTGAT
promoter_motif	E-box/NDM5	3739007..3739014	CAGCTGAT
promoter_motif	E-box/NDM5	3739009..3739016	CAGCTGTT
promoter_motif	E-box/NDM5	3856561..3856568	CAGCTGTT
promoter_motif	E-box/NDM5	3858703..3858710	CAGCTGAT
promoter_motif	E-box/NDM5	3858705..3858712	CAGCTGTT
promoter_motif	E-box/NDM5	3859022..3859029	CAGCTGTT
promoter_motif	E-box/NDM5	4043668..4043675	CAGCTGTT
promoter_motif	E-box/NDM5	4129738..4129745	CAGCTGAT
promoter_motif	E-box/NDM5	4129740..4129747	CAGCTGTT
promoter_motif	E-box/NDM5	4188257..4188264	CAGCTGTA
promoter_motif	E-box/NDM5	4188259..4188266	CAGCTGAA
promoter_motif	E-box/NDM5	4499839..4499846	CAGCTGAT
promoter_motif	E-box/NDM5	4649877..4649884	CAGCTGTT
promoter_motif	E-box/NDM5	4649879..4649886	CAGCTGAT
promoter_motif	E-box/NDM5	485251..485258	CAGCTGAA
promoter_motif	E-box/NDM5	5092751..5092758	CAGCTGAT
promoter_motif	E-box/NDM5	5092753..5092760	CAGCTGTT
promoter_motif	E-box/NDM5	5225753..5225760	CAGCTGTT
promoter_motif	E-box/NDM5	5225755..5225762	CAGCTGTT
promoter_motif	E-box/NDM5	5282274..5282281	CAGCTGTT
promoter_motif	E-box/NDM5	5338777..5338784	CAGCTCTA
promoter_motif	E-box/NDM5	5381522..5381529	CAGCTGAT
promoter_motif	E-box/NDM5	5407045..5407052	CAGCTGTT
promoter_motif	E-box/NDM5	5511457..5511464	CAGCTGTT
promoter_motif	E-box/NDM5	5511459..5511466	CAGCTGTT
promoter_motif	E-box/NDM5	5551338..5551345	CAGCTCTA
promoter_motif	E-box/NDM5	5582195..5582202	CAGCTGAT
promoter_motif	E-box/NDM5	5582197..5582204	CAGCTGTT
promoter_motif	E-box/NDM5	5811766..5811773	CAGCTCTA
promoter_motif	E-box/NDM5	5871241..5871248	CAGCTGAT
promoter_motif	E-box/NDM5	5871243..5871250	CAGCTGTT
promoter_motif	E-box/NDM5	5893602..5893609	CAGCTCAT
promoter_motif	E-box/NDM5	6087455..6087462	CAGCTCAT
promoter_motif	E-box/NDM5	6089986..6089993	CAGCTGAT
promoter_motif	E-box/NDM5	6232995..6233002	CAGCTCTA
promoter_motif	E-box/NDM5	6680170..6680177	CAGCTGTT
promoter_motif	E-box/NDM5	6694400..6694407	CAGCTGTT
promoter_motif	E-box/NDM5	6707913..6707920	CAGCTGAT
promoter_motif	E-box/NDM5	6707915..6707922	CAGCTGTT
promoter_motif	E-box/NDM5	6711226..6711233	CAGCTGTT
promoter_motif	E-box/NDM5	7026077..7026084	CAGCTGAA
promoter_motif	E-box/NDM5	7057600..7057607	CAGCTGAT
promoter_motif	E-box/NDM5	7057602..7057609	CAGCTGTT
promoter_motif	E-box/NDM5	7061968..7061975	CAGCTGTT
promoter_motif	E-box/NDM5	7061970..7061977	CAGCTGAT
promoter_motif	E-box/NDM5	7404503..7404510	CAGCTCAT
promoter_motif	E-box/NDM5	7451345..7451352	CAGCTGTA
promoter_motif	E-box/NDM5	7537494..7537501	CAGCTGTA
promoter_motif	E-box/NDM5	778400..778407	CAGCTCTA
promoter_motif	E-box/NDM5	7788523..7788530	CAGCTGTT
promoter_motif	E-box/NDM5	7836485..7836492	CAGCTGAT
promoter_motif	E-box/NDM5	7836487..7836494	CAGCTGTT
promoter_motif	E-box/NDM5	80482..80489	CAGCTCAA
promoter_motif	E-box/NDM5	8227570..8227577	CAGCTGAT
promoter_motif	E-box/NDM5	8291013..8291020	CAGCTGTT
promoter_motif	E-box/NDM5	8291015..8291022	CAGCTGTT
promoter_motif	E-box/NDM5	8914348..8914355	CAGCTGAT
promoter_motif	E-box/NDM5	8914363..8914370	CAGCTGAT
promoter_motif	E-box/NDM5	9046296..9046303	CAGCTGTT
promoter_motif	E-box/NDM5	9192627..9192634	CAGCTGAT
promoter_motif	E-box/NDM5	9207522..9207529	CAGCTGTT
promoter_motif	E-box/NDM5	9207524..9207531	CAGCTGAT
promoter_motif	E-box/NDM5	9228771..9228778	CAGCTCTA
promoter_motif	E-box/NDM5	9606709..9606716	CAGCTGTT
promoter_motif	E-box/NDM5	9606711..9606718	CAGCTGTT
promoter_motif	E-box/NDM5	9607991..9607998	CAGCTGTT
promoter_motif	E-box/NDM5	9771516..9771523	CAGCTGAA
promoter_motif	E-box/NDM5	9951244..9951251	CAGCTGTT

reference = X
promoter_motif	TATA/DMp1	10110696..10110702	GTATAAA
promoter_motif	TATA/DMp1	10126454..10126460	GTATAAA
promoter_motif	TATA/DMp1	10751645..10751651	GTATAAA
promoter_motif	TATA/DMp1	10763285..10763291	GTATAAA
promoter_motif	TATA/DMp1	1078783..1078789	CTATAAA
promoter_motif	TATA/DMp1	11038126..11038132	CTATAAA
promoter_motif	TATA/DMp1	11216415..11216421	GTATAAA
promoter_motif	TATA/DMp1	11599082..11599088	GTATAAA
promoter_motif	TATA/DMp1	11658646..11658652	CTATAAA
promoter_motif	TATA/DMp1	11818735..11818741	CTATAAA
promoter_motif	TATA/DMp1	11915060..11915066	CTATAAA
promoter_motif	TATA/DMp1	12447126..12447132	CTATAAA
promoter_motif	TATA/DMp1	12870304..12870310	CTATAAA
promoter_motif	TATA/DMp1	13437630..13437636	CTATAAA
promoter_motif	TATA/DMp1	13448338..13448344	GTATAAA
promoter_motif	TATA/DMp1	13649458..13649464	GTATAAA
promoter_motif	TATA/DMp1	14063596..14063602	GTATAAA
promoter_motif	TATA/DMp1	14068764..14068770	CTATAAA
promoter_motif	TATA/DMp1	14075031..14075037	CTATAAA
promoter_motif	TATA/DMp1	14083500..14083506	CTATAAA
promoter_motif	TATA/DMp1	15650429..15650435	GTATAAA
promoter_motif	TATA/DMp1	15868399..15868405	CTATAAA
promoter_motif	TATA/DMp1	16598067..16598073	CTATAAA
promoter_motif	TATA/DMp1	16700297..16700303	CTATAAA
promoter_motif	TATA/DMp1	17097115..17097121	GTATAAA
promoter_motif	TATA/DMp1	17100411..17100417	CTATAAA
promoter_motif	TATA/DMp1	17106309..17106315	GTATAAA
promoter_motif	TATA/DMp1	17109306..17109312	CTATAAA
promoter_motif	TATA/DMp1	17115443..17115449	CTATAAA
promoter_motif	TATA/DMp1	17117872..17117878	GTATAAA
promoter_motif	TATA/DMp1	17120498..17120504	GTATAAA
promoter_motif	TATA/DMp1	18273925..18273931	CTATAAA
promoter_motif	TATA/DMp1	18281923..18281929	CTATAAA
promoter_motif	TATA/DMp1	18334642..18334648	GTATAAA
promoter_motif	TATA/DMp1	18386057..18386063	GTATAAA
promoter_motif	TATA/DMp1	18388224..18388230	GTATAAA
promoter_motif	TATA/DMp1	18971725..18971731	GTATAAA
promoter_motif	TATA/DMp1	19109520..19109526	CTATAAA
promoter_motif	TATA/DMp1	19216122..19216128	CTATAAA
promoter_motif	TATA/DMp1	19486616..19486622	GTATAAA
promoter_motif	TATA/DMp1	20287716..20287722	GTATAAA
promoter_motif	TATA/DMp1	20291088..20291094	CTATAAA
promoter_motif	TATA/DMp1	2060814..2060820	CTATAAA
promoter_motif	TATA/DMp1	2081813..2081819	GTATAAA
promoter_motif	TATA/DMp1	20914067..20914073	GTATAAA
promoter_motif	TATA/DMp1	21171421..21171427	CTATAAA
promoter_motif	TATA/DMp1	21300325..21300331	GTATAAA
promoter_motif	TATA/DMp1	2304959..2304965	GTATAAA
promoter_motif	TATA/DMp1	2323024..2323030	GTATAAA
promoter_motif	TATA/DMp1	264029..264035	CTATAAA
promoter_motif	TATA/DMp1	2770610..2770616	CTATAAA
promoter_motif	TATA/DMp1	2839404..2839410	CTATAAA
promoter_motif	TATA/DMp1	3130743..3130749	CTATAAA
promoter_motif	TATA/DMp1	3134631..3134637	CTATAAA
promoter_motif	TATA/DMp1	3136144..3136150	GTATAAA
promoter_motif	TATA/DMp1	3136413..3136419	CTATAAA
promoter_motif	TATA/DMp1	4000117..4000123	GTATAAA
promoter_motif	TATA/DMp1	5205961..5205967	GTATAAA
promoter_motif	TATA/DMp1	5206358..5206364	CTATAAA
promoter_motif	TATA/DMp1	5395259..5395265	GTATAAA
promoter_motif	TATA/DMp1	5641754..5641760	CTATAAA
promoter_motif	TATA/DMp1	5675674..5675680	GTATAAA
promoter_motif	TATA/DMp1	5686148..5686154	CTATAAA
promoter_motif	TATA/DMp1	6092711..6092717	CTATAAA
promoter_motif	TATA/DMp1	6096631..6096637	CTATAAA
promoter_motif	TATA/DMp1	6131316..6131322	GTATAAA
promoter_motif	TATA/DMp1	6173329..6173335	CTATAAA
promoter_motif	TATA/DMp1	6422951..6422957	CTATAAA
promoter_motif	TATA/DMp1	645354..645360	CTATAAA
promoter_motif	TATA/DMp1	647740..647746	CTATAAA
promoter_motif	TATA/DMp1	7311245..7311251	CTATAAA
promoter_motif	TATA/DMp1	7346210..7346216	CTATAAA
promoter_motif	TATA/DMp1	756591..756597	CTATAAA
promoter_motif	TATA/DMp1	7931571..7931577	CTATAAA
promoter_motif	TATA/DMp1	8059785..8059791	CTATAAA
promoter_motif	TATA/DMp1	8331076..8331082	GTATAAA
promoter_motif	TATA/DMp1	8354973..8354979	GTATAAA
promoter_motif	TATA/DMp1	8363069..8363075	GTATAAA
promoter_motif	TATA/DMp1	8373327..8373333	CTATAAA
promoter_motif	TATA/DMp1	9085661..9085667	GTATAAA
promoter_motif	TATA/DMp1	9110883..9110889	CTATAAA
promoter_motif	TATA/DMp1	9556815..9556821	CTATAAA
promoter_motif	TATA/DMp1	9946692..9946698	GTATAAA
promoter_motif	INR/DMp2	10110664..10110669	TCAGTC
promoter_motif	INR/DMp2	10260356..10260361	TCAGTT
promoter_motif	INR/DMp2	10348926..10348931	TCAGTT
promoter_motif	INR/DMp2	10551707..10551712	TCAGTC
promoter_motif	INR/DMp2	10638536..10638541	TCAGTC
promoter_motif	INR/DMp2	10638540..10638545	TCAGTT
promoter_motif	INR/DMp2	10651696..10651701	TCAGTC
promoter_motif	INR/DMp2	1065464..1065469	TCAGTC
promoter_motif	INR/DMp2	10656625..10656630	TCAGTT
promoter_motif	INR/DMp2	10662364..10662369	TCAGTC
promoter_motif	INR/DMp2	10666575..10666580	TCAGTT
promoter_motif	INR/DMp2	10666580..10666585	TCAGTC
promoter_motif	INR/DMp2	10674677..10674682	TCAGTT
promoter_motif	INR/DMp2	10678472..10678477	TCAGTT
promoter_motif	INR/DMp2	10715831..10715836	TCAGTT
promoter_motif	INR/DMp2	1074225..1074230	TCAGTT
promoter_motif	INR/DMp2	10818005..10818010	TCAGTT
promoter_motif	INR/DMp2	10960613..10960618	TCAGTC
promoter_motif	INR/DMp2	10980329..10980334	TCAGTT
promoter_motif	INR/DMp2	10983322..10983327	TCAGTT
promoter_motif	INR/DMp2	11030701..11030706	TCAGTT
promoter_motif	INR/DMp2	11034289..11034294	TCAGTT
promoter_motif	INR/DMp2	11038161..11038166	TCAGTC
promoter_motif	INR/DMp2	11040620..11040625	TCAGTC
promoter_motif	INR/DMp2	11452665..11452670	TCAGTT
promoter_motif	INR/DMp2	11452677..11452682	TCAGTT
promoter_motif	INR/DMp2	11608236..11608241	TCAGTT
promoter_motif	INR/DMp2	11618360..11618365	TCAGTT
promoter_motif	INR/DMp2	11626790..11626795	TCAGTT
promoter_motif	INR/DMp2	11627939..11627944	TCAGTT
promoter_motif	INR/DMp2	11767474..11767479	TCAGTT
promoter_motif	INR/DMp2	11786041..11786046	TCAGTT
promoter_motif	INR/DMp2	11811283..11811288	TCAGTT
promoter_motif	INR/DMp2	11818678..11818683	TCAGTT
promoter_motif	INR/DMp2	11824879..11824884	TCAGTT
promoter_motif	INR/DMp2	11875208..11875213	TCAGTT
promoter_motif	INR/DMp2	11886812..11886817	TCAGTT
promoter_motif	INR/DMp2	11908456..11908461	TCAGTT
promoter_motif	INR/DMp2	11909521..11909526	TCAGTT
promoter_motif	INR/DMp2	11925495..11925500	TCAGTC
promoter_motif	INR/DMp2	12306221..12306226	TCAGTT
promoter_motif	INR/DMp2	12351787..12351792	TCAGTT
promoter_motif	INR/DMp2	12365693..12365698	TCAGTT
promoter_motif	INR/DMp2	12365699..12365704	TCAGTT
promoter_motif	INR/DMp2	12365704..12365709	TCAGTT
promoter_motif	INR/DMp2	12365712..12365717	TCAGTT
promoter_motif	INR/DMp2	12510329..12510334	TCAGTT
promoter_motif	INR/DMp2	12510361..12510366	TCAGTT
promoter_motif	INR/DMp2	12654641..12654646	TCAGTT
promoter_motif	INR/DMp2	12678988..12678993	TCAGTT
promoter_motif	INR/DMp2	12832566..12832571	TCAGTC
promoter_motif	INR/DMp2	12853298..12853303	TCAGTT
promoter_motif	INR/DMp2	1287104..1287109	TCAGTT
promoter_motif	INR/DMp2	13009168..13009173	TCAGTT
promoter_motif	INR/DMp2	13025551..13025556	TCAGTC
promoter_motif	INR/DMp2	13199566..13199571	TCAGTT
promoter_motif	INR/DMp2	13298788..13298793	TCAGTC
promoter_motif	INR/DMp2	13496527..13496532	TCAGTT
promoter_motif	INR/DMp2	13518433..13518438	TCAGTT
promoter_motif	INR/DMp2	13563738..13563743	TCAGTT
promoter_motif	INR/DMp2	13574441..13574446	TCAGTT
promoter_motif	INR/DMp2	13590677..13590682	TCAGTC
promoter_motif	INR/DMp2	1360785..1360790	TCAGTC
promoter_motif	INR/DMp2	13649427..13649432	TCAGTC
promoter_motif	INR/DMp2	13656785..13656790	TCAGTT
promoter_motif	INR/DMp2	1390410..1390415	TCAGTT
promoter_motif	INR/DMp2	14068798..14068803	TCAGTC
promoter_motif	INR/DMp2	14075064..14075069	TCAGTT
promoter_motif	INR/DMp2	14083533..14083538	TCAGTT
promoter_motif	INR/DMp2	14141855..14141860	TCAGTT
promoter_motif	INR/DMp2	14155258..14155263	TCAGTT
promoter_motif	INR/DMp2	14183420..14183425	TCAGTT
promoter_motif	INR/DMp2	14211161..14211166	TCAGTT
promoter_motif	INR/DMp2	14216242..14216247	TCAGTT
promoter_motif	INR/DMp2	14274386..14274391	TCAGTT
promoter_motif	INR/DMp2	14474749..14474754	TCAGTT
promoter_motif	INR/DMp2	14732247..14732252	TCAGTC
promoter_motif	INR/DMp2	14742828..14742833	TCAGTT
promoter_motif	INR/DMp2	14765205..14765210	TCAGTT
promoter_motif	INR/DMp2	14807842..14807847	TCAGTT
promoter_motif	INR/DMp2	14807846..14807851	TCAGTC
promoter_motif	INR/DMp2	14817519..14817524	TCAGTT
promoter_motif	INR/DMp2	14822990..14822995	TCAGTC
promoter_motif	INR/DMp2	14823732..14823737	TCAGTT
promoter_motif	INR/DMp2	14849120..14849125	TCAGTC
promoter_motif	INR/DMp2	14849124..14849129	TCAGTC
promoter_motif	INR/DMp2	14849128..14849133	TCAGTC
promoter_motif	INR/DMp2	14849132..14849137	TCAGTC
promoter_motif	INR/DMp2	14938157..14938162	TCAGTT
promoter_motif	INR/DMp2	14970244..14970249	TCAGTC
promoter_motif	INR/DMp2	15019786..15019791	TCAGTT
promoter_motif	INR/DMp2	15057252..15057257	TCAGTT
promoter_motif	INR/DMp2	1506376..1506381	TCAGTT
promoter_motif	INR/DMp2	15100665..15100670	TCAGTC
promoter_motif	INR/DMp2	15100669..15100674	TCAGTC
promoter_motif	INR/DMp2	15123893..15123898	TCAGTT
promoter_motif	INR/DMp2	15165920..15165925	TCAGTT
promoter_motif	INR/DMp2	15520561..15520566	TCAGTC
promoter_motif	INR/DMp2	15520575..15520580	TCAGTC
promoter_motif	INR/DMp2	15706360..15706365	TCAGTC
promoter_motif	INR/DMp2	15712188..15712193	TCAGTT
promoter_motif	INR/DMp2	158007..158012	TCAGTC
promoter_motif	INR/DMp2	158018..158023	TCAGTT
promoter_motif	INR/DMp2	15834477..15834482	TCAGTC
promoter_motif	INR/DMp2	16170228..16170233	TCAGTC
promoter_motif	INR/DMp2	16224786..16224791	TCAGTT
promoter_motif	INR/DMp2	16253354..16253359	TCAGTT
promoter_motif	INR/DMp2	16267119..16267124	TCAGTT
promoter_motif	INR/DMp2	16267253..16267258	TCAGTT
promoter_motif	INR/DMp2	16267259..16267264	TCAGTT
promoter_motif	INR/DMp2	16267266..16267271	TCAGTC
promoter_motif	INR/DMp2	16316266..16316271	TCAGTT
promoter_motif	INR/DMp2	16434831..16434836	TCAGTT
promoter_motif	INR/DMp2	16448008..16448013	TCAGTC
promoter_motif	INR/DMp2	16515616..16515621	TCAGTC
promoter_motif	INR/DMp2	16549414..16549419	TCAGTT
promoter_motif	INR/DMp2	16573331..16573336	TCAGTT
promoter_motif	INR/DMp2	16590164..16590169	TCAGTC
promoter_motif	INR/DMp2	16594190..16594195	TCAGTT
promoter_motif	INR/DMp2	16597910..16597915	TCAGTT
promoter_motif	INR/DMp2	16598100..16598105	TCAGTT
promoter_motif	INR/DMp2	16598132..16598137	TCAGTC
promoter_motif	INR/DMp2	16615437..16615442	TCAGTT
promoter_motif	INR/DMp2	16615443..16615448	TCAGTT
promoter_motif	INR/DMp2	16632186..16632191	TCAGTT
promoter_motif	INR/DMp2	16705731..16705736	TCAGTC
promoter_motif	INR/DMp2	16710915..16710920	TCAGTT
promoter_motif	INR/DMp2	16747266..16747271	TCAGTT
promoter_motif	INR/DMp2	16780555..16780560	TCAGTT
promoter_motif	INR/DMp2	16881096..16881101	TCAGTC
promoter_motif	INR/DMp2	16881114..16881119	TCAGTT
promoter_motif	INR/DMp2	16975517..16975522	TCAGTC
promoter_motif	INR/DMp2	16981661..16981666	TCAGTT
promoter_motif	INR/DMp2	17043075..17043080	TCAGTT
promoter_motif	INR/DMp2	17097148..17097153	TCAGTC
promoter_motif	INR/DMp2	17100444..17100449	TCAGTT
promoter_motif	INR/DMp2	17109339..17109344	TCAGTT
promoter_motif	INR/DMp2	17208599..17208604	TCAGTT
promoter_motif	INR/DMp2	17576951..17576956	TCAGTT
promoter_motif	INR/DMp2	17592556..17592561	TCAGTT
promoter_motif	INR/DMp2	17724861..17724866	TCAGTC
promoter_motif	INR/DMp2	17805495..17805500	TCAGTT
promoter_motif	INR/DMp2	17884709..17884714	TCAGTC
promoter_motif	INR/DMp2	17884719..17884724	TCAGTT
promoter_motif	INR/DMp2	17917902..17917907	TCAGTC
promoter_motif	INR/DMp2	17988622..17988627	TCAGTT
promoter_motif	INR/DMp2	18049402..18049407	TCAGTC
promoter_motif	INR/DMp2	18080188..18080193	TCAGTT
promoter_motif	INR/DMp2	1821718..1821723	TCAGTT
promoter_motif	INR/DMp2	18298612..18298617	TCAGTT
promoter_motif	INR/DMp2	18331327..18331332	TCAGTC
promoter_motif	INR/DMp2	18399433..18399438	TCAGTT
promoter_motif	INR/DMp2	18416489..18416494	TCAGTT
promoter_motif	INR/DMp2	18528933..18528938	TCAGTC
promoter_motif	INR/DMp2	18751468..18751473	TCAGTT
promoter_motif	INR/DMp2	18788538..18788543	TCAGTT
promoter_motif	INR/DMp2	18794442..18794447	TCAGTC
promoter_motif	INR/DMp2	18971759..18971764	TCAGTT
promoter_motif	INR/DMp2	19082048..19082053	TCAGTT
promoter_motif	INR/DMp2	19114657..19114662	TCAGTT
promoter_motif	INR/DMp2	19201948..19201953	TCAGTT
promoter_motif	INR/DMp2	19201953..19201958	TCAGTT
promoter_motif	INR/DMp2	19242474..19242479	TCAGTT
promoter_motif	INR/DMp2	1937859..1937864	TCAGTC
promoter_motif	INR/DMp2	19415960..19415965	TCAGTC
promoter_motif	INR/DMp2	19416452..19416457	TCAGTT
promoter_motif	INR/DMp2	19416464..19416469	TCAGTT
promoter_motif	INR/DMp2	19607065..19607070	TCAGTT
promoter_motif	INR/DMp2	19607071..19607076	TCAGTT
promoter_motif	INR/DMp2	1962628..1962633	TCAGTC
promoter_motif	INR/DMp2	1974646..1974651	TCAGTC
promoter_motif	INR/DMp2	19786200..19786205	TCAGTC
promoter_motif	INR/DMp2	19786207..19786212	TCAGTC
promoter_motif	INR/DMp2	2002273..2002278	TCAGTC
promoter_motif	INR/DMp2	2002277..2002282	TCAGTC
promoter_motif	INR/DMp2	2002281..2002286	TCAGTC
promoter_motif	INR/DMp2	2002285..2002290	TCAGTC
promoter_motif	INR/DMp2	2002297..2002302	TCAGTT
promoter_motif	INR/DMp2	20042162..20042167	TCAGTT
promoter_motif	INR/DMp2	20115725..20115730	TCAGTT
promoter_motif	INR/DMp2	20128152..20128157	TCAGTT
promoter_motif	INR/DMp2	20247560..20247565	TCAGTC
promoter_motif	INR/DMp2	20357201..20357206	TCAGTT
promoter_motif	INR/DMp2	20357207..20357212	TCAGTT
promoter_motif	INR/DMp2	20544007..20544012	TCAGTC
promoter_motif	INR/DMp2	20547941..20547946	TCAGTT
promoter_motif	INR/DMp2	20565469..20565474	TCAGTT
promoter_motif	INR/DMp2	2102719..2102724	TCAGTT
promoter_motif	INR/DMp2	21268334..21268339	TCAGTT
promoter_motif	INR/DMp2	2146023..2146028	TCAGTC
promoter_motif	INR/DMp2	2146027..2146032	TCAGTC
promoter_motif	INR/DMp2	21917033..21917038	TCAGTT
promoter_motif	INR/DMp2	22034539..22034544	TCAGTT
promoter_motif	INR/DMp2	22078802..22078807	TCAGTC
promoter_motif	INR/DMp2	22210381..22210386	TCAGTC
promoter_motif	INR/DMp2	22361919..22361924	TCAGTT
promoter_motif	INR/DMp2	2248295..2248300	TCAGTT
promoter_motif	INR/DMp2	2304929..2304934	TCAGTT
promoter_motif	INR/DMp2	2322993..2322998	TCAGTT
promoter_motif	INR/DMp2	2482520..2482525	TCAGTT
promoter_motif	INR/DMp2	2552803..2552808	TCAGTT
promoter_motif	INR/DMp2	2575760..2575765	TCAGTT
promoter_motif	INR/DMp2	2587913..2587918	TCAGTT
promoter_motif	INR/DMp2	2608762..2608767	TCAGTC
promoter_motif	INR/DMp2	2690514..2690519	TCAGTT
promoter_motif	INR/DMp2	2787106..2787111	TCAGTC
promoter_motif	INR/DMp2	3136113..3136118	TCAGTT
promoter_motif	INR/DMp2	3267221..3267226	TCAGTT
promoter_motif	INR/DMp2	331468..331473	TCAGTC
promoter_motif	INR/DMp2	3354672..3354677	TCAGTC
promoter_motif	INR/DMp2	3368550..3368555	TCAGTT
promoter_motif	INR/DMp2	3424692..3424697	TCAGTT
promoter_motif	INR/DMp2	3592294..3592299	TCAGTC
promoter_motif	INR/DMp2	3766453..3766458	TCAGTC
promoter_motif	INR/DMp2	3865378..3865383	TCAGTC
promoter_motif	INR/DMp2	387522..387527	TCAGTT
promoter_motif	INR/DMp2	4100120..4100125	TCAGTT
promoter_motif	INR/DMp2	4196396..4196401	TCAGTT
promoter_motif	INR/DMp2	4241955..4241960	TCAGTT
promoter_motif	INR/DMp2	4452089..4452094	TCAGTT
promoter_motif	INR/DMp2	44810..44815	TCAGTT
promoter_motif	INR/DMp2	4511600..4511605	TCAGTC
promoter_motif	INR/DMp2	4541444..4541449	TCAGTT
promoter_motif	INR/DMp2	4560726..4560731	TCAGTT
promoter_motif	INR/DMp2	4582237..4582242	TCAGTT
promoter_motif	INR/DMp2	4601949..4601954	TCAGTC
promoter_motif	INR/DMp2	4830192..4830197	TCAGTT
promoter_motif	INR/DMp2	5199731..5199736	TCAGTC
promoter_motif	INR/DMp2	5199735..5199740	TCAGTC
promoter_motif	INR/DMp2	5202959..5202964	TCAGTC
promoter_motif	INR/DMp2	5206390..5206395	TCAGTT
promoter_motif	INR/DMp2	5211325..5211330	TCAGTT
promoter_motif	INR/DMp2	5259260..5259265	TCAGTC
promoter_motif	INR/DMp2	5304876..5304881	TCAGTT
promoter_motif	INR/DMp2	5313121..5313126	TCAGTT
promoter_motif	INR/DMp2	5340692..5340697	TCAGTC
promoter_motif	INR/DMp2	5390079..5390084	TCAGTC
promoter_motif	INR/DMp2	5488288..5488293	TCAGTT
promoter_motif	INR/DMp2	5531618..5531623	TCAGTT
promoter_motif	INR/DMp2	5607555..5607560	TCAGTT
promoter_motif	INR/DMp2	5632069..5632074	TCAGTC
promoter_motif	INR/DMp2	5649676..5649681	TCAGTC
promoter_motif	INR/DMp2	5668951..5668956	TCAGTT
promoter_motif	INR/DMp2	5796017..5796022	TCAGTC
promoter_motif	INR/DMp2	5842230..5842235	TCAGTC
promoter_motif	INR/DMp2	5907204..5907209	TCAGTC
promoter_motif	INR/DMp2	5961995..5962000	TCAGTT
promoter_motif	INR/DMp2	5968884..5968889	TCAGTT
promoter_motif	INR/DMp2	5971512..5971517	TCAGTC
promoter_motif	INR/DMp2	5975397..5975402	TCAGTC
promoter_motif	INR/DMp2	5987900..5987905	TCAGTT
promoter_motif	INR/DMp2	6131348..6131353	TCAGTT
promoter_motif	INR/DMp2	6198007..6198012	TCAGTT
promoter_motif	INR/DMp2	6246317..6246322	TCAGTT
promoter_motif	INR/DMp2	6278226..6278231	TCAGTC
promoter_motif	INR/DMp2	6278230..6278235	TCAGTC
promoter_motif	INR/DMp2	6294151..6294156	TCAGTC
promoter_motif	INR/DMp2	6294155..6294160	TCAGTC
promoter_motif	INR/DMp2	6313485..6313490	TCAGTC
promoter_motif	INR/DMp2	6313489..6313494	TCAGTC
promoter_motif	INR/DMp2	6366424..6366429	TCAGTC
promoter_motif	INR/DMp2	6366428..6366433	TCAGTC
promoter_motif	INR/DMp2	6370994..6370999	TCAGTC
promoter_motif	INR/DMp2	6370998..6371003	TCAGTC
promoter_motif	INR/DMp2	6372895..6372900	TCAGTC
promoter_motif	INR/DMp2	6372899..6372904	TCAGTC
promoter_motif	INR/DMp2	6422982..6422987	TCAGTC
promoter_motif	INR/DMp2	6555488..6555493	TCAGTT
promoter_motif	INR/DMp2	6634035..6634040	TCAGTT
promoter_motif	INR/DMp2	664059..664064	TCAGTT
promoter_motif	INR/DMp2	6880518..6880523	TCAGTT
promoter_motif	INR/DMp2	6963445..6963450	TCAGTC
promoter_motif	INR/DMp2	7120488..7120493	TCAGTC
promoter_motif	INR/DMp2	7160922..7160927	TCAGTT
promoter_motif	INR/DMp2	7526258..7526263	TCAGTT
promoter_motif	INR/DMp2	7616182..7616187	TCAGTC
promoter_motif	INR/DMp2	7767248..7767253	TCAGTC
promoter_motif	INR/DMp2	788504..788509	TCAGTT
promoter_motif	INR/DMp2	7931539..7931544	TCAGTT
promoter_motif	INR/DMp2	8087233..8087238	TCAGTT
promoter_motif	INR/DMp2	8087239..8087244	TCAGTT
promoter_motif	INR/DMp2	8124633..8124638	TCAGTT
promoter_motif	INR/DMp2	824902..824907	TCAGTT
promoter_motif	INR/DMp2	8371151..8371156	TCAGTC
promoter_motif	INR/DMp2	8758145..8758150	TCAGTC
promoter_motif	INR/DMp2	8772756..8772761	TCAGTT
promoter_motif	INR/DMp2	8819204..8819209	TCAGTT
promoter_motif	INR/DMp2	8868282..8868287	TCAGTT
promoter_motif	INR/DMp2	9002724..9002729	TCAGTC
promoter_motif	INR/DMp2	9049032..9049037	TCAGTT
promoter_motif	INR/DMp2	9110916..9110921	TCAGTT
promoter_motif	INR/DMp2	9110927..9110932	TCAGTT
promoter_motif	INR/DMp2	9117304..9117309	TCAGTT
promoter_motif	INR/DMp2	920716..920721	TCAGTC
promoter_motif	INR/DMp2	920725..920730	TCAGTT
promoter_motif	INR/DMp2	920730..920735	TCAGTT
promoter_motif	INR/DMp2	9250670..9250675	TCAGTT
promoter_motif	INR/DMp2	9390217..9390222	TCAGTT
promoter_motif	INR/DMp2	9534652..9534657	TCAGTT
promoter_motif	INR/DMp2	9544789..9544794	TCAGTC
promoter_motif	INR/DMp2	9588219..9588224	TCAGTC
promoter_motif	INR/DMp2	9773909..9773914	TCAGTC
promoter_motif	INR/DMp2	9858908..9858913	TCAGTT
promoter_motif	INR/DMp2	9955645..9955650	TCAGTT
promoter_motif	INR/DMp2	9964896..9964901	TCAGTC
promoter_motif	INR/DMp2	9964908..9964913	TCAGTT
promoter_motif	INR1/DMp3	10680919..10680925	TCATTCG
promoter_motif	INR1/DMp3	11770734..11770740	TCATTCG
promoter_motif	INR1/DMp3	11953846..11953852	TCATTCG
promoter_motif	INR1/DMp3	1216385..1216391	TCATTCG
promoter_motif	INR1/DMp3	15900183..15900189	TCATTCG
promoter_motif	INR1/DMp3	16549033..16549039	TCATTCG
promoter_motif	INR1/DMp3	1725340..1725346	TCATTCG
promoter_motif	INR1/DMp3	18215205..18215211	TCATTCG
promoter_motif	INR1/DMp3	1964587..1964593	TCATTCG
promoter_motif	INR1/DMp3	20547959..20547965	TCATTCG
promoter_motif	INR1/DMp3	2552808..2552814	TCATTCG
promoter_motif	INR1/DMp3	4833164..4833170	TCATTCG
promoter_motif	INR1/DMp3	5611807..5611813	TCATTCG
promoter_motif	INR1/DMp3	5649654..5649660	TCATTCG
promoter_motif	INR1/DMp3	6434813..6434819	TCATTCG
promoter_motif	INR1/DMp3	8165427..8165433	TCATTCG
promoter_motif	INR1/DMp3	8792027..8792033	TCATTCG
promoter_motif	DPE/DMp4	1078843..1078850	TCGGTTCG
promoter_motif	DPE/DMp4	10938809..10938816	GCGGTTCG
promoter_motif	DPE/DMp4	13457884..13457891	TCGGTTGT
promoter_motif	DPE/DMp4	14733441..14733448	TCGGTTCT
promoter_motif	DPE/DMp4	16615408..16615415	TCGGTTCG
promoter_motif	DPE/DMp4	17320053..17320060	GCGGTTCG
promoter_motif	DPE/DMp4	18428723..18428730	GCGGTTGT
promoter_motif	DPE/DMp4	1974672..1974679	GCGGTTCG
promoter_motif	DPE/DMp4	322254..322261	TCGGTTGT
promoter_motif	DPE/DMp4	3830252..3830259	GCGGTTGT
promoter_motif	DPE/DMp4	4171856..4171863	TCGGTTGG
promoter_motif	DPE/DMp4	44781..44788	TCGGTTGT
promoter_motif	DPE/DMp4	44786..44793	TCGGTTCG
promoter_motif	DPE/DMp4	5712625..5712632	TCGGTTCG
promoter_motif	DPE/DMp4	7814134..7814141	GCGGTTGG
promoter_motif	DPE/DMp4	9029023..9029030	TCGGTTGT
promoter_motif	DPE/DMp4	9513809..9513816	TCGGTTCT
promoter_motif	DPE1/DMp5	10651667..10651673	CGGACGT
promoter_motif	DPE1/DMp5	15393069..15393075	CGGACGT
promoter_motif	DPE1/DMp5	1580686..1580692	CGGACGT
promoter_motif	DPE1/DMp5	15998941..15998947	CGGACGT
promoter_motif	DPE1/DMp5	22034510..22034516	CGGACGT
promoter_motif	DPE1/DMp5	3766481..3766487	CGGACGT
promoter_motif	DPE1/DMp5	5860340..5860346	CGGACGT
promoter_motif	DPE1/DMp5	6173269..6173275	CGGACGT
promoter_motif	DPE1/DMp5	6762554..6762560	CGGACGT
promoter_motif	DPE1/DMp5	6963473..6963479	CGGACGT
promoter_motif	DPE1/DMp5	8000070..8000076	CGGACGT
promoter_motif	DPE1/DMp5	9137209..9137215	CGGACGT
promoter_motif	DMv1	11464402..11464408	CAACCCT
promoter_motif	DMv1	1202908..1202914	CAGCCCT
promoter_motif	DMv1	12523889..12523895	CAGCCCT
promoter_motif	DMv1	13153009..13153015	CAGCCCT
promoter_motif	DMv1	13279276..13279282	CAACCCT
promoter_motif	DMv1	13281477..13281483	CAGCCCT
promoter_motif	DMv1	13651162..13651168	CAGCCCT
promoter_motif	DMv1	13890328..13890334	CAACCCT
promoter_motif	DMv1	14978737..14978743	CAGCCCT
promoter_motif	DMv1	15033470..15033476	CAACCCT
promoter_motif	DMv1	15786151..15786157	CAGCCCT
promoter_motif	DMv1	16681062..16681068	CAGCCCT
promoter_motif	DMv1	17738992..17738998	CAACCCT
promoter_motif	DMv1	1802851..1802857	CAGCCCT
promoter_motif	DMv1	1802905..1802911	CAACCCT
promoter_motif	DMv1	19162935..19162941	CAGCCCT
promoter_motif	DMv1	19459639..19459645	CAACCCT
promoter_motif	DMv1	19495927..19495933	CAACCCT
promoter_motif	DMv1	19922236..19922242	CAGCCCT
promoter_motif	DMv1	21221337..21221343	CAACCCT
promoter_motif	DMv1	21482556..21482562	CAACCCT
promoter_motif	DMv1	21488648..21488654	CAACCCT
promoter_motif	DMv1	21494756..21494762	CAACCCT
promoter_motif	DMv1	5314915..5314921	CAGCCCT
promoter_motif	DMv1	5611819..5611825	CAACCCT
promoter_motif	DMv1	6147302..6147308	CAACCCT
promoter_motif	DMv1	7795350..7795356	CAACCCT
promoter_motif	DMv1	7827747..7827753	CAACCCT
promoter_motif	DMv2	11047815..11047822	TGGTAACA
promoter_motif	DMv2	11470905..11470912	TGGCAACA
promoter_motif	DMv2	12490084..12490091	TGGCAACA
promoter_motif	DMv2	13511013..13511020	TGGCAACG
promoter_motif	DMv2	13894236..13894243	TGGCAACA
promoter_motif	DMv2	13941498..13941505	TGGCAACA
promoter_motif	DMv2	13942737..13942744	TGGCAACA
promoter_motif	DMv2	13944006..13944013	TGGCAACA
promoter_motif	DMv2	13945275..13945282	TGGCAACA
promoter_motif	DMv2	13946544..13946551	TGGCAACA
promoter_motif	DMv2	13947814..13947821	TGGCAACA
promoter_motif	DMv2	13949083..13949090	TGGCAACA
promoter_motif	DMv2	13950352..13950359	TGGCAACA
promoter_motif	DMv2	13954160..13954167	TGGCAACA
promoter_motif	DMv2	13955428..13955435	TGGCAACA
promoter_motif	DMv2	14094217..14094224	TGGCAACG
promoter_motif	DMv2	16297516..16297523	TGGTAACG
promoter_motif	DMv2	16836901..16836908	TGGTAACA
promoter_motif	DMv2	17530082..17530089	TGGTAACA
promoter_motif	DMv2	18620605..18620612	TGGCAACA
promoter_motif	DMv2	19385985..19385992	TGGCAACG
promoter_motif	DMv2	20902987..20902994	TGGTAACA
promoter_motif	DMv2	2238672..2238679	TGGCAACG
promoter_motif	DMv2	523521..523528	TGGCAACG
promoter_motif	DMv2	5646551..5646558	TGGCAACA
promoter_motif	DMv2	7628942..7628949	TGGCAACG
promoter_motif	DMv2	8137351..8137358	TGGTAACA
promoter_motif	DMv2	8330838..8330845	TGGCAACA
promoter_motif	DMv2	8486078..8486085	TGGCAACG
promoter_motif	DMv3	10751701..10751708	CACCACTA
promoter_motif	DMv3	11219318..11219325	CATCGCTA
promoter_motif	DMv3	11377501..11377508	CATCACTA
promoter_motif	DMv3	11762932..11762939	CATCACTA
promoter_motif	DMv3	11781310..11781317	CATCTCTA
promoter_motif	DMv3	11782406..11782413	CATCTCTA
promoter_motif	DMv3	12357126..12357133	CATCCCTA
promoter_motif	DMv3	12489660..12489667	CATCGCTA
promoter_motif	DMv3	12490063..12490070	CATCTCTA
promoter_motif	DMv3	1264589..1264596	CACCGCTA
promoter_motif	DMv3	12695748..12695755	CACCACTA
promoter_motif	DMv3	12801142..12801149	CATCACTA
promoter_motif	DMv3	12988506..12988513	CATCCCTA
promoter_motif	DMv3	13106377..13106384	CACCTCTA
promoter_motif	DMv3	13612313..13612320	CATCACTA
promoter_motif	DMv3	13676241..13676248	CATCTCTA
promoter_motif	DMv3	14136831..14136838	CATCTCTA
promoter_motif	DMv3	14474645..14474652	CATCCCTA
promoter_motif	DMv3	14817549..14817556	CATCACTA
promoter_motif	DMv3	15343916..15343923	CATCACTA
promoter_motif	DMv3	15376389..15376396	CATCTCTA
promoter_motif	DMv3	15376407..15376414	CACCACTA
promoter_motif	DMv3	15476900..15476907	CATCCCTA
promoter_motif	DMv3	15477164..15477171	CACCTCTA
promoter_motif	DMv3	15591525..15591532	CATCCCTA
promoter_motif	DMv3	15693615..15693622	CATCCCTA
promoter_motif	DMv3	15729489..15729496	CACCTCTA
promoter_motif	DMv3	15738501..15738508	CACCTCTA
promoter_motif	DMv3	15786222..15786229	CATCTCTA
promoter_motif	DMv3	16303073..16303080	CACCGCTA
promoter_motif	DMv3	16316834..16316841	CATCTCTA
promoter_motif	DMv3	16504742..16504749	CACCTCTA
promoter_motif	DMv3	16534428..16534435	CATCTCTA
promoter_motif	DMv3	16645937..16645944	CATCACTA
promoter_motif	DMv3	1667776..1667783	CATCGCTA
promoter_motif	DMv3	16972868..16972875	CACCTCTA
promoter_motif	DMv3	16999887..16999894	CATCACTA
promoter_motif	DMv3	17530327..17530334	CATCCCTA
promoter_motif	DMv3	1759939..1759946	CATCACTA
promoter_motif	DMv3	1773602..1773609	CACCTCTA
promoter_motif	DMv3	17984525..17984532	CACCTCTA
promoter_motif	DMv3	17996020..17996027	CATCACTA
promoter_motif	DMv3	18286806..18286813	CATCTCTA
promoter_motif	DMv3	18542211..18542218	CACCTCTA
promoter_motif	DMv3	19389545..19389552	CACCTCTA
promoter_motif	DMv3	19638364..19638371	CATCGCTA
promoter_motif	DMv3	19746070..19746077	CACCACTA
promoter_motif	DMv3	20064276..20064283	CATCCCTA
promoter_motif	DMv3	20906508..20906515	CACCCCTA
promoter_motif	DMv3	21501185..21501192	CATCCCTA
promoter_motif	DMv3	2234144..2234151	CATCACTA
promoter_motif	DMv3	2341922..2341929	CATCACTA
promoter_motif	DMv3	2598602..2598609	CATCACTA
promoter_motif	DMv3	3843022..3843029	CATCACTA
promoter_motif	DMv3	4216643..4216650	CATCACTA
promoter_motif	DMv3	4260425..4260432	CATCTCTA
promoter_motif	DMv3	4826738..4826745	CACCTCTA
promoter_motif	DMv3	4830218..4830225	CACCTCTA
promoter_motif	DMv3	529919..529926	CACCTCTA
promoter_motif	DMv3	5560104..5560111	CATCTCTA
promoter_motif	DMv3	5565842..5565849	CATCTCTA
promoter_motif	DMv3	5658587..5658594	CATCACTA
promoter_motif	DMv3	5698727..5698734	CATCTCTA
promoter_motif	DMv3	5836647..5836654	CATCTCTA
promoter_motif	DMv3	5839725..5839732	CATCTCTA
promoter_motif	DMv3	5860285..5860292	CACCTCTA
promoter_motif	DMv3	5931916..5931923	CACCTCTA
promoter_motif	DMv3	6195316..6195323	CATCGCTA
promoter_motif	DMv3	6589034..6589041	CATCCCTA
promoter_motif	DMv3	6697704..6697711	CACCTCTA
promoter_motif	DMv3	6743779..6743786	CATCCCTA
promoter_motif	DMv3	6905183..6905190	CATCGCTA
promoter_motif	DMv3	6905383..6905390	CATCTCTA
promoter_motif	DMv3	6996330..6996337	CACCACTA
promoter_motif	DMv3	7004337..7004344	CATCTCTA
promoter_motif	DMv3	7217804..7217811	CATCACTA
promoter_motif	DMv3	7468597..7468604	CATCTCTA
promoter_motif	DMv3	7622802..7622809	CATCCCTA
promoter_motif	DMv3	7628469..7628476	CATCGCTA
promoter_motif	DMv3	7788069..7788076	CATCGCTA
promoter_motif	DMv3	7795378..7795385	CATCTCTA
promoter_motif	DMv3	8452811..8452818	CATCTCTA
promoter_motif	DMv3	8500329..8500336	CATCGCTA
promoter_motif	DMv3	8614301..8614308	CATCTCTA
promoter_motif	DMv3	8614562..8614569	CATCTCTA
promoter_motif	DMv3	8800271..8800278	CATCTCTA
promoter_motif	DMv3	8979977..8979984	CATCCCTA
promoter_motif	DMv3	9000665..9000672	CATCCCTA
promoter_motif	DMv3	9050719..9050726	CATCTCTA
promoter_motif	DMv3	9057279..9057286	CATCCCTA
promoter_motif	DMv3	9090488..9090495	CATCCCTA
promoter_motif	DMv3	9167459..9167466	CACCTCTA
promoter_motif	DMv3	9976517..9976524	CATCTCTA
promoter_motif	DMv4	10262062..10262069	GGCCACAC
promoter_motif	DMv4	10404677..10404684	GGTCACAC
promoter_motif	DMv4	10662374..10662381	GGTCACAC
promoter_motif	DMv4	10662559..10662566	GGTCACAC
promoter_motif	DMv4	10771820..10771827	GGTCACAC
promoter_motif	DMv4	11002503..11002510	GGTCACAC
promoter_motif	DMv4	11263689..11263696	GGTCACAC
promoter_motif	DMv4	11474834..11474841	GGTCACAC
promoter_motif	DMv4	11493853..11493860	GGTCACAC
promoter_motif	DMv4	12477219..12477226	GGCCACAC
promoter_motif	DMv4	12486206..12486213	GGTCACAC
promoter_motif	DMv4	13190681..13190688	GGTCACAC
promoter_motif	DMv4	13231698..13231705	GGCCACAC
promoter_motif	DMv4	13307104..13307111	GGTCACAC
promoter_motif	DMv4	13457853..13457860	GGTCACAC
promoter_motif	DMv4	1364695..1364702	GGTCACAC
promoter_motif	DMv4	14726658..14726665	GGTCACAC
promoter_motif	DMv4	14961048..14961055	GGTCACAC
promoter_motif	DMv4	15033430..15033437	GGCCACAC
promoter_motif	DMv4	15597778..15597785	GGTCACAC
promoter_motif	DMv4	15598142..15598149	GGTCACAC
promoter_motif	DMv4	15643201..15643208	GGTCACAC
promoter_motif	DMv4	15680103..15680110	GGTCACAC
promoter_motif	DMv4	15743272..15743279	GGCCACAC
promoter_motif	DMv4	15747200..15747207	GGTCACAC
promoter_motif	DMv4	15751833..15751840	GGTCACAC
promoter_motif	DMv4	15827703..15827710	GGTCACAC
promoter_motif	DMv4	15834465..15834472	GGTCACAC
promoter_motif	DMv4	15839024..15839031	GGTCACAC
promoter_motif	DMv4	15891067..15891074	GGCCACAC
promoter_motif	DMv4	16454046..16454053	GGCCACAC
promoter_motif	DMv4	16534950..16534957	GGTCACAC
promoter_motif	DMv4	16694717..16694724	GGTCACAC
promoter_motif	DMv4	1752998..1753005	GGTCACAC
promoter_motif	DMv4	17550850..17550857	GGCCACAC
promoter_motif	DMv4	1755820..1755827	GGTCACAC
promoter_motif	DMv4	17801726..17801733	GGTCACAC
promoter_motif	DMv4	1817041..1817048	GGTCACAC
promoter_motif	DMv4	18279244..18279251	GGTCACAC
promoter_motif	DMv4	19137662..19137669	GGTCACAC
promoter_motif	DMv4	19386451..19386458	GGTCACAC
promoter_motif	DMv4	19517153..19517160	GGTCACAC
promoter_motif	DMv4	19532399..19532406	GGCCACAC
promoter_motif	DMv4	19532920..19532927	GGCCACAC
promoter_motif	DMv4	19577541..19577548	GGTCACAC
promoter_motif	DMv4	19587537..19587544	GGTCACAC
promoter_motif	DMv4	19595770..19595777	GGTCACAC
promoter_motif	DMv4	1974633..1974640	GGTCACAC
promoter_motif	DMv4	1988281..1988288	GGCCACAC
promoter_motif	DMv4	20262477..20262484	GGTCACAC
promoter_motif	DMv4	20899383..20899390	GGCCACAC
promoter_motif	DMv4	21216410..21216417	GGTCACAC
promoter_motif	DMv4	2156864..2156871	GGTCACAC
promoter_motif	DMv4	21857668..21857675	GGCCACAC
promoter_motif	DMv4	3028883..3028890	GGTCACAC
promoter_motif	DMv4	4445920..4445927	GGTCACAC
promoter_motif	DMv4	4580901..4580908	GGTCACAC
promoter_motif	DMv4	4596312..4596319	GGTCACAC
promoter_motif	DMv4	5216758..5216765	GGTCACAC
promoter_motif	DMv4	5315573..5315580	GGTCACAC
promoter_motif	DMv4	5658214..5658221	GGTCACAC
promoter_motif	DMv4	6113972..6113979	GGTCACAC
promoter_motif	DMv4	6259757..6259764	GGTCACAC
promoter_motif	DMv4	6577863..6577870	GGTCACAC
promoter_motif	DMv4	6738356..6738363	GGTCACAC
promoter_motif	DMv4	6907919..6907926	GGTCACAC
promoter_motif	DMv4	6998511..6998518	GGTCACAC
promoter_motif	DMv4	7988061..7988068	GGTCACAC
promoter_motif	DMv4	7988081..7988088	GGTCACAC
promoter_motif	DMv4	822165..822172	GGTCACAC
promoter_motif	DMv4	8336363..8336370	GGCCACAC
promoter_motif	DMv4	834833..834840	GGTCACAC
promoter_motif	DMv4	8355515..8355522	GGTCACAC
promoter_motif	DMv4	8997765..8997772	GGTCACAC
promoter_motif	DMv4	9043356..9043363	GGCCACAC
promoter_motif	DMv4	9052530..9052537	GGCCACAC
promoter_motif	DMv4	9150234..9150241	GGTCACAC
promoter_motif	DMv4	924600..924607	GGTCACAC
promoter_motif	DMv4	9980555..9980562	GGTCACAC
promoter_motif	DMv5	10262036..10262043	TGGTATTT
promoter_motif	DMv5	11464371..11464378	TGGTATTT
promoter_motif	DMv5	15876990..15876997	TGGTATTT
promoter_motif	DMv5	16448035..16448042	TGGTATTT
promoter_motif	DMv5	16531459..16531466	TGGTATTT
promoter_motif	DMv5	16589256..16589263	TGGTATTT
promoter_motif	DMv5	17523544..17523551	TGGTATTT
promoter_motif	DMv5	17597298..17597305	TGGTATTT
promoter_motif	DMv5	17783550..17783557	TGGTATTT
promoter_motif	DMv5	18273890..18273897	TGGTATTT
promoter_motif	DMv5	19155813..19155820	TGGTATTT
promoter_motif	DMv5	21220899..21220906	TGGTATTT
promoter_motif	DMv5	2238691..2238698	TGGTATTT
promoter_motif	DMv5	3613670..3613677	TGGTATTT
promoter_motif	DMv5	3693171..3693178	TGGTATTT
promoter_motif	DMv5	4100151..4100158	TGGTATTT
promoter_motif	DMv5	517459..517466	TGGTATTT
promoter_motif	DMv5	517470..517477	TGGTATTT
promoter_motif	DMv5	529814..529821	TGGTATTT
promoter_motif	DMv5	529900..529907	TGGTATTT
promoter_motif	DMv5	6161785..6161792	TGGTATTT
promoter_motif	DMv5	8983456..8983463	TGGTATTT
promoter_motif	DMv5	9126438..9126445	TGGTATTT
promoter_motif	DMv5	9977158..9977165	TGGTATTT
promoter_motif	GAGA/NDM1	10380732..10380738	GAGAGCG
promoter_motif	GAGA/NDM1	10440837..10440843	GAGAGCG
promoter_motif	GAGA/NDM1	10523264..10523270	GAGAGCG
promoter_motif	GAGA/NDM1	10666489..10666495	GAGAGCG
promoter_motif	GAGA/NDM1	10678596..10678602	GAGAGCG
promoter_motif	GAGA/NDM1	1129171..1129177	GAGAGCG
promoter_motif	GAGA/NDM1	1240525..1240531	GAGAGCG
promoter_motif	GAGA/NDM1	13088499..13088505	GAGAGCG
promoter_motif	GAGA/NDM1	13212617..13212623	GAGAGCG
promoter_motif	GAGA/NDM1	13633683..13633689	GAGAGCG
promoter_motif	GAGA/NDM1	15278059..15278065	GAGAGCG
promoter_motif	GAGA/NDM1	15569432..15569438	GAGAGCG
promoter_motif	GAGA/NDM1	16110846..16110852	GAGAGCG
promoter_motif	GAGA/NDM1	16227563..16227569	GAGAGCG
promoter_motif	GAGA/NDM1	16227569..16227575	GAGAGCG
promoter_motif	GAGA/NDM1	16597990..16597996	GAGAGCG
promoter_motif	GAGA/NDM1	1725269..1725275	GAGAGCG
[truncated: 42,528 more chars]
