# Supplementary material for: Complex organizational structure of the genome revealed by genome-wide analysis of single and alternative promoters in Drosophila melanogaster
Source: BMC Genomics. 2009 Jan 7;10:9. doi: 10.1186/1471-2164-10-9 (PMC2631479; doi:10.1186/1471-2164-10-9)
Supplement: Additional file 4 — Promoter motif coordinates using "combined range". This file contains all of the mapped motifs using the motif definitions and position requirements "combined range" formatted for upload to the Generic Genome Browser (GBrowse) as a custom annotation. [file 1471-2164-10-9-S4.txt]

#Zhu and Halfon (2009) Additional file 4

[general]
bump = 1
description = 1
label = 1
font2color = black

[promoter_motif]
glyph = generic
bgcolor = violet
fgcolor = violet


reference = 2L
promoter_motif	TATA/DMp1	10122798..10122804	CTATAAA
promoter_motif	TATA/DMp1	10263636..10263642	CTATAAA
promoter_motif	TATA/DMp1	10639901..10639907	CTATAAA
promoter_motif	TATA/DMp1	10643939..10643945	CTATAAA
promoter_motif	TATA/DMp1	10681943..10681949	GTATAAA
promoter_motif	TATA/DMp1	10684434..10684440	CTATAAA
promoter_motif	TATA/DMp1	10689294..10689300	GTATAAA
promoter_motif	TATA/DMp1	10698067..10698073	CTATAAA
promoter_motif	TATA/DMp1	10968237..10968243	CTATAAA
promoter_motif	TATA/DMp1	11070998..11071004	CTATAAA
promoter_motif	TATA/DMp1	11123731..11123737	GTATAAA
promoter_motif	TATA/DMp1	11486156..11486162	GTATAAA
promoter_motif	TATA/DMp1	11652422..11652428	GTATAAA
promoter_motif	TATA/DMp1	11847172..11847178	GTATAAA
promoter_motif	TATA/DMp1	11934460..11934466	GTATAAA
promoter_motif	TATA/DMp1	11936136..11936142	GTATAAA
promoter_motif	TATA/DMp1	1200178..1200184	CTATAAA
promoter_motif	TATA/DMp1	12008347..12008353	CTATAAA
promoter_motif	TATA/DMp1	12046140..12046146	CTATAAA
promoter_motif	TATA/DMp1	12423460..12423466	GTATAAA
promoter_motif	TATA/DMp1	12453265..12453271	GTATAAA
promoter_motif	TATA/DMp1	13142927..13142933	CTATAAA
promoter_motif	TATA/DMp1	13222350..13222356	GTATAAA
promoter_motif	TATA/DMp1	13246201..13246207	CTATAAA
promoter_motif	TATA/DMp1	13361568..13361574	CTATAAA
promoter_motif	TATA/DMp1	1361757..1361763	GTATAAA
promoter_motif	TATA/DMp1	13736108..13736114	GTATAAA
promoter_motif	TATA/DMp1	13833286..13833292	CTATAAA
promoter_motif	TATA/DMp1	13845348..13845354	CTATAAA
promoter_motif	TATA/DMp1	13846726..13846732	CTATAAA
promoter_motif	TATA/DMp1	13905617..13905623	CTATAAA
promoter_motif	TATA/DMp1	13923575..13923581	CTATAAA
promoter_motif	TATA/DMp1	13947497..13947503	GTATAAA
promoter_motif	TATA/DMp1	14061259..14061265	GTATAAA
promoter_motif	TATA/DMp1	14351534..14351540	GTATAAA
promoter_motif	TATA/DMp1	14381195..14381201	CTATAAA
promoter_motif	TATA/DMp1	14417372..14417378	GTATAAA
promoter_motif	TATA/DMp1	14616236..14616242	CTATAAA
promoter_motif	TATA/DMp1	14712633..14712639	GTATAAA
promoter_motif	TATA/DMp1	14737791..14737797	GTATAAA
promoter_motif	TATA/DMp1	14743224..14743230	CTATAAA
promoter_motif	TATA/DMp1	1495695..1495701	CTATAAA
promoter_motif	TATA/DMp1	1497209..1497215	CTATAAA
promoter_motif	TATA/DMp1	1520556..1520562	CTATAAA
promoter_motif	TATA/DMp1	1522646..1522652	CTATAAA
promoter_motif	TATA/DMp1	15333835..15333841	GTATAAA
promoter_motif	TATA/DMp1	15616958..15616964	GTATAAA
promoter_motif	TATA/DMp1	16329895..16329901	CTATAAA
promoter_motif	TATA/DMp1	16445256..16445262	CTATAAA
promoter_motif	TATA/DMp1	16825231..16825237	CTATAAA
promoter_motif	TATA/DMp1	18078240..18078246	GTATAAA
promoter_motif	TATA/DMp1	18138242..18138248	GTATAAA
promoter_motif	TATA/DMp1	18154821..18154827	GTATAAA
promoter_motif	TATA/DMp1	18158720..18158726	CTATAAA
promoter_motif	TATA/DMp1	18605894..18605900	CTATAAA
promoter_motif	TATA/DMp1	18612266..18612272	GTATAAA
promoter_motif	TATA/DMp1	18698656..18698662	GTATAAA
promoter_motif	TATA/DMp1	1884096..1884102	GTATAAA
promoter_motif	TATA/DMp1	1884106..1884112	GTATAAA
promoter_motif	TATA/DMp1	18954449..18954455	GTATAAA
promoter_motif	TATA/DMp1	19111811..19111817	GTATAAA
promoter_motif	TATA/DMp1	19418271..19418277	GTATAAA
promoter_motif	TATA/DMp1	19441307..19441313	CTATAAA
promoter_motif	TATA/DMp1	19912404..19912410	CTATAAA
promoter_motif	TATA/DMp1	20027884..20027890	CTATAAA
promoter_motif	TATA/DMp1	2007220..2007226	GTATAAA
promoter_motif	TATA/DMp1	20634509..20634515	CTATAAA
promoter_motif	TATA/DMp1	20818564..20818570	GTATAAA
promoter_motif	TATA/DMp1	21233748..21233754	GTATAAA
promoter_motif	TATA/DMp1	21371198..21371204	GTATAAA
promoter_motif	TATA/DMp1	21423706..21423712	GTATAAA
promoter_motif	TATA/DMp1	21428692..21428698	GTATAAA
promoter_motif	TATA/DMp1	21433814..21433820	GTATAAA
promoter_motif	TATA/DMp1	21452903..21452909	GTATAAA
promoter_motif	TATA/DMp1	21457964..21457970	GTATAAA
promoter_motif	TATA/DMp1	21463024..21463030	GTATAAA
promoter_motif	TATA/DMp1	21468067..21468073	GTATAAA
promoter_motif	TATA/DMp1	21473110..21473116	GTATAAA
promoter_motif	TATA/DMp1	21478153..21478159	GTATAAA
promoter_motif	TATA/DMp1	21483196..21483202	GTATAAA
promoter_motif	TATA/DMp1	21488347..21488353	GTATAAA
promoter_motif	TATA/DMp1	21493392..21493398	GTATAAA
promoter_motif	TATA/DMp1	21498437..21498443	GTATAAA
promoter_motif	TATA/DMp1	21503490..21503496	GTATAAA
promoter_motif	TATA/DMp1	21508535..21508541	GTATAAA
promoter_motif	TATA/DMp1	21513579..21513585	GTATAAA
promoter_motif	TATA/DMp1	21518624..21518630	GTATAAA
promoter_motif	TATA/DMp1	21523467..21523473	GTATAAA
promoter_motif	TATA/DMp1	21528310..21528316	GTATAAA
promoter_motif	TATA/DMp1	21533153..21533159	GTATAAA
promoter_motif	TATA/DMp1	21538197..21538203	GTATAAA
promoter_motif	TATA/DMp1	22239857..22239863	CTATAAA
promoter_motif	TATA/DMp1	2252382..2252388	CTATAAA
promoter_motif	TATA/DMp1	2255102..2255108	GTATAAA
promoter_motif	TATA/DMp1	2286900..2286906	CTATAAA
promoter_motif	TATA/DMp1	22918688..22918694	GTATAAA
promoter_motif	TATA/DMp1	2449006..2449012	GTATAAA
promoter_motif	TATA/DMp1	25205..25211	GTATAAA
promoter_motif	TATA/DMp1	2838382..2838388	GTATAAA
promoter_motif	TATA/DMp1	3173872..3173878	GTATAAA
promoter_motif	TATA/DMp1	3173944..3173950	CTATAAA
promoter_motif	TATA/DMp1	321270..321276	GTATAAA
promoter_motif	TATA/DMp1	3309165..3309171	GTATAAA
promoter_motif	TATA/DMp1	3478402..3478408	GTATAAA
promoter_motif	TATA/DMp1	3693223..3693229	CTATAAA
promoter_motif	TATA/DMp1	3693935..3693941	GTATAAA
promoter_motif	TATA/DMp1	3695433..3695439	CTATAAA
promoter_motif	TATA/DMp1	3825643..3825649	CTATAAA
promoter_motif	TATA/DMp1	4448665..4448671	CTATAAA
promoter_motif	TATA/DMp1	4687482..4687488	CTATAAA
promoter_motif	TATA/DMp1	4801947..4801953	CTATAAA
promoter_motif	TATA/DMp1	4937375..4937381	CTATAAA
promoter_motif	TATA/DMp1	4950789..4950795	GTATAAA
promoter_motif	TATA/DMp1	4955408..4955414	GTATAAA
promoter_motif	TATA/DMp1	5277366..5277372	GTATAAA
promoter_motif	TATA/DMp1	5329826..5329832	GTATAAA
promoter_motif	TATA/DMp1	564136..564142	CTATAAA
promoter_motif	TATA/DMp1	5885971..5885977	CTATAAA
promoter_motif	TATA/DMp1	5904710..5904716	CTATAAA
promoter_motif	TATA/DMp1	5956973..5956979	CTATAAA
promoter_motif	TATA/DMp1	5960366..5960372	CTATAAA
promoter_motif	TATA/DMp1	5967544..5967550	CTATAAA
promoter_motif	TATA/DMp1	6264514..6264520	GTATAAA
promoter_motif	TATA/DMp1	6354377..6354383	GTATAAA
promoter_motif	TATA/DMp1	6676684..6676690	GTATAAA
promoter_motif	TATA/DMp1	6870414..6870420	CTATAAA
promoter_motif	TATA/DMp1	7060792..7060798	CTATAAA
promoter_motif	TATA/DMp1	7457395..7457401	CTATAAA
promoter_motif	TATA/DMp1	7466518..7466524	CTATAAA
promoter_motif	TATA/DMp1	7497387..7497393	CTATAAA
promoter_motif	TATA/DMp1	7741562..7741568	GTATAAA
promoter_motif	TATA/DMp1	779141..779147	GTATAAA
promoter_motif	TATA/DMp1	7860859..7860865	CTATAAA
promoter_motif	TATA/DMp1	8147573..8147579	CTATAAA
promoter_motif	TATA/DMp1	8190805..8190811	CTATAAA
promoter_motif	TATA/DMp1	8242604..8242610	GTATAAA
promoter_motif	TATA/DMp1	8346588..8346594	CTATAAA
promoter_motif	TATA/DMp1	8394937..8394943	CTATAAA
promoter_motif	TATA/DMp1	8496328..8496334	CTATAAA
promoter_motif	TATA/DMp1	8506872..8506878	GTATAAA
promoter_motif	TATA/DMp1	8781278..8781284	CTATAAA
promoter_motif	TATA/DMp1	898614..898620	GTATAAA
promoter_motif	TATA/DMp1	9012159..9012165	GTATAAA
promoter_motif	TATA/DMp1	9367654..9367660	CTATAAA
promoter_motif	TATA/DMp1	9600905..9600911	CTATAAA
promoter_motif	TATA/DMp1	9767028..9767034	GTATAAA
promoter_motif	TATA/DMp1	9769035..9769041	CTATAAA
promoter_motif	INR/DMp2	10220901..10220906	TCAGTT
promoter_motif	INR/DMp2	10231675..10231680	TCAGTT
promoter_motif	INR/DMp2	10303943..10303948	TCAGTC
promoter_motif	INR/DMp2	1043213..1043218	TCAGTT
promoter_motif	INR/DMp2	10442725..10442730	TCAGTT
promoter_motif	INR/DMp2	10529416..10529421	TCAGTC
promoter_motif	INR/DMp2	10577800..10577805	TCAGTC
promoter_motif	INR/DMp2	10684394..10684399	TCAGTC
promoter_motif	INR/DMp2	10689261..10689266	TCAGTT
promoter_motif	INR/DMp2	10701455..10701460	TCAGTT
promoter_motif	INR/DMp2	10703620..10703625	TCAGTC
promoter_motif	INR/DMp2	10730234..10730239	TCAGTC
promoter_motif	INR/DMp2	10756313..10756318	TCAGTC
promoter_motif	INR/DMp2	10756318..10756323	TCAGTT
promoter_motif	INR/DMp2	1080919..1080924	TCAGTT
promoter_motif	INR/DMp2	10837507..10837512	TCAGTC
promoter_motif	INR/DMp2	10852506..10852511	TCAGTC
promoter_motif	INR/DMp2	11002060..11002065	TCAGTT
promoter_motif	INR/DMp2	1102499..1102504	TCAGTC
promoter_motif	INR/DMp2	11155713..11155718	TCAGTT
promoter_motif	INR/DMp2	1134116..1134121	TCAGTT
promoter_motif	INR/DMp2	1134699..1134704	TCAGTT
promoter_motif	INR/DMp2	1143201..1143206	TCAGTT
promoter_motif	INR/DMp2	1147828..1147833	TCAGTT
promoter_motif	INR/DMp2	11528198..11528203	TCAGTT
promoter_motif	INR/DMp2	11652441..11652446	TCAGTT
promoter_motif	INR/DMp2	11821622..11821627	TCAGTT
promoter_motif	INR/DMp2	11928567..11928572	TCAGTT
promoter_motif	INR/DMp2	11944144..11944149	TCAGTT
promoter_motif	INR/DMp2	12049424..12049429	TCAGTT
promoter_motif	INR/DMp2	12398298..12398303	TCAGTC
promoter_motif	INR/DMp2	1240036..1240041	TCAGTT
promoter_motif	INR/DMp2	12404474..12404479	TCAGTC
promoter_motif	INR/DMp2	12445919..12445924	TCAGTT
promoter_motif	INR/DMp2	12448484..12448489	TCAGTT
promoter_motif	INR/DMp2	12453662..12453667	TCAGTT
promoter_motif	INR/DMp2	12461243..12461248	TCAGTC
promoter_motif	INR/DMp2	12483582..12483587	TCAGTT
promoter_motif	INR/DMp2	12657827..12657832	TCAGTC
promoter_motif	INR/DMp2	12678604..12678609	TCAGTT
promoter_motif	INR/DMp2	12695036..12695041	TCAGTT
promoter_motif	INR/DMp2	12697791..12697796	TCAGTT
promoter_motif	INR/DMp2	12822802..12822807	TCAGTT
promoter_motif	INR/DMp2	129238..129243	TCAGTT
promoter_motif	INR/DMp2	12974367..12974372	TCAGTC
promoter_motif	INR/DMp2	12978791..12978796	TCAGTC
promoter_motif	INR/DMp2	13073850..13073855	TCAGTC
promoter_motif	INR/DMp2	13142895..13142900	TCAGTC
promoter_motif	INR/DMp2	13219968..13219973	TCAGTT
promoter_motif	INR/DMp2	13232019..13232024	TCAGTT
promoter_motif	INR/DMp2	13240120..13240125	TCAGTT
promoter_motif	INR/DMp2	1329159..1329164	TCAGTT
promoter_motif	INR/DMp2	13461780..13461785	TCAGTC
promoter_motif	INR/DMp2	13542585..13542590	TCAGTT
promoter_motif	INR/DMp2	1361725..1361730	TCAGTT
promoter_motif	INR/DMp2	13717307..13717312	TCAGTC
promoter_motif	INR/DMp2	13780179..13780184	TCAGTT
promoter_motif	INR/DMp2	13803626..13803631	TCAGTC
promoter_motif	INR/DMp2	13845288..13845293	TCAGTC
promoter_motif	INR/DMp2	13847936..13847941	TCAGTT
promoter_motif	INR/DMp2	13905650..13905655	TCAGTT
promoter_motif	INR/DMp2	13934683..13934688	TCAGTT
promoter_motif	INR/DMp2	13976766..13976771	TCAGTT
promoter_motif	INR/DMp2	14001245..14001250	TCAGTT
promoter_motif	INR/DMp2	14013746..14013751	TCAGTT
promoter_motif	INR/DMp2	14047583..14047588	TCAGTT
promoter_motif	INR/DMp2	14109299..14109304	TCAGTT
promoter_motif	INR/DMp2	14110733..14110738	TCAGTT
promoter_motif	INR/DMp2	14180679..14180684	TCAGTT
promoter_motif	INR/DMp2	1420446..1420451	TCAGTC
promoter_motif	INR/DMp2	14338247..14338252	TCAGTC
promoter_motif	INR/DMp2	14348819..14348824	TCAGTT
promoter_motif	INR/DMp2	14563742..14563747	TCAGTT
promoter_motif	INR/DMp2	14760745..14760750	TCAGTT
promoter_motif	INR/DMp2	14802349..14802354	TCAGTT
promoter_motif	INR/DMp2	14849140..14849145	TCAGTT
promoter_motif	INR/DMp2	14851741..14851746	TCAGTT
promoter_motif	INR/DMp2	1494069..1494074	TCAGTC
promoter_motif	INR/DMp2	14997553..14997558	TCAGTT
promoter_motif	INR/DMp2	15057837..15057842	TCAGTT
promoter_motif	INR/DMp2	15262819..15262824	TCAGTT
promoter_motif	INR/DMp2	15264687..15264692	TCAGTT
promoter_motif	INR/DMp2	15297355..15297360	TCAGTT
promoter_motif	INR/DMp2	15318911..15318916	TCAGTT
promoter_motif	INR/DMp2	15333867..15333872	TCAGTT
promoter_motif	INR/DMp2	15484782..15484787	TCAGTT
promoter_motif	INR/DMp2	15613344..15613349	TCAGTT
promoter_motif	INR/DMp2	15616991..15616996	TCAGTT
promoter_motif	INR/DMp2	15628674..15628679	TCAGTC
promoter_motif	INR/DMp2	15630086..15630091	TCAGTC
promoter_motif	INR/DMp2	15630090..15630095	TCAGTC
promoter_motif	INR/DMp2	15731777..15731782	TCAGTT
promoter_motif	INR/DMp2	15762405..15762410	TCAGTC
promoter_motif	INR/DMp2	15762752..15762757	TCAGTT
promoter_motif	INR/DMp2	1587140..1587145	TCAGTT
promoter_motif	INR/DMp2	15941570..15941575	TCAGTT
promoter_motif	INR/DMp2	16000519..16000524	TCAGTT
promoter_motif	INR/DMp2	16004557..16004562	TCAGTT
promoter_motif	INR/DMp2	16042016..16042021	TCAGTT
promoter_motif	INR/DMp2	16042921..16042926	TCAGTT
promoter_motif	INR/DMp2	16329926..16329931	TCAGTT
promoter_motif	INR/DMp2	16365907..16365912	TCAGTT
promoter_motif	INR/DMp2	16445279..16445284	TCAGTT
promoter_motif	INR/DMp2	16447330..16447335	TCAGTC
promoter_motif	INR/DMp2	16447336..16447341	TCAGTT
promoter_motif	INR/DMp2	16451060..16451065	TCAGTT
promoter_motif	INR/DMp2	16496769..16496774	TCAGTC
promoter_motif	INR/DMp2	16549947..16549952	TCAGTT
promoter_motif	INR/DMp2	16790715..16790720	TCAGTT
promoter_motif	INR/DMp2	16807317..16807322	TCAGTT
promoter_motif	INR/DMp2	16816663..16816668	TCAGTT
promoter_motif	INR/DMp2	16837199..16837204	TCAGTT
promoter_motif	INR/DMp2	16848711..16848716	TCAGTC
promoter_motif	INR/DMp2	16852363..16852368	TCAGTT
promoter_motif	INR/DMp2	16869471..16869476	TCAGTC
promoter_motif	INR/DMp2	16869475..16869480	TCAGTT
promoter_motif	INR/DMp2	16900441..16900446	TCAGTC
promoter_motif	INR/DMp2	17087620..17087625	TCAGTC
promoter_motif	INR/DMp2	17176605..17176610	TCAGTT
promoter_motif	INR/DMp2	17178768..17178773	TCAGTT
promoter_motif	INR/DMp2	17180322..17180327	TCAGTT
promoter_motif	INR/DMp2	17292214..17292219	TCAGTT
promoter_motif	INR/DMp2	1729577..1729582	TCAGTT
promoter_motif	INR/DMp2	17389339..17389344	TCAGTT
promoter_motif	INR/DMp2	17428192..17428197	TCAGTT
promoter_motif	INR/DMp2	17433874..17433879	TCAGTT
promoter_motif	INR/DMp2	17455910..17455915	TCAGTT
promoter_motif	INR/DMp2	17497200..17497205	TCAGTC
promoter_motif	INR/DMp2	18122560..18122565	TCAGTT
promoter_motif	INR/DMp2	18154854..18154859	TCAGTT
promoter_motif	INR/DMp2	18184627..18184632	TCAGTC
promoter_motif	INR/DMp2	18257909..18257914	TCAGTT
promoter_motif	INR/DMp2	1826057..1826062	TCAGTC
promoter_motif	INR/DMp2	18320105..18320110	TCAGTC
promoter_motif	INR/DMp2	18571658..18571663	TCAGTT
promoter_motif	INR/DMp2	18670036..18670041	TCAGTT
promoter_motif	INR/DMp2	18819330..18819335	TCAGTT
promoter_motif	INR/DMp2	18823577..18823582	TCAGTC
promoter_motif	INR/DMp2	18826773..18826778	TCAGTT
promoter_motif	INR/DMp2	18831215..18831220	TCAGTC
promoter_motif	INR/DMp2	18844574..18844579	TCAGTT
promoter_motif	INR/DMp2	18845183..18845188	TCAGTC
promoter_motif	INR/DMp2	19027710..19027715	TCAGTC
promoter_motif	INR/DMp2	19069847..19069852	TCAGTC
promoter_motif	INR/DMp2	19083318..19083323	TCAGTT
promoter_motif	INR/DMp2	1911742..1911747	TCAGTT
promoter_motif	INR/DMp2	19120295..19120300	TCAGTT
promoter_motif	INR/DMp2	19127260..19127265	TCAGTT
promoter_motif	INR/DMp2	19370457..19370462	TCAGTT
promoter_motif	INR/DMp2	19398474..19398479	TCAGTT
promoter_motif	INR/DMp2	19414470..19414475	TCAGTT
promoter_motif	INR/DMp2	19423546..19423551	TCAGTC
promoter_motif	INR/DMp2	19426405..19426410	TCAGTT
promoter_motif	INR/DMp2	19427205..19427210	TCAGTC
promoter_motif	INR/DMp2	19441275..19441280	TCAGTC
promoter_motif	INR/DMp2	19538427..19538432	TCAGTT
promoter_motif	INR/DMp2	19758621..19758626	TCAGTC
promoter_motif	INR/DMp2	19962681..19962686	TCAGTT
promoter_motif	INR/DMp2	19967680..19967685	TCAGTC
promoter_motif	INR/DMp2	20085061..20085066	TCAGTT
promoter_motif	INR/DMp2	20341851..20341856	TCAGTT
promoter_motif	INR/DMp2	20399391..20399396	TCAGTT
promoter_motif	INR/DMp2	20643259..20643264	TCAGTT
promoter_motif	INR/DMp2	20714601..20714606	TCAGTC
promoter_motif	INR/DMp2	20797042..20797047	TCAGTT
promoter_motif	INR/DMp2	20824439..20824444	TCAGTC
promoter_motif	INR/DMp2	20825534..20825539	TCAGTC
promoter_motif	INR/DMp2	20840799..20840804	TCAGTT
promoter_motif	INR/DMp2	20840810..20840815	TCAGTT
promoter_motif	INR/DMp2	20849341..20849346	TCAGTT
promoter_motif	INR/DMp2	21104597..21104602	TCAGTC
promoter_motif	INR/DMp2	21158887..21158892	TCAGTT
promoter_motif	INR/DMp2	21202721..21202726	TCAGTT
promoter_motif	INR/DMp2	21291954..21291959	TCAGTT
promoter_motif	INR/DMp2	21371230..21371235	TCAGTT
promoter_motif	INR/DMp2	2147517..2147522	TCAGTT
promoter_motif	INR/DMp2	2155758..2155763	TCAGTT
promoter_motif	INR/DMp2	21618769..21618774	TCAGTT
promoter_motif	INR/DMp2	21632585..21632590	TCAGTC
promoter_motif	INR/DMp2	21757458..21757463	TCAGTT
promoter_motif	INR/DMp2	21828589..21828594	TCAGTC
promoter_motif	INR/DMp2	21828593..21828598	TCAGTC
promoter_motif	INR/DMp2	22105518..22105523	TCAGTT
promoter_motif	INR/DMp2	22134333..22134338	TCAGTC
promoter_motif	INR/DMp2	2222088..2222093	TCAGTT
promoter_motif	INR/DMp2	22311930..22311935	TCAGTT
promoter_motif	INR/DMp2	2242377..2242382	TCAGTT
promoter_motif	INR/DMp2	2364718..2364723	TCAGTC
promoter_motif	INR/DMp2	2454737..2454742	TCAGTC
promoter_motif	INR/DMp2	2492934..2492939	TCAGTT
promoter_motif	INR/DMp2	2669805..2669810	TCAGTT
promoter_motif	INR/DMp2	2730127..2730132	TCAGTC
promoter_motif	INR/DMp2	273960..273965	TCAGTT
promoter_motif	INR/DMp2	2739969..2739974	TCAGTC
promoter_motif	INR/DMp2	2740996..2741001	TCAGTT
promoter_motif	INR/DMp2	2744951..2744956	TCAGTC
promoter_motif	INR/DMp2	2752801..2752806	TCAGTC
promoter_motif	INR/DMp2	2845724..2845729	TCAGTC
promoter_motif	INR/DMp2	2855304..2855309	TCAGTT
promoter_motif	INR/DMp2	2862537..2862542	TCAGTC
promoter_motif	INR/DMp2	295107..295112	TCAGTC
promoter_motif	INR/DMp2	2959145..2959150	TCAGTT
promoter_motif	INR/DMp2	3043952..3043957	TCAGTC
promoter_motif	INR/DMp2	3108139..3108144	TCAGTT
promoter_motif	INR/DMp2	3109669..3109674	TCAGTT
promoter_motif	INR/DMp2	3279467..3279472	TCAGTC
promoter_motif	INR/DMp2	3280520..3280525	TCAGTT
promoter_motif	INR/DMp2	3294702..3294707	TCAGTC
promoter_motif	INR/DMp2	3330938..3330943	TCAGTC
promoter_motif	INR/DMp2	3357662..3357667	TCAGTT
promoter_motif	INR/DMp2	3375724..3375729	TCAGTT
promoter_motif	INR/DMp2	3525131..3525136	TCAGTT
promoter_motif	INR/DMp2	3539733..3539738	TCAGTT
promoter_motif	INR/DMp2	3606745..3606750	TCAGTT
promoter_motif	INR/DMp2	3621681..3621686	TCAGTC
promoter_motif	INR/DMp2	3639917..3639922	TCAGTT
promoter_motif	INR/DMp2	3656948..3656953	TCAGTC
promoter_motif	INR/DMp2	3693884..3693889	TCAGTT
promoter_motif	INR/DMp2	3695401..3695406	TCAGTT
promoter_motif	INR/DMp2	3699087..3699092	TCAGTT
promoter_motif	INR/DMp2	3707057..3707062	TCAGTT
promoter_motif	INR/DMp2	3712844..3712849	TCAGTC
promoter_motif	INR/DMp2	3717711..3717716	TCAGTC
promoter_motif	INR/DMp2	3718185..3718190	TCAGTT
promoter_motif	INR/DMp2	3771705..3771710	TCAGTC
promoter_motif	INR/DMp2	3778936..3778941	TCAGTT
promoter_motif	INR/DMp2	3805682..3805687	TCAGTT
promoter_motif	INR/DMp2	402193..402198	TCAGTT
promoter_motif	INR/DMp2	4121701..4121706	TCAGTC
promoter_motif	INR/DMp2	4149276..4149281	TCAGTT
promoter_motif	INR/DMp2	4257568..4257573	TCAGTT
promoter_motif	INR/DMp2	4324584..4324589	TCAGTT
promoter_motif	INR/DMp2	4333913..4333918	TCAGTT
promoter_motif	INR/DMp2	4333924..4333929	TCAGTT
promoter_motif	INR/DMp2	4477019..4477024	TCAGTT
promoter_motif	INR/DMp2	4643123..4643128	TCAGTT
promoter_motif	INR/DMp2	4687514..4687519	TCAGTT
promoter_motif	INR/DMp2	4821774..4821779	TCAGTT
promoter_motif	INR/DMp2	4821788..4821793	TCAGTC
promoter_motif	INR/DMp2	4883116..4883121	TCAGTT
promoter_motif	INR/DMp2	4892115..4892120	TCAGTT
promoter_motif	INR/DMp2	4892120..4892125	TCAGTT
promoter_motif	INR/DMp2	4906756..4906761	TCAGTT
promoter_motif	INR/DMp2	4945347..4945352	TCAGTT
promoter_motif	INR/DMp2	4999497..4999502	TCAGTT
promoter_motif	INR/DMp2	5004918..5004923	TCAGTC
promoter_motif	INR/DMp2	5044455..5044460	TCAGTC
promoter_motif	INR/DMp2	5045388..5045393	TCAGTT
promoter_motif	INR/DMp2	5060815..5060820	TCAGTT
promoter_motif	INR/DMp2	5064372..5064377	TCAGTT
promoter_motif	INR/DMp2	5066031..5066036	TCAGTT
promoter_motif	INR/DMp2	523466..523471	TCAGTT
promoter_motif	INR/DMp2	5329858..5329863	TCAGTT
promoter_motif	INR/DMp2	545129..545134	TCAGTT
promoter_motif	INR/DMp2	5461639..5461644	TCAGTT
promoter_motif	INR/DMp2	577487..577492	TCAGTC
promoter_motif	INR/DMp2	5886001..5886006	TCAGTT
promoter_motif	INR/DMp2	5886006..5886011	TCAGTT
promoter_motif	INR/DMp2	5960334..5960339	TCAGTC
promoter_motif	INR/DMp2	6012352..6012357	TCAGTT
promoter_motif	INR/DMp2	6019395..6019400	TCAGTT
promoter_motif	INR/DMp2	6109666..6109671	TCAGTC
promoter_motif	INR/DMp2	6155074..6155079	TCAGTT
promoter_motif	INR/DMp2	6308852..6308857	TCAGTT
promoter_motif	INR/DMp2	6351025..6351030	TCAGTT
promoter_motif	INR/DMp2	6423302..6423307	TCAGTT
promoter_motif	INR/DMp2	6472066..6472071	TCAGTT
promoter_motif	INR/DMp2	6494524..6494529	TCAGTC
promoter_motif	INR/DMp2	6546969..6546974	TCAGTT
promoter_motif	INR/DMp2	6601063..6601068	TCAGTT
promoter_motif	INR/DMp2	6611406..6611411	TCAGTT
promoter_motif	INR/DMp2	6632397..6632402	TCAGTT
promoter_motif	INR/DMp2	6632401..6632406	TCAGTC
promoter_motif	INR/DMp2	6673331..6673336	TCAGTT
promoter_motif	INR/DMp2	67042..67047	TCAGTT
promoter_motif	INR/DMp2	6709077..6709082	TCAGTT
promoter_motif	INR/DMp2	6709083..6709088	TCAGTT
promoter_motif	INR/DMp2	6716175..6716180	TCAGTT
promoter_motif	INR/DMp2	6716179..6716184	TCAGTC
promoter_motif	INR/DMp2	6759635..6759640	TCAGTC
promoter_motif	INR/DMp2	6794592..6794597	TCAGTC
promoter_motif	INR/DMp2	6803012..6803017	TCAGTT
promoter_motif	INR/DMp2	6822316..6822321	TCAGTC
promoter_motif	INR/DMp2	6914135..6914140	TCAGTC
promoter_motif	INR/DMp2	6921663..6921668	TCAGTT
promoter_motif	INR/DMp2	6921668..6921673	TCAGTC
promoter_motif	INR/DMp2	6957014..6957019	TCAGTT
promoter_motif	INR/DMp2	7067999..7068004	TCAGTT
promoter_motif	INR/DMp2	714979..714984	TCAGTC
promoter_motif	INR/DMp2	7240514..7240519	TCAGTT
promoter_motif	INR/DMp2	7277165..7277170	TCAGTC
promoter_motif	INR/DMp2	7307159..7307164	TCAGTT
promoter_motif	INR/DMp2	7410915..7410920	TCAGTT
promoter_motif	INR/DMp2	7433493..7433498	TCAGTT
promoter_motif	INR/DMp2	7466548..7466553	TCAGTT
promoter_motif	INR/DMp2	7544420..7544425	TCAGTT
promoter_motif	INR/DMp2	7608388..7608393	TCAGTC
promoter_motif	INR/DMp2	7666050..7666055	TCAGTT
promoter_motif	INR/DMp2	7702805..7702810	TCAGTT
promoter_motif	INR/DMp2	7711487..7711492	TCAGTT
promoter_motif	INR/DMp2	7726296..7726301	TCAGTT
promoter_motif	INR/DMp2	7732665..7732670	TCAGTC
promoter_motif	INR/DMp2	7732672..7732677	TCAGTT
promoter_motif	INR/DMp2	7738805..7738810	TCAGTC
promoter_motif	INR/DMp2	7738812..7738817	TCAGTT
promoter_motif	INR/DMp2	7741531..7741536	TCAGTT
promoter_motif	INR/DMp2	7753147..7753152	TCAGTT
promoter_motif	INR/DMp2	7754198..7754203	TCAGTC
promoter_motif	INR/DMp2	7814353..7814358	TCAGTT
promoter_motif	INR/DMp2	7879547..7879552	TCAGTC
promoter_motif	INR/DMp2	7887506..7887511	TCAGTC
promoter_motif	INR/DMp2	8012772..8012777	TCAGTT
promoter_motif	INR/DMp2	8082962..8082967	TCAGTC
promoter_motif	INR/DMp2	8083420..8083425	TCAGTT
promoter_motif	INR/DMp2	8088304..8088309	TCAGTC
promoter_motif	INR/DMp2	8147821..8147826	TCAGTT
promoter_motif	INR/DMp2	8148948..8148953	TCAGTT
promoter_motif	INR/DMp2	8205125..8205130	TCAGTT
promoter_motif	INR/DMp2	8206184..8206189	TCAGTT
promoter_motif	INR/DMp2	8206190..8206195	TCAGTC
promoter_motif	INR/DMp2	8327456..8327461	TCAGTT
promoter_motif	INR/DMp2	8346620..8346625	TCAGTT
promoter_motif	INR/DMp2	8361197..8361202	TCAGTT
promoter_motif	INR/DMp2	8419872..8419877	TCAGTC
promoter_motif	INR/DMp2	8433595..8433600	TCAGTC
promoter_motif	INR/DMp2	8496301..8496306	TCAGTT
promoter_motif	INR/DMp2	8506831..8506836	TCAGTC
promoter_motif	INR/DMp2	8529141..8529146	TCAGTT
promoter_motif	INR/DMp2	8691203..8691208	TCAGTT
promoter_motif	INR/DMp2	8776254..8776259	TCAGTT
promoter_motif	INR/DMp2	8781248..8781253	TCAGTT
promoter_motif	INR/DMp2	8933962..8933967	TCAGTT
promoter_motif	INR/DMp2	8958118..8958123	TCAGTT
promoter_motif	INR/DMp2	8958122..8958127	TCAGTC
promoter_motif	INR/DMp2	8962365..8962370	TCAGTT
promoter_motif	INR/DMp2	8984867..8984872	TCAGTT
promoter_motif	INR/DMp2	9010589..9010594	TCAGTT
promoter_motif	INR/DMp2	9071159..9071164	TCAGTT
promoter_motif	INR/DMp2	9164230..9164235	TCAGTC
promoter_motif	INR/DMp2	922793..922798	TCAGTC
promoter_motif	INR/DMp2	9256565..9256570	TCAGTC
promoter_motif	INR/DMp2	9337809..9337814	TCAGTC
promoter_motif	INR/DMp2	9387403..9387408	TCAGTT
promoter_motif	INR/DMp2	9437504..9437509	TCAGTC
promoter_motif	INR/DMp2	9437514..9437519	TCAGTC
promoter_motif	INR/DMp2	9528501..9528506	TCAGTC
promoter_motif	INR/DMp2	9566758..9566763	TCAGTT
promoter_motif	INR/DMp2	9699290..9699295	TCAGTC
promoter_motif	INR/DMp2	9888026..9888031	TCAGTT
promoter_motif	INR1/DMp3	10122764..10122770	TCATTCG
promoter_motif	INR1/DMp3	10474343..10474349	TCATTCG
promoter_motif	INR1/DMp3	10581672..10581678	TCATTCG
promoter_motif	INR1/DMp3	116099..116105	TCATTCG
promoter_motif	INR1/DMp3	14027008..14027014	TCATTCG
promoter_motif	INR1/DMp3	15425568..15425574	TCATTCG
promoter_motif	INR1/DMp3	16485980..16485986	TCATTCG
promoter_motif	INR1/DMp3	18987272..18987278	TCATTCG
promoter_motif	INR1/DMp3	21629921..21629927	TCATTCG
promoter_motif	INR1/DMp3	2376167..2376173	TCATTCG
promoter_motif	INR1/DMp3	3313352..3313358	TCATTCG
promoter_motif	INR1/DMp3	479678..479684	TCATTCG
promoter_motif	INR1/DMp3	5925920..5925926	TCATTCG
promoter_motif	INR1/DMp3	5980094..5980100	TCATTCG
promoter_motif	INR1/DMp3	6100377..6100383	TCATTCG
promoter_motif	INR1/DMp3	6800841..6800847	TCATTCG
promoter_motif	INR1/DMp3	6802796..6802802	TCATTCG
promoter_motif	INR1/DMp3	8011411..8011417	TCATTCG
promoter_motif	INR1/DMp3	8735775..8735781	TCATTCG
promoter_motif	INR1/DMp3	8735789..8735795	TCATTCG
promoter_motif	DPE/DMp4	12027473..12027480	GCGGTTCG
promoter_motif	DPE/DMp4	12142809..12142816	TCGGTTGT
promoter_motif	DPE/DMp4	14001216..14001223	GCGGTTGG
promoter_motif	DPE/DMp4	16447363..16447370	GCGGTTGT
promoter_motif	DPE/DMp4	16754363..16754370	GCGGTTGT
promoter_motif	DPE/DMp4	17450328..17450335	TCGGTTGG
promoter_motif	DPE/DMp4	18845210..18845217	TCGGTTCG
promoter_motif	DPE/DMp4	19398459..19398466	TCGGTTCG
promoter_motif	DPE/DMp4	19546872..19546879	TCGGTTCT
promoter_motif	DPE/DMp4	19572575..19572582	GCGGTTGT
promoter_motif	DPE/DMp4	19764101..19764108	GCGGTTCG
promoter_motif	DPE/DMp4	20681802..20681809	TCGGTTCT
promoter_motif	DPE/DMp4	20797008..20797015	TCGGTTGT
promoter_motif	DPE/DMp4	2753263..2753270	GCGGTTCT
promoter_motif	DPE/DMp4	2855275..2855282	TCGGTTCG
promoter_motif	DPE/DMp4	3507184..3507191	GCGGTTCG
promoter_motif	DPE/DMp4	3656919..3656926	GCGGTTGT
promoter_motif	DPE/DMp4	4372015..4372022	GCGGTTCG
promoter_motif	DPE/DMp4	5716848..5716855	TCGGTTCG
promoter_motif	DPE/DMp4	6870359..6870366	GCGGTTCG
promoter_motif	DPE/DMp4	7456452..7456459	TCGGTTGG
promoter_motif	DPE/DMp4	7466575..7466582	GCGGTTGT
promoter_motif	DPE/DMp4	8210895..8210902	GCGGTTGT
promoter_motif	DPE/DMp4	9151229..9151236	TCGGTTCG
promoter_motif	DPE1/DMp5	13966984..13966990	CGGACGT
promoter_motif	DPE1/DMp5	1651286..1651292	CGGACGT
promoter_motif	DPE1/DMp5	1724361..1724367	CGGACGT
promoter_motif	DPE1/DMp5	17389367..17389373	CGGACGT
promoter_motif	DPE1/DMp5	17428163..17428169	CGGACGT
promoter_motif	DPE1/DMp5	18617285..18617291	CGGACGT
promoter_motif	DPE1/DMp5	20311246..20311252	CGGACGT
promoter_motif	DPE1/DMp5	21069858..21069864	CGGACGT
promoter_motif	DPE1/DMp5	2178717..2178723	CGGACGT
promoter_motif	DPE1/DMp5	3836868..3836874	CGGACGT
promoter_motif	DPE1/DMp5	455569..455575	CGGACGT
promoter_motif	DPE1/DMp5	6348123..6348129	CGGACGT
promoter_motif	DPE1/DMp5	6742535..6742541	CGGACGT
promoter_motif	DPE1/DMp5	7811466..7811472	CGGACGT
promoter_motif	DMv1	10211173..10211179	CAACCCT
promoter_motif	DMv1	10408306..10408312	CAGCCCT
promoter_motif	DMv1	10430923..10430929	CAACCCT
promoter_motif	DMv1	10976405..10976411	CAGCCCT
promoter_motif	DMv1	11011106..11011112	CAACCCT
promoter_motif	DMv1	11011119..11011125	CAACCCT
promoter_motif	DMv1	1108406..1108412	CAGCCCT
promoter_motif	DMv1	12696055..12696061	CAGCCCT
promoter_motif	DMv1	13367582..13367588	CAGCCCT
promoter_motif	DMv1	13378888..13378894	CAACCCT
promoter_motif	DMv1	14274763..14274769	CAACCCT
promoter_motif	DMv1	15113427..15113433	CAGCCCT
promoter_motif	DMv1	1611181..1611187	CAGCCCT
promoter_motif	DMv1	16300225..16300231	CAGCCCT
promoter_motif	DMv1	1732474..1732480	CAACCCT
promoter_motif	DMv1	18857693..18857699	CAACCCT
promoter_motif	DMv1	18987667..18987673	CAACCCT
promoter_motif	DMv1	18987694..18987700	CAGCCCT
promoter_motif	DMv1	20075729..20075735	CAACCCT
promoter_motif	DMv1	20355390..20355396	CAGCCCT
promoter_motif	DMv1	20614562..20614568	CAACCCT
promoter_motif	DMv1	20730360..20730366	CAACCCT
promoter_motif	DMv1	20734311..20734317	CAGCCCT
promoter_motif	DMv1	20829615..20829621	CAGCCCT
promoter_motif	DMv1	21310034..21310040	CAACCCT
promoter_motif	DMv1	271745..271751	CAGCCCT
promoter_motif	DMv1	2748526..2748532	CAACCCT
promoter_motif	DMv1	2759857..2759863	CAACCCT
promoter_motif	DMv1	2874851..2874857	CAGCCCT
promoter_motif	DMv1	2883128..2883134	CAGCCCT
promoter_motif	DMv1	2883166..2883172	CAACCCT
promoter_motif	DMv1	3043942..3043948	CAGCCCT
promoter_motif	DMv1	4454656..4454662	CAACCCT
promoter_motif	DMv1	453088..453094	CAACCCT
promoter_motif	DMv1	4839266..4839272	CAACCCT
promoter_motif	DMv1	4965667..4965673	CAACCCT
promoter_motif	DMv1	4971492..4971498	CAACCCT
promoter_motif	DMv1	4973960..4973966	CAACCCT
promoter_motif	DMv1	5043213..5043219	CAGCCCT
promoter_motif	DMv1	5728834..5728840	CAGCCCT
promoter_motif	DMv1	6490852..6490858	CAACCCT
promoter_motif	DMv1	6610960..6610966	CAGCCCT
promoter_motif	DMv1	7799860..7799866	CAGCCCT
promoter_motif	DMv1	8159814..8159820	CAGCCCT
promoter_motif	DMv1	825947..825953	CAGCCCT
promoter_motif	DMv1	8311386..8311392	CAACCCT
promoter_motif	DMv1	9431385..9431391	CAGCCCT
promoter_motif	DMv1	9581793..9581799	CAACCCT
promoter_motif	DMv1	9918190..9918196	CAGCCCT
promoter_motif	DMv2	10736053..10736060	TGGTAACA
promoter_motif	DMv2	10968209..10968216	TGGTAACA
promoter_motif	DMv2	12696100..12696107	TGGTAACA
promoter_motif	DMv2	13549331..13549338	TGGCAACA
promoter_motif	DMv2	1502911..1502918	TGGCAACG
promoter_motif	DMv2	1611140..1611147	TGGCAACG
promoter_motif	DMv2	17484507..17484514	TGGCAACG
promoter_motif	DMv2	18688810..18688817	TGGCAACG
promoter_motif	DMv2	21310847..21310854	TGGTAACA
promoter_motif	DMv2	22247848..22247855	TGGCAACG
promoter_motif	DMv2	3703567..3703574	TGGCAACA
promoter_motif	DMv2	4444677..4444684	TGGTAACA
promoter_motif	DMv2	453026..453033	TGGCAACG
promoter_motif	DMv2	4690703..4690710	TGGCAACG
promoter_motif	DMv3	10009397..10009404	CATCCCTA
promoter_motif	DMv3	10200952..10200959	CACCACTA
promoter_motif	DMv3	10277540..10277547	CATCCCTA
promoter_motif	DMv3	10278791..10278798	CATCTCTA
promoter_motif	DMv3	10278814..10278821	CATCTCTA
promoter_motif	DMv3	10344442..10344449	CACCCCTA
promoter_motif	DMv3	10362990..10362997	CATCTCTA
promoter_motif	DMv3	10426807..10426814	CATCTCTA
promoter_motif	DMv3	10488608..10488615	CATCGCTA
promoter_motif	DMv3	1077957..1077964	CATCACTA
promoter_motif	DMv3	11011064..11011071	CACCTCTA
promoter_motif	DMv3	11100845..11100852	CACCTCTA
promoter_motif	DMv3	1128939..1128946	CACCTCTA
promoter_motif	DMv3	1150669..1150676	CATCTCTA
promoter_motif	DMv3	1172999..1173006	CATCTCTA
promoter_motif	DMv3	13004136..13004143	CATCTCTA
promoter_motif	DMv3	13227832..13227839	CACCACTA
promoter_motif	DMv3	15061653..15061660	CACCACTA
promoter_motif	DMv3	15271998..15272005	CATCGCTA
promoter_motif	DMv3	159021..159028	CATCACTA
promoter_motif	DMv3	16491536..16491543	CACCCCTA
promoter_motif	DMv3	16491553..16491560	CACCACTA
promoter_motif	DMv3	16729767..16729774	CATCTCTA
promoter_motif	DMv3	17410654..17410661	CATCCCTA
promoter_motif	DMv3	17501088..17501095	CATCCCTA
promoter_motif	DMv3	18096566..18096573	CACCACTA
promoter_motif	DMv3	18590908..18590915	CACCTCTA
promoter_motif	DMv3	18969045..18969052	CATCTCTA
promoter_motif	DMv3	19045140..19045147	CATCTCTA
promoter_motif	DMv3	19758595..19758602	CATCGCTA
promoter_motif	DMv3	20918937..20918944	CATCCCTA
promoter_motif	DMv3	2226288..2226295	CATCTCTA
promoter_motif	DMv3	2252337..2252344	CACCACTA
promoter_motif	DMv3	2375895..2375902	CATCCCTA
promoter_motif	DMv3	2585436..2585443	CACCGCTA
promoter_motif	DMv3	2759721..2759728	CACCCCTA
promoter_motif	DMv3	2857156..2857163	CATCTCTA
promoter_motif	DMv3	2977105..2977112	CATCTCTA
promoter_motif	DMv3	3145705..3145712	CACCGCTA
promoter_motif	DMv3	3145728..3145735	CATCGCTA
promoter_motif	DMv3	4403265..4403272	CATCACTA
promoter_motif	DMv3	4977004..4977011	CACCTCTA
promoter_motif	DMv3	5327256..5327263	CATCTCTA
promoter_motif	DMv3	5532209..5532216	CATCTCTA
promoter_motif	DMv3	5721052..5721059	CATCCCTA
promoter_motif	DMv3	5981738..5981745	CATCACTA
promoter_motif	DMv3	6047920..6047927	CATCTCTA
promoter_motif	DMv3	6069096..6069103	CATCACTA
promoter_motif	DMv3	6717640..6717647	CACCTCTA
promoter_motif	DMv3	6956995..6957002	CATCACTA
promoter_motif	DMv3	7032595..7032602	CATCTCTA
promoter_motif	DMv3	7204246..7204253	CATCTCTA
promoter_motif	DMv3	7827746..7827753	CATCGCTA
promoter_motif	DMv3	8042863..8042870	CATCGCTA
promoter_motif	DMv3	8302985..8302992	CATCCCTA
promoter_motif	DMv3	8514865..8514872	CATCTCTA
promoter_motif	DMv4	10204287..10204294	GGTCACAC
promoter_motif	DMv4	10210668..10210675	GGTCACAC
promoter_motif	DMv4	10222666..10222673	GGTCACAC
promoter_motif	DMv4	10303926..10303933	GGTCACAC
promoter_motif	DMv4	1077808..1077815	GGTCACAC
promoter_motif	DMv4	10858088..10858095	GGTCACAC
promoter_motif	DMv4	10858525..10858532	GGCCACAC
promoter_motif	DMv4	10970459..10970466	GGTCACAC
promoter_motif	DMv4	10976784..10976791	GGTCACAC
promoter_motif	DMv4	10987415..10987422	GGTCACAC
promoter_motif	DMv4	11517052..11517059	GGTCACAC
promoter_motif	DMv4	1158676..1158683	GGTCACAC
promoter_motif	DMv4	1184071..1184078	GGTCACAC
promoter_motif	DMv4	12097857..12097864	GGTCACAC
promoter_motif	DMv4	12109119..12109126	GGTCACAC
promoter_motif	DMv4	12172558..12172565	GGTCACAC
promoter_motif	DMv4	12172998..12173005	GGTCACAC
promoter_motif	DMv4	12692921..12692928	GGCCACAC
promoter_motif	DMv4	13191955..13191962	GGCCACAC
promoter_motif	DMv4	13192211..13192218	GGTCACAC
promoter_motif	DMv4	13203272..13203279	GGTCACAC
promoter_motif	DMv4	13445644..13445651	GGTCACAC
promoter_motif	DMv4	13790957..13790964	GGCCACAC
promoter_motif	DMv4	13793544..13793551	GGTCACAC
promoter_motif	DMv4	13813843..13813850	GGTCACAC
promoter_motif	DMv4	14362067..14362074	GGTCACAC
promoter_motif	DMv4	15499120..15499127	GGCCACAC
promoter_motif	DMv4	16262136..16262143	GGTCACAC
promoter_motif	DMv4	16732558..16732565	GGCCACAC
promoter_motif	DMv4	16738383..16738390	GGTCACAC
promoter_motif	DMv4	16827083..16827090	GGTCACAC
promoter_motif	DMv4	18695431..18695438	GGTCACAC
promoter_motif	DMv4	18859218..18859225	GGTCACAC
promoter_motif	DMv4	18968734..18968741	GGTCACAC
promoter_motif	DMv4	19054093..19054100	GGTCACAC
promoter_motif	DMv4	19181705..19181712	GGTCACAC
promoter_motif	DMv4	19526665..19526672	GGTCACAC
promoter_motif	DMv4	19795817..19795824	GGTCACAC
promoter_motif	DMv4	20066368..20066375	GGTCACAC
promoter_motif	DMv4	20449956..20449963	GGTCACAC
promoter_motif	DMv4	20459073..20459080	GGTCACAC
promoter_motif	DMv4	20682366..20682373	GGTCACAC
promoter_motif	DMv4	20758144..20758151	GGTCACAC
promoter_motif	DMv4	20926141..20926148	GGCCACAC
promoter_motif	DMv4	21179931..21179938	GGTCACAC
promoter_motif	DMv4	21218537..21218544	GGCCACAC
promoter_motif	DMv4	21262963..21262970	GGTCACAC
promoter_motif	DMv4	2145160..2145167	GGTCACAC
promoter_motif	DMv4	21573368..21573375	GGTCACAC
promoter_motif	DMv4	22169170..22169177	GGTCACAC
promoter_motif	DMv4	2220746..2220753	GGTCACAC
promoter_motif	DMv4	2580042..2580049	GGCCACAC
promoter_motif	DMv4	2580282..2580289	GGCCACAC
promoter_motif	DMv4	3159628..3159635	GGTCACAC
promoter_motif	DMv4	3162529..3162536	GGTCACAC
promoter_motif	DMv4	3163632..3163639	GGTCACAC
promoter_motif	DMv4	3452466..3452473	GGTCACAC
promoter_motif	DMv4	414772..414779	GGTCACAC
promoter_motif	DMv4	419934..419941	GGTCACAC
promoter_motif	DMv4	4456813..4456820	GGTCACAC
promoter_motif	DMv4	473019..473026	GGTCACAC
promoter_motif	DMv4	4955517..4955524	GGTCACAC
promoter_motif	DMv4	4967775..4967782	GGTCACAC
promoter_motif	DMv4	4971715..4971722	GGCCACAC
promoter_motif	DMv4	5058242..5058249	GGTCACAC
promoter_motif	DMv4	5070990..5070997	GGTCACAC
promoter_motif	DMv4	5094015..5094022	GGTCACAC
promoter_motif	DMv4	5542511..5542518	GGTCACAC
promoter_motif	DMv4	5999462..5999469	GGTCACAC
promoter_motif	DMv4	6000237..6000244	GGTCACAC
promoter_motif	DMv4	6024522..6024529	GGTCACAC
promoter_motif	DMv4	6047979..6047986	GGTCACAC
promoter_motif	DMv4	6424334..6424341	GGTCACAC
promoter_motif	DMv4	6455931..6455938	GGTCACAC
promoter_motif	DMv4	6480497..6480504	GGCCACAC
promoter_motif	DMv4	6490825..6490832	GGTCACAC
promoter_motif	DMv4	6557812..6557819	GGTCACAC
promoter_motif	DMv4	6611022..6611029	GGTCACAC
promoter_motif	DMv4	6649412..6649419	GGTCACAC
promoter_motif	DMv4	6658522..6658529	GGTCACAC
promoter_motif	DMv4	6684361..6684368	GGTCACAC
promoter_motif	DMv4	6971715..6971722	GGTCACAC
promoter_motif	DMv4	7063984..7063991	GGTCACAC
promoter_motif	DMv4	7409795..7409802	GGTCACAC
promoter_motif	DMv4	8072834..8072841	GGTCACAC
promoter_motif	DMv4	8082972..8082979	GGTCACAC
promoter_motif	DMv4	821433..821440	GGTCACAC
promoter_motif	DMv4	8301058..8301065	GGTCACAC
promoter_motif	DMv4	870463..870470	GGTCACAC
promoter_motif	DMv4	8997357..8997364	GGTCACAC
promoter_motif	DMv4	9330775..9330782	GGTCACAC
promoter_motif	DMv4	9576747..9576754	GGTCACAC
promoter_motif	DMv4	9711264..9711271	GGTCACAC
promoter_motif	DMv4	9963753..9963760	GGTCACAC
promoter_motif	DMv5	10206981..10206988	TGGTATTT
promoter_motif	DMv5	10206999..10207006	TGGTATTT
promoter_motif	DMv5	10312118..10312125	TGGTATTT
promoter_motif	DMv5	10925560..10925567	TGGTATTT
promoter_motif	DMv5	10976437..10976444	TGGTATTT
promoter_motif	DMv5	10976446..10976453	TGGTATTT
promoter_motif	DMv5	11178990..11178997	TGGTATTT
promoter_motif	DMv5	11179000..11179007	TGGTATTT
promoter_motif	DMv5	11813844..11813851	TGGTATTT
promoter_motif	DMv5	11992879..11992886	TGGTATTT
promoter_motif	DMv5	11996790..11996797	TGGTATTT
promoter_motif	DMv5	12002299..12002306	TGGTATTT
promoter_motif	DMv5	12096587..12096594	TGGTATTT
promoter_motif	DMv5	12172584..12172591	TGGTATTT
promoter_motif	DMv5	12172600..12172607	TGGTATTT
promoter_motif	DMv5	13367597..13367604	TGGTATTT
promoter_motif	DMv5	13395161..13395168	TGGTATTT
promoter_motif	DMv5	13641276..13641283	TGGTATTT
promoter_motif	DMv5	15005703..15005710	TGGTATTT
promoter_motif	DMv5	1614193..1614200	TGGTATTT
promoter_motif	DMv5	16657074..16657081	TGGTATTT
promoter_motif	DMv5	16729737..16729744	TGGTATTT
promoter_motif	DMv5	16902236..16902243	TGGTATTT
promoter_motif	DMv5	1724434..1724441	TGGTATTT
promoter_motif	DMv5	17384198..17384205	TGGTATTT
promoter_motif	DMv5	19430619..19430626	TGGTATTT
promoter_motif	DMv5	19791948..19791955	TGGTATTT
promoter_motif	DMv5	19792158..19792165	TGGTATTT
promoter_motif	DMv5	20091238..20091245	TGGTATTT
promoter_motif	DMv5	21179716..21179723	TGGTATTT
promoter_motif	DMv5	21262920..21262927	TGGTATTT
promoter_motif	DMv5	2145184..2145191	TGGTATTT
promoter_motif	DMv5	2365308..2365315	TGGTATTT
promoter_motif	DMv5	305900..305907	TGGTATTT
promoter_motif	DMv5	3162503..3162510	TGGTATTT
promoter_motif	DMv5	3163606..3163613	TGGTATTT
promoter_motif	DMv5	3452409..3452416	TGGTATTT
promoter_motif	DMv5	419909..419916	TGGTATTT
promoter_motif	DMv5	4458375..4458382	TGGTATTT
promoter_motif	DMv5	4818242..4818249	TGGTATTT
promoter_motif	DMv5	5801998..5802005	TGGTATTT
promoter_motif	DMv5	5999518..5999525	TGGTATTT
promoter_motif	DMv5	6125109..6125116	TGGTATTT
promoter_motif	DMv5	6557788..6557795	TGGTATTT
promoter_motif	DMv5	6908038..6908045	TGGTATTT
promoter_motif	DMv5	7840435..7840442	TGGTATTT
promoter_motif	DMv5	8030700..8030707	TGGTATTT
promoter_motif	DMv5	8072882..8072889	TGGTATTT
promoter_motif	DMv5	8301112..8301119	TGGTATTT
promoter_motif	DMv5	870423..870430	TGGTATTT
promoter_motif	DMv5	9699776..9699783	TGGTATTT
promoter_motif	GAGA/NDM1	10832499..10832505	GAGAGCG
promoter_motif	GAGA/NDM1	11067108..11067114	GAGAGCG
promoter_motif	GAGA/NDM1	11155827..11155833	GAGAGCG
promoter_motif	GAGA/NDM1	1163956..1163962	GAGAGCG
promoter_motif	GAGA/NDM1	1186150..1186156	GAGAGCG
promoter_motif	GAGA/NDM1	12066854..12066860	GAGAGCG
promoter_motif	GAGA/NDM1	12142715..12142721	GAGAGCG
promoter_motif	GAGA/NDM1	12270861..12270867	GAGAGCG
promoter_motif	GAGA/NDM1	12421947..12421953	GAGAGCG
promoter_motif	GAGA/NDM1	12461314..12461320	GAGAGCG
promoter_motif	GAGA/NDM1	12461334..12461340	GAGAGCG
promoter_motif	GAGA/NDM1	12587776..12587782	GAGAGCG
promoter_motif	GAGA/NDM1	13803505..13803511	GAGAGCG
promoter_motif	GAGA/NDM1	13829568..13829574	GAGAGCG
promoter_motif	GAGA/NDM1	13906441..13906447	GAGAGCG
promoter_motif	GAGA/NDM1	13934806..13934812	GAGAGCG
promoter_motif	GAGA/NDM1	14490788..14490794	GAGAGCG
promoter_motif	GAGA/NDM1	14490793..14490799	GAGAGCG
promoter_motif	GAGA/NDM1	15075548..15075554	GAGAGCG
promoter_motif	GAGA/NDM1	15263337..15263343	GAGAGCG
promoter_motif	GAGA/NDM1	15333778..15333784	GAGAGCG
promoter_motif	GAGA/NDM1	16251901..16251907	GAGAGCG
promoter_motif	GAGA/NDM1	1651177..1651183	GAGAGCG
promoter_motif	GAGA/NDM1	1737391..1737397	GAGAGCG
promoter_motif	GAGA/NDM1	17389268..17389274	GAGAGCG
promoter_motif	GAGA/NDM1	17428272..17428278	GAGAGCG
promoter_motif	GAGA/NDM1	18114428..18114434	GAGAGCG
promoter_motif	GAGA/NDM1	18617158..18617164	GAGAGCG
promoter_motif	GAGA/NDM1	18698649..18698655	GAGAGCG
promoter_motif	GAGA/NDM1	18845100..18845106	GAGAGCG
promoter_motif	GAGA/NDM1	19108190..19108196	GAGAGCG
promoter_motif	GAGA/NDM1	19423621..19423627	GAGAGCG
promoter_motif	GAGA/NDM1	19423637..19423643	GAGAGCG
promoter_motif	GAGA/NDM1	19572694..19572700	GAGAGCG
promoter_motif	GAGA/NDM1	19964093..19964099	GAGAGCG
promoter_motif	GAGA/NDM1	20341777..20341783	GAGAGCG
promoter_motif	GAGA/NDM1	20382426..20382432	GAGAGCG
promoter_motif	GAGA/NDM1	20382436..20382442	GAGAGCG
promoter_motif	GAGA/NDM1	20714689..20714695	GAGAGCG
promoter_motif	GAGA/NDM1	20714699..20714705	GAGAGCG
promoter_motif	GAGA/NDM1	20867688..20867694	GAGAGCG
promoter_motif	GAGA/NDM1	20917528..20917534	GAGAGCG
promoter_motif	GAGA/NDM1	21206431..21206437	GAGAGCG
promoter_motif	GAGA/NDM1	21314269..21314275	GAGAGCG
promoter_motif	GAGA/NDM1	21618827..21618833	GAGAGCG
promoter_motif	GAGA/NDM1	21618833..21618839	GAGAGCG
promoter_motif	GAGA/NDM1	21618839..21618845	GAGAGCG
promoter_motif	GAGA/NDM1	2178830..2178836	GAGAGCG
promoter_motif	GAGA/NDM1	21828517..21828523	GAGAGCG
promoter_motif	GAGA/NDM1	2242307..2242313	GAGAGCG
promoter_motif	GAGA/NDM1	22442743..22442749	GAGAGCG
promoter_motif	GAGA/NDM1	22442751..22442757	GAGAGCG
promoter_motif	GAGA/NDM1	22649165..22649171	GAGAGCG
promoter_motif	GAGA/NDM1	22667881..22667887	GAGAGCG
promoter_motif	GAGA/NDM1	2363607..2363613	GAGAGCG
promoter_motif	GAGA/NDM1	2450941..2450947	GAGAGCG
promoter_motif	GAGA/NDM1	2753111..2753117	GAGAGCG
promoter_motif	GAGA/NDM1	2753142..2753148	GAGAGCG
promoter_motif	GAGA/NDM1	2753163..2753169	GAGAGCG
promoter_motif	GAGA/NDM1	2959034..2959040	GAGAGCG
promoter_motif	GAGA/NDM1	3303200..3303206	GAGAGCG
promoter_motif	GAGA/NDM1	3303208..3303214	GAGAGCG
promoter_motif	GAGA/NDM1	3580855..3580861	GAGAGCG
promoter_motif	GAGA/NDM1	3580865..3580871	GAGAGCG
promoter_motif	GAGA/NDM1	3888904..3888910	GAGAGCG
promoter_motif	GAGA/NDM1	4197453..4197459	GAGAGCG
promoter_motif	GAGA/NDM1	4197459..4197465	GAGAGCG
promoter_motif	GAGA/NDM1	4283053..4283059	GAGAGCG
promoter_motif	GAGA/NDM1	4283061..4283067	GAGAGCG
promoter_motif	GAGA/NDM1	4333858..4333864	GAGAGCG
promoter_motif	GAGA/NDM1	4371908..4371914	GAGAGCG
promoter_motif	GAGA/NDM1	4477099..4477105	GAGAGCG
promoter_motif	GAGA/NDM1	4477105..4477111	GAGAGCG
promoter_motif	GAGA/NDM1	4852771..4852777	GAGAGCG
promoter_motif	GAGA/NDM1	4906820..4906826	GAGAGCG
promoter_motif	GAGA/NDM1	5237456..5237462	GAGAGCG
promoter_motif	GAGA/NDM1	552544..552550	GAGAGCG
promoter_motif	GAGA/NDM1	5879588..5879594	GAGAGCG
promoter_motif	GAGA/NDM1	6601166..6601172	GAGAGCG
promoter_motif	GAGA/NDM1	6870484..6870490	GAGAGCG
promoter_motif	GAGA/NDM1	7427613..7427619	GAGAGCG
promoter_motif	GAGA/NDM1	7437392..7437398	GAGAGCG
promoter_motif	GAGA/NDM1	8031241..8031247	GAGAGCG
promoter_motif	GAGA/NDM1	8328943..8328949	GAGAGCG
promoter_motif	GAGA/NDM1	8328952..8328958	GAGAGCG
promoter_motif	GAGA/NDM1	8433689..8433695	GAGAGCG
promoter_motif	GAGA/NDM1	8433698..8433704	GAGAGCG
promoter_motif	GAGA/NDM1	8535703..8535709	GAGAGCG
promoter_motif	GAGA/NDM1	8535714..8535720	GAGAGCG
promoter_motif	GAGA/NDM1	8735853..8735859	GAGAGCG
promoter_motif	GAGA/NDM1	9449746..9449752	GAGAGCG
promoter_motif	GAGA/NDM1	9565533..9565539	GAGAGCG
promoter_motif	GAGA/NDM1	9706002..9706008	GAGAGCG
promoter_motif	NDM2	10137431..10137438	CGCCGCCA
promoter_motif	NDM2	10144787..10144794	CGATGCCA
promoter_motif	NDM2	10474394..10474401	CGCCGTCG
promoter_motif	NDM2	10989406..10989413	CGCTGCCA
promoter_motif	NDM2	1102575..1102582	CGACGCCG
promoter_motif	NDM2	1102581..1102588	CGACGCCA
promoter_motif	NDM2	11081456..11081463	CGACGCCG
promoter_motif	NDM2	11081462..11081469	CGCTGCCG
promoter_motif	NDM2	12445969..12445976	CGATGCCA
promoter_motif	NDM2	12483624..12483631	CGATGCCA
promoter_motif	NDM2	12692963..12692970	CGATGCCG
promoter_motif	NDM2	12822861..12822868	CGCCGCCG
promoter_motif	NDM2	13021354..13021361	CGCTGCCA
promoter_motif	NDM2	131996..132003	CGACGCCG
promoter_motif	NDM2	13296301..13296308	CGCTGCCA
promoter_motif	NDM2	13717367..13717374	CGATGCCA
promoter_motif	NDM2	13904711..13904718	CGCTGTCG
promoter_motif	NDM2	13914644..13914651	CGCTGTCG
promoter_motif	NDM2	13923616..13923623	CGCCGCCG
promoter_motif	NDM2	14615490..14615497	CGACGTCG
promoter_motif	NDM2	14881719..14881726	CGACGCCG
promoter_motif	NDM2	15478307..15478314	CGACGCCG
promoter_motif	NDM2	15478313..15478320	CGCTGTCG
promoter_motif	NDM2	15484719..15484726	CGACGCCA
promoter_motif	NDM2	15746661..15746668	CGACGTCG
promoter_motif	NDM2	15748215..15748222	CGCTGCCA
promoter_motif	NDM2	15762460..15762467	CGCCGCCG
promoter_motif	NDM2	16486037..16486044	CGCTGCCA
promoter_motif	NDM2	16486043..16486050	CGACGCCG
promoter_motif	NDM2	16486049..16486056	CGCTGCCG
promoter_motif	NDM2	1667788..1667795	CGACGCCA
promoter_motif	NDM2	16807264..16807271	CGCTGCCG
promoter_motif	NDM2	16879466..16879473	CGCTGCCA
promoter_motif	NDM2	16887993..16888000	CGCTGCCA
promoter_motif	NDM2	17963280..17963287	CGATGCCA
promoter_motif	NDM2	18320025..18320032	CGCTGTCG
promoter_motif	NDM2	18320031..18320038	CGCTGCCG
promoter_motif	NDM2	18320049..18320056	CGACGTCG
promoter_motif	NDM2	18616124..18616131	CGATGTCG
promoter_motif	NDM2	18689499..18689506	CGCTGCCA
promoter_motif	NDM2	18713821..18713828	CGCTGTCA
promoter_motif	NDM2	18857606..18857613	CGACGCCG
promoter_motif	NDM2	19003363..19003370	CGATGCCA
promoter_motif	NDM2	19069925..19069932	CGCCGCCG
promoter_motif	NDM2	19120345..19120352	CGCTGCCA
promoter_motif	NDM2	19363280..19363287	CGACGTCA
promoter_motif	NDM2	19370432..19370439	CGCTGTCG
promoter_motif	NDM2	19498125..19498132	CGCTGCCA
promoter_motif	NDM2	19508816..19508823	CGCTGTCG
promoter_motif	NDM2	19538362..19538369	CGCTGCCG
promoter_motif	NDM2	20258334..20258341	CGCTGCCA
promoter_motif	NDM2	2045475..2045482	CGCTGCCA
promoter_motif	NDM2	20714651..20714658	CGCTGTCG
promoter_motif	NDM2	20852518..20852525	CGCTGCCA
promoter_motif	NDM2	20869766..20869773	CGATGTCA
promoter_motif	NDM2	21069957..21069964	CGACGCCG
promoter_motif	NDM2	21069963..21069970	CGACGTCG
promoter_motif	NDM2	21623645..21623652	CGCCGCCG
promoter_motif	NDM2	2364786..2364793	CGACGTCA
promoter_motif	NDM2	2454671..2454678	CGCTGCCG
promoter_motif	NDM2	2454677..2454684	CGCTGCCG
promoter_motif	NDM2	2770135..2770142	CGCTGCCA
promoter_motif	NDM2	277513..277520	CGATGCCG
promoter_motif	NDM2	2956850..2956857	CGCTGCCG
promoter_motif	NDM2	2956856..2956863	CGCTGTCA
promoter_motif	NDM2	2969687..2969694	CGATGTCG
promoter_motif	NDM2	2992919..2992926	CGATGTCA
promoter_motif	NDM2	3539678..3539685	CGACGCCG
promoter_motif	NDM2	3539684..3539691	CGCTGCCG
promoter_motif	NDM2	3539690..3539697	CGACGCCG
promoter_motif	NDM2	4465120..4465127	CGCTGCCA
promoter_motif	NDM2	479720..479727	CGCCGCCG
promoter_motif	NDM2	479726..479733	CGACGCCG
promoter_motif	NDM2	479732..479739	CGCTGCCG
promoter_motif	NDM2	4892056..4892063	CGCCGTCA
promoter_motif	NDM2	4928476..4928483	CGATGCCG
promoter_motif	NDM2	4928487..4928494	CGATGCCA
promoter_motif	NDM2	5449267..5449274	CGCCGTCG
promoter_motif	NDM2	5526893..5526900	CGCTGCCG
promoter_motif	NDM2	559544..559551	CGATGCCA
promoter_motif	NDM2	5658611..5658618	CGCCGTCA
promoter_motif	NDM2	5805397..5805404	CGCCGCCG
promoter_motif	NDM2	5907115..5907122	CGCTGCCA
promoter_motif	NDM2	5956927..5956934	CGCTGTCG
promoter_motif	NDM2	6100324..6100331	CGACGCCG
promoter_motif	NDM2	6109601..6109608	CGACGCCA
promoter_motif	NDM2	6109633..6109640	CGACGCCA
promoter_motif	NDM2	6118440..6118447	CGCTGCCA
promoter_motif	NDM2	6536170..6536177	CGACGCCG
promoter_motif	NDM2	6536176..6536183	CGCTGCCG
promoter_motif	NDM2	6536187..6536194	CGCTGCCG
promoter_motif	NDM2	6547023..6547030	CGACGTCA
promoter_motif	NDM2	6708725..6708732	CGACGCCA
promoter_motif	NDM2	6709140..6709147	CGCTGCCG
promoter_motif	NDM2	6759700..6759707	CGCTGTCG
promoter_motif	NDM2	7398452..7398459	CGCCGCCG
promoter_motif	NDM2	7398458..7398465	CGATGCCA
promoter_motif	NDM2	776485..776492	CGCCGTCA
promoter_motif	NDM2	7790602..7790609	CGACGTCG
promoter_motif	NDM2	8088248..8088255	CGACGTCG
promoter_motif	NDM2	8088254..8088261	CGCTGCCG
promoter_motif	NDM2	8320272..8320279	CGCCGCCG
promoter_motif	NDM2	8346551..8346558	CGACGTCA
promoter_motif	NDM2	8352118..8352125	CGCTGCCG
promoter_motif	NDM2	8419808..8419815	CGACGTCA
promoter_motif	NDM2	8984941..8984948	CGCCGCCG
promoter_motif	NDM2	9166517..9166524	CGCTGTCA
promoter_motif	NDM2	9333492..9333499	CGACGTCG
promoter_motif	NDM2	9333498..9333505	CGCCGTCG
promoter_motif	NDM2	9333504..9333511	CGCTGCCA
promoter_motif	NDM2	9431361..9431368	CGATGCCA
promoter_motif	NDM2	9544127..9544134	CGACGTCG
promoter_motif	NDM2	9918236..9918243	CGCTGTCA
promoter_motif	NDM3	10507044..10507050	GAAAGCT
promoter_motif	NDM3	10761078..10761084	GAAAGCT
promoter_motif	NDM3	10832464..10832470	GAAAGCT
promoter_motif	NDM3	10837581..10837587	GAAAGCT
promoter_motif	NDM3	12046154..12046160	GAAAGCT
promoter_motif	NDM3	12974277..12974283	GAAAGCT
promoter_motif	NDM3	12978734..12978740	GAAAGCT
promoter_motif	NDM3	13973001..13973007	GAAAGCT
promoter_motif	NDM3	16715814..16715820	GAAAGCT
promoter_motif	NDM3	16738775..16738781	GAAAGCT
promoter_motif	NDM3	1869810..1869816	GAAAGCT
promoter_motif	NDM3	1987827..1987833	GAAAGCT
promoter_motif	NDM3	1988208..1988214	GAAAGCT
promoter_motif	NDM3	1988211..1988217	GAAAGCT
promoter_motif	NDM3	20382407..20382413	GAAAGCT
promoter_motif	NDM3	20382419..20382425	GAAAGCT
promoter_motif	NDM3	20797097..20797103	GAAAGCT
promoter_motif	NDM3	21086445..21086451	GAAAGCT
promoter_motif	NDM3	25225..25231	GAAAGCT
promoter_motif	NDM3	252376..252382	GAAAGCT
promoter_motif	NDM3	3507352..3507358	GAAAGCT
promoter_motif	NDM3	4883254..4883260	GAAAGCT
promoter_motif	NDM3	5520207..5520213	GAAAGCT
promoter_motif	NDM3	552530..552536	GAAAGCT
promoter_motif	NDM3	6118461..6118467	GAAAGCT
promoter_motif	NDM3	6656355..6656361	GAAAGCT
promoter_motif	NDM3	7388605..7388611	GAAAGCT
promoter_motif	NDM3	7711408..7711414	GAAAGCT
promoter_motif	NDM3	7711419..7711425	GAAAGCT
promoter_motif	NDM3	780424..780430	GAAAGCT
promoter_motif	NDM3	8159624..8159630	GAAAGCT
promoter_motif	NDM3	8482401..8482407	GAAAGCT
promoter_motif	NDM3	914018..914024	GAAAGCT
promoter_motif	NDM3	9908662..9908668	GAAAGCT
promoter_motif	DRE/NDM4	10232478..10232484	ATCGATA
promoter_motif	DRE/NDM4	10232479..10232485	ATCGATA
promoter_motif	DRE/NDM4	10251789..10251795	ATCGATA
promoter_motif	DRE/NDM4	10251798..10251804	ATCGATA
promoter_motif	DRE/NDM4	10277602..10277608	ATCGATA
promoter_motif	DRE/NDM4	10299854..10299860	ATCGATA
promoter_motif	DRE/NDM4	10310780..10310786	ATCGATA
promoter_motif	DRE/NDM4	10339404..10339410	ATCGATA
promoter_motif	DRE/NDM4	10339431..10339437	ATCGATA
promoter_motif	DRE/NDM4	10342665..10342671	ATCGATA
promoter_motif	DRE/NDM4	10342666..10342672	ATCGATA
promoter_motif	DRE/NDM4	10380090..10380096	ATCGATA
promoter_motif	DRE/NDM4	10380091..10380097	ATCGATA
promoter_motif	DRE/NDM4	10406035..10406041	ATCGATA
promoter_motif	DRE/NDM4	10419175..10419181	ATCGATA
promoter_motif	DRE/NDM4	10439412..10439418	ATCGATA
promoter_motif	DRE/NDM4	10439413..10439419	ATCGATA
promoter_motif	DRE/NDM4	10477090..10477096	ATCGATA
promoter_motif	DRE/NDM4	10483250..10483256	ATCGATA
promoter_motif	DRE/NDM4	10483268..10483274	ATCGATA
promoter_motif	DRE/NDM4	10483269..10483275	ATCGATA
promoter_motif	DRE/NDM4	10488656..10488662	ATCGATA
promoter_motif	DRE/NDM4	10488657..10488663	ATCGATA
promoter_motif	DRE/NDM4	10728940..10728946	ATCGATA
promoter_motif	DRE/NDM4	10732459..10732465	ATCGATA
promoter_motif	DRE/NDM4	10732460..10732466	ATCGATA
promoter_motif	DRE/NDM4	10743964..10743970	ATCGATA
promoter_motif	DRE/NDM4	10743965..10743971	ATCGATA
promoter_motif	DRE/NDM4	1077919..1077925	ATCGATA
promoter_motif	DRE/NDM4	1077931..1077937	ATCGATA
promoter_motif	DRE/NDM4	10976422..10976428	ATCGATA
promoter_motif	DRE/NDM4	1128980..1128986	ATCGATA
promoter_motif	DRE/NDM4	1147791..1147797	ATCGATA
promoter_motif	DRE/NDM4	1147792..1147798	ATCGATA
promoter_motif	DRE/NDM4	11517109..11517115	ATCGATA
promoter_motif	DRE/NDM4	116165..116171	ATCGATA
promoter_motif	DRE/NDM4	1166512..1166518	ATCGATA
promoter_motif	DRE/NDM4	1177683..1177689	ATCGATA
promoter_motif	DRE/NDM4	1177684..1177690	ATCGATA
promoter_motif	DRE/NDM4	12056311..12056317	ATCGATA
promoter_motif	DRE/NDM4	12056312..12056318	ATCGATA
promoter_motif	DRE/NDM4	12109161..12109167	ATCGATA
promoter_motif	DRE/NDM4	12109162..12109168	ATCGATA
promoter_motif	DRE/NDM4	12692967..12692973	ATCGATA
promoter_motif	DRE/NDM4	13000682..13000688	ATCGATA
promoter_motif	DRE/NDM4	13219957..13219963	ATCGATA
promoter_motif	DRE/NDM4	13219958..13219964	ATCGATA
promoter_motif	DRE/NDM4	13378847..13378853	ATCGATA
promoter_motif	DRE/NDM4	13378848..13378854	ATCGATA
promoter_motif	DRE/NDM4	13387345..13387351	ATCGATA
promoter_motif	DRE/NDM4	13771036..13771042	ATCGATA
promoter_motif	DRE/NDM4	13771037..13771043	ATCGATA
promoter_motif	DRE/NDM4	13783486..13783492	ATCGATA
promoter_motif	DRE/NDM4	13783487..13783493	ATCGATA
promoter_motif	DRE/NDM4	13811505..13811511	ATCGATA
promoter_motif	DRE/NDM4	13829767..13829773	ATCGATA
promoter_motif	DRE/NDM4	13829768..13829774	ATCGATA
promoter_motif	DRE/NDM4	13833311..13833317	ATCGATA
promoter_motif	DRE/NDM4	13835074..13835080	ATCGATA
promoter_motif	DRE/NDM4	13835075..13835081	ATCGATA
promoter_motif	DRE/NDM4	14110768..14110774	ATCGATA
promoter_motif	DRE/NDM4	15038879..15038885	ATCGATA
promoter_motif	DRE/NDM4	15272055..15272061	ATCGATA
promoter_motif	DRE/NDM4	15272056..15272062	ATCGATA
promoter_motif	DRE/NDM4	16287781..16287787	ATCGATA
promoter_motif	DRE/NDM4	16307296..16307302	ATCGATA
promoter_motif	DRE/NDM4	16307297..16307303	ATCGATA
promoter_motif	DRE/NDM4	16329147..16329153	ATCGATA
promoter_motif	DRE/NDM4	16352621..16352627	ATCGATA
promoter_motif	DRE/NDM4	16352622..16352628	ATCGATA
promoter_motif	DRE/NDM4	16491503..16491509	ATCGATA
promoter_motif	DRE/NDM4	16491504..16491510	ATCGATA
promoter_motif	DRE/NDM4	16677183..16677189	ATCGATA
promoter_motif	DRE/NDM4	16680007..16680013	ATCGATA
promoter_motif	DRE/NDM4	16727843..16727849	ATCGATA
promoter_motif	DRE/NDM4	16743367..16743373	ATCGATA
promoter_motif	DRE/NDM4	16743368..16743374	ATCGATA
promoter_motif	DRE/NDM4	16827060..16827066	ATCGATA
promoter_motif	DRE/NDM4	1704846..1704852	ATCGATA
promoter_motif	DRE/NDM4	17384190..17384196	ATCGATA
promoter_motif	DRE/NDM4	17384191..17384197	ATCGATA
promoter_motif	DRE/NDM4	17384679..17384685	ATCGATA
promoter_motif	DRE/NDM4	17481030..17481036	ATCGATA
promoter_motif	DRE/NDM4	17481218..17481224	ATCGATA
promoter_motif	DRE/NDM4	17481219..17481225	ATCGATA
promoter_motif	DRE/NDM4	17501147..17501153	ATCGATA
promoter_motif	DRE/NDM4	17501148..17501154	ATCGATA
promoter_motif	DRE/NDM4	1752151..1752157	ATCGATA
promoter_motif	DRE/NDM4	1752152..1752158	ATCGATA
promoter_motif	DRE/NDM4	1759099..1759105	ATCGATA
promoter_motif	DRE/NDM4	18606799..18606805	ATCGATA
promoter_motif	DRE/NDM4	18606800..18606806	ATCGATA
promoter_motif	DRE/NDM4	18831196..18831202	ATCGATA
promoter_motif	DRE/NDM4	18831197..18831203	ATCGATA
promoter_motif	DRE/NDM4	18943981..18943987	ATCGATA
promoter_motif	DRE/NDM4	18943998..18944004	ATCGATA
promoter_motif	DRE/NDM4	18943999..18944005	ATCGATA
promoter_motif	DRE/NDM4	19033533..19033539	ATCGATA
promoter_motif	DRE/NDM4	19033534..19033540	ATCGATA
promoter_motif	DRE/NDM4	19045329..19045335	ATCGATA
promoter_motif	DRE/NDM4	19045330..19045336	ATCGATA
promoter_motif	DRE/NDM4	19063282..19063288	ATCGATA
promoter_motif	DRE/NDM4	19064934..19064940	ATCGATA
promoter_motif	DRE/NDM4	19185749..19185755	ATCGATA
promoter_motif	DRE/NDM4	19185750..19185756	ATCGATA
promoter_motif	DRE/NDM4	19453537..19453543	ATCGATA
promoter_motif	DRE/NDM4	19453538..19453544	ATCGATA
promoter_motif	DRE/NDM4	19484744..19484750	ATCGATA
promoter_motif	DRE/NDM4	19490111..19490117	ATCGATA
promoter_motif	DRE/NDM4	19493230..19493236	ATCGATA
promoter_motif	DRE/NDM4	19493231..19493237	ATCGATA
promoter_motif	DRE/NDM4	19580402..19580408	ATCGATA
promoter_motif	DRE/NDM4	19735977..19735983	ATCGATA
promoter_motif	DRE/NDM4	19735978..19735984	ATCGATA
promoter_motif	DRE/NDM4	19758827..19758833	ATCGATA
promoter_motif	DRE/NDM4	19758828..19758834	ATCGATA
promoter_motif	DRE/NDM4	1982180..1982186	ATCGATA
promoter_motif	DRE/NDM4	20065701..20065707	ATCGATA
promoter_motif	DRE/NDM4	20065702..20065708	ATCGATA
promoter_motif	DRE/NDM4	20350369..20350375	ATCGATA
promoter_motif	DRE/NDM4	20350406..20350412	ATCGATA
promoter_motif	DRE/NDM4	203747..203753	ATCGATA
promoter_motif	DRE/NDM4	2054557..2054563	ATCGATA
promoter_motif	DRE/NDM4	20656384..20656390	ATCGATA
promoter_motif	DRE/NDM4	20656385..20656391	ATCGATA
promoter_motif	DRE/NDM4	20676205..20676211	ATCGATA
promoter_motif	DRE/NDM4	20676206..20676212	ATCGATA
promoter_motif	DRE/NDM4	20770866..20770872	ATCGATA
promoter_motif	DRE/NDM4	20770867..20770873	ATCGATA
promoter_motif	DRE/NDM4	20918964..20918970	ATCGATA
promoter_motif	DRE/NDM4	20927858..20927864	ATCGATA
promoter_motif	DRE/NDM4	21143185..21143191	ATCGATA
promoter_motif	DRE/NDM4	21143186..21143192	ATCGATA
promoter_motif	DRE/NDM4	21344569..21344575	ATCGATA
promoter_motif	DRE/NDM4	21681736..21681742	ATCGATA
promoter_motif	DRE/NDM4	21682183..21682189	ATCGATA
promoter_motif	DRE/NDM4	2214211..2214217	ATCGATA
promoter_motif	DRE/NDM4	2214212..2214218	ATCGATA
promoter_motif	DRE/NDM4	2217220..2217226	ATCGATA
promoter_motif	DRE/NDM4	2217221..2217227	ATCGATA
promoter_motif	DRE/NDM4	2364997..2365003	ATCGATA
promoter_motif	DRE/NDM4	2767871..2767877	ATCGATA
promoter_motif	DRE/NDM4	2857131..2857137	ATCGATA
promoter_motif	DRE/NDM4	2874834..2874840	ATCGATA
promoter_motif	DRE/NDM4	2874835..2874841	ATCGATA
promoter_motif	DRE/NDM4	2883150..2883156	ATCGATA
promoter_motif	DRE/NDM4	2885905..2885911	ATCGATA
promoter_motif	DRE/NDM4	2885906..2885912	ATCGATA
promoter_motif	DRE/NDM4	2885921..2885927	ATCGATA
promoter_motif	DRE/NDM4	294702..294708	ATCGATA
promoter_motif	DRE/NDM4	294703..294709	ATCGATA
promoter_motif	DRE/NDM4	2988094..2988100	ATCGATA
promoter_motif	DRE/NDM4	2988095..2988101	ATCGATA
promoter_motif	DRE/NDM4	3145756..3145762	ATCGATA
promoter_motif	DRE/NDM4	3145757..3145763	ATCGATA
promoter_motif	DRE/NDM4	3172794..3172800	ATCGATA
promoter_motif	DRE/NDM4	3319928..3319934	ATCGATA
promoter_motif	DRE/NDM4	3319929..3319935	ATCGATA
promoter_motif	DRE/NDM4	3530335..3530341	ATCGATA
promoter_motif	DRE/NDM4	357900..357906	ATCGATA
promoter_motif	DRE/NDM4	3646190..3646196	ATCGATA
promoter_motif	DRE/NDM4	3646191..3646197	ATCGATA
promoter_motif	DRE/NDM4	3713313..3713319	ATCGATA
promoter_motif	DRE/NDM4	3713314..3713320	ATCGATA
promoter_motif	DRE/NDM4	3862630..3862636	ATCGATA
promoter_motif	DRE/NDM4	3914320..3914326	ATCGATA
promoter_motif	DRE/NDM4	421456..421462	ATCGATA
promoter_motif	DRE/NDM4	421457..421463	ATCGATA
promoter_motif	DRE/NDM4	4382772..4382778	ATCGATA
promoter_motif	DRE/NDM4	4382773..4382779	ATCGATA
promoter_motif	DRE/NDM4	4387082..4387088	ATCGATA
promoter_motif	DRE/NDM4	4403224..4403230	ATCGATA
promoter_motif	DRE/NDM4	4463583..4463589	ATCGATA
promoter_motif	DRE/NDM4	4830691..4830697	ATCGATA
promoter_motif	DRE/NDM4	4830692..4830698	ATCGATA
promoter_motif	DRE/NDM4	4838039..4838045	ATCGATA
promoter_motif	DRE/NDM4	4838040..4838046	ATCGATA
promoter_motif	DRE/NDM4	4847723..4847729	ATCGATA
promoter_motif	DRE/NDM4	4847724..4847730	ATCGATA
promoter_motif	DRE/NDM4	5010870..5010876	ATCGATA
promoter_motif	DRE/NDM4	5010871..5010877	ATCGATA
promoter_motif	DRE/NDM4	5093636..5093642	ATCGATA
promoter_motif	DRE/NDM4	5093637..5093643	ATCGATA
promoter_motif	DRE/NDM4	5093979..5093985	ATCGATA
promoter_motif	DRE/NDM4	5214719..5214725	ATCGATA
promoter_motif	DRE/NDM4	5242661..5242667	ATCGATA
promoter_motif	DRE/NDM4	5242662..5242668	ATCGATA
promoter_motif	DRE/NDM4	5271403..5271409	ATCGATA
promoter_motif	DRE/NDM4	5271404..5271410	ATCGATA
promoter_motif	DRE/NDM4	5279003..5279009	ATCGATA
promoter_motif	DRE/NDM4	5279004..5279010	ATCGATA
promoter_motif	DRE/NDM4	5327184..5327190	ATCGATA
promoter_motif	DRE/NDM4	542595..542601	ATCGATA
promoter_motif	DRE/NDM4	542596..542602	ATCGATA
promoter_motif	DRE/NDM4	5525868..5525874	ATCGATA
promoter_motif	DRE/NDM4	5526919..5526925	ATCGATA
promoter_motif	DRE/NDM4	5528032..5528038	ATCGATA
promoter_motif	DRE/NDM4	5542340..5542346	ATCGATA
promoter_motif	DRE/NDM4	5542341..5542347	ATCGATA
promoter_motif	DRE/NDM4	5721014..5721020	ATCGATA
promoter_motif	DRE/NDM4	5721026..5721032	ATCGATA
promoter_motif	DRE/NDM4	5721027..5721033	ATCGATA
promoter_motif	DRE/NDM4	5724622..5724628	ATCGATA
promoter_motif	DRE/NDM4	5981712..5981718	ATCGATA
promoter_motif	DRE/NDM4	5981713..5981719	ATCGATA
promoter_motif	DRE/NDM4	6050767..6050773	ATCGATA
promoter_motif	DRE/NDM4	6065976..6065982	ATCGATA
promoter_motif	DRE/NDM4	6065977..6065983	ATCGATA
promoter_motif	DRE/NDM4	6069057..6069063	ATCGATA
promoter_motif	DRE/NDM4	6723396..6723402	ATCGATA
promoter_motif	DRE/NDM4	6956973..6956979	ATCGATA
promoter_motif	DRE/NDM4	6956974..6956980	ATCGATA
promoter_motif	DRE/NDM4	6967647..6967653	ATCGATA
promoter_motif	DRE/NDM4	6967648..6967654	ATCGATA
promoter_motif	DRE/NDM4	7032646..7032652	ATCGATA
promoter_motif	DRE/NDM4	7032647..7032653	ATCGATA
promoter_motif	DRE/NDM4	7515302..7515308	ATCGATA
promoter_motif	DRE/NDM4	7782795..7782801	ATCGATA
promoter_motif	DRE/NDM4	7821491..7821497	ATCGATA
promoter_motif	DRE/NDM4	7821492..7821498	ATCGATA
promoter_motif	DRE/NDM4	8042895..8042901	ATCGATA
promoter_motif	DRE/NDM4	8042896..8042902	ATCGATA
promoter_motif	DRE/NDM4	8126980..8126986	ATCGATA
promoter_motif	DRE/NDM4	819933..819939	ATCGATA
promoter_motif	DRE/NDM4	819934..819940	ATCGATA
promoter_motif	DRE/NDM4	819939..819945	ATCGATA
promoter_motif	DRE/NDM4	819940..819946	ATCGATA
promoter_motif	DRE/NDM4	8220757..8220763	ATCGATA
promoter_motif	DRE/NDM4	825855..825861	ATCGATA
promoter_motif	DRE/NDM4	825856..825862	ATCGATA
promoter_motif	DRE/NDM4	825905..825911	ATCGATA
promoter_motif	DRE/NDM4	825906..825912	ATCGATA
promoter_motif	DRE/NDM4	8303036..8303042	ATCGATA
promoter_motif	DRE/NDM4	8305535..8305541	ATCGATA
promoter_motif	DRE/NDM4	8305560..8305566	ATCGATA
promoter_motif	DRE/NDM4	8320292..8320298	ATCGATA
promoter_motif	DRE/NDM4	8320293..8320299	ATCGATA
promoter_motif	DRE/NDM4	8364652..8364658	ATCGATA
promoter_motif	DRE/NDM4	8364653..8364659	ATCGATA
promoter_motif	DRE/NDM4	8374427..8374433	ATCGATA
promoter_motif	DRE/NDM4	8374428..8374434	ATCGATA
promoter_motif	DRE/NDM4	8381776..8381782	ATCGATA
promoter_motif	DRE/NDM4	8381777..8381783	ATCGATA
promoter_motif	DRE/NDM4	8384153..8384159	ATCGATA
promoter_motif	DRE/NDM4	8384426..8384432	ATCGATA
promoter_motif	DRE/NDM4	8464433..8464439	ATCGATA
promoter_motif	DRE/NDM4	8511856..8511862	ATCGATA
promoter_motif	DRE/NDM4	8511857..8511863	ATCGATA
promoter_motif	DRE/NDM4	8515056..8515062	ATCGATA
promoter_motif	DRE/NDM4	871055..871061	ATCGATA
promoter_motif	DRE/NDM4	8997416..8997422	ATCGATA
promoter_motif	DRE/NDM4	9890832..9890838	ATCGATA
promoter_motif	DRE/NDM4	9895254..9895260	ATCGATA
promoter_motif	DRE/NDM4	9897570..9897576	ATCGATA
promoter_motif	DRE/NDM4	9897597..9897603	ATCGATA
promoter_motif	DRE/NDM4	9924304..9924310	ATCGATA
promoter_motif	E-box/NDM5	10002233..10002240	CAGCTGTT
promoter_motif	E-box/NDM5	10270051..10270058	CAGCTGTT
promoter_motif	E-box/NDM5	10342720..10342727	CAGCTGTT
promoter_motif	E-box/NDM5	10396723..10396730	CAGCTCAA
promoter_motif	E-box/NDM5	10439420..10439427	CAGCTGTA
promoter_motif	E-box/NDM5	10507115..10507122	CAGCTGTT
promoter_motif	E-box/NDM5	10507117..10507124	CAGCTGTT
promoter_motif	E-box/NDM5	10517322..10517329	CAGCTGAT
promoter_motif	E-box/NDM5	10662065..10662072	CAGCTCAT
promoter_motif	E-box/NDM5	10728971..10728978	CAGCTGTA
promoter_motif	E-box/NDM5	10728973..10728980	CAGCTGTT
promoter_motif	E-box/NDM5	107916..107923	CAGCTGTT
promoter_motif	E-box/NDM5	10925506..10925513	CAGCTCAT
promoter_motif	E-box/NDM5	109614..109621	CAGCTGTT
promoter_motif	E-box/NDM5	109616..109623	CAGCTGTT
promoter_motif	E-box/NDM5	10989349..10989356	CAGCTGTT
promoter_motif	E-box/NDM5	1108387..1108394	CAGCTGTT
promoter_motif	E-box/NDM5	11120306..11120313	CAGCTGTT
promoter_motif	E-box/NDM5	11121681..11121688	CAGCTCAA
promoter_motif	E-box/NDM5	1150767..1150774	CAGCTCTA
promoter_motif	E-box/NDM5	1164447..1164454	CAGCTGAA
promoter_motif	E-box/NDM5	11648839..11648846	CAGCTGTT
promoter_motif	E-box/NDM5	11849938..11849945	CAGCTGTT
promoter_motif	E-box/NDM5	11849940..11849947	CAGCTGTT
promoter_motif	E-box/NDM5	11992914..11992921	CAGCTGAT
promoter_motif	E-box/NDM5	11996825..11996832	CAGCTGAT
promoter_motif	E-box/NDM5	12020956..12020963	CAGCTGAT
promoter_motif	E-box/NDM5	12020958..12020965	CAGCTGTT
promoter_motif	E-box/NDM5	12048935..12048942	CAGCTGTT
promoter_motif	E-box/NDM5	12048937..12048944	CAGCTGTT
promoter_motif	E-box/NDM5	12056291..12056298	CAGCTGTT
promoter_motif	E-box/NDM5	12063177..12063184	CAGCTGAT
promoter_motif	E-box/NDM5	12093738..12093745	CAGCTGAA
promoter_motif	E-box/NDM5	12434023..12434030	CAGCTCTA
promoter_motif	E-box/NDM5	12540558..12540565	CAGCTGTT
promoter_motif	E-box/NDM5	13142915..13142922	CAGCTCAA
promoter_motif	E-box/NDM5	13179245..13179252	CAGCTGTT
promoter_motif	E-box/NDM5	13182600..13182607	CAGCTGTT
promoter_motif	E-box/NDM5	13290004..13290011	CAGCTGAT
promoter_motif	E-box/NDM5	13366211..13366218	CAGCTCTA
promoter_motif	E-box/NDM5	13366224..13366231	CAGCTCAT
promoter_motif	E-box/NDM5	13366458..13366465	CAGCTGAT
promoter_motif	E-box/NDM5	13367624..13367631	CAGCTGTT
promoter_motif	E-box/NDM5	13367626..13367633	CAGCTGTT
promoter_motif	E-box/NDM5	13387289..13387296	CAGCTGTT
promoter_motif	E-box/NDM5	13387291..13387298	CAGCTGTA
promoter_motif	E-box/NDM5	13435608..13435615	CAGCTGTT
promoter_motif	E-box/NDM5	13708211..13708218	CAGCTCAA
promoter_motif	E-box/NDM5	13780653..13780660	CAGCTGAT
promoter_motif	E-box/NDM5	13829717..13829724	CAGCTCTA
promoter_motif	E-box/NDM5	13967922..13967929	CAGCTGAA
promoter_motif	E-box/NDM5	13967924..13967931	CAGCTGAA
promoter_motif	E-box/NDM5	14348799..14348806	CAGCTGTT
promoter_motif	E-box/NDM5	14351504..14351511	CAGCTCAT
promoter_motif	E-box/NDM5	15005738..15005745	CAGCTGAT
promoter_motif	E-box/NDM5	1502931..1502938	CAGCTGTT
promoter_motif	E-box/NDM5	1520576..1520583	CAGCTCAA
promoter_motif	E-box/NDM5	1522666..1522673	CAGCTCAA
promoter_motif	E-box/NDM5	15318925..15318932	CAGCTGTA
promoter_motif	E-box/NDM5	15499101..15499108	CAGCTGTT
promoter_motif	E-box/NDM5	155311..155318	CAGCTGAT
promoter_motif	E-box/NDM5	15751069..15751076	CAGCTGTT
promoter_motif	E-box/NDM5	15751071..15751078	CAGCTGTT
promoter_motif	E-box/NDM5	15762436..15762443	CAGCTGAA
promoter_motif	E-box/NDM5	15768317..15768324	CAGCTGAT
promoter_motif	E-box/NDM5	15768319..15768326	CAGCTGTA
promoter_motif	E-box/NDM5	16006301..16006308	CAGCTCAT
promoter_motif	E-box/NDM5	16300239..16300246	CAGCTGAT
promoter_motif	E-box/NDM5	16300241..16300248	CAGCTGAT
promoter_motif	E-box/NDM5	16549985..16549992	CAGCTGTT
promoter_motif	E-box/NDM5	16879480..16879487	CAGCTGTT
promoter_motif	E-box/NDM5	16879482..16879489	CAGCTGTT
promoter_motif	E-box/NDM5	1710481..1710488	CAGCTGAT
promoter_motif	E-box/NDM5	1728455..1728462	CAGCTGAT
promoter_motif	E-box/NDM5	17481234..17481241	CAGCTGTT
promoter_motif	E-box/NDM5	17484522..17484529	CAGCTGAT
promoter_motif	E-box/NDM5	17501127..17501134	CAGCTGTT
promoter_motif	E-box/NDM5	17501129..17501136	CAGCTGTT
promoter_motif	E-box/NDM5	1752126..1752133	CAGCTGTT
promoter_motif	E-box/NDM5	18184648..18184655	CAGCTCTT
promoter_motif	E-box/NDM5	18496435..18496442	CAGCTCTT
promoter_motif	E-box/NDM5	18677163..18677170	CAGCTGTT
promoter_motif	E-box/NDM5	18677165..18677172	CAGCTGAT
promoter_motif	E-box/NDM5	18677193..18677200	CAGCTCTA
promoter_motif	E-box/NDM5	18689656..18689663	CAGCTCTT
promoter_motif	E-box/NDM5	18695451..18695458	CAGCTGTT
promoter_motif	E-box/NDM5	18703444..18703451	CAGCTGAT
promoter_motif	E-box/NDM5	18943931..18943938	CAGCTGAT
promoter_motif	E-box/NDM5	18974686..18974693	CAGCTGAT
promoter_motif	E-box/NDM5	18990233..18990240	CAGCTCAT
promoter_motif	E-box/NDM5	19034427..19034434	CAGCTGTA
promoter_motif	E-box/NDM5	19110153..19110160	CAGCTCAT
promoter_motif	E-box/NDM5	19114378..19114385	CAGCTGTT
promoter_motif	E-box/NDM5	19114380..19114387	CAGCTGTT
promoter_motif	E-box/NDM5	19127232..19127239	CAGCTGTT
promoter_motif	E-box/NDM5	19127234..19127241	CAGCTGTT
promoter_motif	E-box/NDM5	19453494..19453501	CAGCTCTA
promoter_motif	E-box/NDM5	19484691..19484698	CAGCTGAT
promoter_motif	E-box/NDM5	19484693..19484700	CAGCTGAT
promoter_motif	E-box/NDM5	19530286..19530293	CAGCTGTT
promoter_motif	E-box/NDM5	19758847..19758854	CAGCTGAT
promoter_motif	E-box/NDM5	20091254..20091261	CAGCTGAT
promoter_motif	E-box/NDM5	20097226..20097233	CAGCTGAT
promoter_motif	E-box/NDM5	20097228..20097235	CAGCTGTT
promoter_motif	E-box/NDM5	20382336..20382343	CAGCTGAT
promoter_motif	E-box/NDM5	20382338..20382345	CAGCTGTT
promoter_motif	E-box/NDM5	20688943..20688950	CAGCTGAT
promoter_motif	E-box/NDM5	20734301..20734308	CAGCTGTA
promoter_motif	E-box/NDM5	20734926..20734933	CAGCTCTA
promoter_motif	E-box/NDM5	20797703..20797710	CAGCTCTT
promoter_motif	E-box/NDM5	20926130..20926137	CAGCTCTA
promoter_motif	E-box/NDM5	21158596..21158603	CAGCTGTT
promoter_motif	E-box/NDM5	2147305..2147312	CAGCTGTT
promoter_motif	E-box/NDM5	21682134..21682141	CAGCTCTA
promoter_motif	E-box/NDM5	22667813..22667820	CAGCTGAA
promoter_motif	E-box/NDM5	22667815..22667822	CAGCTGTA
promoter_motif	E-box/NDM5	22758889..22758896	CAGCTCTT
promoter_motif	E-box/NDM5	22918668..22918675	CAGCTCAA
promoter_motif	E-box/NDM5	2420813..2420820	CAGCTCAA
promoter_motif	E-box/NDM5	2492683..2492690	CAGCTGAT
promoter_motif	E-box/NDM5	25182..25189	CAGCTGAA
promoter_motif	E-box/NDM5	2575059..2575066	CAGCTGTT
promoter_motif	E-box/NDM5	271722..271729	CAGCTGTT
promoter_motif	E-box/NDM5	2753222..2753229	CAGCTGAA
promoter_motif	E-box/NDM5	2768153..2768160	CAGCTCAT
promoter_motif	E-box/NDM5	2879119..2879126	CAGCTGAT
promoter_motif	E-box/NDM5	2885866..2885873	CAGCTGAT
promoter_motif	E-box/NDM5	2885883..2885890	CAGCTGAT
promoter_motif	E-box/NDM5	2988131..2988138	CAGCTGAT
promoter_motif	E-box/NDM5	2992740..2992747	CAGCTGAT
promoter_motif	E-box/NDM5	3040120..3040127	CAGCTGAT
promoter_motif	E-box/NDM5	3040122..3040129	CAGCTGTT
promoter_motif	E-box/NDM5	3457064..3457071	CAGCTGAT
promoter_motif	E-box/NDM5	3457066..3457073	CAGCTGTT
promoter_motif	E-box/NDM5	3466147..3466154	CAGCTGTT
promoter_motif	E-box/NDM5	3466149..3466156	CAGCTGAT
promoter_motif	E-box/NDM5	3714456..3714463	CAGCTGAT
promoter_motif	E-box/NDM5	3772030..3772037	CAGCTGAA
promoter_motif	E-box/NDM5	3872415..3872422	CAGCTGTT
promoter_motif	E-box/NDM5	3872417..3872424	CAGCTGTT
promoter_motif	E-box/NDM5	4198063..4198070	CAGCTGTT
promoter_motif	E-box/NDM5	4198065..4198072	CAGCTGAT
promoter_motif	E-box/NDM5	4465166..4465173	CAGCTGAT
promoter_motif	E-box/NDM5	4465168..4465175	CAGCTGTT
promoter_motif	E-box/NDM5	4818212..4818219	CAGCTGTT
promoter_motif	E-box/NDM5	4818214..4818221	CAGCTGAT
promoter_motif	E-box/NDM5	4850423..4850430	CAGCTGTT
promoter_motif	E-box/NDM5	4945334..4945341	CAGCTGAT
promoter_motif	E-box/NDM5	4945336..4945343	CAGCTGTT
promoter_motif	E-box/NDM5	4949774..4949781	CAGCTGAT
promoter_motif	E-box/NDM5	4949776..4949783	CAGCTGTT
promoter_motif	E-box/NDM5	4965658..4965665	CAGCTCAT
promoter_motif	E-box/NDM5	4973989..4973996	CAGCTGTT
promoter_motif	E-box/NDM5	4973991..4973998	CAGCTGTT
promoter_motif	E-box/NDM5	4979355..4979362	CAGCTGAT
promoter_motif	E-box/NDM5	4979357..4979364	CAGCTGTT
promoter_motif	E-box/NDM5	5052857..5052864	CAGCTGAT
promoter_motif	E-box/NDM5	5052859..5052866	CAGCTGTT
promoter_motif	E-box/NDM5	5210449..5210456	CAGCTCAA
promoter_motif	E-box/NDM5	5271377..5271384	CAGCTCTA
promoter_motif	E-box/NDM5	5519875..5519882	CAGCTGAT
promoter_motif	E-box/NDM5	5519877..5519884	CAGCTGTT
promoter_motif	E-box/NDM5	5523892..5523899	CAGCTGTT
promoter_motif	E-box/NDM5	5523894..5523901	CAGCTGTT
promoter_motif	E-box/NDM5	5525891..5525898	CAGCTGTT
promoter_motif	E-box/NDM5	5526944..5526951	CAGCTGTT
promoter_motif	E-box/NDM5	5526946..5526953	CAGCTGAT
promoter_motif	E-box/NDM5	5528072..5528079	CAGCTGAT
promoter_motif	E-box/NDM5	5708457..5708464	CAGCTCAT
promoter_motif	E-box/NDM5	5893886..5893893	CAGCTGAA
promoter_motif	E-box/NDM5	5893888..5893895	CAGCTGAA
promoter_motif	E-box/NDM5	6065935..6065942	CAGCTGTT
promoter_motif	E-box/NDM5	6065937..6065944	CAGCTGTT
promoter_motif	E-box/NDM5	6372382..6372389	CAGCTGAT
promoter_motif	E-box/NDM5	6395486..6395493	CAGCTGAA
promoter_motif	E-box/NDM5	6423308..6423315	CAGCTGAA
promoter_motif	E-box/NDM5	6491081..6491088	CAGCTGTT
promoter_motif	E-box/NDM5	6491083..6491090	CAGCTGTT
promoter_motif	E-box/NDM5	6562332..6562339	CAGCTGTA
promoter_motif	E-box/NDM5	6562334..6562341	CAGCTGAT
promoter_motif	E-box/NDM5	6611037..6611044	CAGCTGTT
promoter_motif	E-box/NDM5	6649436..6649443	CAGCTGAA
promoter_motif	E-box/NDM5	6656324..6656331	CAGCTGTT
promoter_motif	E-box/NDM5	6673945..6673952	CAGCTGTT
promoter_motif	E-box/NDM5	6673947..6673954	CAGCTGAT
promoter_motif	E-box/NDM5	7013380..7013387	CAGCTGTT
promoter_motif	E-box/NDM5	7013382..7013389	CAGCTGAT
promoter_motif	E-box/NDM5	7027556..7027563	CAGCTGAT
promoter_motif	E-box/NDM5	7027558..7027565	CAGCTGTT
promoter_motif	E-box/NDM5	7063975..7063982	CAGCTGTA
promoter_motif	E-box/NDM5	7474913..7474920	CAGCTCTT
promoter_motif	E-box/NDM5	776502..776509	CAGCTGTT
promoter_motif	E-box/NDM5	7821545..7821552	CAGCTGAA
promoter_motif	E-box/NDM5	7821547..7821554	CAGCTGAA
promoter_motif	E-box/NDM5	8126874..8126881	CAGCTGTT
promoter_motif	E-box/NDM5	8126876..8126883	CAGCTGTT
promoter_motif	E-box/NDM5	8196896..8196903	CAGCTGTT
promoter_motif	E-box/NDM5	8220747..8220754	CAGCTCTA
promoter_motif	E-box/NDM5	8239875..8239882	CAGCTCTA
promoter_motif	E-box/NDM5	8305595..8305602	CAGCTCTA
promoter_motif	E-box/NDM5	8364619..8364626	CAGCTCTA
promoter_motif	E-box/NDM5	8449554..8449561	CAGCTGTT
promoter_motif	E-box/NDM5	8449556..8449563	CAGCTGTT
promoter_motif	E-box/NDM5	8488973..8488980	CAGCTGTT
promoter_motif	E-box/NDM5	8515093..8515100	CAGCTGTA
promoter_motif	E-box/NDM5	8521888..8521895	CAGCTGAT
promoter_motif	E-box/NDM5	8679772..8679779	CAGCTCTT
promoter_motif	E-box/NDM5	8997403..8997410	CAGCTGAT
promoter_motif	E-box/NDM5	8997405..8997412	CAGCTGTT
promoter_motif	E-box/NDM5	9166765..9166772	CAGCTGTT
promoter_motif	E-box/NDM5	9166767..9166774	CAGCTGTT
promoter_motif	E-box/NDM5	9431055..9431062	CAGCTGAT
promoter_motif	E-box/NDM5	94709..94716	CAGCTCAT
promoter_motif	E-box/NDM5	9895292..9895299	CAGCTGTT
promoter_motif	E-box/NDM5	9895294..9895301	CAGCTGAT
promoter_motif	E-box/NDM5	9897533..9897540	CAGCTCTA
promoter_motif	E-box/NDM5	9921601..9921608	CAGCTGAT
promoter_motif	E-box/NDM5	9926588..9926595	CAGCTCTT

reference = 2R
promoter_motif	TATA/DMp1	10494512..10494518	GTATAAA
promoter_motif	TATA/DMp1	10565666..10565672	GTATAAA
promoter_motif	TATA/DMp1	10634832..10634838	GTATAAA
promoter_motif	TATA/DMp1	10636696..10636702	GTATAAA
promoter_motif	TATA/DMp1	10758606..10758612	GTATAAA
promoter_motif	TATA/DMp1	10763305..10763311	GTATAAA
promoter_motif	TATA/DMp1	10769592..10769598	GTATAAA
promoter_motif	TATA/DMp1	10912382..10912388	GTATAAA
promoter_motif	TATA/DMp1	10943776..10943782	CTATAAA
promoter_motif	TATA/DMp1	11215797..11215803	GTATAAA
promoter_motif	TATA/DMp1	11296320..11296326	CTATAAA
promoter_motif	TATA/DMp1	11437509..11437515	GTATAAA
promoter_motif	TATA/DMp1	12004572..12004578	GTATAAA
promoter_motif	TATA/DMp1	12026123..12026129	GTATAAA
promoter_motif	TATA/DMp1	12373082..12373088	GTATAAA
promoter_motif	TATA/DMp1	12464112..12464118	GTATAAA
promoter_motif	TATA/DMp1	12540245..12540251	GTATAAA
promoter_motif	TATA/DMp1	12559508..12559514	CTATAAA
promoter_motif	TATA/DMp1	12634111..12634117	CTATAAA
promoter_motif	TATA/DMp1	12636992..12636998	CTATAAA
promoter_motif	TATA/DMp1	12637864..12637870	CTATAAA
promoter_motif	TATA/DMp1	12714344..12714350	CTATAAA
promoter_motif	TATA/DMp1	12984958..12984964	GTATAAA
promoter_motif	TATA/DMp1	13046563..13046569	CTATAAA
promoter_motif	TATA/DMp1	130487..130493	CTATAAA
promoter_motif	TATA/DMp1	13054033..13054039	GTATAAA
promoter_motif	TATA/DMp1	13398987..13398993	CTATAAA
promoter_motif	TATA/DMp1	13604026..13604032	CTATAAA
promoter_motif	TATA/DMp1	13739552..13739558	GTATAAA
promoter_motif	TATA/DMp1	13777502..13777508	CTATAAA
promoter_motif	TATA/DMp1	13939634..13939640	CTATAAA
promoter_motif	TATA/DMp1	13941594..13941600	CTATAAA
promoter_motif	TATA/DMp1	13997451..13997457	CTATAAA
promoter_motif	TATA/DMp1	14059002..14059008	CTATAAA
promoter_motif	TATA/DMp1	14080382..14080388	CTATAAA
promoter_motif	TATA/DMp1	14273117..14273123	CTATAAA
promoter_motif	TATA/DMp1	14277433..14277439	CTATAAA
promoter_motif	TATA/DMp1	14278157..14278163	CTATAAA
promoter_motif	TATA/DMp1	14294395..14294401	CTATAAA
promoter_motif	TATA/DMp1	14424243..14424249	GTATAAA
promoter_motif	TATA/DMp1	14625962..14625968	CTATAAA
promoter_motif	TATA/DMp1	14702542..14702548	GTATAAA
promoter_motif	TATA/DMp1	14753240..14753246	CTATAAA
promoter_motif	TATA/DMp1	15269095..15269101	GTATAAA
promoter_motif	TATA/DMp1	15339126..15339132	GTATAAA
promoter_motif	TATA/DMp1	15388851..15388857	CTATAAA
promoter_motif	TATA/DMp1	15585198..15585204	GTATAAA
promoter_motif	TATA/DMp1	15591326..15591332	GTATAAA
promoter_motif	TATA/DMp1	15599821..15599827	GTATAAA
promoter_motif	TATA/DMp1	15600869..15600875	CTATAAA
promoter_motif	TATA/DMp1	15658775..15658781	CTATAAA
promoter_motif	TATA/DMp1	15671575..15671581	CTATAAA
promoter_motif	TATA/DMp1	16391058..16391064	GTATAAA
promoter_motif	TATA/DMp1	1641995..1642001	GTATAAA
promoter_motif	TATA/DMp1	16420833..16420839	GTATAAA
promoter_motif	TATA/DMp1	16421984..16421990	GTATAAA
promoter_motif	TATA/DMp1	16638390..16638396	GTATAAA
promoter_motif	TATA/DMp1	16756849..16756855	CTATAAA
promoter_motif	TATA/DMp1	1680523..1680529	CTATAAA
promoter_motif	TATA/DMp1	16831499..16831505	GTATAAA
promoter_motif	TATA/DMp1	16949105..16949111	CTATAAA
promoter_motif	TATA/DMp1	17169205..17169211	GTATAAA
promoter_motif	TATA/DMp1	17652991..17652997	GTATAAA
promoter_motif	TATA/DMp1	17722578..17722584	GTATAAA
promoter_motif	TATA/DMp1	18486809..18486815	GTATAAA
promoter_motif	TATA/DMp1	18590177..18590183	CTATAAA
promoter_motif	TATA/DMp1	18871838..18871844	CTATAAA
promoter_motif	TATA/DMp1	18872876..18872882	CTATAAA
promoter_motif	TATA/DMp1	18952261..18952267	GTATAAA
promoter_motif	TATA/DMp1	1934676..1934682	CTATAAA
promoter_motif	TATA/DMp1	19359272..19359278	GTATAAA
promoter_motif	TATA/DMp1	19361179..19361185	GTATAAA
promoter_motif	TATA/DMp1	1937679..1937685	GTATAAA
promoter_motif	TATA/DMp1	1947093..1947099	GTATAAA
promoter_motif	TATA/DMp1	19573089..19573095	GTATAAA
promoter_motif	TATA/DMp1	19585607..19585613	CTATAAA
promoter_motif	TATA/DMp1	19635051..19635057	GTATAAA
promoter_motif	TATA/DMp1	19639406..19639412	CTATAAA
promoter_motif	TATA/DMp1	19827905..19827911	GTATAAA
promoter_motif	TATA/DMp1	19836163..19836169	GTATAAA
promoter_motif	TATA/DMp1	20181595..20181601	CTATAAA
promoter_motif	TATA/DMp1	20290259..20290265	GTATAAA
promoter_motif	TATA/DMp1	20298098..20298104	GTATAAA
promoter_motif	TATA/DMp1	20418815..20418821	CTATAAA
promoter_motif	TATA/DMp1	20465692..20465698	GTATAAA
promoter_motif	TATA/DMp1	20785770..20785776	CTATAAA
promoter_motif	TATA/DMp1	20859391..20859397	GTATAAA
promoter_motif	TATA/DMp1	2512117..2512123	GTATAAA
promoter_motif	TATA/DMp1	2607079..2607085	CTATAAA
promoter_motif	TATA/DMp1	2766174..2766180	GTATAAA
promoter_motif	TATA/DMp1	2831529..2831535	CTATAAA
promoter_motif	TATA/DMp1	2832951..2832957	CTATAAA
promoter_motif	TATA/DMp1	2885616..2885622	GTATAAA
promoter_motif	TATA/DMp1	3019668..3019674	GTATAAA
promoter_motif	TATA/DMp1	3035172..3035178	CTATAAA
promoter_motif	TATA/DMp1	3136639..3136645	CTATAAA
promoter_motif	TATA/DMp1	3148796..3148802	GTATAAA
promoter_motif	TATA/DMp1	3549469..3549475	GTATAAA
promoter_motif	TATA/DMp1	3551259..3551265	GTATAAA
promoter_motif	TATA/DMp1	3680941..3680947	GTATAAA
promoter_motif	TATA/DMp1	3814129..3814135	GTATAAA
promoter_motif	TATA/DMp1	3979174..3979180	CTATAAA
promoter_motif	TATA/DMp1	4022614..4022620	GTATAAA
promoter_motif	TATA/DMp1	4325124..4325130	GTATAAA
promoter_motif	TATA/DMp1	4339430..4339436	GTATAAA
promoter_motif	TATA/DMp1	4352633..4352639	CTATAAA
promoter_motif	TATA/DMp1	4359428..4359434	CTATAAA
promoter_motif	TATA/DMp1	4466015..4466021	GTATAAA
promoter_motif	TATA/DMp1	4477972..4477978	GTATAAA
promoter_motif	TATA/DMp1	4583324..4583330	CTATAAA
promoter_motif	TATA/DMp1	4604424..4604430	GTATAAA
promoter_motif	TATA/DMp1	4611398..4611404	GTATAAA
promoter_motif	TATA/DMp1	4932240..4932246	GTATAAA
promoter_motif	TATA/DMp1	5048972..5048978	CTATAAA
promoter_motif	TATA/DMp1	5134775..5134781	GTATAAA
promoter_motif	TATA/DMp1	5232883..5232889	CTATAAA
promoter_motif	TATA/DMp1	5250435..5250441	CTATAAA
promoter_motif	TATA/DMp1	5476332..5476338	CTATAAA
promoter_motif	TATA/DMp1	5641174..5641180	GTATAAA
promoter_motif	TATA/DMp1	5700306..5700312	CTATAAA
promoter_motif	TATA/DMp1	5931036..5931042	CTATAAA
promoter_motif	TATA/DMp1	5975046..5975052	GTATAAA
promoter_motif	TATA/DMp1	6306194..6306200	GTATAAA
promoter_motif	TATA/DMp1	6308597..6308603	GTATAAA
promoter_motif	TATA/DMp1	6311912..6311918	GTATAAA
promoter_motif	TATA/DMp1	6315443..6315449	GTATAAA
promoter_motif	TATA/DMp1	6797379..6797385	CTATAAA
promoter_motif	TATA/DMp1	7122723..7122729	CTATAAA
promoter_motif	TATA/DMp1	7132904..7132910	CTATAAA
promoter_motif	TATA/DMp1	7149338..7149344	CTATAAA
promoter_motif	TATA/DMp1	7195097..7195103	CTATAAA
promoter_motif	TATA/DMp1	7224319..7224325	CTATAAA
promoter_motif	TATA/DMp1	7233592..7233598	GTATAAA
promoter_motif	TATA/DMp1	7237401..7237407	GTATAAA
promoter_motif	TATA/DMp1	7238285..7238291	GTATAAA
promoter_motif	TATA/DMp1	7241905..7241911	GTATAAA
promoter_motif	TATA/DMp1	7242791..7242797	GTATAAA
promoter_motif	TATA/DMp1	7248169..7248175	CTATAAA
promoter_motif	TATA/DMp1	7293151..7293157	CTATAAA
promoter_motif	TATA/DMp1	7932090..7932096	GTATAAA
promoter_motif	TATA/DMp1	8061793..8061799	GTATAAA
promoter_motif	TATA/DMp1	8073139..8073145	GTATAAA
promoter_motif	TATA/DMp1	8127851..8127857	CTATAAA
promoter_motif	TATA/DMp1	8128698..8128704	GTATAAA
promoter_motif	TATA/DMp1	8262762..8262768	GTATAAA
promoter_motif	TATA/DMp1	8289691..8289697	GTATAAA
promoter_motif	TATA/DMp1	8315394..8315400	GTATAAA
promoter_motif	TATA/DMp1	8562951..8562957	CTATAAA
promoter_motif	TATA/DMp1	8578483..8578489	CTATAAA
promoter_motif	TATA/DMp1	9294486..9294492	CTATAAA
promoter_motif	TATA/DMp1	9299213..9299219	CTATAAA
promoter_motif	TATA/DMp1	9321663..9321669	CTATAAA
promoter_motif	TATA/DMp1	9722621..9722627	CTATAAA
promoter_motif	TATA/DMp1	9723895..9723901	CTATAAA
promoter_motif	INR/DMp2	10099913..10099918	TCAGTT
promoter_motif	INR/DMp2	10195646..10195651	TCAGTC
promoter_motif	INR/DMp2	10247794..10247799	TCAGTT
promoter_motif	INR/DMp2	10562555..10562560	TCAGTC
promoter_motif	INR/DMp2	10562559..10562564	TCAGTC
promoter_motif	INR/DMp2	10562563..10562568	TCAGTC
promoter_motif	INR/DMp2	10565635..10565640	TCAGTT
promoter_motif	INR/DMp2	10601122..10601127	TCAGTC
promoter_motif	INR/DMp2	10633464..10633469	TCAGTT
promoter_motif	INR/DMp2	10634865..10634870	TCAGTC
promoter_motif	INR/DMp2	10636729..10636734	TCAGTT
promoter_motif	INR/DMp2	10686456..10686461	TCAGTT
promoter_motif	INR/DMp2	10695963..10695968	TCAGTC
promoter_motif	INR/DMp2	10720337..10720342	TCAGTC
promoter_motif	INR/DMp2	10761457..10761462	TCAGTT
promoter_motif	INR/DMp2	10765291..10765296	TCAGTC
promoter_motif	INR/DMp2	10769623..10769628	TCAGTT
promoter_motif	INR/DMp2	10804870..10804875	TCAGTT
promoter_motif	INR/DMp2	10837249..10837254	TCAGTC
promoter_motif	INR/DMp2	10838411..10838416	TCAGTT
promoter_motif	INR/DMp2	10943753..10943758	TCAGTT
promoter_motif	INR/DMp2	10943757..10943762	TCAGTC
promoter_motif	INR/DMp2	11129091..11129096	TCAGTC
promoter_motif	INR/DMp2	11185847..11185852	TCAGTC
promoter_motif	INR/DMp2	11213885..11213890	TCAGTT
promoter_motif	INR/DMp2	11297657..11297662	TCAGTC
promoter_motif	INR/DMp2	11312735..11312740	TCAGTC
promoter_motif	INR/DMp2	11370333..11370338	TCAGTT
promoter_motif	INR/DMp2	11387152..11387157	TCAGTC
promoter_motif	INR/DMp2	1142500..1142505	TCAGTT
promoter_motif	INR/DMp2	11443316..11443321	TCAGTT
promoter_motif	INR/DMp2	11563455..11563460	TCAGTT
promoter_motif	INR/DMp2	11589195..11589200	TCAGTT
promoter_motif	INR/DMp2	11614889..11614894	TCAGTT
promoter_motif	INR/DMp2	11734858..11734863	TCAGTT
promoter_motif	INR/DMp2	11743460..11743465	TCAGTT
promoter_motif	INR/DMp2	11749445..11749450	TCAGTT
promoter_motif	INR/DMp2	11801451..11801456	TCAGTC
promoter_motif	INR/DMp2	11830382..11830387	TCAGTC
promoter_motif	INR/DMp2	11887786..11887791	TCAGTT
promoter_motif	INR/DMp2	11905242..11905247	TCAGTC
promoter_motif	INR/DMp2	12010951..12010956	TCAGTC
promoter_motif	INR/DMp2	12046288..12046293	TCAGTT
promoter_motif	INR/DMp2	12046292..12046297	TCAGTC
promoter_motif	INR/DMp2	12068753..12068758	TCAGTT
promoter_motif	INR/DMp2	12225810..12225815	TCAGTC
promoter_motif	INR/DMp2	12286430..12286435	TCAGTT
promoter_motif	INR/DMp2	12378629..12378634	TCAGTT
promoter_motif	INR/DMp2	12422464..12422469	TCAGTT
promoter_motif	INR/DMp2	12439763..12439768	TCAGTT
promoter_motif	INR/DMp2	12459586..12459591	TCAGTT
promoter_motif	INR/DMp2	12495183..12495188	TCAGTT
promoter_motif	INR/DMp2	12579208..12579213	TCAGTT
promoter_motif	INR/DMp2	12618886..12618891	TCAGTC
promoter_motif	INR/DMp2	12641990..12641995	TCAGTT
promoter_motif	INR/DMp2	12756908..12756913	TCAGTT
promoter_motif	INR/DMp2	12761264..12761269	TCAGTT
promoter_motif	INR/DMp2	12984928..12984933	TCAGTT
promoter_motif	INR/DMp2	12990388..12990393	TCAGTC
promoter_motif	INR/DMp2	12996350..12996355	TCAGTC
promoter_motif	INR/DMp2	1301251..1301256	TCAGTT
promoter_motif	INR/DMp2	13023954..13023959	TCAGTC
promoter_motif	INR/DMp2	13024745..13024750	TCAGTC
promoter_motif	INR/DMp2	13282100..13282105	TCAGTT
promoter_motif	INR/DMp2	13294927..13294932	TCAGTT
promoter_motif	INR/DMp2	13297701..13297706	TCAGTC
promoter_motif	INR/DMp2	13363567..13363572	TCAGTC
promoter_motif	INR/DMp2	13471511..13471516	TCAGTT
promoter_motif	INR/DMp2	13482756..13482761	TCAGTT
promoter_motif	INR/DMp2	13526636..13526641	TCAGTT
promoter_motif	INR/DMp2	13616468..13616473	TCAGTC
promoter_motif	INR/DMp2	13643920..13643925	TCAGTT
promoter_motif	INR/DMp2	13680375..13680380	TCAGTC
promoter_motif	INR/DMp2	13701848..13701853	TCAGTT
promoter_motif	INR/DMp2	13711072..13711077	TCAGTC
promoter_motif	INR/DMp2	13734198..13734203	TCAGTT
promoter_motif	INR/DMp2	13734204..13734209	TCAGTT
promoter_motif	INR/DMp2	13748289..13748294	TCAGTC
promoter_motif	INR/DMp2	13995887..13995892	TCAGTT
promoter_motif	INR/DMp2	14011375..14011380	TCAGTT
promoter_motif	INR/DMp2	1406622..1406627	TCAGTT
promoter_motif	INR/DMp2	14076482..14076487	TCAGTT
promoter_motif	INR/DMp2	14080351..14080356	TCAGTT
promoter_motif	INR/DMp2	14176253..14176258	TCAGTC
promoter_motif	INR/DMp2	14271459..14271464	TCAGTT
promoter_motif	INR/DMp2	14272073..14272078	TCAGTT
promoter_motif	INR/DMp2	14274109..14274114	TCAGTT
promoter_motif	INR/DMp2	14275628..14275633	TCAGTT
promoter_motif	INR/DMp2	14277465..14277470	TCAGTT
promoter_motif	INR/DMp2	14285896..14285901	TCAGTC
promoter_motif	INR/DMp2	14310440..14310445	TCAGTT
promoter_motif	INR/DMp2	14341979..14341984	TCAGTT
promoter_motif	INR/DMp2	14385525..14385530	TCAGTT
promoter_motif	INR/DMp2	14391113..14391118	TCAGTT
promoter_motif	INR/DMp2	14414935..14414940	TCAGTT
promoter_motif	INR/DMp2	14424275..14424280	TCAGTT
promoter_motif	INR/DMp2	14505515..14505520	TCAGTT
promoter_motif	INR/DMp2	14540263..14540268	TCAGTC
promoter_motif	INR/DMp2	14540274..14540279	TCAGTT
promoter_motif	INR/DMp2	14561034..14561039	TCAGTT
promoter_motif	INR/DMp2	14642493..14642498	TCAGTT
promoter_motif	INR/DMp2	14642499..14642504	TCAGTT
promoter_motif	INR/DMp2	14648570..14648575	TCAGTC
promoter_motif	INR/DMp2	14648574..14648579	TCAGTC
promoter_motif	INR/DMp2	14670804..14670809	TCAGTC
promoter_motif	INR/DMp2	14698957..14698962	TCAGTT
promoter_motif	INR/DMp2	14702511..14702516	TCAGTC
promoter_motif	INR/DMp2	14749573..14749578	TCAGTT
promoter_motif	INR/DMp2	14753273..14753278	TCAGTC
promoter_motif	INR/DMp2	14754899..14754904	TCAGTT
promoter_motif	INR/DMp2	14765897..14765902	TCAGTT
promoter_motif	INR/DMp2	14878542..14878547	TCAGTC
promoter_motif	INR/DMp2	14954662..14954667	TCAGTT
promoter_motif	INR/DMp2	15015124..15015129	TCAGTT
promoter_motif	INR/DMp2	15057747..15057752	TCAGTT
promoter_motif	INR/DMp2	15116550..15116555	TCAGTT
promoter_motif	INR/DMp2	15116556..15116561	TCAGTT
promoter_motif	INR/DMp2	15172729..15172734	TCAGTC
promoter_motif	INR/DMp2	15212992..15212997	TCAGTT
promoter_motif	INR/DMp2	15269127..15269132	TCAGTT
promoter_motif	INR/DMp2	15273427..15273432	TCAGTC
promoter_motif	INR/DMp2	15337083..15337088	TCAGTT
promoter_motif	INR/DMp2	15519003..15519008	TCAGTT
promoter_motif	INR/DMp2	15568891..15568896	TCAGTT
promoter_motif	INR/DMp2	15999014..15999019	TCAGTT
promoter_motif	INR/DMp2	16204431..16204436	TCAGTT
promoter_motif	INR/DMp2	16208001..16208006	TCAGTT
promoter_motif	INR/DMp2	16392657..16392662	TCAGTC
promoter_motif	INR/DMp2	16416966..16416971	TCAGTC
promoter_motif	INR/DMp2	16426816..16426821	TCAGTT
promoter_motif	INR/DMp2	16469630..16469635	TCAGTT
promoter_motif	INR/DMp2	16680486..16680491	TCAGTT
promoter_motif	INR/DMp2	16739623..16739628	TCAGTT
promoter_motif	INR/DMp2	16831535..16831540	TCAGTC
promoter_motif	INR/DMp2	16831539..16831544	TCAGTT
promoter_motif	INR/DMp2	16848411..16848416	TCAGTC
promoter_motif	INR/DMp2	16905740..16905745	TCAGTC
promoter_motif	INR/DMp2	16961529..16961534	TCAGTC
promoter_motif	INR/DMp2	16979726..16979731	TCAGTT
promoter_motif	INR/DMp2	17008998..17009003	TCAGTC
promoter_motif	INR/DMp2	17029943..17029948	TCAGTT
promoter_motif	INR/DMp2	17035646..17035651	TCAGTT
promoter_motif	INR/DMp2	17058135..17058140	TCAGTT
promoter_motif	INR/DMp2	17138459..17138464	TCAGTT
promoter_motif	INR/DMp2	17155093..17155098	TCAGTT
promoter_motif	INR/DMp2	17185517..17185522	TCAGTT
promoter_motif	INR/DMp2	17273849..17273854	TCAGTT
promoter_motif	INR/DMp2	17409350..17409355	TCAGTC
promoter_motif	INR/DMp2	17477935..17477940	TCAGTT
promoter_motif	INR/DMp2	17494451..17494456	TCAGTT
promoter_motif	INR/DMp2	17497717..17497722	TCAGTC
promoter_motif	INR/DMp2	17559183..17559188	TCAGTT
promoter_motif	INR/DMp2	17590394..17590399	TCAGTT
promoter_motif	INR/DMp2	17590399..17590404	TCAGTT
promoter_motif	INR/DMp2	17590410..17590415	TCAGTT
promoter_motif	INR/DMp2	17599111..17599116	TCAGTT
promoter_motif	INR/DMp2	17644913..17644918	TCAGTC
promoter_motif	INR/DMp2	17688402..17688407	TCAGTT
promoter_motif	INR/DMp2	17958781..17958786	TCAGTT
promoter_motif	INR/DMp2	18003840..18003845	TCAGTT
promoter_motif	INR/DMp2	18015312..18015317	TCAGTC
promoter_motif	INR/DMp2	18067200..18067205	TCAGTT
promoter_motif	INR/DMp2	18080654..18080659	TCAGTC
promoter_motif	INR/DMp2	18090161..18090166	TCAGTT
promoter_motif	INR/DMp2	18090167..18090172	TCAGTC
promoter_motif	INR/DMp2	18093084..18093089	TCAGTT
promoter_motif	INR/DMp2	18131467..18131472	TCAGTT
promoter_motif	INR/DMp2	18205168..18205173	TCAGTT
promoter_motif	INR/DMp2	18296153..18296158	TCAGTT
promoter_motif	INR/DMp2	18365890..18365895	TCAGTC
promoter_motif	INR/DMp2	18434058..18434063	TCAGTC
promoter_motif	INR/DMp2	18437600..18437605	TCAGTC
promoter_motif	INR/DMp2	18482175..18482180	TCAGTT
promoter_motif	INR/DMp2	18482202..18482207	TCAGTC
promoter_motif	INR/DMp2	18531417..18531422	TCAGTC
promoter_motif	INR/DMp2	18533840..18533845	TCAGTC
promoter_motif	INR/DMp2	18534743..18534748	TCAGTC
promoter_motif	INR/DMp2	18535975..18535980	TCAGTT
promoter_motif	INR/DMp2	18537245..18537250	TCAGTT
promoter_motif	INR/DMp2	18538060..18538065	TCAGTT
promoter_motif	INR/DMp2	18538087..18538092	TCAGTC
promoter_motif	INR/DMp2	18542892..18542897	TCAGTT
promoter_motif	INR/DMp2	18544491..18544496	TCAGTT
promoter_motif	INR/DMp2	18551196..18551201	TCAGTC
promoter_motif	INR/DMp2	18554659..18554664	TCAGTT
promoter_motif	INR/DMp2	18576475..18576480	TCAGTT
promoter_motif	INR/DMp2	18590210..18590215	TCAGTT
promoter_motif	INR/DMp2	18642734..18642739	TCAGTT
promoter_motif	INR/DMp2	18693816..18693821	TCAGTC
promoter_motif	INR/DMp2	18746314..18746319	TCAGTT
promoter_motif	INR/DMp2	18783697..18783702	TCAGTT
promoter_motif	INR/DMp2	18828464..18828469	TCAGTT
promoter_motif	INR/DMp2	18871806..18871811	TCAGTT
promoter_motif	INR/DMp2	18873859..18873864	TCAGTT
promoter_motif	INR/DMp2	18933847..18933852	TCAGTT
promoter_motif	INR/DMp2	18945803..18945808	TCAGTT
promoter_motif	INR/DMp2	19028111..19028116	TCAGTC
promoter_motif	INR/DMp2	19235157..19235162	TCAGTT
promoter_motif	INR/DMp2	19246260..19246265	TCAGTC
promoter_motif	INR/DMp2	19426002..19426007	TCAGTC
promoter_motif	INR/DMp2	19575687..19575692	TCAGTT
promoter_motif	INR/DMp2	19588262..19588267	TCAGTT
promoter_motif	INR/DMp2	19589921..19589926	TCAGTC
promoter_motif	INR/DMp2	19594392..19594397	TCAGTC
promoter_motif	INR/DMp2	19601423..19601428	TCAGTT
promoter_motif	INR/DMp2	19821282..19821287	TCAGTT
promoter_motif	INR/DMp2	19823200..19823205	TCAGTT
promoter_motif	INR/DMp2	19841628..19841633	TCAGTT
promoter_motif	INR/DMp2	19850477..19850482	TCAGTT
promoter_motif	INR/DMp2	19857828..19857833	TCAGTC
promoter_motif	INR/DMp2	19866732..19866737	TCAGTT
promoter_motif	INR/DMp2	19866737..19866742	TCAGTT
promoter_motif	INR/DMp2	19866742..19866747	TCAGTT
promoter_motif	INR/DMp2	19866758..19866763	TCAGTT
promoter_motif	INR/DMp2	19904705..19904710	TCAGTC
promoter_motif	INR/DMp2	19914069..19914074	TCAGTT
promoter_motif	INR/DMp2	19918717..19918722	TCAGTT
promoter_motif	INR/DMp2	20046887..20046892	TCAGTT
promoter_motif	INR/DMp2	20117311..20117316	TCAGTT
promoter_motif	INR/DMp2	20193404..20193409	TCAGTT
promoter_motif	INR/DMp2	20231225..20231230	TCAGTT
promoter_motif	INR/DMp2	20265339..20265344	TCAGTT
promoter_motif	INR/DMp2	20550932..20550937	TCAGTC
promoter_motif	INR/DMp2	2056584..2056589	TCAGTC
promoter_motif	INR/DMp2	20644904..20644909	TCAGTT
promoter_motif	INR/DMp2	20644909..20644914	TCAGTT
promoter_motif	INR/DMp2	20682990..20682995	TCAGTC
promoter_motif	INR/DMp2	20764220..20764225	TCAGTT
promoter_motif	INR/DMp2	20769101..20769106	TCAGTT
promoter_motif	INR/DMp2	20778534..20778539	TCAGTT
promoter_motif	INR/DMp2	20824991..20824996	TCAGTC
promoter_motif	INR/DMp2	20832117..20832122	TCAGTT
promoter_motif	INR/DMp2	2083508..2083513	TCAGTT
promoter_motif	INR/DMp2	20870718..20870723	TCAGTT
promoter_motif	INR/DMp2	20899586..20899591	TCAGTT
promoter_motif	INR/DMp2	20949486..20949491	TCAGTT
promoter_motif	INR/DMp2	21061712..21061717	TCAGTT
promoter_motif	INR/DMp2	21064232..21064237	TCAGTT
promoter_motif	INR/DMp2	21114139..21114144	TCAGTC
promoter_motif	INR/DMp2	2129507..2129512	TCAGTT
promoter_motif	INR/DMp2	2129516..2129521	TCAGTC
promoter_motif	INR/DMp2	2512098..2512103	TCAGTC
promoter_motif	INR/DMp2	2523751..2523756	TCAGTT
promoter_motif	INR/DMp2	2532597..2532602	TCAGTT
promoter_motif	INR/DMp2	2577476..2577481	TCAGTT
promoter_motif	INR/DMp2	2633898..2633903	TCAGTT
promoter_motif	INR/DMp2	2715911..2715916	TCAGTC
promoter_motif	INR/DMp2	2766143..2766148	TCAGTT
promoter_motif	INR/DMp2	2773908..2773913	TCAGTT
promoter_motif	INR/DMp2	2837886..2837891	TCAGTT
promoter_motif	INR/DMp2	2862390..2862395	TCAGTT
promoter_motif	INR/DMp2	2880180..2880185	TCAGTT
promoter_motif	INR/DMp2	2880190..2880195	TCAGTT
promoter_motif	INR/DMp2	2886356..2886361	TCAGTT
promoter_motif	INR/DMp2	2916416..2916421	TCAGTT
promoter_motif	INR/DMp2	2916423..2916428	TCAGTT
promoter_motif	INR/DMp2	2927642..2927647	TCAGTT
promoter_motif	INR/DMp2	2933278..2933283	TCAGTT
promoter_motif	INR/DMp2	2937300..2937305	TCAGTT
promoter_motif	INR/DMp2	2940278..2940283	TCAGTC
promoter_motif	INR/DMp2	2951068..2951073	TCAGTT
promoter_motif	INR/DMp2	2961654..2961659	TCAGTT
promoter_motif	INR/DMp2	2986061..2986066	TCAGTT
promoter_motif	INR/DMp2	3017308..3017313	TCAGTT
promoter_motif	INR/DMp2	3019637..3019642	TCAGTT
promoter_motif	INR/DMp2	3038206..3038211	TCAGTC
promoter_motif	INR/DMp2	3041140..3041145	TCAGTT
promoter_motif	INR/DMp2	3045742..3045747	TCAGTT
promoter_motif	INR/DMp2	3074753..3074758	TCAGTT
promoter_motif	INR/DMp2	3148763..3148768	TCAGTC
promoter_motif	INR/DMp2	3306553..3306558	TCAGTT
promoter_motif	INR/DMp2	3332128..3332133	TCAGTC
promoter_motif	INR/DMp2	3339053..3339058	TCAGTC
promoter_motif	INR/DMp2	3380091..3380096	TCAGTT
promoter_motif	INR/DMp2	3387654..3387659	TCAGTC
promoter_motif	INR/DMp2	3387658..3387663	TCAGTC
promoter_motif	INR/DMp2	3403885..3403890	TCAGTC
promoter_motif	INR/DMp2	3596681..3596686	TCAGTT
promoter_motif	INR/DMp2	3596692..3596697	TCAGTT
promoter_motif	INR/DMp2	3596700..3596705	TCAGTT
promoter_motif	INR/DMp2	3615009..3615014	TCAGTT
promoter_motif	INR/DMp2	3670132..3670137	TCAGTT
promoter_motif	INR/DMp2	3837325..3837330	TCAGTT
promoter_motif	INR/DMp2	3855546..3855551	TCAGTT
promoter_motif	INR/DMp2	3889621..3889626	TCAGTT
promoter_motif	INR/DMp2	3894755..3894760	TCAGTC
promoter_motif	INR/DMp2	3901256..3901261	TCAGTC
promoter_motif	INR/DMp2	3957315..3957320	TCAGTC
promoter_motif	INR/DMp2	3957319..3957324	TCAGTT
promoter_motif	INR/DMp2	3970481..3970486	TCAGTC
promoter_motif	INR/DMp2	4033479..4033484	TCAGTC
promoter_motif	INR/DMp2	4048732..4048737	TCAGTC
promoter_motif	INR/DMp2	4257496..4257501	TCAGTC
promoter_motif	INR/DMp2	4318742..4318747	TCAGTC
promoter_motif	INR/DMp2	4318749..4318754	TCAGTT
promoter_motif	INR/DMp2	4322074..4322079	TCAGTC
promoter_motif	INR/DMp2	4322081..4322086	TCAGTT
promoter_motif	INR/DMp2	4322950..4322955	TCAGTC
promoter_motif	INR/DMp2	4325157..4325162	TCAGTC
promoter_motif	INR/DMp2	4350277..4350282	TCAGTC
promoter_motif	INR/DMp2	4352665..4352670	TCAGTC
promoter_motif	INR/DMp2	4458005..4458010	TCAGTT
promoter_motif	INR/DMp2	4478004..4478009	TCAGTC
promoter_motif	INR/DMp2	4583294..4583299	TCAGTC
promoter_motif	INR/DMp2	4583932..4583937	TCAGTC
promoter_motif	INR/DMp2	4600210..4600215	TCAGTT
promoter_motif	INR/DMp2	4611145..4611150	TCAGTC
promoter_motif	INR/DMp2	4623314..4623319	TCAGTC
promoter_motif	INR/DMp2	4636490..4636495	TCAGTC
promoter_motif	INR/DMp2	4636512..4636517	TCAGTC
promoter_motif	INR/DMp2	4747906..4747911	TCAGTC
promoter_motif	INR/DMp2	4873050..4873055	TCAGTC
promoter_motif	INR/DMp2	4873073..4873078	TCAGTC
promoter_motif	INR/DMp2	4873077..4873082	TCAGTC
promoter_motif	INR/DMp2	4929641..4929646	TCAGTT
promoter_motif	INR/DMp2	4949430..4949435	TCAGTT
promoter_motif	INR/DMp2	5052467..5052472	TCAGTT
promoter_motif	INR/DMp2	5068670..5068675	TCAGTT
promoter_motif	INR/DMp2	5073840..5073845	TCAGTT
promoter_motif	INR/DMp2	5129824..5129829	TCAGTT
promoter_motif	INR/DMp2	5151473..5151478	TCAGTT
promoter_motif	INR/DMp2	5239154..5239159	TCAGTT
promoter_motif	INR/DMp2	5329058..5329063	TCAGTT
promoter_motif	INR/DMp2	5381672..5381677	TCAGTT
promoter_motif	INR/DMp2	5449143..5449148	TCAGTC
promoter_motif	INR/DMp2	5467072..5467077	TCAGTT
promoter_motif	INR/DMp2	5591887..5591892	TCAGTT
promoter_motif	INR/DMp2	5593772..5593777	TCAGTT
promoter_motif	INR/DMp2	5704807..5704812	TCAGTT
promoter_motif	INR/DMp2	5721065..5721070	TCAGTT
promoter_motif	INR/DMp2	5724144..5724149	TCAGTC
promoter_motif	INR/DMp2	5730208..5730213	TCAGTT
promoter_motif	INR/DMp2	5749046..5749051	TCAGTC
promoter_motif	INR/DMp2	5758976..5758981	TCAGTT
promoter_motif	INR/DMp2	5790785..5790790	TCAGTT
promoter_motif	INR/DMp2	5965858..5965863	TCAGTT
promoter_motif	INR/DMp2	6156522..6156527	TCAGTT
promoter_motif	INR/DMp2	6163168..6163173	TCAGTT
promoter_motif	INR/DMp2	6178520..6178525	TCAGTT
promoter_motif	INR/DMp2	6190527..6190532	TCAGTT
promoter_motif	INR/DMp2	6201403..6201408	TCAGTC
promoter_motif	INR/DMp2	6282689..6282694	TCAGTT
promoter_motif	INR/DMp2	6308565..6308570	TCAGTT
promoter_motif	INR/DMp2	6362980..6362985	TCAGTC
promoter_motif	INR/DMp2	6366064..6366069	TCAGTC
promoter_motif	INR/DMp2	6429161..6429166	TCAGTT
promoter_motif	INR/DMp2	6429168..6429173	TCAGTC
promoter_motif	INR/DMp2	6471197..6471202	TCAGTT
promoter_motif	INR/DMp2	6471202..6471207	TCAGTT
promoter_motif	INR/DMp2	6612786..6612791	TCAGTC
promoter_motif	INR/DMp2	6696423..6696428	TCAGTC
promoter_motif	INR/DMp2	6731527..6731532	TCAGTT
promoter_motif	INR/DMp2	6762244..6762249	TCAGTT
promoter_motif	INR/DMp2	6968537..6968542	TCAGTT
promoter_motif	INR/DMp2	7125141..7125146	TCAGTC
promoter_motif	INR/DMp2	7135633..7135638	TCAGTT
promoter_motif	INR/DMp2	7162782..7162787	TCAGTC
promoter_motif	INR/DMp2	7165940..7165945	TCAGTT
promoter_motif	INR/DMp2	7208831..7208836	TCAGTT
promoter_motif	INR/DMp2	7224351..7224356	TCAGTT
promoter_motif	INR/DMp2	7227630..7227635	TCAGTT
promoter_motif	INR/DMp2	7363212..7363217	TCAGTT
promoter_motif	INR/DMp2	7415375..7415380	TCAGTC
promoter_motif	INR/DMp2	7563446..7563451	TCAGTT
promoter_motif	INR/DMp2	75671..75676	TCAGTT
promoter_motif	INR/DMp2	7573930..7573935	TCAGTT
promoter_motif	INR/DMp2	7573934..7573939	TCAGTC
promoter_motif	INR/DMp2	7599766..7599771	TCAGTT
promoter_motif	INR/DMp2	7732824..7732829	TCAGTT
promoter_motif	INR/DMp2	7748801..7748806	TCAGTT
promoter_motif	INR/DMp2	7753885..7753890	TCAGTT
promoter_motif	INR/DMp2	8058776..8058781	TCAGTC
promoter_motif	INR/DMp2	8061763..8061768	TCAGTT
promoter_motif	INR/DMp2	8067336..8067341	TCAGTT
promoter_motif	INR/DMp2	8098727..8098732	TCAGTT
promoter_motif	INR/DMp2	8194033..8194038	TCAGTT
promoter_motif	INR/DMp2	8198179..8198184	TCAGTC
promoter_motif	INR/DMp2	8201622..8201627	TCAGTT
promoter_motif	INR/DMp2	8213617..8213622	TCAGTC
promoter_motif	INR/DMp2	8213635..8213640	TCAGTC
promoter_motif	INR/DMp2	8246940..8246945	TCAGTT
promoter_motif	INR/DMp2	8323345..8323350	TCAGTC
promoter_motif	INR/DMp2	8394825..8394830	TCAGTT
promoter_motif	INR/DMp2	8532640..8532645	TCAGTT
promoter_motif	INR/DMp2	8535719..8535724	TCAGTC
promoter_motif	INR/DMp2	8543459..8543464	TCAGTC
promoter_motif	INR/DMp2	8553299..8553304	TCAGTT
promoter_motif	INR/DMp2	8557719..8557724	TCAGTT
promoter_motif	INR/DMp2	8643896..8643901	TCAGTT
promoter_motif	INR/DMp2	8668047..8668052	TCAGTC
promoter_motif	INR/DMp2	8730016..8730021	TCAGTC
promoter_motif	INR/DMp2	8884626..8884631	TCAGTT
promoter_motif	INR/DMp2	8967040..8967045	TCAGTC
promoter_motif	INR/DMp2	9046580..9046585	TCAGTC
promoter_motif	INR/DMp2	9077586..9077591	TCAGTC
promoter_motif	INR/DMp2	9101998..9102003	TCAGTC
promoter_motif	INR/DMp2	9112827..9112832	TCAGTT
promoter_motif	INR/DMp2	9127232..9127237	TCAGTT
promoter_motif	INR/DMp2	9144093..9144098	TCAGTT
promoter_motif	INR/DMp2	9145379..9145384	TCAGTC
promoter_motif	INR/DMp2	9183426..9183431	TCAGTT
promoter_motif	INR/DMp2	9281214..9281219	TCAGTC
promoter_motif	INR/DMp2	9286882..9286887	TCAGTC
promoter_motif	INR/DMp2	9294516..9294521	TCAGTT
promoter_motif	INR/DMp2	9299243..9299248	TCAGTT
promoter_motif	INR/DMp2	9317396..9317401	TCAGTC
promoter_motif	INR/DMp2	9320597..9320602	TCAGTC
promoter_motif	INR/DMp2	9336899..9336904	TCAGTT
promoter_motif	INR/DMp2	9336903..9336908	TCAGTC
promoter_motif	INR/DMp2	9432948..9432953	TCAGTT
promoter_motif	INR/DMp2	9438949..9438954	TCAGTT
promoter_motif	INR/DMp2	9480838..9480843	TCAGTT
promoter_motif	INR/DMp2	9667763..9667768	TCAGTT
promoter_motif	INR/DMp2	9813005..9813010	TCAGTC
promoter_motif	INR/DMp2	9878181..9878186	TCAGTC
promoter_motif	INR/DMp2	9896694..9896699	TCAGTC
promoter_motif	INR1/DMp3	10319836..10319842	TCATTCG
promoter_motif	INR1/DMp3	10552858..10552864	TCATTCG
promoter_motif	INR1/DMp3	11840019..11840025	TCATTCG
promoter_motif	INR1/DMp3	12176828..12176834	TCATTCG
promoter_motif	INR1/DMp3	12221479..12221485	TCATTCG
promoter_motif	INR1/DMp3	1241487..1241493	TCATTCG
promoter_motif	INR1/DMp3	13606847..13606853	TCATTCG
promoter_motif	INR1/DMp3	13730953..13730959	TCATTCG
promoter_motif	INR1/DMp3	14013796..14013802	TCATTCG
promoter_motif	INR1/DMp3	15177617..15177623	TCATTCG
promoter_motif	INR1/DMp3	15311595..15311601	TCATTCG
promoter_motif	INR1/DMp3	15350026..15350032	TCATTCG
promoter_motif	INR1/DMp3	17105271..17105277	TCATTCG
promoter_motif	INR1/DMp3	17368669..17368675	TCATTCG
promoter_motif	INR1/DMp3	18199436..18199442	TCATTCG
promoter_motif	INR1/DMp3	18531410..18531416	TCATTCG
promoter_motif	INR1/DMp3	19171632..19171638	TCATTCG
promoter_motif	INR1/DMp3	19197327..19197333	TCATTCG
promoter_motif	INR1/DMp3	20050012..20050018	TCATTCG
promoter_motif	INR1/DMp3	20832665..20832671	TCATTCG
promoter_motif	INR1/DMp3	2698525..2698531	TCATTCG
promoter_motif	INR1/DMp3	3346364..3346370	TCATTCG
promoter_motif	INR1/DMp3	3510747..3510753	TCATTCG
promoter_motif	INR1/DMp3	3610153..3610159	TCATTCG
promoter_motif	INR1/DMp3	3629688..3629694	TCATTCG
promoter_motif	INR1/DMp3	3819939..3819945	TCATTCG
promoter_motif	INR1/DMp3	4249657..4249663	TCATTCG
promoter_motif	INR1/DMp3	4465982..4465988	TCATTCG
promoter_motif	INR1/DMp3	5434441..5434447	TCATTCG
promoter_motif	INR1/DMp3	5749060..5749066	TCATTCG
promoter_motif	INR1/DMp3	5956615..5956621	TCATTCG
promoter_motif	INR1/DMp3	5974631..5974637	TCATTCG
promoter_motif	INR1/DMp3	5988549..5988555	TCATTCG
promoter_motif	INR1/DMp3	6144195..6144201	TCATTCG
promoter_motif	INR1/DMp3	631814..631820	TCATTCG
promoter_motif	INR1/DMp3	6422528..6422534	TCATTCG
promoter_motif	INR1/DMp3	7339707..7339713	TCATTCG
promoter_motif	INR1/DMp3	7750743..7750749	TCATTCG
promoter_motif	INR1/DMp3	8340698..8340704	TCATTCG
promoter_motif	INR1/DMp3	8816366..8816372	TCATTCG
promoter_motif	DPE/DMp4	10601093..10601100	GCGGTTGT
promoter_motif	DPE/DMp4	10830142..10830149	GCGGTTCG
promoter_motif	DPE/DMp4	11052450..11052457	TCGGTTCG
promoter_motif	DPE/DMp4	11564139..11564146	TCGGTTGT
promoter_motif	DPE/DMp4	12118157..12118164	TCGGTTCG
promoter_motif	DPE/DMp4	12176850..12176857	GCGGTTGG
promoter_motif	DPE/DMp4	14722796..14722803	GCGGTTGT
promoter_motif	DPE/DMp4	16557961..16557968	GCGGTTCG
promoter_motif	DPE/DMp4	16989455..16989462	GCGGTTCG
promoter_motif	DPE/DMp4	17235319..17235326	TCGGTTGT
promoter_motif	DPE/DMp4	17759562..17759569	GCGGTTCT
promoter_motif	DPE/DMp4	18270666..18270673	TCGGTTCT
promoter_motif	DPE/DMp4	20448534..20448541	GCGGTTGG
promoter_motif	DPE/DMp4	20680895..20680902	TCGGTTGT
promoter_motif	DPE/DMp4	20829900..20829907	GCGGTTGT
promoter_motif	DPE/DMp4	3597404..3597411	TCGGTTCT
promoter_motif	DPE/DMp4	5127573..5127580	GCGGTTGT
promoter_motif	DPE/DMp4	7284903..7284910	TCGGTTGT
promoter_motif	DPE/DMp4	7363239..7363246	GCGGTTCG
promoter_motif	DPE/DMp4	7599787..7599794	TCGGTTGT
promoter_motif	DPE/DMp4	7800249..7800256	GCGGTTCT
promoter_motif	DPE/DMp4	8073199..8073206	TCGGTTGT
promoter_motif	DPE/DMp4	8264193..8264200	TCGGTTCG
promoter_motif	DPE/DMp4	8868462..8868469	GCGGTTCG
promoter_motif	DPE/DMp4	9812976..9812983	GCGGTTGG
promoter_motif	DPE1/DMp5	10401567..10401573	CGGACGT
promoter_motif	DPE1/DMp5	13644941..13644947	CGGACGT
promoter_motif	DPE1/DMp5	13761470..13761476	CGGACGT
promoter_motif	DPE1/DMp5	14859914..14859920	CGGACGT
promoter_motif	DPE1/DMp5	15311576..15311582	CGGACGT
promoter_motif	DPE1/DMp5	17384680..17384686	CGGACGT
promoter_motif	DPE1/DMp5	17533709..17533715	CGGACGT
promoter_motif	DPE1/DMp5	18783725..18783731	CGGACGT
promoter_motif	DPE1/DMp5	19438940..19438946	CGGACGT
promoter_motif	DPE1/DMp5	19556656..19556662	CGGACGT
promoter_motif	DPE1/DMp5	19757826..19757832	CGGACGT
promoter_motif	DPE1/DMp5	20163287..20163293	CGGACGT
promoter_motif	DPE1/DMp5	20836196..20836202	CGGACGT
promoter_motif	DPE1/DMp5	2922665..2922671	CGGACGT
promoter_motif	DPE1/DMp5	3038243..3038249	CGGACGT
promoter_motif	DPE1/DMp5	3610125..3610131	CGGACGT
promoter_motif	DPE1/DMp5	5073811..5073817	CGGACGT
promoter_motif	DPE1/DMp5	5707523..5707529	CGGACGT
promoter_motif	DPE1/DMp5	5965897..5965903	CGGACGT
promoter_motif	DPE1/DMp5	8557690..8557696	CGGACGT
promoter_motif	DMv1	10146513..10146519	CAACCCT
promoter_motif	DMv1	10414024..10414030	CAACCCT
promoter_motif	DMv1	10643830..10643836	CAGCCCT
promoter_motif	DMv1	11270527..11270533	CAACCCT
promoter_motif	DMv1	11829029..11829035	CAGCCCT
promoter_motif	DMv1	12636980..12636986	CAGCCCT
promoter_motif	DMv1	13982213..13982219	CAGCCCT
promoter_motif	DMv1	14013355..14013361	CAGCCCT
promoter_motif	DMv1	14045724..14045730	CAGCCCT
promoter_motif	DMv1	14299481..14299487	CAACCCT
promoter_motif	DMv1	14338561..14338567	CAGCCCT
promoter_motif	DMv1	14338798..14338804	CAACCCT
promoter_motif	DMv1	14858677..14858683	CAACCCT
promoter_motif	DMv1	15324775..15324781	CAGCCCT
promoter_motif	DMv1	1541116..1541122	CAACCCT
promoter_motif	DMv1	16168669..16168675	CAACCCT
promoter_motif	DMv1	16177071..16177077	CAACCCT
promoter_motif	DMv1	16196162..16196168	CAGCCCT
promoter_motif	DMv1	16558699..16558705	CAGCCCT
promoter_motif	DMv1	16882378..16882384	CAGCCCT
promoter_motif	DMv1	17183140..17183146	CAGCCCT
promoter_motif	DMv1	17754413..17754419	CAACCCT
promoter_motif	DMv1	18262543..18262549	CAGCCCT
promoter_motif	DMv1	19411133..19411139	CAGCCCT
promoter_motif	DMv1	19431542..19431548	CAACCCT
promoter_motif	DMv1	19607463..19607469	CAGCCCT
promoter_motif	DMv1	19746343..19746349	CAGCCCT
promoter_motif	DMv1	19785784..19785790	CAGCCCT
promoter_motif	DMv1	19821103..19821109	CAGCCCT
promoter_motif	DMv1	19876033..19876039	CAGCCCT
promoter_motif	DMv1	20117356..20117362	CAACCCT
promoter_motif	DMv1	20551940..20551946	CAGCCCT
promoter_motif	DMv1	20650652..20650658	CAGCCCT
promoter_motif	DMv1	20852642..20852648	CAGCCCT
promoter_motif	DMv1	2540717..2540723	CAGCCCT
promoter_motif	DMv1	3387620..3387626	CAACCCT
promoter_motif	DMv1	403997..404003	CAACCCT
promoter_motif	DMv1	4787717..4787723	CAGCCCT
promoter_motif	DMv1	5753103..5753109	CAACCCT
promoter_motif	DMv1	6005190..6005196	CAGCCCT
promoter_motif	DMv1	6774293..6774299	CAGCCCT
promoter_motif	DMv1	7171917..7171923	CAGCCCT
promoter_motif	DMv1	7244176..7244182	CAGCCCT
promoter_motif	DMv1	7677005..7677011	CAACCCT
promoter_motif	DMv1	7872986..7872992	CAGCCCT
promoter_motif	DMv1	8587546..8587552	CAACCCT
promoter_motif	DMv1	8824035..8824041	CAGCCCT
promoter_motif	DMv1	9107757..9107763	CAACCCT
promoter_motif	DMv1	9409233..9409239	CAGCCCT
promoter_motif	DMv1	9439947..9439953	CAGCCCT
promoter_motif	DMv2	10040642..10040649	TGGCAACA
promoter_motif	DMv2	11315528..11315535	TGGCAACG
promoter_motif	DMv2	11902293..11902300	TGGTAACA
promoter_motif	DMv2	11990122..11990129	TGGTAACA
promoter_motif	DMv2	12068743..12068750	TGGCAACG
promoter_motif	DMv2	12453544..12453551	TGGCAACG
promoter_motif	DMv2	13478388..13478395	TGGCAACG
promoter_motif	DMv2	14038890..14038897	TGGTAACA
promoter_motif	DMv2	1647906..1647913	TGGCAACA
promoter_motif	DMv2	17056459..17056466	TGGCAACA
promoter_motif	DMv2	17368685..17368692	TGGTAACA
promoter_motif	DMv2	20671087..20671094	TGGCAACA
promoter_motif	DMv2	2540725..2540732	TGGCAACG
promoter_motif	DMv2	2544823..2544830	TGGCAACG
promoter_motif	DMv2	4553337..4553344	TGGTAACA
promoter_motif	DMv2	5079610..5079617	TGGTAACA
promoter_motif	DMv2	5286578..5286585	TGGCAACA
promoter_motif	DMv2	7317148..7317155	TGGCAACG
promoter_motif	DMv2	7566866..7566873	TGGCAACA
promoter_motif	DMv2	7578786..7578793	TGGCAACA
promoter_motif	DMv2	8324830..8324837	TGGTAACA
promoter_motif	DMv2	8406642..8406649	TGGCAACG
promoter_motif	DMv2	9481147..9481154	TGGCAACG
promoter_motif	DMv2	9847832..9847839	TGGTAACA
promoter_motif	DMv3	10250565..10250572	CATCCCTA
promoter_motif	DMv3	10488702..10488709	CACCTCTA
promoter_motif	DMv3	10532788..10532795	CATCACTA
promoter_motif	DMv3	10640030..10640037	CATCACTA
promoter_motif	DMv3	10823166..10823173	CACCACTA
promoter_motif	DMv3	11105893..11105900	CATCTCTA
promoter_motif	DMv3	11419726..11419733	CATCACTA
promoter_motif	DMv3	11453304..11453311	CATCACTA
promoter_motif	DMv3	11756635..11756642	CACCTCTA
promoter_motif	DMv3	11888778..11888785	CATCGCTA
promoter_motif	DMv3	12029715..12029722	CACCTCTA
promoter_motif	DMv3	12661410..12661417	CATCTCTA
promoter_motif	DMv3	12903381..12903388	CACCTCTA
promoter_motif	DMv3	12950148..12950155	CATCGCTA
promoter_motif	DMv3	13318551..13318558	CATCGCTA
promoter_motif	DMv3	13332450..13332457	CACCACTA
promoter_motif	DMv3	13343983..13343990	CATCTCTA
promoter_motif	DMv3	13480299..13480306	CACCACTA
promoter_motif	DMv3	13610811..13610818	CACCTCTA
promoter_motif	DMv3	13673648..13673655	CATCTCTA
promoter_motif	DMv3	13677196..13677203	CATCGCTA
promoter_motif	DMv3	14061189..14061196	CATCTCTA
promoter_motif	DMv3	14299510..14299517	CATCTCTA
promoter_motif	DMv3	14502566..14502573	CATCACTA
promoter_motif	DMv3	15024679..15024686	CATCACTA
promoter_motif	DMv3	15177605..15177612	CACCGCTA
promoter_motif	DMv3	15339996..15340003	CATCGCTA
promoter_motif	DMv3	16150370..16150377	CATCCCTA
promoter_motif	DMv3	16449817..16449824	CATCTCTA
promoter_motif	DMv3	1648365..1648372	CATCCCTA
promoter_motif	DMv3	16945286..16945293	CATCCCTA
promoter_motif	DMv3	17389603..17389610	CATCACTA
promoter_motif	DMv3	17545599..17545606	CATCTCTA
promoter_motif	DMv3	18010034..18010041	CACCTCTA
promoter_motif	DMv3	18073468..18073475	CATCACTA
promoter_motif	DMv3	18533861..18533868	CATCACTA
promoter_motif	DMv3	18812614..18812621	CATCGCTA
promoter_motif	DMv3	19274059..19274066	CATCGCTA
promoter_motif	DMv3	19284182..19284189	CATCCCTA
promoter_motif	DMv3	19411361..19411368	CATCACTA
promoter_motif	DMv3	19435753..19435760	CATCCCTA
promoter_motif	DMv3	1963863..1963870	CATCTCTA
promoter_motif	DMv3	20487467..20487474	CATCACTA
promoter_motif	DMv3	2549768..2549775	CACCCCTA
promoter_motif	DMv3	2636703..2636710	CATCTCTA
promoter_motif	DMv3	3541440..3541447	CATCTCTA
promoter_motif	DMv3	3843360..3843367	CACCTCTA
promoter_motif	DMv3	3892288..3892295	CACCTCTA
promoter_motif	DMv3	4014748..4014755	CATCTCTA
promoter_motif	DMv3	4052165..4052172	CATCTCTA
promoter_motif	DMv3	4052383..4052390	CATCTCTA
promoter_motif	DMv3	4482532..4482539	CACCGCTA
promoter_motif	DMv3	4787704..4787711	CACCCCTA
promoter_motif	DMv3	4788872..4788879	CATCGCTA
promoter_motif	DMv3	4788923..4788930	CATCACTA
promoter_motif	DMv3	4794511..4794518	CATCGCTA
promoter_motif	DMv3	4838591..4838598	CATCTCTA
promoter_motif	DMv3	4975355..4975362	CATCACTA
promoter_motif	DMv3	5474680..5474687	CACCTCTA
promoter_motif	DMv3	5730003..5730010	CACCTCTA
promoter_motif	DMv3	5735319..5735326	CACCACTA
promoter_motif	DMv3	5920393..5920400	CATCCCTA
promoter_motif	DMv3	5936121..5936128	CATCTCTA
promoter_motif	DMv3	5936995..5937002	CATCTCTA
promoter_motif	DMv3	5956204..5956211	CATCTCTA
promoter_motif	DMv3	5984446..5984453	CACCGCTA
promoter_motif	DMv3	5987072..5987079	CATCTCTA
promoter_motif	DMv3	6367590..6367597	CATCCCTA
promoter_motif	DMv3	6696876..6696883	CATCCCTA
promoter_motif	DMv3	6698582..6698589	CATCTCTA
promoter_motif	DMv3	6772741..6772748	CATCTCTA
promoter_motif	DMv3	7876634..7876641	CATCACTA
promoter_motif	DMv3	7921449..7921456	CATCACTA
promoter_motif	DMv3	8213595..8213602	CACCACTA
promoter_motif	DMv3	8805369..8805376	CACCACTA
promoter_motif	DMv3	9046123..9046130	CACCTCTA
promoter_motif	DMv3	9878669..9878676	CACCACTA
promoter_motif	DMv4	10104132..10104139	GGTCACAC
promoter_motif	DMv4	10122931..10122938	GGTCACAC
promoter_motif	DMv4	10127182..10127189	GGCCACAC
promoter_motif	DMv4	10656924..10656931	GGTCACAC
promoter_motif	DMv4	10740134..10740141	GGTCACAC
promoter_motif	DMv4	10758572..10758579	GGCCACAC
promoter_motif	DMv4	11209671..11209678	GGCCACAC
promoter_motif	DMv4	11259012..11259019	GGTCACAC
promoter_motif	DMv4	11570215..11570222	GGTCACAC
promoter_motif	DMv4	11736093..11736100	GGTCACAC
promoter_motif	DMv4	11915529..11915536	GGTCACAC
promoter_motif	DMv4	11986051..11986058	GGTCACAC
promoter_motif	DMv4	12012483..12012490	GGTCACAC
promoter_motif	DMv4	12074098..12074105	GGTCACAC
promoter_motif	DMv4	12152187..12152194	GGTCACAC
promoter_motif	DMv4	12159470..12159477	GGTCACAC
promoter_motif	DMv4	12208234..12208241	GGTCACAC
promoter_motif	DMv4	12458744..12458751	GGTCACAC
promoter_motif	DMv4	12473620..12473627	GGCCACAC
promoter_motif	DMv4	12671176..12671183	GGTCACAC
promoter_motif	DMv4	12889441..12889448	GGTCACAC
promoter_motif	DMv4	12892969..12892976	GGTCACAC
promoter_motif	DMv4	13345173..13345180	GGTCACAC
promoter_motif	DMv4	13357125..13357132	GGTCACAC
promoter_motif	DMv4	13560119..13560126	GGTCACAC
promoter_motif	DMv4	13585863..13585870	GGCCACAC
promoter_motif	DMv4	13635610..13635617	GGTCACAC
promoter_motif	DMv4	14022928..14022935	GGTCACAC
promoter_motif	DMv4	14512774..14512781	GGTCACAC
promoter_motif	DMv4	14519384..14519391	GGTCACAC
promoter_motif	DMv4	14706989..14706996	GGTCACAC
promoter_motif	DMv4	15171458..15171465	GGTCACAC
promoter_motif	DMv4	15324740..15324747	GGTCACAC
promoter_motif	DMv4	15329844..15329851	GGCCACAC
promoter_motif	DMv4	1559274..1559281	GGTCACAC
promoter_motif	DMv4	1585350..1585357	GGTCACAC
promoter_motif	DMv4	16144894..16144901	GGTCACAC
promoter_motif	DMv4	16145138..16145145	GGTCACAC
promoter_motif	DMv4	16174578..16174585	GGTCACAC
promoter_motif	DMv4	16214289..16214296	GGTCACAC
promoter_motif	DMv4	1642018..1642025	GGTCACAC
promoter_motif	DMv4	16439593..16439600	GGTCACAC
promoter_motif	DMv4	16531291..16531298	GGTCACAC
promoter_motif	DMv4	16897058..16897065	GGTCACAC
promoter_motif	DMv4	16899481..16899488	GGTCACAC
promoter_motif	DMv4	17271858..17271865	GGTCACAC
promoter_motif	DMv4	17504370..17504377	GGTCACAC
promoter_motif	DMv4	17512547..17512554	GGCCACAC
promoter_motif	DMv4	17579106..17579113	GGTCACAC
promoter_motif	DMv4	17990672..17990679	GGTCACAC
promoter_motif	DMv4	18770193..18770200	GGTCACAC
promoter_motif	DMv4	18951777..18951784	GGTCACAC
promoter_motif	DMv4	18962228..18962235	GGCCACAC
promoter_motif	DMv4	1903205..1903212	GGTCACAC
promoter_motif	DMv4	1973106..1973113	GGTCACAC
promoter_motif	DMv4	19750115..19750122	GGCCACAC
promoter_motif	DMv4	19841535..19841542	GGTCACAC
promoter_motif	DMv4	19844914..19844921	GGCCACAC
promoter_motif	DMv4	19936409..19936416	GGTCACAC
promoter_motif	DMv4	20025543..20025550	GGTCACAC
promoter_motif	DMv4	20290214..20290221	GGCCACAC
promoter_motif	DMv4	20453078..20453085	GGTCACAC
promoter_motif	DMv4	20650684..20650691	GGTCACAC
promoter_motif	DMv4	20662766..20662773	GGTCACAC
promoter_motif	DMv4	20674929..20674936	GGTCACAC
promoter_motif	DMv4	20769090..20769097	GGTCACAC
promoter_motif	DMv4	20857293..20857300	GGTCACAC
promoter_motif	DMv4	2873211..2873218	GGTCACAC
promoter_motif	DMv4	2899755..2899762	GGTCACAC
promoter_motif	DMv4	3274613..3274620	GGCCACAC
promoter_motif	DMv4	3283432..3283439	GGTCACAC
promoter_motif	DMv4	3333263..3333270	GGTCACAC
promoter_motif	DMv4	3354234..3354241	GGTCACAC
promoter_motif	DMv4	3361634..3361641	GGTCACAC
promoter_motif	DMv4	3673531..3673538	GGTCACAC
promoter_motif	DMv4	3693976..3693983	GGTCACAC
promoter_motif	DMv4	3812474..3812481	GGTCACAC
promoter_motif	DMv4	3967527..3967534	GGCCACAC
promoter_motif	DMv4	4044139..4044146	GGCCACAC
promoter_motif	DMv4	4487915..4487922	GGCCACAC
promoter_motif	DMv4	4781130..4781137	GGTCACAC
promoter_motif	DMv4	4834872..4834879	GGTCACAC
promoter_motif	DMv4	4839840..4839847	GGTCACAC
promoter_motif	DMv4	4990748..4990755	GGTCACAC
promoter_motif	DMv4	5001459..5001466	GGTCACAC
promoter_motif	DMv4	5094608..5094615	GGCCACAC
promoter_motif	DMv4	5172585..5172592	GGTCACAC
promoter_motif	DMv4	5580812..5580819	GGCCACAC
promoter_motif	DMv4	5580849..5580856	GGTCACAC
promoter_motif	DMv4	5769851..5769858	GGTCACAC
promoter_motif	DMv4	5779192..5779199	GGTCACAC
promoter_motif	DMv4	5852569..5852576	GGCCACAC
promoter_motif	DMv4	6139899..6139906	GGTCACAC
promoter_motif	DMv4	616497..616504	GGCCACAC
promoter_motif	DMv4	6532924..6532931	GGTCACAC
promoter_motif	DMv4	6619098..6619105	GGTCACAC
promoter_motif	DMv4	6763259..6763266	GGTCACAC
promoter_motif	DMv4	6767168..6767175	GGTCACAC
promoter_motif	DMv4	7539114..7539121	GGTCACAC
promoter_motif	DMv4	7779574..7779581	GGTCACAC
promoter_motif	DMv4	7791406..7791413	GGTCACAC
promoter_motif	DMv4	7876264..7876271	GGTCACAC
promoter_motif	DMv4	8038564..8038571	GGTCACAC
promoter_motif	DMv4	8068142..8068149	GGTCACAC
promoter_motif	DMv4	8071783..8071790	GGTCACAC
promoter_motif	DMv4	9370719..9370726	GGTCACAC
promoter_motif	DMv4	9741845..9741852	GGTCACAC
promoter_motif	DMv5	10644010..10644017	TGGTATTT
promoter_motif	DMv5	11209715..11209722	TGGTATTT
promoter_motif	DMv5	11209955..11209962	TGGTATTT
promoter_motif	DMv5	11419794..11419801	TGGTATTT
promoter_motif	DMv5	11756691..11756698	TGGTATTT
promoter_motif	DMv5	11822252..11822259	TGGTATTT
promoter_motif	DMv5	11827619..11827626	TGGTATTT
promoter_motif	DMv5	12159495..12159502	TGGTATTT
promoter_motif	DMv5	12235011..12235018	TGGTATTT
promoter_motif	DMv5	12473595..12473602	TGGTATTT
promoter_motif	DMv5	12671151..12671158	TGGTATTT
promoter_motif	DMv5	13635644..13635651	TGGTATTT
promoter_motif	DMv5	15179746..15179753	TGGTATTT
promoter_motif	DMv5	15374381..15374388	TGGTATTT
promoter_motif	DMv5	15374390..15374397	TGGTATTT
promoter_motif	DMv5	16436633..16436640	TGGTATTT
promoter_motif	DMv5	17179691..17179698	TGGTATTT
promoter_motif	DMv5	17271883..17271890	TGGTATTT
promoter_motif	DMv5	18062393..18062400	TGGTATTT
promoter_motif	DMv5	18299308..18299315	TGGTATTT
promoter_motif	DMv5	18493565..18493572	TGGTATTT
promoter_motif	DMv5	18812553..18812560	TGGTATTT
promoter_motif	DMv5	18962279..18962286	TGGTATTT
promoter_motif	DMv5	19750139..19750146	TGGTATTT
promoter_motif	DMv5	19986187..19986194	TGGTATTT
promoter_motif	DMv5	20021119..20021126	TGGTATTT
promoter_motif	DMv5	20290239..20290246	TGGTATTT
promoter_motif	DMv5	20402846..20402853	TGGTATTT
promoter_motif	DMv5	20650658..20650665	TGGTATTT
promoter_motif	DMv5	20662840..20662847	TGGTATTT
promoter_motif	DMv5	21140820..21140827	TGGTATTT
promoter_motif	DMv5	3295324..3295331	TGGTATTT
promoter_motif	DMv5	3561928..3561935	TGGTATTT
promoter_motif	DMv5	3716185..3716192	TGGTATTT
promoter_motif	DMv5	3719295..3719302	TGGTATTT
promoter_motif	DMv5	4487491..4487498	TGGTATTT
promoter_motif	DMv5	4781082..4781089	TGGTATTT
promoter_motif	DMv5	5055048..5055055	TGGTATTT
promoter_motif	DMv5	5079645..5079652	TGGTATTT
promoter_motif	DMv5	5095017..5095024	TGGTATTT
promoter_motif	DMv5	5172641..5172648	TGGTATTT
promoter_motif	DMv5	6786587..6786594	TGGTATTT
promoter_motif	DMv5	8061772..8061779	TGGTATTT
promoter_motif	DMv5	8088373..8088380	TGGTATTT
promoter_motif	DMv5	8394850..8394857	TGGTATTT
promoter_motif	DMv5	8481067..8481074	TGGTATTT
promoter_motif	DMv5	9055994..9056001	TGGTATTT
promoter_motif	DMv5	9062683..9062690	TGGTATTT
promoter_motif	DMv5	9382393..9382400	TGGTATTT
promoter_motif	DMv5	9480873..9480880	TGGTATTT
promoter_motif	DMv5	9712072..9712079	TGGTATTT
promoter_motif	DMv5	9749482..9749489	TGGTATTT
promoter_motif	DMv5	9848149..9848156	TGGTATTT
promoter_motif	GAGA/NDM1	10028484..10028490	GAGAGCG
promoter_motif	GAGA/NDM1	10463387..10463393	GAGAGCG
promoter_motif	GAGA/NDM1	10853090..10853096	GAGAGCG
promoter_motif	GAGA/NDM1	11140043..11140049	GAGAGCG
promoter_motif	GAGA/NDM1	11312635..11312641	GAGAGCG
promoter_motif	GAGA/NDM1	11563538..11563544	GAGAGCG
promoter_motif	GAGA/NDM1	11614816..11614822	GAGAGCG
promoter_motif	GAGA/NDM1	11919355..11919361	GAGAGCG
promoter_motif	GAGA/NDM1	12004551..12004557	GAGAGCG
promoter_motif	GAGA/NDM1	12097431..12097437	GAGAGCG
promoter_motif	GAGA/NDM1	12224258..12224264	GAGAGCG
promoter_motif	GAGA/NDM1	12439687..12439693	GAGAGCG
promoter_motif	GAGA/NDM1	12812337..12812343	GAGAGCG
promoter_motif	GAGA/NDM1	12861374..12861380	GAGAGCG
promoter_motif	GAGA/NDM1	1301129..1301135	GAGAGCG
promoter_motif	GAGA/NDM1	1303762..1303768	GAGAGCG
promoter_motif	GAGA/NDM1	13152964..13152970	GAGAGCG
promoter_motif	GAGA/NDM1	13574182..13574188	GAGAGCG
promoter_motif	GAGA/NDM1	13582966..13582972	GAGAGCG
promoter_motif	GAGA/NDM1	13606907..13606913	GAGAGCG
promoter_motif	GAGA/NDM1	13657512..13657518	GAGAGCG
promoter_motif	GAGA/NDM1	13759578..13759584	GAGAGCG
promoter_motif	GAGA/NDM1	14044461..14044467	GAGAGCG
promoter_motif	GAGA/NDM1	14044494..14044500	GAGAGCG
promoter_motif	GAGA/NDM1	14120197..14120203	GAGAGCG
promoter_motif	GAGA/NDM1	14176334..14176340	GAGAGCG
promoter_motif	GAGA/NDM1	14271991..14271997	GAGAGCG
promoter_motif	GAGA/NDM1	14301177..14301183	GAGAGCG
promoter_motif	GAGA/NDM1	14391033..14391039	GAGAGCG
promoter_motif	GAGA/NDM1	14414846..14414852	GAGAGCG
promoter_motif	GAGA/NDM1	14689990..14689996	GAGAGCG
promoter_motif	GAGA/NDM1	15057666..15057672	GAGAGCG
promoter_motif	GAGA/NDM1	15163134..15163140	GAGAGCG
promoter_motif	GAGA/NDM1	15163142..15163148	GAGAGCG
promoter_motif	GAGA/NDM1	15213053..15213059	GAGAGCG
promoter_motif	GAGA/NDM1	15213087..15213093	GAGAGCG
promoter_motif	GAGA/NDM1	15354954..15354960	GAGAGCG
promoter_motif	GAGA/NDM1	16420759..16420765	GAGAGCG
promoter_motif	GAGA/NDM1	16785155..16785161	GAGAGCG
promoter_motif	GAGA/NDM1	16848496..16848502	GAGAGCG
promoter_motif	GAGA/NDM1	16862922..16862928	GAGAGCG
promoter_motif	GAGA/NDM1	16960375..16960381	GAGAGCG
promoter_motif	GAGA/NDM1	17015164..17015170	GAGAGCG
promoter_motif	GAGA/NDM1	17185464..17185470	GAGAGCG
promoter_motif	GAGA/NDM1	17722621..17722627	GAGAGCG
promoter_motif	GAGA/NDM1	18260692..18260698	GAGAGCG
promoter_motif	GAGA/NDM1	18260698..18260704	GAGAGCG
promoter_motif	GAGA/NDM1	18270543..18270549	GAGAGCG
promoter_motif	GAGA/NDM1	18289631..18289637	GAGAGCG
promoter_motif	GAGA/NDM1	18289653..18289659	GAGAGCG
promoter_motif	GAGA/NDM1	18576587..18576593	GAGAGCG
promoter_motif	GAGA/NDM1	18813208..18813214	GAGAGCG
promoter_motif	GAGA/NDM1	1903300..1903306	GAGAGCG
promoter_motif	GAGA/NDM1	1927901..1927907	GAGAGCG
promoter_motif	GAGA/NDM1	19546707..19546713	GAGAGCG
promoter_motif	GAGA/NDM1	19554498..19554504	GAGAGCG
promoter_motif	GAGA/NDM1	19797939..19797945	GAGAGCG
promoter_motif	GAGA/NDM1	19797985..19797991	GAGAGCG
promoter_motif	GAGA/NDM1	20117377..20117383	GAGAGCG
promoter_motif	GAGA/NDM1	20655792..20655798	GAGAGCG
promoter_motif	GAGA/NDM1	20680988..20680994	GAGAGCG
promoter_motif	GAGA/NDM1	20681040..20681046	GAGAGCG
promoter_motif	GAGA/NDM1	2132939..2132945	GAGAGCG
promoter_motif	GAGA/NDM1	2715742..2715748	GAGAGCG
promoter_motif	GAGA/NDM1	2715747..2715753	GAGAGCG
promoter_motif	GAGA/NDM1	2715790..2715796	GAGAGCG
promoter_motif	GAGA/NDM1	2880339..2880345	GAGAGCG
promoter_motif	GAGA/NDM1	2922519..2922525	GAGAGCG
promoter_motif	GAGA/NDM1	2927543..2927549	GAGAGCG
promoter_motif	GAGA/NDM1	2927556..2927562	GAGAGCG
promoter_motif	GAGA/NDM1	2937201..2937207	GAGAGCG
promoter_motif	GAGA/NDM1	2937214..2937220	GAGAGCG
promoter_motif	GAGA/NDM1	3019725..3019731	GAGAGCG
promoter_motif	GAGA/NDM1	3038128..3038134	GAGAGCG
promoter_motif	GAGA/NDM1	3136558..3136564	GAGAGCG
promoter_motif	GAGA/NDM1	3136584..3136590	GAGAGCG
promoter_motif	GAGA/NDM1	3269455..3269461	GAGAGCG
promoter_motif	GAGA/NDM1	3693137..3693143	GAGAGCG
promoter_motif	GAGA/NDM1	4033543..4033549	GAGAGCG
promoter_motif	GAGA/NDM1	4033558..4033564	GAGAGCG
promoter_motif	GAGA/NDM1	4125256..4125262	GAGAGCG
promoter_motif	GAGA/NDM1	4298813..4298819	GAGAGCG
promoter_motif	GAGA/NDM1	4600309..4600315	GAGAGCG
promoter_motif	GAGA/NDM1	4873160..4873166	GAGAGCG
promoter_motif	GAGA/NDM1	4947512..4947518	GAGAGCG
promoter_motif	GAGA/NDM1	5297063..5297069	GAGAGCG
promoter_motif	GAGA/NDM1	5328407..5328413	GAGAGCG
promoter_motif	GAGA/NDM1	5599742..5599748	GAGAGCG
promoter_motif	GAGA/NDM1	5762743..5762749	GAGAGCG
promoter_motif	GAGA/NDM1	5944218..5944224	GAGAGCG
promoter_motif	GAGA/NDM1	6422603..6422609	GAGAGCG
promoter_motif	GAGA/NDM1	6618479..6618485	GAGAGCG
promoter_motif	GAGA/NDM1	7009450..7009456	GAGAGCG
promoter_motif	GAGA/NDM1	7013216..7013222	GAGAGCG
promoter_motif	GAGA/NDM1	7271709..7271715	GAGAGCG
promoter_motif	GAGA/NDM1	7363144..7363150	GAGAGCG
promoter_motif	GAGA/NDM1	7553162..7553168	GAGAGCG
promoter_motif	GAGA/NDM1	7907431..7907437	GAGAGCG
promoter_motif	GAGA/NDM1	7912873..7912879	GAGAGCG
promoter_motif	GAGA/NDM1	7915394..7915400	GAGAGCG
promoter_motif	GAGA/NDM1	8146838..8146844	GAGAGCG
promoter_motif	GAGA/NDM1	8146844..8146850	GAGAGCG
promoter_motif	GAGA/NDM1	8198102..8198108	GAGAGCG
promoter_motif	GAGA/NDM1	8476700..8476706	GAGAGCG
promoter_motif	GAGA/NDM1	8476723..8476729	GAGAGCG
promoter_motif	GAGA/NDM1	8476731..8476737	GAGAGCG
promoter_motif	GAGA/NDM1	8567206..8567212	GAGAGCG
promoter_motif	GAGA/NDM1	9713811..9713817	GAGAGCG
promoter_motif	GAGA/NDM1	9845678..9845684	GAGAGCG
promoter_motif	NDM2	10402768..10402775	CGCCGCCG
promoter_motif	NDM2	10402771..10402778	CGACGCCG
promoter_motif	NDM2	10402777..10402784	CGCTGCCG
promoter_motif	NDM2	10402783..10402790	CGACGTCG
promoter_motif	NDM2	10686502..10686509	CGCCGCCG
promoter_motif	NDM2	10686508..10686515	CGCCGTCG
promoter_motif	NDM2	10686534..10686541	CGCTGCCG
promoter_motif	NDM2	11052350..11052357	CGATGTCG
promoter_motif	NDM2	11370379..11370386	CGCCGCCA
promoter_motif	NDM2	11809663..11809670	CGCTGCCG
promoter_motif	NDM2	12373119..12373126	CGCCGCCA
promoter_motif	NDM2	12833023..12833030	CGCTGCCA
promoter_motif	NDM2	12889497..12889504	CGCTGCCA
promoter_motif	NDM2	12941455..12941462	CGATGCCG
promoter_motif	NDM2	12944370..12944377	CGATGCCA
promoter_motif	NDM2	13471577..13471584	CGACGTCG
promoter_motif	NDM2	13604062..13604069	CGCTGTCA
promoter_motif	NDM2	13711022..13711029	CGACGTCG
promoter_motif	NDM2	13730871..13730878	CGACGTCG
promoter_motif	NDM2	13730877..13730884	CGACGTCG
promoter_motif	NDM2	13761387..13761394	CGACGTCG
promoter_motif	NDM2	14275545..14275552	CGCTGCCA
promoter_motif	NDM2	14502594..14502601	CGCTGCCG
promoter_motif	NDM2	14749633..14749640	CGCTGTCG
promoter_motif	NDM2	14753210..14753217	CGATGTCA
promoter_motif	NDM2	14834741..14834748	CGACGCCG
promoter_motif	NDM2	14834747..14834754	CGCTGCCG
promoter_motif	NDM2	14954611..14954618	CGACGTCA
promoter_motif	NDM2	15163177..15163184	CGCTGCCA
promoter_motif	NDM2	15251073..15251080	CGCTGCCA
promoter_motif	NDM2	15333819..15333826	CGCTGCCA
promoter_motif	NDM2	15519062..15519069	CGCTGCCG
promoter_motif	NDM2	15519068..15519075	CGACGTCG
promoter_motif	NDM2	15524099..15524106	CGATGCCA
promoter_motif	NDM2	15998947..15998954	CGCTGCCG
promoter_motif	NDM2	15998953..15998960	CGCCGTCG
promoter_motif	NDM2	16126964..16126971	CGATGCCA
promoter_motif	NDM2	16179500..16179507	CGCCGCCG
promoter_motif	NDM2	16179503..16179510	CGACGCCG
promoter_motif	NDM2	16179509..16179516	CGACGTCG
promoter_motif	NDM2	16831461..16831468	CGCCGTCG
promoter_motif	NDM2	16899474..16899481	CGACGTCG
promoter_motif	NDM2	16948035..16948042	CGACGCCG
promoter_motif	NDM2	16954661..16954668	CGCTGTCG
promoter_motif	NDM2	17087916..17087923	CGACGTCG
promoter_motif	NDM2	17087928..17087935	CGCTGCCG
promoter_motif	NDM2	17406653..17406660	CGATGCCG
promoter_motif	NDM2	17506628..17506635	CGACGTCA
promoter_motif	NDM2	17557648..17557655	CGACGCCG
promoter_motif	NDM2	17600779..17600786	CGACGCCG
promoter_motif	NDM2	17954378..17954385	CGACGTCA
promoter_motif	NDM2	17963499..17963506	CGCTGCCA
promoter_motif	NDM2	18000339..18000346	CGCTGTCA
promoter_motif	NDM2	18080729..18080736	CGCTGCCA
promoter_motif	NDM2	18242247..18242254	CGCCGCCA
promoter_motif	NDM2	18266964..18266971	CGCCGCCA
promoter_motif	NDM2	18434101..18434108	CGCTGTCG
promoter_motif	NDM2	18434107..18434114	CGACGCCG
promoter_motif	NDM2	18434116..18434123	CGCTGCCA
promoter_motif	NDM2	18434125..18434132	CGACGCCA
promoter_motif	NDM2	18434137..18434144	CGCCGTCG
promoter_motif	NDM2	18501762..18501769	CGCTGTCG
promoter_motif	NDM2	18514977..18514984	CGCTGTCG
promoter_motif	NDM2	18933781..18933788	CGCTGCCG
promoter_motif	NDM2	18942950..18942957	CGACGTCG
promoter_motif	NDM2	18942956..18942963	CGACGTCG
promoter_motif	NDM2	18942962..18942969	CGCCGCCG
promoter_motif	NDM2	19411163..19411170	CGCTGCCA
promoter_motif	NDM2	19468548..19468555	CGCTGCCG
promoter_motif	NDM2	19468560..19468567	CGCCGTCG
promoter_motif	NDM2	19569075..19569082	CGCTGCCA
promoter_motif	NDM2	19765933..19765940	CGCTGTCA
promoter_motif	NDM2	19969184..19969191	CGCCGCCG
promoter_motif	NDM2	20130717..20130724	CGACGCCA
promoter_motif	NDM2	20277308..20277315	CGACGCCA
promoter_motif	NDM2	20501941..20501948	CGCTGTCA
promoter_motif	NDM2	2056646..2056653	CGACGCCA
promoter_motif	NDM2	20702291..20702298	CGCTGTCG
promoter_motif	NDM2	20832182..20832189	CGCCGCCG
promoter_motif	NDM2	20873407..20873414	CGCTGTCG
promoter_motif	NDM2	2985980..2985987	CGCCGCCG
promoter_motif	NDM2	3035123..3035130	CGACGCCG
promoter_motif	NDM2	3198831..3198838	CGACGCCG
promoter_motif	NDM2	3339099..3339106	CGACGCCG
promoter_motif	NDM2	3339105..3339112	CGACGTCG
promoter_motif	NDM2	3670183..3670190	CGCCGTCG
promoter_motif	NDM2	3670189..3670196	CGCTGCCG
promoter_motif	NDM2	3719798..3719805	CGCTGCCG
promoter_motif	NDM2	3953119..3953126	CGCTGCCG
promoter_motif	NDM2	4623278..4623285	CGCTGCCA
promoter_motif	NDM2	4815632..4815639	CGACGCCA
promoter_motif	NDM2	4918619..4918626	CGCCGCCG
promoter_motif	NDM2	4947470..4947477	CGCCGTCG
promoter_motif	NDM2	4947481..4947488	CGCTGCCG
promoter_motif	NDM2	5329120..5329127	CGACGCCG
promoter_motif	NDM2	5474641..5474648	CGATGCCG
promoter_motif	NDM2	5798321..5798328	CGATGTCA
promoter_motif	NDM2	6119664..6119671	CGCTGCCA
promoter_motif	NDM2	6325456..6325463	CGACGCCG
promoter_motif	NDM2	6325459..6325466	CGCCGCCA
promoter_motif	NDM2	6456683..6456690	CGCTGCCG
promoter_motif	NDM2	6471118..6471125	CGCCGCCG
promoter_motif	NDM2	6471124..6471131	CGACGTCA
promoter_motif	NDM2	711870..711877	CGCCGTCA
promoter_motif	NDM2	7216717..7216724	CGACGCCG
promoter_motif	NDM2	7317205..7317212	CGACGCCG
promoter_motif	NDM2	7317222..7317229	CGCCGTCA
promoter_motif	NDM2	7340245..7340252	CGACGCCG
promoter_motif	NDM2	7599697..7599704	CGCCGCCG
promoter_motif	NDM2	7967112..7967119	CGCTGCCG
promoter_motif	NDM2	8006446..8006453	CGACGCCG
promoter_motif	NDM2	8053263..8053270	CGCCGCCG
promoter_motif	NDM2	8449527..8449534	CGATGCCA
promoter_motif	NDM2	8503223..8503230	CGACGTCG
promoter_motif	NDM2	8503235..8503242	CGACGTCG
promoter_motif	NDM2	8524156..8524163	CGCTGCCG
promoter_motif	NDM2	8535763..8535770	CGACGCCA
promoter_motif	NDM2	8567149..8567156	CGCCGCCA
promoter_motif	NDM2	8868545..8868552	CGCTGCCG
promoter_motif	NDM2	8868563..8868570	CGACGCCG
promoter_motif	NDM2	9055954..9055961	CGCCGCCA
promoter_motif	NDM2	9420569..9420576	CGCTGCCA
promoter_motif	NDM2	9682229..9682236	CGCTGCCA
promoter_motif	NDM2	9798516..9798523	CGACGCCG
promoter_motif	NDM2	9919102..9919109	CGCTGCCA
promoter_motif	NDM3	10647145..10647151	GAAAGCT
promoter_motif	NDM3	10765245..10765251	GAAAGCT
promoter_motif	NDM3	11178825..11178831	GAAAGCT
promoter_motif	NDM3	11997928..11997934	GAAAGCT
promoter_motif	NDM3	12090441..12090447	GAAAGCT
promoter_motif	NDM3	1242912..1242918	GAAAGCT
promoter_motif	NDM3	13295002..13295008	GAAAGCT
promoter_motif	NDM3	13340880..13340886	GAAAGCT
promoter_motif	NDM3	13521078..13521084	GAAAGCT
promoter_motif	NDM3	14385555..14385561	GAAAGCT
promoter_motif	NDM3	14385558..14385564	GAAAGCT
promoter_motif	NDM3	14508998..14509004	GAAAGCT
promoter_motif	NDM3	15349997..15350003	GAAAGCT
promoter_motif	NDM3	17066562..17066568	GAAAGCT
promoter_motif	NDM3	17276828..17276834	GAAAGCT
promoter_motif	NDM3	18024855..18024861	GAAAGCT
promoter_motif	NDM3	18242270..18242276	GAAAGCT
promoter_motif	NDM3	18314532..18314538	GAAAGCT
promoter_motif	NDM3	18501772..18501778	GAAAGCT
promoter_motif	NDM3	18501775..18501781	GAAAGCT
promoter_motif	NDM3	18954661..18954667	GAAAGCT
promoter_motif	NDM3	19197410..19197416	GAAAGCT
promoter_motif	NDM3	19882611..19882617	GAAAGCT
promoter_motif	NDM3	19882621..19882627	GAAAGCT
promoter_motif	NDM3	19882636..19882642	GAAAGCT
promoter_motif	NDM3	19964520..19964526	GAAAGCT
promoter_motif	NDM3	2061142..2061148	GAAAGCT
promoter_motif	NDM3	20815855..20815861	GAAAGCT
promoter_motif	NDM3	20870778..20870784	GAAAGCT
promoter_motif	NDM3	2129471..2129477	GAAAGCT
promoter_motif	NDM3	2912468..2912474	GAAAGCT
promoter_motif	NDM3	2916336..2916342	GAAAGCT
promoter_motif	NDM3	3901335..3901341	GAAAGCT
promoter_motif	NDM3	4116273..4116279	GAAAGCT
promoter_motif	NDM3	4457961..4457967	GAAAGCT
promoter_motif	NDM3	5998357..5998363	GAAAGCT
promoter_motif	NDM3	6331764..6331770	GAAAGCT
promoter_motif	NDM3	6616758..6616764	GAAAGCT
promoter_motif	NDM3	7123311..7123317	GAAAGCT
promoter_motif	NDM3	7276320..7276326	GAAAGCT
promoter_motif	NDM3	7276355..7276361	GAAAGCT
promoter_motif	NDM3	9058852..9058858	GAAAGCT
promoter_motif	NDM3	9058855..9058861	GAAAGCT
promoter_motif	DRE/NDM4	10057918..10057924	ATCGATA
promoter_motif	DRE/NDM4	10057919..10057925	ATCGATA
promoter_motif	DRE/NDM4	10189895..10189901	ATCGATA
promoter_motif	DRE/NDM4	10189896..10189902	ATCGATA
promoter_motif	DRE/NDM4	10250493..10250499	ATCGATA
promoter_motif	DRE/NDM4	10639988..10639994	ATCGATA
promoter_motif	DRE/NDM4	11315555..11315561	ATCGATA
promoter_motif	DRE/NDM4	11428895..11428901	ATCGATA
promoter_motif	DRE/NDM4	11453335..11453341	ATCGATA
promoter_motif	DRE/NDM4	11819490..11819496	ATCGATA
promoter_motif	DRE/NDM4	11819491..11819497	ATCGATA
promoter_motif	DRE/NDM4	12026130..12026136	ATCGATA
promoter_motif	DRE/NDM4	12026131..12026137	ATCGATA
promoter_motif	DRE/NDM4	12029677..12029683	ATCGATA
promoter_motif	DRE/NDM4	12066278..12066284	ATCGATA
promoter_motif	DRE/NDM4	12235033..12235039	ATCGATA
promoter_motif	DRE/NDM4	12235034..12235040	ATCGATA
promoter_motif	DRE/NDM4	12235052..12235058	ATCGATA
promoter_motif	DRE/NDM4	12737938..12737944	ATCGATA
promoter_motif	DRE/NDM4	12903412..12903418	ATCGATA
promoter_motif	DRE/NDM4	12903413..12903419	ATCGATA
promoter_motif	DRE/NDM4	12907057..12907063	ATCGATA
promoter_motif	DRE/NDM4	12907058..12907064	ATCGATA
promoter_motif	DRE/NDM4	13300252..13300258	ATCGATA
promoter_motif	DRE/NDM4	13300253..13300259	ATCGATA
promoter_motif	DRE/NDM4	13318472..13318478	ATCGATA
promoter_motif	DRE/NDM4	13318524..13318530	ATCGATA
promoter_motif	DRE/NDM4	13345140..13345146	ATCGATA
promoter_motif	DRE/NDM4	13356709..13356715	ATCGATA
promoter_motif	DRE/NDM4	13356710..13356716	ATCGATA
promoter_motif	DRE/NDM4	13356727..13356733	ATCGATA
promoter_motif	DRE/NDM4	13401714..13401720	ATCGATA
promoter_motif	DRE/NDM4	13556856..13556862	ATCGATA
promoter_motif	DRE/NDM4	13556857..13556863	ATCGATA
promoter_motif	DRE/NDM4	13560184..13560190	ATCGATA
promoter_motif	DRE/NDM4	13673579..13673585	ATCGATA
promoter_motif	DRE/NDM4	13677167..13677173	ATCGATA
promoter_motif	DRE/NDM4	13738346..13738352	ATCGATA
promoter_motif	DRE/NDM4	13738354..13738360	ATCGATA
promoter_motif	DRE/NDM4	13759536..13759542	ATCGATA
promoter_motif	DRE/NDM4	13982460..13982466	ATCGATA
promoter_motif	DRE/NDM4	14278136..14278142	ATCGATA
promoter_motif	DRE/NDM4	14308889..14308895	ATCGATA
promoter_motif	DRE/NDM4	14308890..14308896	ATCGATA
promoter_motif	DRE/NDM4	14328403..14328409	ATCGATA
promoter_motif	DRE/NDM4	14526816..14526822	ATCGATA
promoter_motif	DRE/NDM4	14526817..14526823	ATCGATA
promoter_motif	DRE/NDM4	14706946..14706952	ATCGATA
promoter_motif	DRE/NDM4	1496102..1496108	ATCGATA
promoter_motif	DRE/NDM4	1496103..1496109	ATCGATA
promoter_motif	DRE/NDM4	15017055..15017061	ATCGATA
promoter_motif	DRE/NDM4	15051601..15051607	ATCGATA
promoter_motif	DRE/NDM4	15051602..15051608	ATCGATA
promoter_motif	DRE/NDM4	15066202..15066208	ATCGATA
promoter_motif	DRE/NDM4	15066203..15066209	ATCGATA
promoter_motif	DRE/NDM4	15312500..15312506	ATCGATA
promoter_motif	DRE/NDM4	15312501..15312507	ATCGATA
promoter_motif	DRE/NDM4	15333838..15333844	ATCGATA
promoter_motif	DRE/NDM4	16132934..16132940	ATCGATA
promoter_motif	DRE/NDM4	16150408..16150414	ATCGATA
promoter_motif	DRE/NDM4	16150409..16150415	ATCGATA
promoter_motif	DRE/NDM4	16196188..16196194	ATCGATA
promoter_motif	DRE/NDM4	16196208..16196214	ATCGATA
promoter_motif	DRE/NDM4	16214355..16214361	ATCGATA
promoter_motif	DRE/NDM4	16214356..16214362	ATCGATA
promoter_motif	DRE/NDM4	1648327..1648333	ATCGATA
promoter_motif	DRE/NDM4	1648328..1648334	ATCGATA
promoter_motif	DRE/NDM4	16558653..16558659	ATCGATA
promoter_motif	DRE/NDM4	16558654..16558660	ATCGATA
promoter_motif	DRE/NDM4	16905247..16905253	ATCGATA
promoter_motif	DRE/NDM4	16905248..16905254	ATCGATA
promoter_motif	DRE/NDM4	16984833..16984839	ATCGATA
promoter_motif	DRE/NDM4	16984834..16984840	ATCGATA
promoter_motif	DRE/NDM4	17031023..17031029	ATCGATA
promoter_motif	DRE/NDM4	17048096..17048102	ATCGATA
promoter_motif	DRE/NDM4	17058474..17058480	ATCGATA
promoter_motif	DRE/NDM4	17058514..17058520	ATCGATA
promoter_motif	DRE/NDM4	17143706..17143712	ATCGATA
promoter_motif	DRE/NDM4	17199876..17199882	ATCGATA
promoter_motif	DRE/NDM4	17199877..17199883	ATCGATA
promoter_motif	DRE/NDM4	17545561..17545567	ATCGATA
promoter_motif	DRE/NDM4	17547562..17547568	ATCGATA
promoter_motif	DRE/NDM4	17575173..17575179	ATCGATA
promoter_motif	DRE/NDM4	17575174..17575180	ATCGATA
promoter_motif	DRE/NDM4	17860580..17860586	ATCGATA
promoter_motif	DRE/NDM4	17874167..17874173	ATCGATA
promoter_motif	DRE/NDM4	17948412..17948418	ATCGATA
promoter_motif	DRE/NDM4	18205124..18205130	ATCGATA
promoter_motif	DRE/NDM4	18205125..18205131	ATCGATA
promoter_motif	DRE/NDM4	18219606..18219612	ATCGATA
promoter_motif	DRE/NDM4	18262554..18262560	ATCGATA
promoter_motif	DRE/NDM4	18262555..18262561	ATCGATA
promoter_motif	DRE/NDM4	18308503..18308509	ATCGATA
promoter_motif	DRE/NDM4	18370811..18370817	ATCGATA
promoter_motif	DRE/NDM4	18370812..18370818	ATCGATA
promoter_motif	DRE/NDM4	18379663..18379669	ATCGATA
promoter_motif	DRE/NDM4	18379664..18379670	ATCGATA
promoter_motif	DRE/NDM4	18379678..18379684	ATCGATA
promoter_motif	DRE/NDM4	18493176..18493182	ATCGATA
promoter_motif	DRE/NDM4	18493177..18493183	ATCGATA
promoter_motif	DRE/NDM4	18525239..18525245	ATCGATA
promoter_motif	DRE/NDM4	18525240..18525246	ATCGATA
promoter_motif	DRE/NDM4	18527709..18527715	ATCGATA
promoter_motif	DRE/NDM4	18528966..18528972	ATCGATA
promoter_motif	DRE/NDM4	18528967..18528973	ATCGATA
promoter_motif	DRE/NDM4	18547952..18547958	ATCGATA
promoter_motif	DRE/NDM4	18588503..18588509	ATCGATA
promoter_motif	DRE/NDM4	18588510..18588516	ATCGATA
promoter_motif	DRE/NDM4	18588511..18588517	ATCGATA
promoter_motif	DRE/NDM4	18824763..18824769	ATCGATA
promoter_motif	DRE/NDM4	19254370..19254376	ATCGATA
promoter_motif	DRE/NDM4	19254371..19254377	ATCGATA
promoter_motif	DRE/NDM4	19264579..19264585	ATCGATA
promoter_motif	DRE/NDM4	19264580..19264586	ATCGATA
promoter_motif	DRE/NDM4	19431516..19431522	ATCGATA
promoter_motif	DRE/NDM4	19431517..19431523	ATCGATA
promoter_motif	DRE/NDM4	19435707..19435713	ATCGATA
promoter_motif	DRE/NDM4	19435708..19435714	ATCGATA
promoter_motif	DRE/NDM4	19442296..19442302	ATCGATA
promoter_motif	DRE/NDM4	19442297..19442303	ATCGATA
promoter_motif	DRE/NDM4	19581458..19581464	ATCGATA
promoter_motif	DRE/NDM4	19581459..19581465	ATCGATA
promoter_motif	DRE/NDM4	1963908..1963914	ATCGATA
promoter_motif	DRE/NDM4	1963909..1963915	ATCGATA
promoter_motif	DRE/NDM4	1972979..1972985	ATCGATA
promoter_motif	DRE/NDM4	19738648..19738654	ATCGATA
promoter_motif	DRE/NDM4	19752914..19752920	ATCGATA
promoter_motif	DRE/NDM4	19752915..19752921	ATCGATA
promoter_motif	DRE/NDM4	19757739..19757745	ATCGATA
promoter_motif	DRE/NDM4	19757740..19757746	ATCGATA
promoter_motif	DRE/NDM4	19778033..19778039	ATCGATA
promoter_motif	DRE/NDM4	19778034..19778040	ATCGATA
promoter_motif	DRE/NDM4	19827293..19827299	ATCGATA
promoter_motif	DRE/NDM4	19827294..19827300	ATCGATA
promoter_motif	DRE/NDM4	19855427..19855433	ATCGATA
promoter_motif	DRE/NDM4	19855428..19855434	ATCGATA
promoter_motif	DRE/NDM4	19876017..19876023	ATCGATA
promoter_motif	DRE/NDM4	19900317..19900323	ATCGATA
promoter_motif	DRE/NDM4	19909697..19909703	ATCGATA
promoter_motif	DRE/NDM4	19909698..19909704	ATCGATA
promoter_motif	DRE/NDM4	19911681..19911687	ATCGATA
promoter_motif	DRE/NDM4	19911682..19911688	ATCGATA
promoter_motif	DRE/NDM4	19947926..19947932	ATCGATA
promoter_motif	DRE/NDM4	19949992..19949998	ATCGATA
promoter_motif	DRE/NDM4	19949993..19949999	ATCGATA
promoter_motif	DRE/NDM4	19974083..19974089	ATCGATA
promoter_motif	DRE/NDM4	19974088..19974094	ATCGATA
promoter_motif	DRE/NDM4	19974089..19974095	ATCGATA
promoter_motif	DRE/NDM4	20002142..20002148	ATCGATA
promoter_motif	DRE/NDM4	20002143..20002149	ATCGATA
promoter_motif	DRE/NDM4	20381979..20381985	ATCGATA
promoter_motif	DRE/NDM4	20422967..20422973	ATCGATA
promoter_motif	DRE/NDM4	20422994..20423000	ATCGATA
promoter_motif	DRE/NDM4	20448607..20448613	ATCGATA
promoter_motif	DRE/NDM4	20448608..20448614	ATCGATA
promoter_motif	DRE/NDM4	20449123..20449129	ATCGATA
promoter_motif	DRE/NDM4	20487436..20487442	ATCGATA
promoter_motif	DRE/NDM4	20548989..20548995	ATCGATA
promoter_motif	DRE/NDM4	20551904..20551910	ATCGATA
promoter_motif	DRE/NDM4	20551905..20551911	ATCGATA
promoter_motif	DRE/NDM4	20762456..20762462	ATCGATA
promoter_motif	DRE/NDM4	20762457..20762463	ATCGATA
promoter_motif	DRE/NDM4	20857073..20857079	ATCGATA
promoter_motif	DRE/NDM4	20857074..20857080	ATCGATA
promoter_motif	DRE/NDM4	20857082..20857088	ATCGATA
promoter_motif	DRE/NDM4	20899039..20899045	ATCGATA
promoter_motif	DRE/NDM4	20899048..20899054	ATCGATA
promoter_motif	DRE/NDM4	2523995..2524001	ATCGATA
promoter_motif	DRE/NDM4	2549731..2549737	ATCGATA
promoter_motif	DRE/NDM4	2563335..2563341	ATCGATA
promoter_motif	DRE/NDM4	2563336..2563342	ATCGATA
promoter_motif	DRE/NDM4	2584162..2584168	ATCGATA
promoter_motif	DRE/NDM4	2584192..2584198	ATCGATA
promoter_motif	DRE/NDM4	2584193..2584199	ATCGATA
promoter_motif	DRE/NDM4	2629324..2629330	ATCGATA
promoter_motif	DRE/NDM4	2629325..2629331	ATCGATA
promoter_motif	DRE/NDM4	2633849..2633855	ATCGATA
promoter_motif	DRE/NDM4	2698072..2698078	ATCGATA
promoter_motif	DRE/NDM4	2698073..2698079	ATCGATA
promoter_motif	DRE/NDM4	2698469..2698475	ATCGATA
promoter_motif	DRE/NDM4	2873260..2873266	ATCGATA
promoter_motif	DRE/NDM4	3328146..3328152	ATCGATA
promoter_motif	DRE/NDM4	3400263..3400269	ATCGATA
promoter_motif	DRE/NDM4	3400264..3400270	ATCGATA
promoter_motif	DRE/NDM4	3403901..3403907	ATCGATA
promoter_motif	DRE/NDM4	3403902..3403908	ATCGATA
promoter_motif	DRE/NDM4	3406752..3406758	ATCGATA
promoter_motif	DRE/NDM4	3406753..3406759	ATCGATA
promoter_motif	DRE/NDM4	3420951..3420957	ATCGATA
promoter_motif	DRE/NDM4	3420952..3420958	ATCGATA
promoter_motif	DRE/NDM4	3541476..3541482	ATCGATA
promoter_motif	DRE/NDM4	3563890..3563896	ATCGATA
promoter_motif	DRE/NDM4	3563891..3563897	ATCGATA
promoter_motif	DRE/NDM4	3719659..3719665	ATCGATA
promoter_motif	DRE/NDM4	3849416..3849422	ATCGATA
promoter_motif	DRE/NDM4	3874766..3874772	ATCGATA
promoter_motif	DRE/NDM4	3955461..3955467	ATCGATA
promoter_motif	DRE/NDM4	3969928..3969934	ATCGATA
promoter_motif	DRE/NDM4	3969929..3969935	ATCGATA
promoter_motif	DRE/NDM4	3993838..3993844	ATCGATA
promoter_motif	DRE/NDM4	3993865..3993871	ATCGATA
promoter_motif	DRE/NDM4	3993866..3993872	ATCGATA
promoter_motif	DRE/NDM4	4010470..4010476	ATCGATA
promoter_motif	DRE/NDM4	4010471..4010477	ATCGATA
promoter_motif	DRE/NDM4	4018886..4018892	ATCGATA
promoter_motif	DRE/NDM4	4018887..4018893	ATCGATA
promoter_motif	DRE/NDM4	4055397..4055403	ATCGATA
promoter_motif	DRE/NDM4	4055398..4055404	ATCGATA
promoter_motif	DRE/NDM4	4611713..4611719	ATCGATA
promoter_motif	DRE/NDM4	4787740..4787746	ATCGATA
promoter_motif	DRE/NDM4	4787741..4787747	ATCGATA
promoter_motif	DRE/NDM4	4794528..4794534	ATCGATA
promoter_motif	DRE/NDM4	4949463..4949469	ATCGATA
promoter_motif	DRE/NDM4	4975317..4975323	ATCGATA
promoter_motif	DRE/NDM4	4975318..4975324	ATCGATA
promoter_motif	DRE/NDM4	5019508..5019514	ATCGATA
promoter_motif	DRE/NDM4	5019509..5019515	ATCGATA
promoter_motif	DRE/NDM4	5053193..5053199	ATCGATA
promoter_motif	DRE/NDM4	5053194..5053200	ATCGATA
promoter_motif	DRE/NDM4	5472105..5472111	ATCGATA
promoter_motif	DRE/NDM4	5769898..5769904	ATCGATA
promoter_motif	DRE/NDM4	5876619..5876625	ATCGATA
promoter_motif	DRE/NDM4	5920437..5920443	ATCGATA
promoter_motif	DRE/NDM4	5939676..5939682	ATCGATA
promoter_motif	DRE/NDM4	5939677..5939683	ATCGATA
promoter_motif	DRE/NDM4	5954098..5954104	ATCGATA
promoter_motif	DRE/NDM4	5954122..5954128	ATCGATA
promoter_motif	DRE/NDM4	5956222..5956228	ATCGATA
promoter_motif	DRE/NDM4	5984407..5984413	ATCGATA
promoter_motif	DRE/NDM4	5984408..5984414	ATCGATA
promoter_motif	DRE/NDM4	6139943..6139949	ATCGATA
promoter_motif	DRE/NDM4	6139944..6139950	ATCGATA
promoter_motif	DRE/NDM4	6139952..6139958	ATCGATA
promoter_motif	DRE/NDM4	6317193..6317199	ATCGATA
promoter_motif	DRE/NDM4	6324902..6324908	ATCGATA
promoter_motif	DRE/NDM4	6367630..6367636	ATCGATA
promoter_motif	DRE/NDM4	6367631..6367637	ATCGATA
promoter_motif	DRE/NDM4	6698568..6698574	ATCGATA
promoter_motif	DRE/NDM4	6709118..6709124	ATCGATA
promoter_motif	DRE/NDM4	6709119..6709125	ATCGATA
promoter_motif	DRE/NDM4	7037588..7037594	ATCGATA
promoter_motif	DRE/NDM4	7037617..7037623	ATCGATA
promoter_motif	DRE/NDM4	7167173..7167179	ATCGATA
promoter_motif	DRE/NDM4	7167174..7167180	ATCGATA
promoter_motif	DRE/NDM4	7185031..7185037	ATCGATA
promoter_motif	DRE/NDM4	7566939..7566945	ATCGATA
promoter_motif	DRE/NDM4	7566940..7566946	ATCGATA
promoter_motif	DRE/NDM4	7740070..7740076	ATCGATA
promoter_motif	DRE/NDM4	7740088..7740094	ATCGATA
promoter_motif	DRE/NDM4	7740089..7740095	ATCGATA
promoter_motif	DRE/NDM4	7786972..7786978	ATCGATA
promoter_motif	DRE/NDM4	7786973..7786979	ATCGATA
promoter_motif	DRE/NDM4	7787000..7787006	ATCGATA
promoter_motif	DRE/NDM4	7856355..7856361	ATCGATA
promoter_motif	DRE/NDM4	7856398..7856404	ATCGATA
promoter_motif	DRE/NDM4	7876591..7876597	ATCGATA
promoter_motif	DRE/NDM4	7921402..7921408	ATCGATA
promoter_motif	DRE/NDM4	7921403..7921409	ATCGATA
promoter_motif	DRE/NDM4	7926532..7926538	ATCGATA
promoter_motif	DRE/NDM4	7926533..7926539	ATCGATA
promoter_motif	DRE/NDM4	8222830..8222836	ATCGATA
promoter_motif	DRE/NDM4	8232139..8232145	ATCGATA
promoter_motif	DRE/NDM4	8232140..8232146	ATCGATA
promoter_motif	DRE/NDM4	8293479..8293485	ATCGATA
promoter_motif	DRE/NDM4	8293480..8293486	ATCGATA
promoter_motif	DRE/NDM4	8416498..8416504	ATCGATA
promoter_motif	DRE/NDM4	8416508..8416514	ATCGATA
promoter_motif	DRE/NDM4	8452463..8452469	ATCGATA
promoter_motif	DRE/NDM4	8500198..8500204	ATCGATA
promoter_motif	DRE/NDM4	8521068..8521074	ATCGATA
promoter_motif	DRE/NDM4	8524116..8524122	ATCGATA
promoter_motif	DRE/NDM4	8524117..8524123	ATCGATA
promoter_motif	DRE/NDM4	8540022..8540028	ATCGATA
promoter_motif	DRE/NDM4	8540023..8540029	ATCGATA
promoter_motif	DRE/NDM4	8573721..8573727	ATCGATA
promoter_motif	DRE/NDM4	8573722..8573728	ATCGATA
promoter_motif	DRE/NDM4	8767762..8767768	ATCGATA
promoter_motif	DRE/NDM4	8767771..8767777	ATCGATA
promoter_motif	DRE/NDM4	8767772..8767778	ATCGATA
promoter_motif	DRE/NDM4	8803454..8803460	ATCGATA
promoter_motif	DRE/NDM4	8821603..8821609	ATCGATA
promoter_motif	DRE/NDM4	8821604..8821610	ATCGATA
promoter_motif	DRE/NDM4	9020577..9020583	ATCGATA
promoter_motif	DRE/NDM4	9102197..9102203	ATCGATA
promoter_motif	DRE/NDM4	9102198..9102204	ATCGATA
promoter_motif	DRE/NDM4	9338108..9338114	ATCGATA
promoter_motif	DRE/NDM4	9395010..9395016	ATCGATA
promoter_motif	DRE/NDM4	9395011..9395017	ATCGATA
promoter_motif	DRE/NDM4	9428277..9428283	ATCGATA
promoter_motif	DRE/NDM4	9746246..9746252	ATCGATA
promoter_motif	DRE/NDM4	9848119..9848125	ATCGATA
promoter_motif	DRE/NDM4	9848120..9848126	ATCGATA
promoter_motif	DRE/NDM4	9855813..9855819	ATCGATA
promoter_motif	DRE/NDM4	9855814..9855820	ATCGATA
promoter_motif	DRE/NDM4	9878632..9878638	ATCGATA
promoter_motif	DRE/NDM4	9878643..9878649	ATCGATA
promoter_motif	E-box/NDM5	10040664..10040671	CAGCTGTT
promoter_motif	E-box/NDM5	10040666..10040673	CAGCTGAT
promoter_motif	E-box/NDM5	10720296..10720303	CAGCTCAA
promoter_motif	E-box/NDM5	10748265..10748272	CAGCTGAT
promoter_motif	E-box/NDM5	10748267..10748274	CAGCTGTT
promoter_motif	E-box/NDM5	11105124..11105131	CAGCTGTT
promoter_motif	E-box/NDM5	11105126..11105133	CAGCTGTT
promoter_motif	E-box/NDM5	11268196..11268203	CAGCTGTT
promoter_motif	E-box/NDM5	11297641..11297648	CAGCTGTA
promoter_motif	E-box/NDM5	11370342..11370349	CAGCTCTA
promoter_motif	E-box/NDM5	11428833..11428840	CAGCTGAT
promoter_motif	E-box/NDM5	11430187..11430194	CAGCTGAT
promoter_motif	E-box/NDM5	11430189..11430196	CAGCTGTT
promoter_motif	E-box/NDM5	11566444..11566451	CAGCTGTT
promoter_motif	E-box/NDM5	11566446..11566453	CAGCTGAT
promoter_motif	E-box/NDM5	11748877..11748884	CAGCTGTA
promoter_motif	E-box/NDM5	11748879..11748886	CAGCTGAT
promoter_motif	E-box/NDM5	11822377..11822384	CAGCTGTT
promoter_motif	E-box/NDM5	11878816..11878823	CAGCTGTT
promoter_motif	E-box/NDM5	11879872..11879879	CAGCTGTT
promoter_motif	E-box/NDM5	11895171..11895178	CAGCTGTT
promoter_motif	E-box/NDM5	1194822..1194829	CAGCTGTT
promoter_motif	E-box/NDM5	12030645..12030652	CAGCTGTT
promoter_motif	E-box/NDM5	12066320..12066327	CAGCTCAA
promoter_motif	E-box/NDM5	12083910..12083917	CAGCTGTT
promoter_motif	E-box/NDM5	12178969..12178976	CAGCTGAT
promoter_motif	E-box/NDM5	12181920..12181927	CAGCTGTT
promoter_motif	E-box/NDM5	12223553..12223560	CAGCTGTT
promoter_motif	E-box/NDM5	12378644..12378651	CAGCTCAA
promoter_motif	E-box/NDM5	12422497..12422504	CAGCTGAT
promoter_motif	E-box/NDM5	12473589..12473596	CAGCTCAT
promoter_motif	E-box/NDM5	12844979..12844986	CAGCTGAT
promoter_motif	E-box/NDM5	12979446..12979453	CAGCTGTT
promoter_motif	E-box/NDM5	12979466..12979473	CAGCTGTT
promoter_motif	E-box/NDM5	13314982..13314989	CAGCTGTT
promoter_motif	E-box/NDM5	13405682..13405689	CAGCTGAT
promoter_motif	E-box/NDM5	13405684..13405691	CAGCTGTT
promoter_motif	E-box/NDM5	13473628..13473635	CAGCTGTT
promoter_motif	E-box/NDM5	13473630..13473637	CAGCTGAT
promoter_motif	E-box/NDM5	13585877..13585884	CAGCTGTT
promoter_motif	E-box/NDM5	13669407..13669414	CAGCTGTT
promoter_motif	E-box/NDM5	13680345..13680352	CAGCTCTT
promoter_motif	E-box/NDM5	14296505..14296512	CAGCTCAT
promoter_motif	E-box/NDM5	14313911..14313918	CAGCTGTT
promoter_motif	E-box/NDM5	14313913..14313920	CAGCTGTT
promoter_motif	E-box/NDM5	14334052..14334059	CAGCTGAT
promoter_motif	E-box/NDM5	14334054..14334061	CAGCTGAA
promoter_motif	E-box/NDM5	14684143..14684150	CAGCTGAT
promoter_motif	E-box/NDM5	14738338..14738345	CAGCTGTT
promoter_motif	E-box/NDM5	14738340..14738347	CAGCTGAT
promoter_motif	E-box/NDM5	15213025..15213032	CAGCTCAT
promoter_motif	E-box/NDM5	15284281..15284288	CAGCTGAT
promoter_motif	E-box/NDM5	15379592..15379599	CAGCTGTT
promoter_motif	E-box/NDM5	15379594..15379601	CAGCTGTT
promoter_motif	E-box/NDM5	15558110..15558117	CAGCTGTT
promoter_motif	E-box/NDM5	1614317..1614324	CAGCTGAA
promoter_motif	E-box/NDM5	16311800..16311807	CAGCTGAA
promoter_motif	E-box/NDM5	16680466..16680473	CAGCTGAT
promoter_motif	E-box/NDM5	16758315..16758322	CAGCTGAT
promoter_motif	E-box/NDM5	16758321..16758328	CAGCTGAT
promoter_motif	E-box/NDM5	16758323..16758330	CAGCTGTT
promoter_motif	E-box/NDM5	16873998..16874005	CAGCTGTT
promoter_motif	E-box/NDM5	16874000..16874007	CAGCTGAT
promoter_motif	E-box/NDM5	17048062..17048069	CAGCTCTA
promoter_motif	E-box/NDM5	17169873..17169880	CAGCTGTT
promoter_motif	E-box/NDM5	17200168..17200175	CAGCTGAT
promoter_motif	E-box/NDM5	17428083..17428090	CAGCTGTA
promoter_motif	E-box/NDM5	17506577..17506584	CAGCTGAT
promoter_motif	E-box/NDM5	17506579..17506586	CAGCTGTT
promoter_motif	E-box/NDM5	17590418..17590425	CAGCTGTA
promoter_motif	E-box/NDM5	18219566..18219573	CAGCTGAT
promoter_motif	E-box/NDM5	18235818..18235825	CAGCTCTT
promoter_motif	E-box/NDM5	18525263..18525270	CAGCTGTT
promoter_motif	E-box/NDM5	18548001..18548008	CAGCTGTA
promoter_motif	E-box/NDM5	18648091..18648098	CAGCTGAA
promoter_motif	E-box/NDM5	18770207..18770214	CAGCTGTT
promoter_motif	E-box/NDM5	18871816..18871823	CAGCTCTA
promoter_motif	E-box/NDM5	18956941..18956948	CAGCTGAT
promoter_motif	E-box/NDM5	18956943..18956950	CAGCTGAA
promoter_motif	E-box/NDM5	18966581..18966588	CAGCTGTT
promoter_motif	E-box/NDM5	19132404..19132411	CAGCTCAT
promoter_motif	E-box/NDM5	19289820..19289827	CAGCTGTT
promoter_motif	E-box/NDM5	19303459..19303466	CAGCTCAT
promoter_motif	E-box/NDM5	19411119..19411126	CAGCTGTT
promoter_motif	E-box/NDM5	19411121..19411128	CAGCTGTT
promoter_motif	E-box/NDM5	19439011..19439018	CAGCTGTT
promoter_motif	E-box/NDM5	19443720..19443727	CAGCTGTT
promoter_motif	E-box/NDM5	19448010..19448017	CAGCTGTT
promoter_motif	E-box/NDM5	19448012..19448019	CAGCTGTT
promoter_motif	E-box/NDM5	19448032..19448039	CAGCTGTT
promoter_motif	E-box/NDM5	19452415..19452422	CAGCTGTT
promoter_motif	E-box/NDM5	19581514..19581521	CAGCTGTT
promoter_motif	E-box/NDM5	19778049..19778056	CAGCTCTA
promoter_motif	E-box/NDM5	19909763..19909770	CAGCTCAT
promoter_motif	E-box/NDM5	19944658..19944665	CAGCTGTT
promoter_motif	E-box/NDM5	19944660..19944667	CAGCTGAT
promoter_motif	E-box/NDM5	19947977..19947984	CAGCTCAT
promoter_motif	E-box/NDM5	20046799..20046806	CAGCTGTT
promoter_motif	E-box/NDM5	20046801..20046808	CAGCTGAT
promoter_motif	E-box/NDM5	20083022..20083029	CAGCTGTT
promoter_motif	E-box/NDM5	20459174..20459181	CAGCTGTT
promoter_motif	E-box/NDM5	20462085..20462092	CAGCTGTT
promoter_motif	E-box/NDM5	20462087..20462094	CAGCTGAT
promoter_motif	E-box/NDM5	20494545..20494552	CAGCTCTT
promoter_motif	E-box/NDM5	20496484..20496491	CAGCTCAA
promoter_motif	E-box/NDM5	20499221..20499228	CAGCTGTT
promoter_motif	E-box/NDM5	20499223..20499230	CAGCTGAT
promoter_motif	E-box/NDM5	20549034..20549041	CAGCTGTT
promoter_motif	E-box/NDM5	20549036..20549043	CAGCTGAT
promoter_motif	E-box/NDM5	20551955..20551962	CAGCTGAT
promoter_motif	E-box/NDM5	20551957..20551964	CAGCTGTT
promoter_motif	E-box/NDM5	20555861..20555868	CAGCTGTT
promoter_motif	E-box/NDM5	20555863..20555870	CAGCTGAT
promoter_motif	E-box/NDM5	20556890..20556897	CAGCTGAT
promoter_motif	E-box/NDM5	20671012..20671019	CAGCTGAT
promoter_motif	E-box/NDM5	20671014..20671021	CAGCTGAT
promoter_motif	E-box/NDM5	20671065..20671072	CAGCTGTT
promoter_motif	E-box/NDM5	20736465..20736472	CAGCTGAT
promoter_motif	E-box/NDM5	2555650..2555657	CAGCTGAT
promoter_motif	E-box/NDM5	2633877..2633884	CAGCTGTT
promoter_motif	E-box/NDM5	2810840..2810847	CAGCTGTT
promoter_motif	E-box/NDM5	2810842..2810849	CAGCTGTT
promoter_motif	E-box/NDM5	2922647..2922654	CAGCTGAA
promoter_motif	E-box/NDM5	3045726..3045733	CAGCTGAA
promoter_motif	E-box/NDM5	3330524..3330531	CAGCTCAA
promoter_motif	E-box/NDM5	3427226..3427233	CAGCTGAT
promoter_motif	E-box/NDM5	3427228..3427235	CAGCTGAT
promoter_motif	E-box/NDM5	3454259..3454266	CAGCTGTT
promoter_motif	E-box/NDM5	3454261..3454268	CAGCTGAT
promoter_motif	E-box/NDM5	3553349..3553356	CAGCTGTT
promoter_motif	E-box/NDM5	3556523..3556530	CAGCTGTT
promoter_motif	E-box/NDM5	3569349..3569356	CAGCTGAA
promoter_motif	E-box/NDM5	3569351..3569358	CAGCTGTT
promoter_motif	E-box/NDM5	3586977..3586984	CAGCTGAT
promoter_motif	E-box/NDM5	3586979..3586986	CAGCTGTT
promoter_motif	E-box/NDM5	3712974..3712981	CAGCTGTT
promoter_motif	E-box/NDM5	3712976..3712983	CAGCTGAT
promoter_motif	E-box/NDM5	3919139..3919146	CAGCTCAT
promoter_motif	E-box/NDM5	3946036..3946043	CAGCTCTT
promoter_motif	E-box/NDM5	4051015..4051022	CAGCTGTT
promoter_motif	E-box/NDM5	4051036..4051043	CAGCTGAT
promoter_motif	E-box/NDM5	4052151..4052158	CAGCTGTT
promoter_motif	E-box/NDM5	4597254..4597261	CAGCTGTA
promoter_motif	E-box/NDM5	4815589..4815596	CAGCTCTA
promoter_motif	E-box/NDM5	4839190..4839197	CAGCTGTT
promoter_motif	E-box/NDM5	4985990..4985997	CAGCTGTT
promoter_motif	E-box/NDM5	4985992..4985999	CAGCTGTT
promoter_motif	E-box/NDM5	5127510..5127517	CAGCTCAT
promoter_motif	E-box/NDM5	5139526..5139533	CAGCTGTT
promoter_motif	E-box/NDM5	5139528..5139535	CAGCTGTT
promoter_motif	E-box/NDM5	5472317..5472324	CAGCTGAT
promoter_motif	E-box/NDM5	5474190..5474197	CAGCTGAT
promoter_motif	E-box/NDM5	5474192..5474199	CAGCTGTT
promoter_motif	E-box/NDM5	5632807..5632814	CAGCTCAA
promoter_motif	E-box/NDM5	5680822..5680829	CAGCTCTT
promoter_motif	E-box/NDM5	5733980..5733987	CAGCTGAT
promoter_motif	E-box/NDM5	5753087..5753094	CAGCTGTT
promoter_motif	E-box/NDM5	5753089..5753096	CAGCTGAT
promoter_motif	E-box/NDM5	5777412..5777419	CAGCTCTA
promoter_motif	E-box/NDM5	5876719..5876726	CAGCTCAA
promoter_motif	E-box/NDM5	5998394..5998401	CAGCTGAT
promoter_motif	E-box/NDM5	5998403..5998410	CAGCTGTT
promoter_motif	E-box/NDM5	5998405..5998412	CAGCTGAA
promoter_motif	E-box/NDM5	6139917..6139924	CAGCTCTA
promoter_motif	E-box/NDM5	6197279..6197286	CAGCTGTT
promoter_motif	E-box/NDM5	6197281..6197288	CAGCTGTT
promoter_motif	E-box/NDM5	6317228..6317235	CAGCTCTA
promoter_motif	E-box/NDM5	6325466..6325473	CAGCTGTT
promoter_motif	E-box/NDM5	6325468..6325475	CAGCTGTT
promoter_motif	E-box/NDM5	6618822..6618829	CAGCTGAT
promoter_motif	E-box/NDM5	6618824..6618831	CAGCTGTT
promoter_motif	E-box/NDM5	6678954..6678961	CAGCTCAT
promoter_motif	E-box/NDM5	6700852..6700859	CAGCTGTT
promoter_motif	E-box/NDM5	6759904..6759911	CAGCTGAA
promoter_motif	E-box/NDM5	6759906..6759913	CAGCTGAA
promoter_motif	E-box/NDM5	7037569..7037576	CAGCTGTT
promoter_motif	E-box/NDM5	7120060..7120067	CAGCTCTT
promoter_motif	E-box/NDM5	7520088..7520095	CAGCTGTT
promoter_motif	E-box/NDM5	7539351..7539358	CAGCTGAT
promoter_motif	E-box/NDM5	7539353..7539360	CAGCTGTT
promoter_motif	E-box/NDM5	7578401..7578408	CAGCTGTT
promoter_motif	E-box/NDM5	7578403..7578410	CAGCTGTT
promoter_motif	E-box/NDM5	7858190..7858197	CAGCTGAA
promoter_motif	E-box/NDM5	7870435..7870442	CAGCTGAT
promoter_motif	E-box/NDM5	7915202..7915209	CAGCTGTA
promoter_motif	E-box/NDM5	7915204..7915211	CAGCTGTT
promoter_motif	E-box/NDM5	8026268..8026275	CAGCTGAT
promoter_motif	E-box/NDM5	8086375..8086382	CAGCTGTT
promoter_motif	E-box/NDM5	8213761..8213768	CAGCTGTA
promoter_motif	E-box/NDM5	8323599..8323606	CAGCTGTT
promoter_motif	E-box/NDM5	8519785..8519792	CAGCTGTT
promoter_motif	E-box/NDM5	8519787..8519794	CAGCTGAT
promoter_motif	E-box/NDM5	8539981..8539988	CAGCTGTT
promoter_motif	E-box/NDM5	8539983..8539990	CAGCTGTT
promoter_motif	E-box/NDM5	8567123..8567130	CAGCTCAA
promoter_motif	E-box/NDM5	8573698..8573705	CAGCTGAT
promoter_motif	E-box/NDM5	8578437..8578444	CAGCTCAA
promoter_motif	E-box/NDM5	8580195..8580202	CAGCTGAT
promoter_motif	E-box/NDM5	8587577..8587584	CAGCTCAT
promoter_motif	E-box/NDM5	8643869..8643876	CAGCTGTT
promoter_motif	E-box/NDM5	8643871..8643878	CAGCTGTT
promoter_motif	E-box/NDM5	8767312..8767319	CAGCTGTA
promoter_motif	E-box/NDM5	8803513..8803520	CAGCTCTA
promoter_motif	E-box/NDM5	9058892..9058899	CAGCTGAT
promoter_motif	E-box/NDM5	9094234..9094241	CAGCTGTT
promoter_motif	E-box/NDM5	9102207..9102214	CAGCTGAT
promoter_motif	E-box/NDM5	9107743..9107750	CAGCTGAT
promoter_motif	E-box/NDM5	9107745..9107752	CAGCTGTT
promoter_motif	E-box/NDM5	9126954..9126961	CAGCTGAT
promoter_motif	E-box/NDM5	9326549..9326556	CAGCTGTA
promoter_motif	E-box/NDM5	9337976..9337983	CAGCTGTT
promoter_motif	E-box/NDM5	9337978..9337985	CAGCTGTT
promoter_motif	E-box/NDM5	9481163..9481170	CAGCTGAT
promoter_motif	E-box/NDM5	9481165..9481172	CAGCTGTT

reference = 3L
promoter_motif	TATA/DMp1	10425119..10425125	CTATAAA
promoter_motif	TATA/DMp1	10632824..10632830	GTATAAA
promoter_motif	TATA/DMp1	10794260..10794266	CTATAAA
promoter_motif	TATA/DMp1	10883065..10883071	GTATAAA
promoter_motif	TATA/DMp1	10884781..10884787	GTATAAA
promoter_motif	TATA/DMp1	10965721..10965727	CTATAAA
promoter_motif	TATA/DMp1	11096168..11096174	GTATAAA
promoter_motif	TATA/DMp1	11096993..11096999	CTATAAA
promoter_motif	TATA/DMp1	11123898..11123904	CTATAAA
promoter_motif	TATA/DMp1	11245378..11245384	GTATAAA
promoter_motif	TATA/DMp1	11480624..11480630	GTATAAA
promoter_motif	TATA/DMp1	11502517..11502523	CTATAAA
promoter_motif	TATA/DMp1	11505274..11505280	CTATAAA
promoter_motif	TATA/DMp1	11765292..11765298	GTATAAA
promoter_motif	TATA/DMp1	1193195..1193201	CTATAAA
promoter_motif	TATA/DMp1	11937974..11937980	CTATAAA
promoter_motif	TATA/DMp1	1195350..1195356	GTATAAA
promoter_motif	TATA/DMp1	11967954..11967960	CTATAAA
promoter_motif	TATA/DMp1	1207339..1207345	CTATAAA
promoter_motif	TATA/DMp1	1210434..1210440	CTATAAA
promoter_motif	TATA/DMp1	1211222..1211228	CTATAAA
promoter_motif	TATA/DMp1	12122454..12122460	GTATAAA
promoter_motif	TATA/DMp1	12179028..12179034	CTATAAA
promoter_motif	TATA/DMp1	1218725..1218731	CTATAAA
promoter_motif	TATA/DMp1	12389238..12389244	CTATAAA
promoter_motif	TATA/DMp1	1322826..1322832	GTATAAA
promoter_motif	TATA/DMp1	13294701..13294707	CTATAAA
promoter_motif	TATA/DMp1	13374467..13374473	CTATAAA
promoter_motif	TATA/DMp1	13377859..13377865	CTATAAA
promoter_motif	TATA/DMp1	13431025..13431031	CTATAAA
promoter_motif	TATA/DMp1	1370575..1370581	CTATAAA
promoter_motif	TATA/DMp1	13980947..13980953	CTATAAA
promoter_motif	TATA/DMp1	14091190..14091196	GTATAAA
promoter_motif	TATA/DMp1	14684430..14684436	GTATAAA
promoter_motif	TATA/DMp1	14939248..14939254	GTATAAA
promoter_motif	TATA/DMp1	15043930..15043936	CTATAAA
promoter_motif	TATA/DMp1	15047258..15047264	CTATAAA
promoter_motif	TATA/DMp1	15054833..15054839	CTATAAA
promoter_motif	TATA/DMp1	15504123..15504129	GTATAAA
promoter_motif	TATA/DMp1	15650695..15650701	GTATAAA
promoter_motif	TATA/DMp1	15652773..15652779	GTATAAA
promoter_motif	TATA/DMp1	15654143..15654149	GTATAAA
promoter_motif	TATA/DMp1	15998263..15998269	CTATAAA
promoter_motif	TATA/DMp1	16225066..16225072	CTATAAA
promoter_motif	TATA/DMp1	16250330..16250336	GTATAAA
promoter_motif	TATA/DMp1	16258453..16258459	GTATAAA
promoter_motif	TATA/DMp1	16262459..16262465	CTATAAA
promoter_motif	TATA/DMp1	16270504..16270510	CTATAAA
promoter_motif	TATA/DMp1	16288664..16288670	GTATAAA
promoter_motif	TATA/DMp1	1629326..1629332	GTATAAA
promoter_motif	TATA/DMp1	16294523..16294529	GTATAAA
promoter_motif	TATA/DMp1	16296301..16296307	GTATAAA
promoter_motif	TATA/DMp1	16298993..16298999	GTATAAA
promoter_motif	TATA/DMp1	16311093..16311099	GTATAAA
promoter_motif	TATA/DMp1	16321910..16321916	CTATAAA
promoter_motif	TATA/DMp1	16326370..16326376	CTATAAA
promoter_motif	TATA/DMp1	16332068..16332074	GTATAAA
promoter_motif	TATA/DMp1	16347437..16347443	GTATAAA
promoter_motif	TATA/DMp1	16355658..16355664	GTATAAA
promoter_motif	TATA/DMp1	16360466..16360472	GTATAAA
promoter_motif	TATA/DMp1	16371795..16371801	CTATAAA
promoter_motif	TATA/DMp1	16538750..16538756	GTATAAA
promoter_motif	TATA/DMp1	16719294..16719300	CTATAAA
promoter_motif	TATA/DMp1	16719595..16719601	CTATAAA
promoter_motif	TATA/DMp1	16766592..16766598	GTATAAA
promoter_motif	TATA/DMp1	16773146..16773152	CTATAAA
promoter_motif	TATA/DMp1	16776122..16776128	CTATAAA
promoter_motif	TATA/DMp1	1694587..1694593	GTATAAA
promoter_motif	TATA/DMp1	17712999..17713005	GTATAAA
promoter_motif	TATA/DMp1	17828299..17828305	CTATAAA
promoter_motif	TATA/DMp1	17877498..17877504	CTATAAA
promoter_motif	TATA/DMp1	18294398..18294404	CTATAAA
promoter_motif	TATA/DMp1	18433066..18433072	GTATAAA
promoter_motif	TATA/DMp1	18462745..18462751	GTATAAA
promoter_motif	TATA/DMp1	18465511..18465517	GTATAAA
promoter_motif	TATA/DMp1	18520033..18520039	CTATAAA
promoter_motif	TATA/DMp1	18987134..18987140	CTATAAA
promoter_motif	TATA/DMp1	1938792..1938798	GTATAAA
promoter_motif	TATA/DMp1	19457884..19457890	GTATAAA
promoter_motif	TATA/DMp1	19460206..19460212	GTATAAA
promoter_motif	TATA/DMp1	19465354..19465360	GTATAAA
promoter_motif	TATA/DMp1	19465560..19465566	GTATAAA
promoter_motif	TATA/DMp1	19468701..19468707	GTATAAA
promoter_motif	TATA/DMp1	19468907..19468913	GTATAAA
promoter_motif	TATA/DMp1	19489827..19489833	CTATAAA
promoter_motif	TATA/DMp1	19514313..19514319	CTATAAA
promoter_motif	TATA/DMp1	19642972..19642978	GTATAAA
promoter_motif	TATA/DMp1	19798236..19798242	CTATAAA
promoter_motif	TATA/DMp1	19906848..19906854	GTATAAA
promoter_motif	TATA/DMp1	20120508..20120514	GTATAAA
promoter_motif	TATA/DMp1	20196809..20196815	CTATAAA
promoter_motif	TATA/DMp1	20213309..20213315	CTATAAA
promoter_motif	TATA/DMp1	20432995..20433001	CTATAAA
promoter_motif	TATA/DMp1	20492884..20492890	CTATAAA
promoter_motif	TATA/DMp1	20492899..20492905	GTATAAA
promoter_motif	TATA/DMp1	20723658..20723664	CTATAAA
promoter_motif	TATA/DMp1	21189971..21189977	GTATAAA
promoter_motif	TATA/DMp1	21293653..21293659	CTATAAA
promoter_motif	TATA/DMp1	21437942..21437948	GTATAAA
promoter_motif	TATA/DMp1	21724672..21724678	CTATAAA
promoter_motif	TATA/DMp1	21726610..21726616	GTATAAA
promoter_motif	TATA/DMp1	21727170..21727176	GTATAAA
promoter_motif	TATA/DMp1	21734605..21734611	GTATAAA
promoter_motif	TATA/DMp1	21737389..21737395	GTATAAA
promoter_motif	TATA/DMp1	22075884..22075890	CTATAAA
promoter_motif	TATA/DMp1	224076..224082	CTATAAA
promoter_motif	TATA/DMp1	22685648..22685654	GTATAAA
promoter_motif	TATA/DMp1	22686929..22686935	CTATAAA
promoter_motif	TATA/DMp1	2268795..2268801	CTATAAA
promoter_motif	TATA/DMp1	22689028..22689034	GTATAAA
promoter_motif	TATA/DMp1	22690305..22690311	GTATAAA
promoter_motif	TATA/DMp1	22853842..22853848	GTATAAA
promoter_motif	TATA/DMp1	22892246..22892252	CTATAAA
promoter_motif	TATA/DMp1	2961701..2961707	CTATAAA
promoter_motif	TATA/DMp1	3209007..3209013	CTATAAA
promoter_motif	TATA/DMp1	3280213..3280219	GTATAAA
promoter_motif	TATA/DMp1	3512700..3512706	GTATAAA
promoter_motif	TATA/DMp1	3790757..3790763	CTATAAA
promoter_motif	TATA/DMp1	4019048..4019054	GTATAAA
promoter_motif	TATA/DMp1	4141541..4141547	GTATAAA
promoter_motif	TATA/DMp1	4209206..4209212	CTATAAA
promoter_motif	TATA/DMp1	4215356..4215362	GTATAAA
promoter_motif	TATA/DMp1	4436692..4436698	GTATAAA
promoter_motif	TATA/DMp1	4446551..4446557	GTATAAA
promoter_motif	TATA/DMp1	4458187..4458193	GTATAAA
promoter_motif	TATA/DMp1	4460339..4460345	GTATAAA
promoter_motif	TATA/DMp1	4480251..4480257	GTATAAA
promoter_motif	TATA/DMp1	4805313..4805319	CTATAAA
promoter_motif	TATA/DMp1	4852483..4852489	GTATAAA
promoter_motif	TATA/DMp1	4896830..4896836	GTATAAA
promoter_motif	TATA/DMp1	5124618..5124624	CTATAAA
promoter_motif	TATA/DMp1	6028285..6028291	GTATAAA
promoter_motif	TATA/DMp1	6032224..6032230	GTATAAA
promoter_motif	TATA/DMp1	6043826..6043832	GTATAAA
promoter_motif	TATA/DMp1	6047568..6047574	CTATAAA
promoter_motif	TATA/DMp1	6056034..6056040	GTATAAA
promoter_motif	TATA/DMp1	6124112..6124118	CTATAAA
promoter_motif	TATA/DMp1	6125263..6125269	GTATAAA
promoter_motif	TATA/DMp1	6129915..6129921	GTATAAA
promoter_motif	TATA/DMp1	6136464..6136470	GTATAAA
promoter_motif	TATA/DMp1	6139745..6139751	GTATAAA
promoter_motif	TATA/DMp1	6141108..6141114	CTATAAA
promoter_motif	TATA/DMp1	6143979..6143985	CTATAAA
promoter_motif	TATA/DMp1	6144374..6144380	GTATAAA
promoter_motif	TATA/DMp1	6145871..6145877	GTATAAA
promoter_motif	TATA/DMp1	6156199..6156205	GTATAAA
promoter_motif	TATA/DMp1	6226513..6226519	GTATAAA
promoter_motif	TATA/DMp1	6226535..6226541	GTATAAA
promoter_motif	TATA/DMp1	6251886..6251892	CTATAAA
promoter_motif	TATA/DMp1	66400..66406	GTATAAA
promoter_motif	TATA/DMp1	6685776..6685782	CTATAAA
promoter_motif	TATA/DMp1	7079732..7079738	CTATAAA
promoter_motif	TATA/DMp1	7081911..7081917	GTATAAA
promoter_motif	TATA/DMp1	7086277..7086283	CTATAAA
promoter_motif	TATA/DMp1	7151165..7151171	CTATAAA
promoter_motif	TATA/DMp1	749372..749378	GTATAAA
promoter_motif	TATA/DMp1	7969340..7969346	CTATAAA
promoter_motif	TATA/DMp1	8208498..8208504	CTATAAA
promoter_motif	TATA/DMp1	8215211..8215217	CTATAAA
promoter_motif	TATA/DMp1	8384610..8384616	CTATAAA
promoter_motif	TATA/DMp1	8386789..8386795	GTATAAA
promoter_motif	TATA/DMp1	8487444..8487450	CTATAAA
promoter_motif	TATA/DMp1	8554316..8554322	GTATAAA
promoter_motif	TATA/DMp1	8721550..8721556	GTATAAA
promoter_motif	TATA/DMp1	8781667..8781673	GTATAAA
promoter_motif	TATA/DMp1	8968089..8968095	CTATAAA
promoter_motif	TATA/DMp1	9089921..9089927	GTATAAA
promoter_motif	TATA/DMp1	9089946..9089952	CTATAAA
promoter_motif	TATA/DMp1	9204955..9204961	CTATAAA
promoter_motif	TATA/DMp1	9360394..9360400	GTATAAA
promoter_motif	TATA/DMp1	9368495..9368501	CTATAAA
promoter_motif	TATA/DMp1	9374954..9374960	GTATAAA
promoter_motif	TATA/DMp1	9377134..9377140	GTATAAA
promoter_motif	TATA/DMp1	9453929..9453935	CTATAAA
promoter_motif	TATA/DMp1	9631183..9631189	CTATAAA
promoter_motif	TATA/DMp1	9634084..9634090	GTATAAA
promoter_motif	TATA/DMp1	9712271..9712277	CTATAAA
promoter_motif	TATA/DMp1	9712372..9712378	CTATAAA
promoter_motif	TATA/DMp1	9791489..9791495	GTATAAA
promoter_motif	TATA/DMp1	98400..98406	GTATAAA
promoter_motif	INR/DMp2	1000564..1000569	TCAGTC
promoter_motif	INR/DMp2	10179202..10179207	TCAGTT
promoter_motif	INR/DMp2	10179214..10179219	TCAGTT
promoter_motif	INR/DMp2	10179220..10179225	TCAGTT
promoter_motif	INR/DMp2	10194916..10194921	TCAGTC
promoter_motif	INR/DMp2	10194930..10194935	TCAGTT
promoter_motif	INR/DMp2	10218348..10218353	TCAGTC
promoter_motif	INR/DMp2	10686234..10686239	TCAGTT
promoter_motif	INR/DMp2	10689970..10689975	TCAGTT
promoter_motif	INR/DMp2	10794293..10794298	TCAGTT
promoter_motif	INR/DMp2	10850988..10850993	TCAGTT
promoter_motif	INR/DMp2	1101101..1101106	TCAGTC
promoter_motif	INR/DMp2	11044466..11044471	TCAGTT
promoter_motif	INR/DMp2	11101341..11101346	TCAGTT
promoter_motif	INR/DMp2	11129136..11129141	TCAGTT
promoter_motif	INR/DMp2	11162912..11162917	TCAGTC
promoter_motif	INR/DMp2	11207605..11207610	TCAGTC
promoter_motif	INR/DMp2	11314827..11314832	TCAGTT
promoter_motif	INR/DMp2	11357996..11358001	TCAGTT
promoter_motif	INR/DMp2	11505307..11505312	TCAGTT
promoter_motif	INR/DMp2	11551852..11551857	TCAGTT
promoter_motif	INR/DMp2	11580873..11580878	TCAGTC
promoter_motif	INR/DMp2	11690099..11690104	TCAGTT
promoter_motif	INR/DMp2	11708379..11708384	TCAGTT
promoter_motif	INR/DMp2	11759279..11759284	TCAGTT
promoter_motif	INR/DMp2	1177271..1177276	TCAGTT
promoter_motif	INR/DMp2	11793949..11793954	TCAGTC
promoter_motif	INR/DMp2	11856563..11856568	TCAGTT
promoter_motif	INR/DMp2	1189588..1189593	TCAGTT
promoter_motif	INR/DMp2	11947184..11947189	TCAGTT
promoter_motif	INR/DMp2	11997492..11997497	TCAGTC
promoter_motif	INR/DMp2	1203028..1203033	TCAGTC
promoter_motif	INR/DMp2	1207372..1207377	TCAGTT
promoter_motif	INR/DMp2	1210467..1210472	TCAGTT
promoter_motif	INR/DMp2	1212925..1212930	TCAGTT
promoter_motif	INR/DMp2	12156848..12156853	TCAGTC
promoter_motif	INR/DMp2	12168590..12168595	TCAGTT
promoter_motif	INR/DMp2	12168594..12168599	TCAGTC
promoter_motif	INR/DMp2	12168598..12168603	TCAGTC
promoter_motif	INR/DMp2	12259891..12259896	TCAGTT
promoter_motif	INR/DMp2	12344637..12344642	TCAGTT
promoter_motif	INR/DMp2	12384532..12384537	TCAGTC
promoter_motif	INR/DMp2	12384536..12384541	TCAGTC
promoter_motif	INR/DMp2	12389269..12389274	TCAGTT
promoter_motif	INR/DMp2	12401743..12401748	TCAGTC
promoter_motif	INR/DMp2	12425784..12425789	TCAGTC
promoter_motif	INR/DMp2	1250682..1250687	TCAGTC
promoter_motif	INR/DMp2	1250708..1250713	TCAGTC
promoter_motif	INR/DMp2	12743154..12743159	TCAGTT
promoter_motif	INR/DMp2	1275955..1275960	TCAGTT
promoter_motif	INR/DMp2	12801835..12801840	TCAGTT
promoter_motif	INR/DMp2	12820923..12820928	TCAGTT
promoter_motif	INR/DMp2	12836197..12836202	TCAGTC
promoter_motif	INR/DMp2	12885821..12885826	TCAGTT
promoter_motif	INR/DMp2	12960849..12960854	TCAGTC
promoter_motif	INR/DMp2	1298682..1298687	TCAGTT
promoter_motif	INR/DMp2	13019531..13019536	TCAGTC
promoter_motif	INR/DMp2	13022062..13022067	TCAGTT
promoter_motif	INR/DMp2	1318480..1318485	TCAGTT
promoter_motif	INR/DMp2	13375868..13375873	TCAGTT
promoter_motif	INR/DMp2	13394235..13394240	TCAGTC
promoter_motif	INR/DMp2	13428339..13428344	TCAGTT
promoter_motif	INR/DMp2	13433552..13433557	TCAGTT
promoter_motif	INR/DMp2	13443451..13443456	TCAGTT
promoter_motif	INR/DMp2	13450348..13450353	TCAGTT
promoter_motif	INR/DMp2	13470641..13470646	TCAGTC
promoter_motif	INR/DMp2	1370608..1370613	TCAGTT
promoter_motif	INR/DMp2	13872094..13872099	TCAGTC
promoter_motif	INR/DMp2	13874874..13874879	TCAGTC
promoter_motif	INR/DMp2	13932351..13932356	TCAGTT
promoter_motif	INR/DMp2	13995253..13995258	TCAGTC
promoter_motif	INR/DMp2	14024709..14024714	TCAGTC
promoter_motif	INR/DMp2	14070166..14070171	TCAGTT
promoter_motif	INR/DMp2	14076713..14076718	TCAGTC
promoter_motif	INR/DMp2	14211303..14211308	TCAGTT
promoter_motif	INR/DMp2	14211308..14211313	TCAGTT
promoter_motif	INR/DMp2	14214540..14214545	TCAGTT
promoter_motif	INR/DMp2	14267437..14267442	TCAGTT
promoter_motif	INR/DMp2	14267445..14267450	TCAGTT
promoter_motif	INR/DMp2	14395816..14395821	TCAGTC
promoter_motif	INR/DMp2	14403732..14403737	TCAGTC
promoter_motif	INR/DMp2	14469805..14469810	TCAGTT
promoter_motif	INR/DMp2	14625702..14625707	TCAGTC
promoter_motif	INR/DMp2	14671241..14671246	TCAGTC
promoter_motif	INR/DMp2	14699852..14699857	TCAGTT
promoter_motif	INR/DMp2	14699866..14699871	TCAGTC
promoter_motif	INR/DMp2	14726597..14726602	TCAGTC
promoter_motif	INR/DMp2	14751056..14751061	TCAGTT
promoter_motif	INR/DMp2	14751062..14751067	TCAGTC
promoter_motif	INR/DMp2	1489540..1489545	TCAGTT
promoter_motif	INR/DMp2	14978202..14978207	TCAGTC
promoter_motif	INR/DMp2	14985559..14985564	TCAGTC
promoter_motif	INR/DMp2	15054802..15054807	TCAGTT
promoter_motif	INR/DMp2	15098982..15098987	TCAGTT
promoter_motif	INR/DMp2	152587..152592	TCAGTT
promoter_motif	INR/DMp2	1531246..1531251	TCAGTT
promoter_motif	INR/DMp2	15329798..15329803	TCAGTC
promoter_motif	INR/DMp2	1547332..1547337	TCAGTC
promoter_motif	INR/DMp2	15504155..15504160	TCAGTT
promoter_motif	INR/DMp2	15504664..15504669	TCAGTT
promoter_motif	INR/DMp2	15511554..15511559	TCAGTT
promoter_motif	INR/DMp2	15547276..15547281	TCAGTT
promoter_motif	INR/DMp2	15569672..15569677	TCAGTT
promoter_motif	INR/DMp2	15654113..15654118	TCAGTT
promoter_motif	INR/DMp2	15654127..15654132	TCAGTT
promoter_motif	INR/DMp2	15672803..15672808	TCAGTT
promoter_motif	INR/DMp2	15672835..15672840	TCAGTT
promoter_motif	INR/DMp2	15676973..15676978	TCAGTT
promoter_motif	INR/DMp2	15676987..15676992	TCAGTC
promoter_motif	INR/DMp2	15685164..15685169	TCAGTT
promoter_motif	INR/DMp2	15692946..15692951	TCAGTT
promoter_motif	INR/DMp2	15721519..15721524	TCAGTC
promoter_motif	INR/DMp2	15892017..15892022	TCAGTT
promoter_motif	INR/DMp2	15892029..15892034	TCAGTT
promoter_motif	INR/DMp2	15970150..15970155	TCAGTC
promoter_motif	INR/DMp2	15971625..15971630	TCAGTC
promoter_motif	INR/DMp2	16035662..16035667	TCAGTC
promoter_motif	INR/DMp2	16039932..16039937	TCAGTT
promoter_motif	INR/DMp2	160804..160809	TCAGTC
promoter_motif	INR/DMp2	16190946..16190951	TCAGTT
promoter_motif	INR/DMp2	16221776..16221781	TCAGTT
promoter_motif	INR/DMp2	16222201..16222206	TCAGTC
promoter_motif	INR/DMp2	16258486..16258491	TCAGTT
promoter_motif	INR/DMp2	16264389..16264394	TCAGTC
promoter_motif	INR/DMp2	16275013..16275018	TCAGTC
promoter_motif	INR/DMp2	1628365..1628370	TCAGTC
promoter_motif	INR/DMp2	1629295..1629300	TCAGTT
promoter_motif	INR/DMp2	16312615..16312620	TCAGTC
promoter_motif	INR/DMp2	16312962..16312967	TCAGTT
promoter_motif	INR/DMp2	16360434..16360439	TCAGTT
promoter_motif	INR/DMp2	16361489..16361494	TCAGTT
promoter_motif	INR/DMp2	16374298..16374303	TCAGTC
promoter_motif	INR/DMp2	16387720..16387725	TCAGTT
promoter_motif	INR/DMp2	16387725..16387730	TCAGTT
promoter_motif	INR/DMp2	1639713..1639718	TCAGTT
promoter_motif	INR/DMp2	16489329..16489334	TCAGTT
promoter_motif	INR/DMp2	1653003..1653008	TCAGTT
promoter_motif	INR/DMp2	16565494..16565499	TCAGTT
promoter_motif	INR/DMp2	16602310..16602315	TCAGTC
promoter_motif	INR/DMp2	1664236..1664241	TCAGTT
promoter_motif	INR/DMp2	16759172..16759177	TCAGTC
promoter_motif	INR/DMp2	16759176..16759181	TCAGTT
promoter_motif	INR/DMp2	16870409..16870414	TCAGTT
promoter_motif	INR/DMp2	16884326..16884331	TCAGTT
promoter_motif	INR/DMp2	16909353..16909358	TCAGTC
promoter_motif	INR/DMp2	16928629..16928634	TCAGTT
promoter_motif	INR/DMp2	16950541..16950546	TCAGTC
promoter_motif	INR/DMp2	17141061..17141066	TCAGTC
promoter_motif	INR/DMp2	17334420..17334425	TCAGTT
promoter_motif	INR/DMp2	1739143..1739148	TCAGTT
promoter_motif	INR/DMp2	17408876..17408881	TCAGTC
promoter_motif	INR/DMp2	17432500..17432505	TCAGTC
promoter_motif	INR/DMp2	1746909..1746914	TCAGTT
promoter_motif	INR/DMp2	17542915..17542920	TCAGTT
promoter_motif	INR/DMp2	17548917..17548922	TCAGTT
promoter_motif	INR/DMp2	1755660..1755665	TCAGTT
promoter_motif	INR/DMp2	17569715..17569720	TCAGTC
promoter_motif	INR/DMp2	17569723..17569728	TCAGTC
promoter_motif	INR/DMp2	17664706..17664711	TCAGTC
promoter_motif	INR/DMp2	17757250..17757255	TCAGTC
promoter_motif	INR/DMp2	178626..178631	TCAGTT
promoter_motif	INR/DMp2	17954911..17954916	TCAGTC
promoter_motif	INR/DMp2	1797295..1797300	TCAGTC
promoter_motif	INR/DMp2	180292..180297	TCAGTT
promoter_motif	INR/DMp2	18099243..18099248	TCAGTC
promoter_motif	INR/DMp2	18106068..18106073	TCAGTT
promoter_motif	INR/DMp2	18132497..18132502	TCAGTT
promoter_motif	INR/DMp2	18142024..18142029	TCAGTC
promoter_motif	INR/DMp2	18142028..18142033	TCAGTC
promoter_motif	INR/DMp2	18297508..18297513	TCAGTC
promoter_motif	INR/DMp2	1842070..1842075	TCAGTT
promoter_motif	INR/DMp2	18433034..18433039	TCAGTC
promoter_motif	INR/DMp2	18495654..18495659	TCAGTC
promoter_motif	INR/DMp2	18553371..18553376	TCAGTC
promoter_motif	INR/DMp2	18581864..18581869	TCAGTC
promoter_motif	INR/DMp2	18833609..18833614	TCAGTC
promoter_motif	INR/DMp2	1885658..1885663	TCAGTT
promoter_motif	INR/DMp2	18883579..18883584	TCAGTT
promoter_motif	INR/DMp2	18891387..18891392	TCAGTC
promoter_motif	INR/DMp2	18904146..18904151	TCAGTT
promoter_motif	INR/DMp2	18915200..18915205	TCAGTT
promoter_motif	INR/DMp2	18943719..18943724	TCAGTT
promoter_motif	INR/DMp2	18943730..18943735	TCAGTT
promoter_motif	INR/DMp2	19163740..19163745	TCAGTT
promoter_motif	INR/DMp2	19262006..19262011	TCAGTT
promoter_motif	INR/DMp2	19330696..19330701	TCAGTC
promoter_motif	INR/DMp2	19457851..19457856	TCAGTC
promoter_motif	INR/DMp2	19577664..19577669	TCAGTT
promoter_motif	INR/DMp2	19642939..19642944	TCAGTT
promoter_motif	INR/DMp2	19656760..19656765	TCAGTT
promoter_motif	INR/DMp2	19680738..19680743	TCAGTT
promoter_motif	INR/DMp2	1970072..1970077	TCAGTT
promoter_motif	INR/DMp2	19806433..19806438	TCAGTT
promoter_motif	INR/DMp2	19840410..19840415	TCAGTT
promoter_motif	INR/DMp2	19841266..19841271	TCAGTT
promoter_motif	INR/DMp2	19981951..19981956	TCAGTC
promoter_motif	INR/DMp2	19993796..19993801	TCAGTT
promoter_motif	INR/DMp2	20181635..20181640	TCAGTT
promoter_motif	INR/DMp2	20196777..20196782	TCAGTC
promoter_motif	INR/DMp2	20288228..20288233	TCAGTT
promoter_motif	INR/DMp2	20310323..20310328	TCAGTC
promoter_motif	INR/DMp2	20310331..20310336	TCAGTC
promoter_motif	INR/DMp2	20341042..20341047	TCAGTT
promoter_motif	INR/DMp2	20360298..20360303	TCAGTC
promoter_motif	INR/DMp2	20380696..20380701	TCAGTT
promoter_motif	INR/DMp2	20460049..20460054	TCAGTT
promoter_motif	INR/DMp2	20487888..20487893	TCAGTT
promoter_motif	INR/DMp2	20688445..20688450	TCAGTT
promoter_motif	INR/DMp2	20688471..20688476	TCAGTC
promoter_motif	INR/DMp2	20712285..20712290	TCAGTC
promoter_motif	INR/DMp2	20723690..20723695	TCAGTT
promoter_motif	INR/DMp2	20813429..20813434	TCAGTC
promoter_motif	INR/DMp2	20821323..20821328	TCAGTT
promoter_motif	INR/DMp2	20831009..20831014	TCAGTC
promoter_motif	INR/DMp2	20878300..20878305	TCAGTT
promoter_motif	INR/DMp2	20878305..20878310	TCAGTT
promoter_motif	INR/DMp2	20898900..20898905	TCAGTT
promoter_motif	INR/DMp2	20942606..20942611	TCAGTT
promoter_motif	INR/DMp2	20959874..20959879	TCAGTT
promoter_motif	INR/DMp2	21082093..21082098	TCAGTT
promoter_motif	INR/DMp2	21203313..21203318	TCAGTT
promoter_motif	INR/DMp2	21233447..21233452	TCAGTT
promoter_motif	INR/DMp2	21278361..21278366	TCAGTT
promoter_motif	INR/DMp2	21483110..21483115	TCAGTT
promoter_motif	INR/DMp2	21516344..21516349	TCAGTT
promoter_motif	INR/DMp2	21591956..21591961	TCAGTC
promoter_motif	INR/DMp2	21638058..21638063	TCAGTT
promoter_motif	INR/DMp2	2163857..2163862	TCAGTT
promoter_motif	INR/DMp2	21699456..21699461	TCAGTT
promoter_motif	INR/DMp2	21734637..21734642	TCAGTT
promoter_motif	INR/DMp2	22021408..22021413	TCAGTC
promoter_motif	INR/DMp2	22063529..22063534	TCAGTC
promoter_motif	INR/DMp2	22270471..22270476	TCAGTT
promoter_motif	INR/DMp2	22322874..22322879	TCAGTC
promoter_motif	INR/DMp2	2237608..2237613	TCAGTT
promoter_motif	INR/DMp2	22498327..22498332	TCAGTT
promoter_motif	INR/DMp2	2256002..2256007	TCAGTT
promoter_motif	INR/DMp2	22710838..22710843	TCAGTT
promoter_motif	INR/DMp2	22731514..22731519	TCAGTT
promoter_motif	INR/DMp2	22766636..22766641	TCAGTC
promoter_motif	INR/DMp2	2282865..2282870	TCAGTT
promoter_motif	INR/DMp2	23018656..23018661	TCAGTT
promoter_motif	INR/DMp2	23092660..23092665	TCAGTT
promoter_motif	INR/DMp2	23130653..23130658	TCAGTC
promoter_motif	INR/DMp2	232307..232312	TCAGTT
promoter_motif	INR/DMp2	2632275..2632280	TCAGTT
promoter_motif	INR/DMp2	2632288..2632293	TCAGTC
promoter_motif	INR/DMp2	2648065..2648070	TCAGTC
promoter_motif	INR/DMp2	267767..267772	TCAGTT
promoter_motif	INR/DMp2	271638..271643	TCAGTT
promoter_motif	INR/DMp2	277420..277425	TCAGTT
promoter_motif	INR/DMp2	2892161..2892166	TCAGTT
promoter_motif	INR/DMp2	2895200..2895205	TCAGTC
promoter_motif	INR/DMp2	297801..297806	TCAGTC
promoter_motif	INR/DMp2	3106939..3106944	TCAGTC
promoter_motif	INR/DMp2	3106947..3106952	TCAGTT
promoter_motif	INR/DMp2	3106953..3106958	TCAGTT
promoter_motif	INR/DMp2	311656..311661	TCAGTC
promoter_motif	INR/DMp2	3165332..3165337	TCAGTT
promoter_motif	INR/DMp2	3314366..3314371	TCAGTT
promoter_motif	INR/DMp2	3315025..3315030	TCAGTT
promoter_motif	INR/DMp2	332307..332312	TCAGTT
promoter_motif	INR/DMp2	3326300..3326305	TCAGTT
promoter_motif	INR/DMp2	3424932..3424937	TCAGTC
promoter_motif	INR/DMp2	3612192..3612197	TCAGTT
promoter_motif	INR/DMp2	361507..361512	TCAGTT
promoter_motif	INR/DMp2	3790794..3790799	TCAGTT
promoter_motif	INR/DMp2	3801285..3801290	TCAGTC
promoter_motif	INR/DMp2	3816356..3816361	TCAGTC
promoter_motif	INR/DMp2	3942458..3942463	TCAGTC
promoter_motif	INR/DMp2	3942467..3942472	TCAGTT
promoter_motif	INR/DMp2	3960088..3960093	TCAGTC
promoter_motif	INR/DMp2	4073946..4073951	TCAGTT
promoter_motif	INR/DMp2	4139091..4139096	TCAGTT
promoter_motif	INR/DMp2	4167458..4167463	TCAGTC
promoter_motif	INR/DMp2	4204334..4204339	TCAGTT
promoter_motif	INR/DMp2	4215390..4215395	TCAGTT
promoter_motif	INR/DMp2	4263719..4263724	TCAGTT
promoter_motif	INR/DMp2	4263730..4263735	TCAGTC
promoter_motif	INR/DMp2	4283848..4283853	TCAGTT
promoter_motif	INR/DMp2	4299500..4299505	TCAGTC
promoter_motif	INR/DMp2	4299515..4299520	TCAGTC
promoter_motif	INR/DMp2	4384442..4384447	TCAGTT
promoter_motif	INR/DMp2	4407158..4407163	TCAGTC
promoter_motif	INR/DMp2	441091..441096	TCAGTT
promoter_motif	INR/DMp2	4414665..4414670	TCAGTT
promoter_motif	INR/DMp2	4461301..4461306	TCAGTT
promoter_motif	INR/DMp2	4463347..4463352	TCAGTT
promoter_motif	INR/DMp2	4508426..4508431	TCAGTT
promoter_motif	INR/DMp2	4542123..4542128	TCAGTT
promoter_motif	INR/DMp2	4542131..4542136	TCAGTT
promoter_motif	INR/DMp2	4574963..4574968	TCAGTT
promoter_motif	INR/DMp2	4677860..4677865	TCAGTC
promoter_motif	INR/DMp2	4692790..4692795	TCAGTT
promoter_motif	INR/DMp2	5266432..5266437	TCAGTT
promoter_motif	INR/DMp2	5349012..5349017	TCAGTT
promoter_motif	INR/DMp2	5522438..5522443	TCAGTT
promoter_motif	INR/DMp2	5544248..5544253	TCAGTT
promoter_motif	INR/DMp2	5585667..5585672	TCAGTC
promoter_motif	INR/DMp2	5585684..5585689	TCAGTT
promoter_motif	INR/DMp2	5588379..5588384	TCAGTT
promoter_motif	INR/DMp2	5592786..5592791	TCAGTC
promoter_motif	INR/DMp2	5624081..5624086	TCAGTT
promoter_motif	INR/DMp2	5684525..5684530	TCAGTC
promoter_motif	INR/DMp2	589265..589270	TCAGTT
promoter_motif	INR/DMp2	606566..606571	TCAGTC
promoter_motif	INR/DMp2	6238833..6238838	TCAGTC
promoter_motif	INR/DMp2	6596475..6596480	TCAGTT
promoter_motif	INR/DMp2	6658749..6658754	TCAGTC
promoter_motif	INR/DMp2	690086..690091	TCAGTT
promoter_motif	INR/DMp2	6977678..6977683	TCAGTT
promoter_motif	INR/DMp2	6983724..6983729	TCAGTT
promoter_motif	INR/DMp2	708198..708203	TCAGTC
promoter_motif	INR/DMp2	7087920..7087925	TCAGTC
promoter_motif	INR/DMp2	7127611..7127616	TCAGTT
promoter_motif	INR/DMp2	7127616..7127621	TCAGTC
promoter_motif	INR/DMp2	7257014..7257019	TCAGTT
promoter_motif	INR/DMp2	7332570..7332575	TCAGTC
promoter_motif	INR/DMp2	7338278..7338283	TCAGTC
promoter_motif	INR/DMp2	7338283..7338288	TCAGTT
promoter_motif	INR/DMp2	7338288..7338293	TCAGTT
promoter_motif	INR/DMp2	7340233..7340238	TCAGTC
promoter_motif	INR/DMp2	7380492..7380497	TCAGTT
promoter_motif	INR/DMp2	7384177..7384182	TCAGTC
promoter_motif	INR/DMp2	7391390..7391395	TCAGTT
promoter_motif	INR/DMp2	7484952..7484957	TCAGTT
promoter_motif	INR/DMp2	7555710..7555715	TCAGTC
promoter_motif	INR/DMp2	7586190..7586195	TCAGTC
promoter_motif	INR/DMp2	7753557..7753562	TCAGTT
promoter_motif	INR/DMp2	7761445..7761450	TCAGTT
promoter_motif	INR/DMp2	7768715..7768720	TCAGTC
promoter_motif	INR/DMp2	7768719..7768724	TCAGTC
promoter_motif	INR/DMp2	7860463..7860468	TCAGTT
promoter_motif	INR/DMp2	7908539..7908544	TCAGTC
promoter_motif	INR/DMp2	8070491..8070496	TCAGTC
promoter_motif	INR/DMp2	8144905..8144910	TCAGTC
promoter_motif	INR/DMp2	8234229..8234234	TCAGTT
promoter_motif	INR/DMp2	8288419..8288424	TCAGTT
promoter_motif	INR/DMp2	8318961..8318966	TCAGTT
promoter_motif	INR/DMp2	8340638..8340643	TCAGTC
promoter_motif	INR/DMp2	8351219..8351224	TCAGTT
promoter_motif	INR/DMp2	8351953..8351958	TCAGTT
promoter_motif	INR/DMp2	8365509..8365514	TCAGTT
promoter_motif	INR/DMp2	837510..837515	TCAGTT
promoter_motif	INR/DMp2	8511986..8511991	TCAGTT
promoter_motif	INR/DMp2	8516595..8516600	TCAGTC
promoter_motif	INR/DMp2	8528050..8528055	TCAGTT
promoter_motif	INR/DMp2	8597742..8597747	TCAGTC
promoter_motif	INR/DMp2	8623346..8623351	TCAGTT
promoter_motif	INR/DMp2	8633572..8633577	TCAGTT
promoter_motif	INR/DMp2	8668862..8668867	TCAGTC
promoter_motif	INR/DMp2	8732020..8732025	TCAGTT
promoter_motif	INR/DMp2	8759542..8759547	TCAGTT
promoter_motif	INR/DMp2	8905642..8905647	TCAGTT
promoter_motif	INR/DMp2	8979182..8979187	TCAGTT
promoter_motif	INR/DMp2	8979813..8979818	TCAGTT
promoter_motif	INR/DMp2	9012337..9012342	TCAGTT
promoter_motif	INR/DMp2	9034485..9034490	TCAGTT
promoter_motif	INR/DMp2	9044860..9044865	TCAGTC
promoter_motif	INR/DMp2	9059124..9059129	TCAGTT
promoter_motif	INR/DMp2	9067743..9067748	TCAGTC
promoter_motif	INR/DMp2	9329140..9329145	TCAGTT
promoter_motif	INR/DMp2	9333541..9333546	TCAGTT
promoter_motif	INR/DMp2	9342709..9342714	TCAGTT
promoter_motif	INR/DMp2	9357471..9357476	TCAGTT
promoter_motif	INR/DMp2	9374987..9374992	TCAGTT
promoter_motif	INR/DMp2	9397892..9397897	TCAGTT
promoter_motif	INR/DMp2	9419774..9419779	TCAGTT
promoter_motif	INR/DMp2	9436349..9436354	TCAGTC
promoter_motif	INR/DMp2	9454189..9454194	TCAGTT
promoter_motif	INR/DMp2	9592077..9592082	TCAGTT
promoter_motif	INR/DMp2	959661..959666	TCAGTT
promoter_motif	INR/DMp2	9608017..9608022	TCAGTT
promoter_motif	INR/DMp2	9688533..9688538	TCAGTT
promoter_motif	INR/DMp2	9706920..9706925	TCAGTT
promoter_motif	INR/DMp2	9792787..9792792	TCAGTT
promoter_motif	INR/DMp2	9809162..9809167	TCAGTT
promoter_motif	INR/DMp2	9809168..9809173	TCAGTT
promoter_motif	INR/DMp2	9809174..9809179	TCAGTT
promoter_motif	INR/DMp2	9814763..9814768	TCAGTT
promoter_motif	INR1/DMp3	11033011..11033017	TCATTCG
promoter_motif	INR1/DMp3	13473527..13473533	TCATTCG
promoter_motif	INR1/DMp3	13835326..13835332	TCATTCG
promoter_motif	INR1/DMp3	14544067..14544073	TCATTCG
promoter_motif	INR1/DMp3	14939216..14939222	TCATTCG
promoter_motif	INR1/DMp3	15016594..15016600	TCATTCG
promoter_motif	INR1/DMp3	15946021..15946027	TCATTCG
promoter_motif	INR1/DMp3	16083503..16083509	TCATTCG
promoter_motif	INR1/DMp3	16567859..16567865	TCATTCG
promoter_motif	INR1/DMp3	16793285..16793291	TCATTCG
promoter_motif	INR1/DMp3	16800818..16800824	TCATTCG
promoter_motif	INR1/DMp3	16979734..16979740	TCATTCG
promoter_motif	INR1/DMp3	20486581..20486587	TCATTCG
promoter_motif	INR1/DMp3	21426534..21426540	TCATTCG
promoter_motif	INR1/DMp3	21502979..21502985	TCATTCG
promoter_motif	INR1/DMp3	21872708..21872714	TCATTCG
promoter_motif	INR1/DMp3	21948210..21948216	TCATTCG
promoter_motif	INR1/DMp3	2483279..2483285	TCATTCG
promoter_motif	INR1/DMp3	2636916..2636922	TCATTCG
promoter_motif	INR1/DMp3	3072547..3072553	TCATTCG
promoter_motif	INR1/DMp3	319876..319882	TCATTCG
promoter_motif	INR1/DMp3	4407147..4407153	TCATTCG
promoter_motif	INR1/DMp3	4436724..4436730	TCATTCG
promoter_motif	INR1/DMp3	4677828..4677834	TCATTCG
promoter_motif	INR1/DMp3	4692783..4692789	TCATTCG
promoter_motif	INR1/DMp3	4852451..4852457	TCATTCG
promoter_motif	INR1/DMp3	5779756..5779762	TCATTCG
promoter_motif	INR1/DMp3	6043857..6043863	TCATTCG
promoter_motif	INR1/DMp3	6126682..6126688	TCATTCG
promoter_motif	INR1/DMp3	6128363..6128369	TCATTCG
promoter_motif	INR1/DMp3	6129882..6129888	TCATTCG
promoter_motif	INR1/DMp3	7127623..7127629	TCATTCG
promoter_motif	INR1/DMp3	749404..749410	TCATTCG
promoter_motif	INR1/DMp3	8297140..8297146	TCATTCG
promoter_motif	INR1/DMp3	8640244..8640250	TCATTCG
promoter_motif	INR1/DMp3	8669058..8669064	TCATTCG
promoter_motif	INR1/DMp3	8905259..8905265	TCATTCG
promoter_motif	INR1/DMp3	909121..909127	TCATTCG
promoter_motif	DPE/DMp4	1189619..1189626	TCGGTTCG
promoter_motif	DPE/DMp4	12836168..12836175	GCGGTTCT
promoter_motif	DPE/DMp4	13022089..13022096	TCGGTTGT
promoter_motif	DPE/DMp4	13107398..13107405	GCGGTTGT
promoter_motif	DPE/DMp4	14070193..14070200	TCGGTTGG
promoter_motif	DPE/DMp4	14699879..14699886	GCGGTTCG
promoter_motif	DPE/DMp4	1628340..1628347	GCGGTTGT
promoter_motif	DPE/DMp4	16870436..16870443	TCGGTTCG
promoter_motif	DPE/DMp4	17017461..17017468	TCGGTTCG
promoter_motif	DPE/DMp4	1731064..1731071	TCGGTTGT
promoter_motif	DPE/DMp4	17414581..17414588	TCGGTTGT
promoter_motif	DPE/DMp4	18857373..18857380	TCGGTTCG
promoter_motif	DPE/DMp4	20533482..20533489	TCGGTTGT
promoter_motif	DPE/DMp4	21872735..21872742	TCGGTTCT
promoter_motif	DPE/DMp4	2255973..2255980	TCGGTTGT
promoter_motif	DPE/DMp4	2632302..2632309	GCGGTTGT
promoter_motif	DPE/DMp4	264338..264345	GCGGTTCT
promoter_motif	DPE/DMp4	2772290..2772297	TCGGTTCG
promoter_motif	DPE/DMp4	4500504..4500511	TCGGTTGG
promoter_motif	DPE/DMp4	5522409..5522416	GCGGTTGT
promoter_motif	DPE/DMp4	6088119..6088126	TCGGTTGT
promoter_motif	DPE/DMp4	6606693..6606700	TCGGTTCG
promoter_motif	DPE/DMp4	687916..687923	GCGGTTGT
promoter_motif	DPE/DMp4	8178732..8178739	GCGGTTCG
promoter_motif	DPE/DMp4	8234256..8234263	GCGGTTGT
promoter_motif	DPE/DMp4	8669085..8669092	GCGGTTCT
promoter_motif	DPE1/DMp5	10657874..10657880	CGGACGT
promoter_motif	DPE1/DMp5	12906714..12906720	CGGACGT
promoter_motif	DPE1/DMp5	1298704..1298710	CGGACGT
promoter_motif	DPE1/DMp5	15692917..15692923	CGGACGT
promoter_motif	DPE1/DMp5	16016609..16016615	CGGACGT
promoter_motif	DPE1/DMp5	18132530..18132536	CGGACGT
promoter_motif	DPE1/DMp5	19330667..19330673	CGGACGT
promoter_motif	DPE1/DMp5	21061014..21061020	CGGACGT
promoter_motif	DPE1/DMp5	2782303..2782309	CGGACGT
promoter_motif	DPE1/DMp5	3612220..3612226	CGGACGT
promoter_motif	DPE1/DMp5	8365537..8365543	CGGACGT
promoter_motif	DMv1	10483948..10483954	CAGCCCT
promoter_motif	DMv1	11207551..11207557	CAGCCCT
promoter_motif	DMv1	11555752..11555758	CAACCCT
promoter_motif	DMv1	11815359..11815365	CAGCCCT
promoter_motif	DMv1	12497387..12497393	CAACCCT
promoter_motif	DMv1	12507924..12507930	CAACCCT
promoter_motif	DMv1	12507936..12507942	CAGCCCT
promoter_motif	DMv1	1313642..1313648	CAGCCCT
promoter_motif	DMv1	13241829..13241835	CAACCCT
promoter_motif	DMv1	1334837..1334843	CAGCCCT
promoter_motif	DMv1	13435690..13435696	CAGCCCT
promoter_motif	DMv1	15071601..15071607	CAGCCCT
promoter_motif	DMv1	15154870..15154876	CAACCCT
promoter_motif	DMv1	16122677..16122683	CAGCCCT
promoter_motif	DMv1	16207217..16207223	CAGCCCT
promoter_motif	DMv1	16341153..16341159	CAGCCCT
promoter_motif	DMv1	16379071..16379077	CAGCCCT
promoter_motif	DMv1	16489343..16489349	CAACCCT
promoter_motif	DMv1	16576050..16576056	CAGCCCT
promoter_motif	DMv1	16588172..16588178	CAGCCCT
promoter_motif	DMv1	16595838..16595844	CAGCCCT
promoter_motif	DMv1	16596177..16596183	CAGCCCT
promoter_motif	DMv1	17044368..17044374	CAACCCT
promoter_motif	DMv1	1798798..1798804	CAACCCT
promoter_motif	DMv1	18456280..18456286	CAGCCCT
promoter_motif	DMv1	18815689..18815695	CAACCCT
promoter_motif	DMv1	19093477..19093483	CAACCCT
promoter_motif	DMv1	19903344..19903350	CAACCCT
promoter_motif	DMv1	19903394..19903400	CAACCCT
promoter_motif	DMv1	20306685..20306691	CAGCCCT
promoter_motif	DMv1	20369255..20369261	CAACCCT
promoter_motif	DMv1	20519289..20519295	CAACCCT
promoter_motif	DMv1	21509020..21509026	CAGCCCT
promoter_motif	DMv1	21509388..21509394	CAGCCCT
promoter_motif	DMv1	22864208..22864214	CAACCCT
promoter_motif	DMv1	3026563..3026569	CAACCCT
promoter_motif	DMv1	3052457..3052463	CAGCCCT
promoter_motif	DMv1	3199047..3199053	CAGCCCT
promoter_motif	DMv1	3960102..3960108	CAACCCT
promoter_motif	DMv1	3960120..3960126	CAGCCCT
promoter_motif	DMv1	4259411..4259417	CAGCCCT
promoter_motif	DMv1	4287025..4287031	CAGCCCT
promoter_motif	DMv1	6088066..6088072	CAGCCCT
promoter_motif	DMv1	710360..710366	CAACCCT
promoter_motif	DMv1	8102210..8102216	CAGCCCT
promoter_motif	DMv1	8109024..8109030	CAGCCCT
promoter_motif	DMv1	8109225..8109231	CAGCCCT
promoter_motif	DMv1	8130879..8130885	CAGCCCT
promoter_motif	DMv1	8418009..8418015	CAACCCT
promoter_motif	DMv1	9403960..9403966	CAGCCCT
promoter_motif	DMv1	9404154..9404160	CAGCCCT
promoter_motif	DMv1	9435377..9435383	CAGCCCT
promoter_motif	DMv1	9449396..9449402	CAACCCT
promoter_motif	DMv1	9454128..9454134	CAACCCT
promoter_motif	DMv1	9674317..9674323	CAGCCCT
promoter_motif	DMv2	11113941..11113948	TGGCAACG
promoter_motif	DMv2	13479414..13479421	TGGCAACA
promoter_motif	DMv2	14503174..14503181	TGGTAACG
promoter_motif	DMv2	15037189..15037196	TGGCAACA
promoter_motif	DMv2	1645223..1645230	TGGCAACA
promoter_motif	DMv2	18102906..18102913	TGGCAACG
promoter_motif	DMv2	18834672..18834679	TGGTAACA
promoter_motif	DMv2	19262435..19262442	TGGCAACA
promoter_motif	DMv2	19995843..19995850	TGGTAACA
promoter_motif	DMv2	20122266..20122273	TGGTAACA
promoter_motif	DMv2	20216978..20216985	TGGCAACG
promoter_motif	DMv2	20369005..20369012	TGGCAACA
promoter_motif	DMv2	20513849..20513856	TGGCAACG
promoter_motif	DMv2	21189877..21189884	TGGCAACG
promoter_motif	DMv2	3035185..3035192	TGGTAACA
promoter_motif	DMv2	3330121..3330128	TGGTAACA
promoter_motif	DMv2	4648665..4648672	TGGCAACA
promoter_motif	DMv2	5129462..5129469	TGGCAACG
promoter_motif	DMv2	648495..648502	TGGCAACG
promoter_motif	DMv2	6599292..6599299	TGGTAACA
promoter_motif	DMv2	841362..841369	TGGCAACG
promoter_motif	DMv2	8617002..8617009	TGGCAACG
promoter_motif	DMv2	9066215..9066222	TGGTAACA
promoter_motif	DMv2	9353405..9353412	TGGTAACA
promoter_motif	DMv2	9403936..9403943	TGGCAACG
promoter_motif	DMv3	11619544..11619551	CATCTCTA
promoter_motif	DMv3	11677077..11677084	CATCCCTA
promoter_motif	DMv3	11783106..11783113	CATCGCTA
promoter_motif	DMv3	11815931..11815938	CACCTCTA
promoter_motif	DMv3	11826662..11826669	CATCTCTA
promoter_motif	DMv3	12109219..12109226	CATCTCTA
promoter_motif	DMv3	12131975..12131982	CATCACTA
promoter_motif	DMv3	12329764..12329771	CATCTCTA
promoter_motif	DMv3	1248021..1248028	CATCCCTA
promoter_motif	DMv3	12734891..12734898	CATCCCTA
promoter_motif	DMv3	13004796..13004803	CATCCCTA
promoter_motif	DMv3	1307564..1307571	CATCCCTA
promoter_motif	DMv3	13405942..13405949	CACCACTA
promoter_motif	DMv3	13506221..13506228	CATCACTA
promoter_motif	DMv3	13922482..13922489	CATCTCTA
promoter_motif	DMv3	13958298..13958305	CATCTCTA
promoter_motif	DMv3	14625171..14625178	CATCTCTA
promoter_motif	DMv3	14779904..14779911	CATCCCTA
promoter_motif	DMv3	1502574..1502581	CACCACTA
promoter_motif	DMv3	1546083..1546090	CACCTCTA
promoter_motif	DMv3	15547210..15547217	CACCCCTA
promoter_motif	DMv3	15547226..15547233	CATCACTA
promoter_motif	DMv3	15819993..15820000	CATCTCTA
promoter_motif	DMv3	16405855..16405862	CATCTCTA
promoter_motif	DMv3	16605580..16605587	CATCTCTA
promoter_motif	DMv3	16772815..16772822	CATCCCTA
promoter_motif	DMv3	16948609..16948616	CACCACTA
promoter_motif	DMv3	17322253..17322260	CATCGCTA
promoter_motif	DMv3	17507020..17507027	CATCACTA
promoter_motif	DMv3	17647381..17647388	CACCACTA
promoter_motif	DMv3	17647715..17647722	CATCACTA
promoter_motif	DMv3	17905641..17905648	CATCACTA
promoter_motif	DMv3	18615775..18615782	CATCGCTA
promoter_motif	DMv3	18892184..18892191	CATCCCTA
promoter_motif	DMv3	18898488..18898495	CATCCCTA
promoter_motif	DMv3	19090793..19090800	CATCACTA
promoter_motif	DMv3	19985016..19985023	CACCCCTA
promoter_motif	DMv3	20341456..20341463	CACCCCTA
promoter_motif	DMv3	20420761..20420768	CACCTCTA
promoter_motif	DMv3	205809..205816	CACCGCTA
promoter_motif	DMv3	20764204..20764211	CATCTCTA
promoter_motif	DMv3	20802767..20802774	CACCACTA
promoter_motif	DMv3	21020978..21020985	CATCGCTA
promoter_motif	DMv3	21021006..21021013	CATCCCTA
promoter_motif	DMv3	21129121..21129128	CACCACTA
promoter_motif	DMv3	21532547..21532554	CATCTCTA
promoter_motif	DMv3	21561977..21561984	CATCTCTA
promoter_motif	DMv3	21561997..21562004	CATCGCTA
promoter_motif	DMv3	21619385..21619392	CATCCCTA
promoter_motif	DMv3	22059021..22059028	CACCACTA
promoter_motif	DMv3	22067608..22067615	CATCTCTA
promoter_motif	DMv3	22281286..22281293	CATCACTA
promoter_motif	DMv3	2587434..2587441	CACCTCTA
promoter_motif	DMv3	2589417..2589424	CACCTCTA
promoter_motif	DMv3	3192465..3192472	CACCACTA
promoter_motif	DMv3	3319558..3319565	CACCACTA
promoter_motif	DMv3	347456..347463	CATCACTA
promoter_motif	DMv3	3806691..3806698	CATCCCTA
promoter_motif	DMv3	4262443..4262450	CATCGCTA
promoter_motif	DMv3	4283856..4283863	CATCTCTA
promoter_motif	DMv3	4403484..4403491	CATCTCTA
promoter_motif	DMv3	4697657..4697664	CATCTCTA
promoter_motif	DMv3	5597055..5597062	CACCTCTA
promoter_motif	DMv3	6088102..6088109	CACCTCTA
promoter_motif	DMv3	6166953..6166960	CACCTCTA
promoter_motif	DMv3	6186564..6186571	CATCTCTA
promoter_motif	DMv3	6481764..6481771	CATCTCTA
promoter_motif	DMv3	6481791..6481798	CATCTCTA
promoter_motif	DMv3	6736259..6736266	CACCACTA
promoter_motif	DMv3	7328318..7328325	CATCACTA
promoter_motif	DMv3	7341119..7341126	CATCCCTA
promoter_motif	DMv3	7719550..7719557	CATCGCTA
promoter_motif	DMv3	7846797..7846804	CATCTCTA
promoter_motif	DMv3	8191286..8191293	CATCTCTA
promoter_motif	DMv3	8282959..8282966	CATCTCTA
promoter_motif	DMv3	8332165..8332172	CATCTCTA
promoter_motif	DMv3	8414387..8414394	CACCACTA
promoter_motif	DMv3	8442472..8442479	CACCACTA
promoter_motif	DMv3	8597239..8597246	CATCTCTA
promoter_motif	DMv3	8967869..8967876	CATCCCTA
promoter_motif	DMv4	1034886..1034893	GGTCACAC
promoter_motif	DMv4	10630959..10630966	GGTCACAC
promoter_motif	DMv4	10872193..10872200	GGTCACAC
promoter_motif	DMv4	11102791..11102798	GGTCACAC
promoter_motif	DMv4	11116293..11116300	GGTCACAC
promoter_motif	DMv4	11162720..11162727	GGTCACAC
promoter_motif	DMv4	11207597..11207604	GGTCACAC
promoter_motif	DMv4	11704470..11704477	GGTCACAC
promoter_motif	DMv4	11786646..11786653	GGTCACAC
promoter_motif	DMv4	12139197..12139204	GGTCACAC
promoter_motif	DMv4	12199110..12199117	GGTCACAC
promoter_motif	DMv4	12494406..12494413	GGTCACAC
promoter_motif	DMv4	12738446..12738453	GGTCACAC
promoter_motif	DMv4	12743160..12743167	GGTCACAC
promoter_motif	DMv4	12743227..12743234	GGTCACAC
promoter_motif	DMv4	12798193..12798200	GGCCACAC
promoter_motif	DMv4	13009140..13009147	GGTCACAC
promoter_motif	DMv4	1302663..1302670	GGTCACAC
promoter_motif	DMv4	1302953..1302960	GGTCACAC
promoter_motif	DMv4	13037550..13037557	GGTCACAC
promoter_motif	DMv4	1334881..1334888	GGTCACAC
promoter_motif	DMv4	14044336..14044343	GGTCACAC
promoter_motif	DMv4	15513722..15513729	GGTCACAC
promoter_motif	DMv4	1569197..1569204	GGTCACAC
promoter_motif	DMv4	15961245..15961252	GGTCACAC
promoter_motif	DMv4	15997841..15997848	GGTCACAC
promoter_motif	DMv4	16105482..16105489	GGTCACAC
promoter_motif	DMv4	16124714..16124721	GGTCACAC
promoter_motif	DMv4	16225117..16225124	GGTCACAC
promoter_motif	DMv4	1639210..1639217	GGCCACAC
promoter_motif	DMv4	16404926..16404933	GGCCACAC
promoter_motif	DMv4	1665042..1665049	GGTCACAC
promoter_motif	DMv4	17009117..17009124	GGTCACAC
promoter_motif	DMv4	17235202..17235209	GGTCACAC
promoter_motif	DMv4	1731093..1731100	GGTCACAC
promoter_motif	DMv4	17418586..17418593	GGTCACAC
promoter_motif	DMv4	17426284..17426291	GGCCACAC
promoter_motif	DMv4	17459041..17459048	GGTCACAC
promoter_motif	DMv4	176215..176222	GGCCACAC
promoter_motif	DMv4	17839586..17839593	GGTCACAC
promoter_motif	DMv4	1802851..1802858	GGTCACAC
promoter_motif	DMv4	18677146..18677153	GGTCACAC
promoter_motif	DMv4	18814269..18814276	GGTCACAC
promoter_motif	DMv4	18865858..18865865	GGTCACAC
promoter_motif	DMv4	18993692..18993699	GGTCACAC
promoter_motif	DMv4	19085771..19085778	GGTCACAC
promoter_motif	DMv4	19093432..19093439	GGTCACAC
promoter_motif	DMv4	19253774..19253781	GGCCACAC
promoter_motif	DMv4	19254528..19254535	GGTCACAC
promoter_motif	DMv4	19579330..19579337	GGTCACAC
promoter_motif	DMv4	19786677..19786684	GGCCACAC
promoter_motif	DMv4	19908150..19908157	GGTCACAC
promoter_motif	DMv4	20512521..20512528	GGTCACAC
promoter_motif	DMv4	20514106..20514113	GGTCACAC
promoter_motif	DMv4	21024925..21024932	GGTCACAC
promoter_motif	DMv4	21168878..21168885	GGTCACAC
promoter_motif	DMv4	21486200..21486207	GGTCACAC
promoter_motif	DMv4	21490582..21490589	GGTCACAC
promoter_motif	DMv4	21510282..21510289	GGTCACAC
promoter_motif	DMv4	21526788..21526795	GGTCACAC
promoter_motif	DMv4	21610747..21610754	GGTCACAC
promoter_motif	DMv4	21816562..21816569	GGCCACAC
promoter_motif	DMv4	21825839..21825846	GGCCACAC
promoter_motif	DMv4	2586537..2586544	GGTCACAC
promoter_motif	DMv4	2651836..2651843	GGTCACAC
promoter_motif	DMv4	3042384..3042391	GGTCACAC
promoter_motif	DMv4	3070841..3070848	GGTCACAC
promoter_motif	DMv4	3143824..3143831	GGTCACAC
promoter_motif	DMv4	3169293..3169300	GGTCACAC
promoter_motif	DMv4	328080..328087	GGTCACAC
promoter_motif	DMv4	3461321..3461328	GGTCACAC
promoter_motif	DMv4	3811261..3811268	GGTCACAC
promoter_motif	DMv4	3896894..3896901	GGTCACAC
promoter_motif	DMv4	4003459..4003466	GGTCACAC
promoter_motif	DMv4	4134531..4134538	GGCCACAC
promoter_motif	DMv4	4136036..4136043	GGCCACAC
promoter_motif	DMv4	4254289..4254296	GGTCACAC
promoter_motif	DMv4	4254772..4254779	GGTCACAC
promoter_motif	DMv4	4277966..4277973	GGTCACAC
promoter_motif	DMv4	4292496..4292503	GGTCACAC
promoter_motif	DMv4	4364130..4364137	GGTCACAC
promoter_motif	DMv4	5554679..5554686	GGCCACAC
promoter_motif	DMv4	5772678..5772685	GGTCACAC
promoter_motif	DMv4	5804071..5804078	GGCCACAC
promoter_motif	DMv4	6749609..6749616	GGTCACAC
promoter_motif	DMv4	7316735..7316742	GGTCACAC
promoter_motif	DMv4	7634753..7634760	GGCCACAC
promoter_motif	DMv4	7647840..7647847	GGTCACAC
promoter_motif	DMv4	7908215..7908222	GGTCACAC
promoter_motif	DMv4	8184387..8184394	GGTCACAC
promoter_motif	DMv4	9392342..9392349	GGTCACAC
promoter_motif	DMv4	9420107..9420114	GGCCACAC
promoter_motif	DMv4	9422924..9422931	GGTCACAC
promoter_motif	DMv4	9504641..9504648	GGTCACAC
promoter_motif	DMv4	9691421..9691428	GGTCACAC
promoter_motif	DMv4	9965842..9965849	GGCCACAC
promoter_motif	DMv5	10218363..10218370	TGGTATTT
promoter_motif	DMv5	11158030..11158037	TGGTATTT
promoter_motif	DMv5	11162771..11162778	TGGTATTT
promoter_motif	DMv5	11786621..11786628	TGGTATTT
promoter_motif	DMv5	12392436..12392443	TGGTATTT
promoter_motif	DMv5	12526856..12526863	TGGTATTT
promoter_motif	DMv5	12798236..12798243	TGGTATTT
promoter_motif	DMv5	12798253..12798260	TGGTATTT
promoter_motif	DMv5	12798931..12798938	TGGTATTT
promoter_motif	DMv5	13990283..13990290	TGGTATTT
promoter_motif	DMv5	13992351..13992358	TGGTATTT
promoter_motif	DMv5	13994984..13994991	TGGTATTT
promoter_motif	DMv5	15137160..15137167	TGGTATTT
promoter_motif	DMv5	15137415..15137422	TGGTATTT
promoter_motif	DMv5	15581932..15581939	TGGTATTT
promoter_motif	DMv5	15642794..15642801	TGGTATTT
promoter_motif	DMv5	15819529..15819536	TGGTATTT
promoter_motif	DMv5	16105535..16105542	TGGTATTT
promoter_motif	DMv5	16605302..16605309	TGGTATTT
promoter_motif	DMv5	17235249..17235256	TGGTATTT
promoter_motif	DMv5	1738552..1738559	TGGTATTT
promoter_motif	DMv5	17839656..17839663	TGGTATTT
promoter_motif	DMv5	18865680..18865687	TGGTATTT
promoter_motif	DMv5	19908103..19908110	TGGTATTT
promoter_motif	DMv5	20425514..20425521	TGGTATTT
promoter_motif	DMv5	20429295..20429302	TGGTATTT
promoter_motif	DMv5	21020562..21020569	TGGTATTT
promoter_motif	DMv5	21516231..21516238	TGGTATTT
promoter_motif	DMv5	21567618..21567625	TGGTATTT
promoter_motif	DMv5	22069121..22069128	TGGTATTT
promoter_motif	DMv5	2237069..2237076	TGGTATTT
promoter_motif	DMv5	3035143..3035150	TGGTATTT
promoter_motif	DMv5	3042365..3042372	TGGTATTT
promoter_motif	DMv5	3187511..3187518	TGGTATTT
promoter_motif	DMv5	3218815..3218822	TGGTATTT
promoter_motif	DMv5	3303678..3303685	TGGTATTT
promoter_motif	DMv5	4242702..4242709	TGGTATTT
promoter_motif	DMv5	4626656..4626663	TGGTATTT
promoter_motif	DMv5	543012..543019	TGGTATTT
promoter_motif	DMv5	5554726..5554733	TGGTATTT
promoter_motif	DMv5	6749634..6749641	TGGTATTT
promoter_motif	DMv5	7231634..7231641	TGGTATTT
promoter_motif	DMv5	7332547..7332554	TGGTATTT
promoter_motif	DMv5	7905070..7905077	TGGTATTT
promoter_motif	DMv5	8398491..8398498	TGGTATTT
promoter_motif	DMv5	8502892..8502899	TGGTATTT
promoter_motif	DMv5	8593981..8593988	TGGTATTT
promoter_motif	DMv5	9130251..9130258	TGGTATTT
promoter_motif	DMv5	9881786..9881793	TGGTATTT
promoter_motif	GAGA/NDM1	10850878..10850884	GAGAGCG
promoter_motif	GAGA/NDM1	11245293..11245299	GAGAGCG
promoter_motif	GAGA/NDM1	11287997..11288003	GAGAGCG
promoter_motif	GAGA/NDM1	11673506..11673512	GAGAGCG
promoter_motif	GAGA/NDM1	11759345..11759351	GAGAGCG
promoter_motif	GAGA/NDM1	1177355..1177361	GAGAGCG
promoter_motif	GAGA/NDM1	1177373..1177379	GAGAGCG
promoter_motif	GAGA/NDM1	11813125..11813131	GAGAGCG
promoter_motif	GAGA/NDM1	12049619..12049625	GAGAGCG
promoter_motif	GAGA/NDM1	12407565..12407571	GAGAGCG
promoter_motif	GAGA/NDM1	12483253..12483259	GAGAGCG
promoter_motif	GAGA/NDM1	12620969..12620975	GAGAGCG
promoter_motif	GAGA/NDM1	12783194..12783200	GAGAGCG
promoter_motif	GAGA/NDM1	12825702..12825708	GAGAGCG
promoter_motif	GAGA/NDM1	13221700..13221706	GAGAGCG
promoter_motif	GAGA/NDM1	13374527..13374533	GAGAGCG
promoter_motif	GAGA/NDM1	13470530..13470536	GAGAGCG
promoter_motif	GAGA/NDM1	13470569..13470575	GAGAGCG
promoter_motif	GAGA/NDM1	13913132..13913138	GAGAGCG
promoter_motif	GAGA/NDM1	14214462..14214468	GAGAGCG
promoter_motif	GAGA/NDM1	14267408..14267414	GAGAGCG
promoter_motif	GAGA/NDM1	15140153..15140159	GAGAGCG
promoter_motif	GAGA/NDM1	15297396..15297402	GAGAGCG
promoter_motif	GAGA/NDM1	15528430..15528436	GAGAGCG
promoter_motif	GAGA/NDM1	15837275..15837281	GAGAGCG
promoter_motif	GAGA/NDM1	15970038..15970044	GAGAGCG
promoter_motif	GAGA/NDM1	16766517..16766523	GAGAGCG
promoter_motif	GAGA/NDM1	16800894..16800900	GAGAGCG
promoter_motif	GAGA/NDM1	17432420..17432426	GAGAGCG
promoter_motif	GAGA/NDM1	17569832..17569838	GAGAGCG
promoter_motif	GAGA/NDM1	17849934..17849940	GAGAGCG
promoter_motif	GAGA/NDM1	18839429..18839435	GAGAGCG
promoter_motif	GAGA/NDM1	18939209..18939215	GAGAGCG
promoter_motif	GAGA/NDM1	19163841..19163847	GAGAGCG
promoter_motif	GAGA/NDM1	19628788..19628794	GAGAGCG
promoter_motif	GAGA/NDM1	19628798..19628804	GAGAGCG
promoter_motif	GAGA/NDM1	19786772..19786778	GAGAGCG
promoter_motif	GAGA/NDM1	19903319..19903325	GAGAGCG
promoter_motif	GAGA/NDM1	20394788..20394794	GAGAGCG
promoter_motif	GAGA/NDM1	20533574..20533580	GAGAGCG
promoter_motif	GAGA/NDM1	20771434..20771440	GAGAGCG
promoter_motif	GAGA/NDM1	21179849..21179855	GAGAGCG
promoter_motif	GAGA/NDM1	21273445..21273451	GAGAGCG
promoter_motif	GAGA/NDM1	21502858..21502864	GAGAGCG
promoter_motif	GAGA/NDM1	2171058..2171064	GAGAGCG
promoter_motif	GAGA/NDM1	21833339..21833345	GAGAGCG
promoter_motif	GAGA/NDM1	21872615..21872621	GAGAGCG
promoter_motif	GAGA/NDM1	21948141..21948147	GAGAGCG
promoter_motif	GAGA/NDM1	22129103..22129109	GAGAGCG
promoter_motif	GAGA/NDM1	22129120..22129126	GAGAGCG
promoter_motif	GAGA/NDM1	22401087..22401093	GAGAGCG
promoter_motif	GAGA/NDM1	2490134..2490140	GAGAGCG
promoter_motif	GAGA/NDM1	3335850..3335856	GAGAGCG
promoter_motif	GAGA/NDM1	3337034..3337040	GAGAGCG
promoter_motif	GAGA/NDM1	3933718..3933724	GAGAGCG
promoter_motif	GAGA/NDM1	4088806..4088812	GAGAGCG
promoter_motif	GAGA/NDM1	4093101..4093107	GAGAGCG
promoter_motif	GAGA/NDM1	4414278..4414284	GAGAGCG
promoter_motif	GAGA/NDM1	4414290..4414296	GAGAGCG
promoter_motif	GAGA/NDM1	4542041..4542047	GAGAGCG
promoter_motif	GAGA/NDM1	4692691..4692697	GAGAGCG
promoter_motif	GAGA/NDM1	5271107..5271113	GAGAGCG
promoter_motif	GAGA/NDM1	546003..546009	GAGAGCG
promoter_motif	GAGA/NDM1	5684445..5684451	GAGAGCG
promoter_motif	GAGA/NDM1	5684455..5684461	GAGAGCG
promoter_motif	GAGA/NDM1	6935980..6935986	GAGAGCG
promoter_motif	GAGA/NDM1	7127529..7127535	GAGAGCG
promoter_motif	GAGA/NDM1	739186..739192	GAGAGCG
promoter_motif	GAGA/NDM1	739227..739233	GAGAGCG
promoter_motif	GAGA/NDM1	749325..749331	GAGAGCG
promoter_motif	GAGA/NDM1	7826285..7826291	GAGAGCG
promoter_motif	GAGA/NDM1	7860582..7860588	GAGAGCG
promoter_motif	GAGA/NDM1	7941183..7941189	GAGAGCG
promoter_motif	GAGA/NDM1	8505798..8505804	GAGAGCG
promoter_motif	GAGA/NDM1	8820493..8820499	GAGAGCG
promoter_motif	GAGA/NDM1	9540237..9540243	GAGAGCG
promoter_motif	GAGA/NDM1	959572..959578	GAGAGCG
promoter_motif	GAGA/NDM1	9688617..9688623	GAGAGCG
promoter_motif	GAGA/NDM1	9688627..9688633	GAGAGCG
promoter_motif	NDM2	10875217..10875224	CGCTGCCA
promoter_motif	NDM2	11001977..11001984	CGACGCCA
promoter_motif	NDM2	11001989..11001996	CGACGCCG
promoter_motif	NDM2	11194346..11194353	CGCCGCCG
promoter_motif	NDM2	11287948..11287955	CGCTGCCA
promoter_motif	NDM2	11287963..11287970	CGCCGCCG
promoter_motif	NDM2	11480591..11480598	CGACGCCG
promoter_motif	NDM2	11480597..11480604	CGCTGCCG
promoter_motif	NDM2	11580935..11580942	CGCTGCCG
promoter_motif	NDM2	11621098..11621105	CGCTGTCG
promoter_motif	NDM2	1177322..1177329	CGACGCCG
promoter_motif	NDM2	1177330..1177337	CGCTGCCG
promoter_motif	NDM2	1177336..1177343	CGACGTCA
promoter_motif	NDM2	11808527..11808534	CGCTGTCA
promoter_motif	NDM2	12156906..12156913	CGACGCCG
promoter_motif	NDM2	12395078..12395085	CGCCGCCG
promoter_motif	NDM2	12500876..12500883	CGCCGTCG
promoter_motif	NDM2	12843254..12843261	CGCTGCCA
promoter_motif	NDM2	13029872..13029879	CGCTGCCA
promoter_motif	NDM2	13435645..13435652	CGCTGCCA
promoter_motif	NDM2	14212774..14212781	CGACGTCG
promoter_motif	NDM2	14625227..14625234	CGATGTCA
promoter_motif	NDM2	14671304..14671311	CGCTGTCG
promoter_motif	NDM2	14751101..14751108	CGCTGCCA
promoter_motif	NDM2	14769284..14769291	CGATGCCA
promoter_motif	NDM2	15528446..15528453	CGCTGCCG
promoter_motif	NDM2	15528452..15528459	CGACGTCA
promoter_motif	NDM2	16321917..16321924	CGCTGCCA
promoter_motif	NDM2	16332038..16332045	CGACGTCA
promoter_motif	NDM2	16332044..16332051	CGCCGTCG
promoter_motif	NDM2	16937470..16937477	CGCTGTCA
promoter_motif	NDM2	17231357..17231364	CGCTGCCG
promoter_motif	NDM2	17231363..17231370	CGACGTCG
promoter_motif	NDM2	17346124..17346131	CGCTGCCA
promoter_motif	NDM2	17352669..17352676	CGCCGCCA
promoter_motif	NDM2	17375845..17375852	CGCCGCCA
promoter_motif	NDM2	1741802..1741809	CGCTGCCG
promoter_motif	NDM2	17480159..17480166	CGACGTCG
promoter_motif	NDM2	17480165..17480172	CGACGTCG
promoter_motif	NDM2	17569494..17569501	CGACGTCA
promoter_motif	NDM2	17757315..17757322	CGACGTCG
promoter_motif	NDM2	17757321..17757328	CGCCGTCG
promoter_motif	NDM2	1795366..1795373	CGATGTCA
promoter_motif	NDM2	18178781..18178788	CGACGTCG
promoter_motif	NDM2	18178795..18178802	CGCTGCCG
promoter_motif	NDM2	18194667..18194674	CGATGCCA
promoter_motif	NDM2	18666333..18666340	CGCTGCCG
promoter_motif	NDM2	1883080..1883087	CGACGTCG
promoter_motif	NDM2	1883086..1883093	CGCTGCCG
promoter_motif	NDM2	19248403..19248410	CGCTGCCA
promoter_motif	NDM2	19330749..19330756	CGCTGCCA
promoter_motif	NDM2	19471810..19471817	CGCTGCCA
promoter_motif	NDM2	19656837..19656844	CGACGCCG
promoter_motif	NDM2	201045..201052	CGCTGCCA
promoter_motif	NDM2	20435470..20435477	CGACGTCA
promoter_motif	NDM2	20490367..20490374	CGATGTCA
promoter_motif	NDM2	20764618..20764625	CGACGCCA
promoter_motif	NDM2	20821249..20821256	CGACGTCA
promoter_motif	NDM2	21233366..21233373	CGACGTCG
promoter_motif	NDM2	21233378..21233385	CGCTGTCG
promoter_motif	NDM2	21293616..21293623	CGACGCCA
promoter_motif	NDM2	21375554..21375561	CGCTGCCG
promoter_motif	NDM2	21591885..21591892	CGCCGCCG
promoter_motif	NDM2	21601140..21601147	CGACGCCG
promoter_motif	NDM2	2256079..2256086	CGATGTCG
promoter_motif	NDM2	22938681..22938688	CGCTGCCG
promoter_motif	NDM2	22938692..22938699	CGACGCCG
promoter_motif	NDM2	2390288..2390295	CGATGTCA
promoter_motif	NDM2	2462800..2462807	CGCTGCCG
promoter_motif	NDM2	2503652..2503659	CGACGTCG
promoter_motif	NDM2	2587395..2587402	CGACGCCA
promoter_motif	NDM2	2632220..2632227	CGCCGCCA
promoter_motif	NDM2	2632223..2632230	CGCCGCCG
promoter_motif	NDM2	265951..265958	CGATGTCA
promoter_motif	NDM2	286314..286321	CGCTGCCA
promoter_motif	NDM2	2980966..2980973	CGCCGTCA
promoter_motif	NDM2	3107012..3107019	CGCTGCCG
promoter_motif	NDM2	3107018..3107025	CGACGTCG
promoter_motif	NDM2	3314972..3314979	CGATGCCA
promoter_motif	NDM2	3512726..3512733	CGCCGTCG
promoter_motif	NDM2	3545257..3545264	CGACGTCA
promoter_motif	NDM2	3545263..3545270	CGCCGTCG
promoter_motif	NDM2	3545269..3545276	CGCTGCCG
promoter_motif	NDM2	361471..361478	CGCTGCCA
promoter_motif	NDM2	392864..392871	CGCCGCCA
promoter_motif	NDM2	4204411..4204418	CGACGCCG
promoter_motif	NDM2	4209253..4209260	CGCCGCCG
promoter_motif	NDM2	4211612..4211619	CGCTGCCA
promoter_motif	NDM2	4227329..4227336	CGACGCCG
promoter_motif	NDM2	4384385..4384392	CGCTGCCA
promoter_motif	NDM2	4384391..4384398	CGCCGTCG
promoter_motif	NDM2	4471572..4471579	CGACGCCA
promoter_motif	NDM2	4886049..4886056	CGCTGCCA
promoter_motif	NDM2	5177949..5177956	CGCCGTCA
promoter_motif	NDM2	5177955..5177962	CGACGCCG
promoter_motif	NDM2	5241598..5241605	CGACGCCG
promoter_motif	NDM2	5359398..5359405	CGCCGTCA
promoter_motif	NDM2	5570498..5570505	CGACGCCG
promoter_motif	NDM2	5624007..5624014	CGCTGCCG
promoter_motif	NDM2	589313..589320	CGCTGCCG
promoter_motif	NDM2	589342..589349	CGCCGCCG
promoter_motif	NDM2	6126753..6126760	CGCTGCCA
promoter_motif	NDM2	6186786..6186793	CGATGTCA
promoter_motif	NDM2	648468..648475	CGCTGCCA
promoter_motif	NDM2	6606623..6606630	CGCTGCCA
promoter_motif	NDM2	6661067..6661074	CGACGTCG
promoter_motif	NDM2	6973205..6973212	CGCTGCCG
promoter_motif	NDM2	699195..699202	CGCTGCCA
promoter_motif	NDM2	8329695..8329702	CGCTGCCA
promoter_motif	NDM2	8576591..8576598	CGCTGCCG
promoter_motif	NDM2	8576597..8576604	CGCCGCCG
promoter_motif	NDM2	8576603..8576610	CGCTGCCA
promoter_motif	NDM2	8738488..8738495	CGCCGTCG
promoter_motif	NDM2	9034422..9034429	CGATGCCA
promoter_motif	NDM2	9050742..9050749	CGCTGCCG
promoter_motif	NDM2	9059166..9059173	CGACGCCA
promoter_motif	NDM2	9118460..9118467	CGACGTCG
promoter_motif	NDM2	9118466..9118473	CGCTGTCG
promoter_motif	NDM2	9333488..9333495	CGCTGCCA
promoter_motif	NDM2	9413075..9413082	CGACGCCG
promoter_motif	NDM2	9444953..9444960	CGCTGTCA
promoter_motif	NDM2	9455643..9455650	CGACGCCG
promoter_motif	NDM2	9756590..9756597	CGCCGCCA
promoter_motif	NDM2	9756602..9756609	CGCCGTCG
promoter_motif	NDM2	9809090..9809097	CGCCGCCG
promoter_motif	NDM2	9809093..9809100	CGCCGCCG
promoter_motif	NDM2	9817020..9817027	CGCTGTCA
promoter_motif	NDM2	9818734..9818741	CGCTGCCA
promoter_motif	NDM3	10631297..10631303	GAAAGCT
promoter_motif	NDM3	11063618..11063624	GAAAGCT
promoter_motif	NDM3	11129084..11129090	GAAAGCT
promoter_motif	NDM3	11304790..11304796	GAAAGCT
promoter_motif	NDM3	12527630..12527636	GAAAGCT
promoter_motif	NDM3	13987264..13987270	GAAAGCT
promoter_motif	NDM3	1423520..1423526	GAAAGCT
promoter_motif	NDM3	14897157..14897163	GAAAGCT
promoter_motif	NDM3	1496711..1496717	GAAAGCT
promoter_motif	NDM3	15511604..15511610	GAAAGCT
promoter_motif	NDM3	15576660..15576666	GAAAGCT
promoter_motif	NDM3	15970074..15970080	GAAAGCT
promoter_motif	NDM3	15970087..15970093	GAAAGCT
promoter_motif	NDM3	15970090..15970096	GAAAGCT
promoter_motif	NDM3	15971567..15971573	GAAAGCT
promoter_motif	NDM3	16258412..16258418	GAAAGCT
promoter_motif	NDM3	16352598..16352604	GAAAGCT
promoter_motif	NDM3	17042538..17042544	GAAAGCT
promoter_motif	NDM3	17414663..17414669	GAAAGCT
promoter_motif	NDM3	1741774..1741780	GAAAGCT
promoter_motif	NDM3	17739965..17739971	GAAAGCT
promoter_motif	NDM3	18939195..18939201	GAAAGCT
promoter_motif	NDM3	19406065..19406071	GAAAGCT
promoter_motif	NDM3	19594661..19594667	GAAAGCT
promoter_motif	NDM3	203632..203638	GAAAGCT
promoter_motif	NDM3	20403732..20403738	GAAAGCT
promoter_motif	NDM3	20764298..20764304	GAAAGCT
promoter_motif	NDM3	21311808..21311814	GAAAGCT
promoter_motif	NDM3	21762843..21762849	GAAAGCT
promoter_motif	NDM3	22731555..22731561	GAAAGCT
promoter_motif	NDM3	233323..233329	GAAAGCT
promoter_motif	NDM3	3035126..3035132	GAAAGCT
promoter_motif	NDM3	3612137..3612143	GAAAGCT
promoter_motif	NDM3	4188462..4188468	GAAAGCT
promoter_motif	NDM3	4299553..4299559	GAAAGCT
promoter_motif	NDM3	7124901..7124907	GAAAGCT
promoter_motif	NDM3	8354100..8354106	GAAAGCT
promoter_motif	NDM3	8800656..8800662	GAAAGCT
promoter_motif	NDM3	8905554..8905560	GAAAGCT
promoter_motif	NDM3	9508368..9508374	GAAAGCT
promoter_motif	NDM3	9637136..9637142	GAAAGCT
promoter_motif	NDM3	9691390..9691396	GAAAGCT
promoter_motif	DRE/NDM4	1035151..1035157	ATCGATA
promoter_motif	DRE/NDM4	10656439..10656445	ATCGATA
promoter_motif	DRE/NDM4	11086282..11086288	ATCGATA
promoter_motif	DRE/NDM4	11086283..11086289	ATCGATA
promoter_motif	DRE/NDM4	11555354..11555360	ATCGATA
promoter_motif	DRE/NDM4	11555374..11555380	ATCGATA
promoter_motif	DRE/NDM4	11555375..11555381	ATCGATA
promoter_motif	DRE/NDM4	11619490..11619496	ATCGATA
promoter_motif	DRE/NDM4	11783122..11783128	ATCGATA
promoter_motif	DRE/NDM4	11783141..11783147	ATCGATA
promoter_motif	DRE/NDM4	11818830..11818836	ATCGATA
promoter_motif	DRE/NDM4	11996031..11996037	ATCGATA
promoter_motif	DRE/NDM4	12109185..12109191	ATCGATA
promoter_motif	DRE/NDM4	12111290..12111296	ATCGATA
promoter_motif	DRE/NDM4	12111306..12111312	ATCGATA
promoter_motif	DRE/NDM4	12111307..12111313	ATCGATA
promoter_motif	DRE/NDM4	12113100..12113106	ATCGATA
promoter_motif	DRE/NDM4	12139251..12139257	ATCGATA
promoter_motif	DRE/NDM4	12329736..12329742	ATCGATA
promoter_motif	DRE/NDM4	1234091..1234097	ATCGATA
promoter_motif	DRE/NDM4	12728018..12728024	ATCGATA
promoter_motif	DRE/NDM4	12728019..12728025	ATCGATA
promoter_motif	DRE/NDM4	12734865..12734871	ATCGATA
promoter_motif	DRE/NDM4	12734866..12734872	ATCGATA
promoter_motif	DRE/NDM4	12766706..12766712	ATCGATA
promoter_motif	DRE/NDM4	12807146..12807152	ATCGATA
promoter_motif	DRE/NDM4	12843232..12843238	ATCGATA
promoter_motif	DRE/NDM4	12843233..12843239	ATCGATA
promoter_motif	DRE/NDM4	12999900..12999906	ATCGATA
promoter_motif	DRE/NDM4	13001321..13001327	ATCGATA
promoter_motif	DRE/NDM4	13001322..13001328	ATCGATA
promoter_motif	DRE/NDM4	13001358..13001364	ATCGATA
promoter_motif	DRE/NDM4	13008456..13008462	ATCGATA
promoter_motif	DRE/NDM4	13008457..13008463	ATCGATA
promoter_motif	DRE/NDM4	13010970..13010976	ATCGATA
promoter_motif	DRE/NDM4	13010971..13010977	ATCGATA
promoter_motif	DRE/NDM4	13010981..13010987	ATCGATA
promoter_motif	DRE/NDM4	13016411..13016417	ATCGATA
promoter_motif	DRE/NDM4	13016412..13016418	ATCGATA
promoter_motif	DRE/NDM4	13037501..13037507	ATCGATA
promoter_motif	DRE/NDM4	13040082..13040088	ATCGATA
promoter_motif	DRE/NDM4	1333183..1333189	ATCGATA
promoter_motif	DRE/NDM4	13479431..13479437	ATCGATA
promoter_motif	DRE/NDM4	14625224..14625230	ATCGATA
promoter_motif	DRE/NDM4	14694816..14694822	ATCGATA
promoter_motif	DRE/NDM4	14769288..14769294	ATCGATA
promoter_motif	DRE/NDM4	14992791..14992797	ATCGATA
promoter_motif	DRE/NDM4	14992792..14992798	ATCGATA
promoter_motif	DRE/NDM4	15087853..15087859	ATCGATA
promoter_motif	DRE/NDM4	15135781..15135787	ATCGATA
promoter_motif	DRE/NDM4	15135782..15135788	ATCGATA
promoter_motif	DRE/NDM4	15547162..15547168	ATCGATA
promoter_motif	DRE/NDM4	15556189..15556195	ATCGATA
promoter_motif	DRE/NDM4	15573900..15573906	ATCGATA
promoter_motif	DRE/NDM4	15573901..15573907	ATCGATA
promoter_motif	DRE/NDM4	15809532..15809538	ATCGATA
promoter_motif	DRE/NDM4	15809533..15809539	ATCGATA
promoter_motif	DRE/NDM4	15810035..15810041	ATCGATA
promoter_motif	DRE/NDM4	15810036..15810042	ATCGATA
promoter_motif	DRE/NDM4	15810054..15810060	ATCGATA
promoter_motif	DRE/NDM4	15810055..15810061	ATCGATA
promoter_motif	DRE/NDM4	15810063..15810069	ATCGATA
promoter_motif	DRE/NDM4	15825523..15825529	ATCGATA
promoter_motif	DRE/NDM4	15825524..15825530	ATCGATA
promoter_motif	DRE/NDM4	15961011..15961017	ATCGATA
promoter_motif	DRE/NDM4	16603555..16603561	ATCGATA
promoter_motif	DRE/NDM4	16603556..16603562	ATCGATA
promoter_motif	DRE/NDM4	16605542..16605548	ATCGATA
promoter_motif	DRE/NDM4	16605543..16605549	ATCGATA
promoter_motif	DRE/NDM4	16835340..16835346	ATCGATA
promoter_motif	DRE/NDM4	16835341..16835347	ATCGATA
promoter_motif	DRE/NDM4	17017397..17017403	ATCGATA
promoter_motif	DRE/NDM4	17020572..17020578	ATCGATA
promoter_motif	DRE/NDM4	17028730..17028736	ATCGATA
promoter_motif	DRE/NDM4	17028731..17028737	ATCGATA
promoter_motif	DRE/NDM4	17257550..17257556	ATCGATA
promoter_motif	DRE/NDM4	17550930..17550936	ATCGATA
promoter_motif	DRE/NDM4	17550931..17550937	ATCGATA
promoter_motif	DRE/NDM4	17638169..17638175	ATCGATA
promoter_motif	DRE/NDM4	17638170..17638176	ATCGATA
promoter_motif	DRE/NDM4	17647409..17647415	ATCGATA
promoter_motif	DRE/NDM4	17647678..17647684	ATCGATA
promoter_motif	DRE/NDM4	1795363..1795369	ATCGATA
promoter_motif	DRE/NDM4	1798772..1798778	ATCGATA
promoter_motif	DRE/NDM4	184596..184602	ATCGATA
promoter_motif	DRE/NDM4	18741758..18741764	ATCGATA
promoter_motif	DRE/NDM4	18815665..18815671	ATCGATA
promoter_motif	DRE/NDM4	18815666..18815672	ATCGATA
promoter_motif	DRE/NDM4	1941031..1941037	ATCGATA
promoter_motif	DRE/NDM4	19794427..19794433	ATCGATA
promoter_motif	DRE/NDM4	19794428..19794434	ATCGATA
promoter_motif	DRE/NDM4	19798205..19798211	ATCGATA
promoter_motif	DRE/NDM4	19798206..19798212	ATCGATA
promoter_motif	DRE/NDM4	19798224..19798230	ATCGATA
promoter_motif	DRE/NDM4	19800298..19800304	ATCGATA
promoter_motif	DRE/NDM4	19800299..19800305	ATCGATA
promoter_motif	DRE/NDM4	19811236..19811242	ATCGATA
promoter_motif	DRE/NDM4	19811237..19811243	ATCGATA
promoter_motif	DRE/NDM4	19827449..19827455	ATCGATA
promoter_motif	DRE/NDM4	19827450..19827456	ATCGATA
promoter_motif	DRE/NDM4	19864189..19864195	ATCGATA
promoter_motif	DRE/NDM4	19864190..19864196	ATCGATA
promoter_motif	DRE/NDM4	19984976..19984982	ATCGATA
promoter_motif	DRE/NDM4	20295529..20295535	ATCGATA
promoter_motif	DRE/NDM4	20295530..20295536	ATCGATA
promoter_motif	DRE/NDM4	20341430..20341436	ATCGATA
promoter_motif	DRE/NDM4	20341431..20341437	ATCGATA
promoter_motif	DRE/NDM4	20349870..20349876	ATCGATA
promoter_motif	DRE/NDM4	20349871..20349877	ATCGATA
promoter_motif	DRE/NDM4	20354711..20354717	ATCGATA
promoter_motif	DRE/NDM4	20354712..20354718	ATCGATA
promoter_motif	DRE/NDM4	20802747..20802753	ATCGATA
promoter_motif	DRE/NDM4	20809169..20809175	ATCGATA
promoter_motif	DRE/NDM4	20809170..20809176	ATCGATA
promoter_motif	DRE/NDM4	20834700..20834706	ATCGATA
promoter_motif	DRE/NDM4	21129196..21129202	ATCGATA
promoter_motif	DRE/NDM4	21209950..21209956	ATCGATA
promoter_motif	DRE/NDM4	21274647..21274653	ATCGATA
promoter_motif	DRE/NDM4	21274648..21274654	ATCGATA
promoter_motif	DRE/NDM4	21311127..21311133	ATCGATA
promoter_motif	DRE/NDM4	21328293..21328299	ATCGATA
promoter_motif	DRE/NDM4	21500919..21500925	ATCGATA
promoter_motif	DRE/NDM4	22064987..22064993	ATCGATA
promoter_motif	DRE/NDM4	22067654..22067660	ATCGATA
promoter_motif	DRE/NDM4	22068905..22068911	ATCGATA
promoter_motif	DRE/NDM4	22281324..22281330	ATCGATA
promoter_motif	DRE/NDM4	22281325..22281331	ATCGATA
promoter_motif	DRE/NDM4	22281723..22281729	ATCGATA
promoter_motif	DRE/NDM4	22281724..22281730	ATCGATA
promoter_motif	DRE/NDM4	22717294..22717300	ATCGATA
promoter_motif	DRE/NDM4	22720920..22720926	ATCGATA
promoter_motif	DRE/NDM4	22895010..22895016	ATCGATA
promoter_motif	DRE/NDM4	23547675..23547681	ATCGATA
promoter_motif	DRE/NDM4	264414..264420	ATCGATA
promoter_motif	DRE/NDM4	2980960..2980966	ATCGATA
promoter_motif	DRE/NDM4	3070882..3070888	ATCGATA
promoter_motif	DRE/NDM4	3162120..3162126	ATCGATA
promoter_motif	DRE/NDM4	3162121..3162127	ATCGATA
promoter_motif	DRE/NDM4	3165136..3165142	ATCGATA
promoter_motif	DRE/NDM4	3192496..3192502	ATCGATA
promoter_motif	DRE/NDM4	3192510..3192516	ATCGATA
promoter_motif	DRE/NDM4	328033..328039	ATCGATA
promoter_motif	DRE/NDM4	328034..328040	ATCGATA
promoter_motif	DRE/NDM4	328065..328071	ATCGATA
promoter_motif	DRE/NDM4	3303664..3303670	ATCGATA
promoter_motif	DRE/NDM4	3303665..3303671	ATCGATA
promoter_motif	DRE/NDM4	3319531..3319537	ATCGATA
promoter_motif	DRE/NDM4	3319532..3319538	ATCGATA
promoter_motif	DRE/NDM4	3374222..3374228	ATCGATA
promoter_motif	DRE/NDM4	3374223..3374229	ATCGATA
promoter_motif	DRE/NDM4	347427..347433	ATCGATA
promoter_motif	DRE/NDM4	347428..347434	ATCGATA
promoter_motif	DRE/NDM4	3654822..3654828	ATCGATA
promoter_motif	DRE/NDM4	3654823..3654829	ATCGATA
promoter_motif	DRE/NDM4	4136093..4136099	ATCGATA
promoter_motif	DRE/NDM4	4139034..4139040	ATCGATA
promoter_motif	DRE/NDM4	4139035..4139041	ATCGATA
promoter_motif	DRE/NDM4	4262516..4262522	ATCGATA
promoter_motif	DRE/NDM4	4406115..4406121	ATCGATA
promoter_motif	DRE/NDM4	4406116..4406122	ATCGATA
promoter_motif	DRE/NDM4	4626248..4626254	ATCGATA
promoter_motif	DRE/NDM4	4753762..4753768	ATCGATA
promoter_motif	DRE/NDM4	4753763..4753769	ATCGATA
promoter_motif	DRE/NDM4	540645..540651	ATCGATA
promoter_motif	DRE/NDM4	5655369..5655375	ATCGATA
promoter_motif	DRE/NDM4	5745354..5745360	ATCGATA
promoter_motif	DRE/NDM4	5745355..5745361	ATCGATA
promoter_motif	DRE/NDM4	5758909..5758915	ATCGATA
promoter_motif	DRE/NDM4	5758910..5758916	ATCGATA
promoter_motif	DRE/NDM4	5787328..5787334	ATCGATA
promoter_motif	DRE/NDM4	5787329..5787335	ATCGATA
promoter_motif	DRE/NDM4	5890529..5890535	ATCGATA
promoter_motif	DRE/NDM4	5890530..5890536	ATCGATA
promoter_motif	DRE/NDM4	6048226..6048232	ATCGATA
promoter_motif	DRE/NDM4	6048227..6048233	ATCGATA
promoter_motif	DRE/NDM4	6129889..6129895	ATCGATA
promoter_motif	DRE/NDM4	652877..652883	ATCGATA
promoter_motif	DRE/NDM4	6543786..6543792	ATCGATA
promoter_motif	DRE/NDM4	6661057..6661063	ATCGATA
promoter_motif	DRE/NDM4	690468..690474	ATCGATA
promoter_motif	DRE/NDM4	690469..690475	ATCGATA
promoter_motif	DRE/NDM4	710379..710385	ATCGATA
promoter_motif	DRE/NDM4	710380..710386	ATCGATA
promoter_motif	DRE/NDM4	7118673..7118679	ATCGATA
promoter_motif	DRE/NDM4	7118674..7118680	ATCGATA
promoter_motif	DRE/NDM4	7328359..7328365	ATCGATA
promoter_motif	DRE/NDM4	7341148..7341154	ATCGATA
promoter_motif	DRE/NDM4	7341383..7341389	ATCGATA
promoter_motif	DRE/NDM4	7341384..7341390	ATCGATA
promoter_motif	DRE/NDM4	7349827..7349833	ATCGATA
promoter_motif	DRE/NDM4	7349828..7349834	ATCGATA
promoter_motif	DRE/NDM4	7353620..7353626	ATCGATA
promoter_motif	DRE/NDM4	7353621..7353627	ATCGATA
promoter_motif	DRE/NDM4	7719577..7719583	ATCGATA
promoter_motif	DRE/NDM4	7719594..7719600	ATCGATA
promoter_motif	DRE/NDM4	7971747..7971753	ATCGATA
promoter_motif	DRE/NDM4	7971748..7971754	ATCGATA
promoter_motif	DRE/NDM4	7972094..7972100	ATCGATA
promoter_motif	DRE/NDM4	8114918..8114924	ATCGATA
promoter_motif	DRE/NDM4	8283005..8283011	ATCGATA
promoter_motif	DRE/NDM4	8290222..8290228	ATCGATA
promoter_motif	DRE/NDM4	8290223..8290229	ATCGATA
promoter_motif	DRE/NDM4	8292925..8292931	ATCGATA
promoter_motif	DRE/NDM4	8292926..8292932	ATCGATA
promoter_motif	DRE/NDM4	833427..833433	ATCGATA
promoter_motif	DRE/NDM4	833428..833434	ATCGATA
promoter_motif	DRE/NDM4	833456..833462	ATCGATA
promoter_motif	DRE/NDM4	833457..833463	ATCGATA
promoter_motif	DRE/NDM4	8442504..8442510	ATCGATA
promoter_motif	DRE/NDM4	8617045..8617051	ATCGATA
promoter_motif	DRE/NDM4	871868..871874	ATCGATA
promoter_motif	DRE/NDM4	8947575..8947581	ATCGATA
promoter_motif	DRE/NDM4	8947576..8947582	ATCGATA
promoter_motif	DRE/NDM4	8957803..8957809	ATCGATA
promoter_motif	DRE/NDM4	8967889..8967895	ATCGATA
promoter_motif	DRE/NDM4	8967890..8967896	ATCGATA
promoter_motif	DRE/NDM4	9420060..9420066	ATCGATA
promoter_motif	DRE/NDM4	9420061..9420067	ATCGATA
promoter_motif	DRE/NDM4	9444962..9444968	ATCGATA
promoter_motif	DRE/NDM4	9632319..9632325	ATCGATA
promoter_motif	DRE/NDM4	9672252..9672258	ATCGATA
promoter_motif	DRE/NDM4	9691379..9691385	ATCGATA
promoter_motif	DRE/NDM4	9829926..9829932	ATCGATA
promoter_motif	DRE/NDM4	9852989..9852995	ATCGATA
promoter_motif	DRE/NDM4	9857681..9857687	ATCGATA
promoter_motif	E-box/NDM5	10552154..10552161	CAGCTGTT
promoter_motif	E-box/NDM5	10552156..10552163	CAGCTGTT
promoter_motif	E-box/NDM5	10656464..10656471	CAGCTGTT
promoter_motif	E-box/NDM5	10656466..10656473	CAGCTGAT
promoter_motif	E-box/NDM5	10937515..10937522	CAGCTGAT
promoter_motif	E-box/NDM5	11058067..11058074	CAGCTGTT
promoter_motif	E-box/NDM5	11058069..11058076	CAGCTGAT
promoter_motif	E-box/NDM5	11113955..11113962	CAGCTGTT
promoter_motif	E-box/NDM5	11113957..11113964	CAGCTGTT
promoter_motif	E-box/NDM5	11203868..11203875	CAGCTGAT
promoter_motif	E-box/NDM5	11555776..11555783	CAGCTGTT
promoter_motif	E-box/NDM5	11641755..11641762	CAGCTGTT
promoter_motif	E-box/NDM5	11677094..11677101	CAGCTGAT
promoter_motif	E-box/NDM5	11770328..11770335	CAGCTGAA
promoter_motif	E-box/NDM5	11808549..11808556	CAGCTGTT
promoter_motif	E-box/NDM5	11808551..11808558	CAGCTGTT
promoter_motif	E-box/NDM5	11937961..11937968	CAGCTGAT
promoter_motif	E-box/NDM5	11996263..11996270	CAGCTGAA
promoter_motif	E-box/NDM5	11996265..11996272	CAGCTGTT
promoter_motif	E-box/NDM5	12260632..12260639	CAGCTGAT
promoter_motif	E-box/NDM5	12395027..12395034	CAGCTGTT
promoter_motif	E-box/NDM5	12464858..12464865	CAGCTCTA
promoter_motif	E-box/NDM5	12526802..12526809	CAGCTCAA
promoter_motif	E-box/NDM5	12530407..12530414	CAGCTCTT
promoter_motif	E-box/NDM5	12766669..12766676	CAGCTCTA
promoter_motif	E-box/NDM5	12783287..12783294	CAGCTCAT
promoter_motif	E-box/NDM5	12842920..12842927	CAGCTGAT
promoter_motif	E-box/NDM5	13001399..13001406	CAGCTGAT
promoter_motif	E-box/NDM5	13435704..13435711	CAGCTGTT
promoter_motif	E-box/NDM5	13959890..13959897	CAGCTCTT
promoter_motif	E-box/NDM5	14030128..14030135	CAGCTCTA
promoter_motif	E-box/NDM5	14211315..14211322	CAGCTGTT
promoter_motif	E-box/NDM5	1425011..1425018	CAGCTGAT
promoter_motif	E-box/NDM5	14514846..14514853	CAGCTCAA
promoter_motif	E-box/NDM5	14561249..14561256	CAGCTGAT
promoter_motif	E-box/NDM5	14625160..14625167	CAGCTGTT
promoter_motif	E-box/NDM5	14993067..14993074	CAGCTCTA
promoter_motif	E-box/NDM5	15492045..15492052	CAGCTGAT
promoter_motif	E-box/NDM5	15573912..15573919	CAGCTGAA
promoter_motif	E-box/NDM5	15573914..15573921	CAGCTGTT
promoter_motif	E-box/NDM5	15825563..15825570	CAGCTGTT
promoter_motif	E-box/NDM5	15825565..15825572	CAGCTGTT
promoter_motif	E-box/NDM5	1618400..1618407	CAGCTGTT
promoter_motif	E-box/NDM5	16226214..16226221	CAGCTGAT
promoter_motif	E-box/NDM5	16226216..16226223	CAGCTGTT
promoter_motif	E-box/NDM5	16227198..16227205	CAGCTGTT
promoter_motif	E-box/NDM5	16288619..16288626	CAGCTCTT
promoter_motif	E-box/NDM5	16296276..16296283	CAGCTCAA
promoter_motif	E-box/NDM5	16341176..16341183	CAGCTGTT
promoter_motif	E-box/NDM5	16345028..16345035	CAGCTGTT
promoter_motif	E-box/NDM5	16410263..16410270	CAGCTGTT
promoter_motif	E-box/NDM5	16410265..16410272	CAGCTGAT
promoter_motif	E-box/NDM5	16412428..16412435	CAGCTGAT
promoter_motif	E-box/NDM5	16412430..16412437	CAGCTGTT
promoter_motif	E-box/NDM5	16504013..16504020	CAGCTCTT
promoter_motif	E-box/NDM5	1670114..1670121	CAGCTCAA
promoter_motif	E-box/NDM5	16726649..16726656	CAGCTCAT
promoter_motif	E-box/NDM5	17028760..17028767	CAGCTGAT
promoter_motif	E-box/NDM5	17028762..17028769	CAGCTGTT
promoter_motif	E-box/NDM5	17346168..17346175	CAGCTGTT
promoter_motif	E-box/NDM5	17418310..17418317	CAGCTGTT
promoter_motif	E-box/NDM5	17418312..17418319	CAGCTGAT
promoter_motif	E-box/NDM5	17426710..17426717	CAGCTGAT
promoter_motif	E-box/NDM5	17426712..17426719	CAGCTGTT
promoter_motif	E-box/NDM5	1746919..1746926	CAGCTCAA
promoter_motif	E-box/NDM5	17469349..17469356	CAGCTGTT
promoter_motif	E-box/NDM5	17614603..17614610	CAGCTGAT
promoter_motif	E-box/NDM5	17614605..17614612	CAGCTGTT
promoter_motif	E-box/NDM5	1777435..1777442	CAGCTGAT
promoter_motif	E-box/NDM5	1777437..1777444	CAGCTGTT
promoter_motif	E-box/NDM5	17799498..17799505	CAGCTGTT
promoter_motif	E-box/NDM5	17905674..17905681	CAGCTGAT
promoter_motif	E-box/NDM5	17905676..17905683	CAGCTGAT
promoter_motif	E-box/NDM5	1798809..1798816	CAGCTGAT
promoter_motif	E-box/NDM5	1798811..1798818	CAGCTGTT
promoter_motif	E-box/NDM5	18106039..18106046	CAGCTGTT
promoter_motif	E-box/NDM5	18106041..18106048	CAGCTGAT
promoter_motif	E-box/NDM5	18520081..18520088	CAGCTCAA
promoter_motif	E-box/NDM5	18619027..18619034	CAGCTGTT
promoter_motif	E-box/NDM5	18677175..18677182	CAGCTGTT
promoter_motif	E-box/NDM5	18677177..18677184	CAGCTGTT
promoter_motif	E-box/NDM5	1884899..1884906	CAGCTGTT
promoter_motif	E-box/NDM5	1884901..1884908	CAGCTGAT
promoter_motif	E-box/NDM5	1884913..1884920	CAGCTGAT
promoter_motif	E-box/NDM5	18860877..18860884	CAGCTGTT
promoter_motif	E-box/NDM5	18860879..18860886	CAGCTGAT
promoter_motif	E-box/NDM5	19085784..19085791	CAGCTGTT
promoter_motif	E-box/NDM5	19085786..19085793	CAGCTGTT
promoter_motif	E-box/NDM5	19248177..19248184	CAGCTGTT
promoter_motif	E-box/NDM5	19287841..19287848	CAGCTGAT
promoter_motif	E-box/NDM5	19457844..19457851	CAGCTCTT
promoter_motif	E-box/NDM5	1964454..1964461	CAGCTGTT
promoter_motif	E-box/NDM5	19794446..19794453	CAGCTGAT
promoter_motif	E-box/NDM5	19806421..19806428	CAGCTCTA
promoter_motif	E-box/NDM5	19838354..19838361	CAGCTGAT
promoter_motif	E-box/NDM5	19921603..19921610	CAGCTGTT
promoter_motif	E-box/NDM5	19993812..19993819	CAGCTGTT
promoter_motif	E-box/NDM5	20122281..20122288	CAGCTGTT
promoter_motif	E-box/NDM5	20133640..20133647	CAGCTCAA
promoter_motif	E-box/NDM5	20295556..20295563	CAGCTCTA
promoter_motif	E-box/NDM5	20310340..20310347	CAGCTGAT
promoter_motif	E-box/NDM5	20314090..20314097	CAGCTGAA
promoter_motif	E-box/NDM5	20314092..20314099	CAGCTGAA
promoter_motif	E-box/NDM5	20354693..20354700	CAGCTGAT
promoter_motif	E-box/NDM5	20377541..20377548	CAGCTGAT
promoter_motif	E-box/NDM5	20377543..20377550	CAGCTGTT
promoter_motif	E-box/NDM5	20403648..20403655	CAGCTGTT
promoter_motif	E-box/NDM5	20425485..20425492	CAGCTGTT
promoter_motif	E-box/NDM5	20425487..20425494	CAGCTGTT
promoter_motif	E-box/NDM5	20468061..20468068	CAGCTGTT
promoter_motif	E-box/NDM5	20513823..20513830	CAGCTCTA
promoter_motif	E-box/NDM5	20834655..20834662	CAGCTCTA
promoter_motif	E-box/NDM5	21024884..21024891	CAGCTGAT
promoter_motif	E-box/NDM5	21024886..21024893	CAGCTGTT
promoter_motif	E-box/NDM5	21165967..21165974	CAGCTGTT
promoter_motif	E-box/NDM5	21196026..21196033	CAGCTGAT
promoter_motif	E-box/NDM5	21290910..21290917	CAGCTCAA
promoter_motif	E-box/NDM5	21297543..21297550	CAGCTGTA
promoter_motif	E-box/NDM5	21297545..21297552	CAGCTGTT
promoter_motif	E-box/NDM5	21522396..21522403	CAGCTGAT
promoter_motif	E-box/NDM5	21522398..21522405	CAGCTGAT
promoter_motif	E-box/NDM5	21562266..21562273	CAGCTCAA
promoter_motif	E-box/NDM5	21610487..21610494	CAGCTGAT
promoter_motif	E-box/NDM5	21610489..21610496	CAGCTGTT
promoter_motif	E-box/NDM5	21673165..21673172	CAGCTGAT
promoter_motif	E-box/NDM5	21673167..21673174	CAGCTGTT
promoter_motif	E-box/NDM5	21727206..21727213	CAGCTCAA
promoter_motif	E-box/NDM5	22256018..22256025	CAGCTGTT
promoter_motif	E-box/NDM5	22720868..22720875	CAGCTGTA
promoter_motif	E-box/NDM5	22720870..22720877	CAGCTGTT
promoter_motif	E-box/NDM5	22895031..22895038	CAGCTGAT
promoter_motif	E-box/NDM5	2373725..2373732	CAGCTGTT
promoter_motif	E-box/NDM5	2373727..2373734	CAGCTGAT
promoter_motif	E-box/NDM5	2480719..2480726	CAGCTGAT
promoter_motif	E-box/NDM5	2599562..2599569	CAGCTGTT
promoter_motif	E-box/NDM5	264388..264395	CAGCTCTA
promoter_motif	E-box/NDM5	264792..264799	CAGCTGTT
promoter_motif	E-box/NDM5	2766515..2766522	CAGCTCTA
promoter_motif	E-box/NDM5	2780885..2780892	CAGCTGTT
promoter_motif	E-box/NDM5	2780887..2780894	CAGCTGAT
promoter_motif	E-box/NDM5	2980997..2981004	CAGCTGTT
promoter_motif	E-box/NDM5	2980999..2981006	CAGCTGAT
promoter_motif	E-box/NDM5	3046959..3046966	CAGCTCAT
promoter_motif	E-box/NDM5	3612169..3612176	CAGCTCTT
promoter_motif	E-box/NDM5	361492..361499	CAGCTGTT
promoter_motif	E-box/NDM5	361494..361501	CAGCTGTT
promoter_motif	E-box/NDM5	3810189..3810196	CAGCTGAT
promoter_motif	E-box/NDM5	3818695..3818702	CAGCTCTA
promoter_motif	E-box/NDM5	3902044..3902051	CAGCTGAA
promoter_motif	E-box/NDM5	4003470..4003477	CAGCTGAT
promoter_motif	E-box/NDM5	4069364..4069371	CAGCTGTT
promoter_motif	E-box/NDM5	4108192..4108199	CAGCTGAT
promoter_motif	E-box/NDM5	4227270..4227277	CAGCTGTT
promoter_motif	E-box/NDM5	4364562..4364569	CAGCTGAT
promoter_motif	E-box/NDM5	4364564..4364571	CAGCTGTT
promoter_motif	E-box/NDM5	4406065..4406072	CAGCTCTA
promoter_motif	E-box/NDM5	4446574..4446581	CAGCTCAT
promoter_motif	E-box/NDM5	4667409..4667416	CAGCTGTT
promoter_motif	E-box/NDM5	4692767..4692774	CAGCTGAA
promoter_motif	E-box/NDM5	4825861..4825868	CAGCTGTT
promoter_motif	E-box/NDM5	4825863..4825870	CAGCTGTT
promoter_motif	E-box/NDM5	4833079..4833086	CAGCTGAT
promoter_motif	E-box/NDM5	5129477..5129484	CAGCTGAT
promoter_motif	E-box/NDM5	5129479..5129486	CAGCTGTT
promoter_motif	E-box/NDM5	5139224..5139231	CAGCTGAT
promoter_motif	E-box/NDM5	5139226..5139233	CAGCTGTT
promoter_motif	E-box/NDM5	5920854..5920861	CAGCTGTT
promoter_motif	E-box/NDM5	6048253..6048260	CAGCTCTA
promoter_motif	E-box/NDM5	6087855..6087862	CAGCTGTT
promoter_motif	E-box/NDM5	6156267..6156274	CAGCTCAA
promoter_motif	E-box/NDM5	6783233..6783240	CAGCTCTA
promoter_motif	E-box/NDM5	690522..690529	CAGCTGTT
promoter_motif	E-box/NDM5	690524..690531	CAGCTGTT
promoter_motif	E-box/NDM5	6951193..6951200	CAGCTGTT
promoter_motif	E-box/NDM5	6951195..6951202	CAGCTGAT
promoter_motif	E-box/NDM5	7313170..7313177	CAGCTGAT
promoter_motif	E-box/NDM5	7313172..7313179	CAGCTGTT
promoter_motif	E-box/NDM5	7321980..7321987	CAGCTGTT
promoter_motif	E-box/NDM5	7768704..7768711	CAGCTCTA
promoter_motif	E-box/NDM5	7908197..7908204	CAGCTGTT
promoter_motif	E-box/NDM5	7908199..7908206	CAGCTGAT
promoter_motif	E-box/NDM5	7929435..7929442	CAGCTGAA
promoter_motif	E-box/NDM5	7929437..7929444	CAGCTGTT
promoter_motif	E-box/NDM5	8084868..8084875	CAGCTGAT
promoter_motif	E-box/NDM5	8117643..8117650	CAGCTGAT
promoter_motif	E-box/NDM5	8117645..8117652	CAGCTGAT
promoter_motif	E-box/NDM5	8152007..8152014	CAGCTGAT
promoter_motif	E-box/NDM5	8171502..8171509	CAGCTGAT
promoter_motif	E-box/NDM5	8178782..8178789	CAGCTGAA
promoter_motif	E-box/NDM5	8290248..8290255	CAGCTGTT
promoter_motif	E-box/NDM5	8290250..8290257	CAGCTGAT
promoter_motif	E-box/NDM5	8391170..8391177	CAGCTCTA
promoter_motif	E-box/NDM5	8597225..8597232	CAGCTGTT
promoter_motif	E-box/NDM5	8597227..8597234	CAGCTGTT
promoter_motif	E-box/NDM5	8627186..8627193	CAGCTGTT
promoter_motif	E-box/NDM5	8627188..8627195	CAGCTGAT
promoter_motif	E-box/NDM5	8738433..8738440	CAGCTGAA
promoter_motif	E-box/NDM5	8905558..8905565	CAGCTGAA
promoter_motif	E-box/NDM5	8957787..8957794	CAGCTGTT
promoter_motif	E-box/NDM5	895961..895968	CAGCTGAT
promoter_motif	E-box/NDM5	8978723..8978730	CAGCTGTT
promoter_motif	E-box/NDM5	8978725..8978732	CAGCTGTT
promoter_motif	E-box/NDM5	8979783..8979790	CAGCTCTT
promoter_motif	E-box/NDM5	9066223..9066230	CAGCTGAT
promoter_motif	E-box/NDM5	9066225..9066232	CAGCTGTT
promoter_motif	E-box/NDM5	9352091..9352098	CAGCTGAT
promoter_motif	E-box/NDM5	9357445..9357452	CAGCTGTT
promoter_motif	E-box/NDM5	9357447..9357454	CAGCTGAT
promoter_motif	E-box/NDM5	9444689..9444696	CAGCTGTT
promoter_motif	E-box/NDM5	9444691..9444698	CAGCTGTT
promoter_motif	E-box/NDM5	9450994..9451001	CAGCTGAT
promoter_motif	E-box/NDM5	9480890..9480897	CAGCTCAT
promoter_motif	E-box/NDM5	9672208..9672215	CAGCTGAT
promoter_motif	E-box/NDM5	9672304..9672311	CAGCTGTT
promoter_motif	E-box/NDM5	9829885..9829892	CAGCTCTA
promoter_motif	E-box/NDM5	9831758..9831765	CAGCTGAT
promoter_motif	E-box/NDM5	9965148..9965155	CAGCTGAT
promoter_motif	E-box/NDM5	9965150..9965157	CAGCTGTT
promoter_motif	E-box/NDM5	9965858..9965865	CAGCTGTT

reference = 3R
promoter_motif	TATA/DMp1	10045952..10045958	CTATAAA
promoter_motif	TATA/DMp1	10047347..10047353	CTATAAA
promoter_motif	TATA/DMp1	10193043..10193049	CTATAAA
promoter_motif	TATA/DMp1	10244274..10244280	CTATAAA
promoter_motif	TATA/DMp1	10342716..10342722	CTATAAA
promoter_motif	TATA/DMp1	10390551..10390557	CTATAAA
promoter_motif	TATA/DMp1	10393175..10393181	CTATAAA
promoter_motif	TATA/DMp1	10395386..10395392	GTATAAA
promoter_motif	TATA/DMp1	10435345..10435351	GTATAAA
promoter_motif	TATA/DMp1	10573071..10573077	CTATAAA
promoter_motif	TATA/DMp1	10905046..10905052	CTATAAA
promoter_motif	TATA/DMp1	11051236..11051242	GTATAAA
promoter_motif	TATA/DMp1	11176781..11176787	GTATAAA
promoter_motif	TATA/DMp1	11520936..11520942	CTATAAA
promoter_motif	TATA/DMp1	11871718..11871724	CTATAAA
promoter_motif	TATA/DMp1	12006713..12006719	CTATAAA
promoter_motif	TATA/DMp1	12279600..12279606	CTATAAA
promoter_motif	TATA/DMp1	12440999..12441005	GTATAAA
promoter_motif	TATA/DMp1	12854378..12854384	GTATAAA
promoter_motif	TATA/DMp1	12921293..12921299	GTATAAA
promoter_motif	TATA/DMp1	12956170..12956176	GTATAAA
promoter_motif	TATA/DMp1	12961802..12961808	CTATAAA
promoter_motif	TATA/DMp1	12968146..12968152	GTATAAA
promoter_motif	TATA/DMp1	13229049..13229055	GTATAAA
promoter_motif	TATA/DMp1	13241420..13241426	GTATAAA
promoter_motif	TATA/DMp1	13243143..13243149	GTATAAA
promoter_motif	TATA/DMp1	13437258..13437264	GTATAAA
promoter_motif	TATA/DMp1	13444542..13444548	CTATAAA
promoter_motif	TATA/DMp1	13444793..13444799	CTATAAA
promoter_motif	TATA/DMp1	13450959..13450965	GTATAAA
promoter_motif	TATA/DMp1	14061882..14061888	GTATAAA
promoter_motif	TATA/DMp1	14105303..14105309	CTATAAA
promoter_motif	TATA/DMp1	14443262..14443268	GTATAAA
promoter_motif	TATA/DMp1	14519455..14519461	GTATAAA
promoter_motif	TATA/DMp1	14520943..14520949	GTATAAA
promoter_motif	TATA/DMp1	14554218..14554224	GTATAAA
promoter_motif	TATA/DMp1	14725114..14725120	CTATAAA
promoter_motif	TATA/DMp1	14731414..14731420	GTATAAA
promoter_motif	TATA/DMp1	15424716..15424722	GTATAAA
promoter_motif	TATA/DMp1	15606943..15606949	CTATAAA
promoter_motif	TATA/DMp1	15713949..15713955	CTATAAA
promoter_motif	TATA/DMp1	15908199..15908205	GTATAAA
promoter_motif	TATA/DMp1	16035566..16035572	CTATAAA
promoter_motif	TATA/DMp1	160788..160794	CTATAAA
promoter_motif	TATA/DMp1	16329364..16329370	GTATAAA
promoter_motif	TATA/DMp1	16503094..16503100	GTATAAA
promoter_motif	TATA/DMp1	1666863..1666869	GTATAAA
promoter_motif	TATA/DMp1	16696726..16696732	CTATAAA
promoter_motif	TATA/DMp1	16699628..16699634	CTATAAA
promoter_motif	TATA/DMp1	16703427..16703433	CTATAAA
promoter_motif	TATA/DMp1	17108888..17108894	CTATAAA
promoter_motif	TATA/DMp1	17710202..17710208	CTATAAA
promoter_motif	TATA/DMp1	18314718..18314724	CTATAAA
promoter_motif	TATA/DMp1	18435148..18435154	CTATAAA
promoter_motif	TATA/DMp1	18516210..18516216	GTATAAA
promoter_motif	TATA/DMp1	18812961..18812967	CTATAAA
promoter_motif	TATA/DMp1	1904043..1904049	GTATAAA
promoter_motif	TATA/DMp1	1926634..1926640	GTATAAA
promoter_motif	TATA/DMp1	19883055..19883061	GTATAAA
promoter_motif	TATA/DMp1	19989285..19989291	CTATAAA
promoter_motif	TATA/DMp1	20350490..20350496	GTATAAA
promoter_motif	TATA/DMp1	2053367..2053373	CTATAAA
promoter_motif	TATA/DMp1	20545119..20545125	GTATAAA
promoter_motif	TATA/DMp1	20687912..20687918	GTATAAA
promoter_motif	TATA/DMp1	2104223..2104229	CTATAAA
promoter_motif	TATA/DMp1	21065850..21065856	CTATAAA
promoter_motif	TATA/DMp1	21099503..21099509	CTATAAA
promoter_motif	TATA/DMp1	21102967..21102973	CTATAAA
promoter_motif	TATA/DMp1	21134135..21134141	GTATAAA
promoter_motif	TATA/DMp1	21209392..21209398	GTATAAA
promoter_motif	TATA/DMp1	2127497..2127503	GTATAAA
promoter_motif	TATA/DMp1	2135667..2135673	GTATAAA
promoter_motif	TATA/DMp1	2155939..2155945	GTATAAA
promoter_motif	TATA/DMp1	2161054..2161060	GTATAAA
promoter_motif	TATA/DMp1	2165787..2165793	GTATAAA
promoter_motif	TATA/DMp1	21855484..21855490	GTATAAA
promoter_motif	TATA/DMp1	21858601..21858607	CTATAAA
promoter_motif	TATA/DMp1	21862725..21862731	CTATAAA
promoter_motif	TATA/DMp1	22444813..22444819	GTATAAA
promoter_motif	TATA/DMp1	22447109..22447115	GTATAAA
promoter_motif	TATA/DMp1	22449293..22449299	GTATAAA
promoter_motif	TATA/DMp1	22465719..22465725	CTATAAA
promoter_motif	TATA/DMp1	22482138..22482144	CTATAAA
promoter_motif	TATA/DMp1	22543149..22543155	CTATAAA
promoter_motif	TATA/DMp1	22563300..22563306	GTATAAA
promoter_motif	TATA/DMp1	22831230..22831236	GTATAAA
promoter_motif	TATA/DMp1	22844054..22844060	CTATAAA
promoter_motif	TATA/DMp1	22845498..22845504	CTATAAA
promoter_motif	TATA/DMp1	22848960..22848966	GTATAAA
promoter_motif	TATA/DMp1	22851861..22851867	CTATAAA
promoter_motif	TATA/DMp1	22874916..22874922	GTATAAA
promoter_motif	TATA/DMp1	22887879..22887885	CTATAAA
promoter_motif	TATA/DMp1	22889543..22889549	GTATAAA
promoter_motif	TATA/DMp1	22916873..22916879	GTATAAA
promoter_motif	TATA/DMp1	22983638..22983644	GTATAAA
promoter_motif	TATA/DMp1	23532391..23532397	CTATAAA
promoter_motif	TATA/DMp1	23532520..23532526	GTATAAA
promoter_motif	TATA/DMp1	24701288..24701294	GTATAAA
promoter_motif	TATA/DMp1	24983818..24983824	GTATAAA
promoter_motif	TATA/DMp1	25081543..25081549	GTATAAA
promoter_motif	TATA/DMp1	2510134..2510140	CTATAAA
promoter_motif	TATA/DMp1	2512417..2512423	GTATAAA
promoter_motif	TATA/DMp1	2517506..2517512	GTATAAA
promoter_motif	TATA/DMp1	2522018..2522024	CTATAAA
promoter_motif	TATA/DMp1	2528625..2528631	CTATAAA
promoter_motif	TATA/DMp1	2529776..2529782	CTATAAA
promoter_motif	TATA/DMp1	25319544..25319550	GTATAAA
promoter_motif	TATA/DMp1	25413847..25413853	GTATAAA
promoter_motif	TATA/DMp1	25415527..25415533	GTATAAA
promoter_motif	TATA/DMp1	25416670..25416676	GTATAAA
promoter_motif	TATA/DMp1	25497350..25497356	GTATAAA
promoter_motif	TATA/DMp1	25512528..25512534	CTATAAA
promoter_motif	TATA/DMp1	25542572..25542578	CTATAAA
promoter_motif	TATA/DMp1	25544355..25544361	GTATAAA
promoter_motif	TATA/DMp1	25548221..25548227	CTATAAA
promoter_motif	TATA/DMp1	25740094..25740100	CTATAAA
promoter_motif	TATA/DMp1	26035640..26035646	CTATAAA
promoter_motif	TATA/DMp1	26036565..26036571	CTATAAA
promoter_motif	TATA/DMp1	26037847..26037853	CTATAAA
promoter_motif	TATA/DMp1	26042175..26042181	CTATAAA
promoter_motif	TATA/DMp1	26072452..26072458	CTATAAA
promoter_motif	TATA/DMp1	26078849..26078855	CTATAAA
promoter_motif	TATA/DMp1	26254514..26254520	CTATAAA
promoter_motif	TATA/DMp1	26313673..26313679	GTATAAA
promoter_motif	TATA/DMp1	26314655..26314661	GTATAAA
promoter_motif	TATA/DMp1	26693217..26693223	CTATAAA
promoter_motif	TATA/DMp1	26762867..26762873	CTATAAA
promoter_motif	TATA/DMp1	26923063..26923069	GTATAAA
promoter_motif	TATA/DMp1	26956423..26956429	GTATAAA
promoter_motif	TATA/DMp1	27083288..27083294	CTATAAA
promoter_motif	TATA/DMp1	27198102..27198108	GTATAAA
promoter_motif	TATA/DMp1	27590514..27590520	GTATAAA
promoter_motif	TATA/DMp1	27619771..27619777	CTATAAA
promoter_motif	TATA/DMp1	27864068..27864074	GTATAAA
promoter_motif	TATA/DMp1	2990158..2990164	CTATAAA
promoter_motif	TATA/DMp1	3077301..3077307	CTATAAA
promoter_motif	TATA/DMp1	3103246..3103252	GTATAAA
promoter_motif	TATA/DMp1	3265453..3265459	CTATAAA
promoter_motif	TATA/DMp1	3635035..3635041	GTATAAA
promoter_motif	TATA/DMp1	3821598..3821604	GTATAAA
promoter_motif	TATA/DMp1	4116914..4116920	CTATAAA
promoter_motif	TATA/DMp1	4338788..4338794	CTATAAA
promoter_motif	TATA/DMp1	4620358..4620364	GTATAAA
promoter_motif	TATA/DMp1	4859474..4859480	CTATAAA
promoter_motif	TATA/DMp1	5079689..5079695	GTATAAA
promoter_motif	TATA/DMp1	5320493..5320499	CTATAAA
promoter_motif	TATA/DMp1	5471899..5471905	CTATAAA
promoter_motif	TATA/DMp1	5610114..5610120	GTATAAA
promoter_motif	TATA/DMp1	5847613..5847619	GTATAAA
promoter_motif	TATA/DMp1	5881847..5881853	CTATAAA
promoter_motif	TATA/DMp1	6238686..6238692	GTATAAA
promoter_motif	TATA/DMp1	6576592..6576598	GTATAAA
promoter_motif	TATA/DMp1	6605262..6605268	CTATAAA
promoter_motif	TATA/DMp1	6702054..6702060	GTATAAA
promoter_motif	TATA/DMp1	68911..68917	GTATAAA
promoter_motif	TATA/DMp1	6970920..6970926	CTATAAA
promoter_motif	TATA/DMp1	6986897..6986903	GTATAAA
promoter_motif	TATA/DMp1	7026104..7026110	GTATAAA
promoter_motif	TATA/DMp1	7051204..7051210	CTATAAA
promoter_motif	TATA/DMp1	7066749..7066755	CTATAAA
promoter_motif	TATA/DMp1	7257404..7257410	GTATAAA
promoter_motif	TATA/DMp1	7271763..7271769	CTATAAA
promoter_motif	TATA/DMp1	7283767..7283773	CTATAAA
promoter_motif	TATA/DMp1	7430497..7430503	GTATAAA
promoter_motif	TATA/DMp1	7505425..7505431	CTATAAA
promoter_motif	TATA/DMp1	7547477..7547483	CTATAAA
promoter_motif	TATA/DMp1	7727966..7727972	GTATAAA
promoter_motif	TATA/DMp1	7784225..7784231	GTATAAA
promoter_motif	TATA/DMp1	781014..781020	CTATAAA
promoter_motif	TATA/DMp1	7953943..7953949	CTATAAA
promoter_motif	TATA/DMp1	8195011..8195017	CTATAAA
promoter_motif	TATA/DMp1	8205692..8205698	CTATAAA
promoter_motif	TATA/DMp1	8293542..8293548	GTATAAA
promoter_motif	TATA/DMp1	8328198..8328204	GTATAAA
promoter_motif	TATA/DMp1	8331481..8331487	GTATAAA
promoter_motif	TATA/DMp1	8334764..8334770	GTATAAA
promoter_motif	TATA/DMp1	9040224..9040230	GTATAAA
promoter_motif	TATA/DMp1	9220942..9220948	CTATAAA
promoter_motif	TATA/DMp1	9251674..9251680	GTATAAA
promoter_motif	TATA/DMp1	9472022..9472028	GTATAAA
promoter_motif	TATA/DMp1	9472075..9472081	GTATAAA
promoter_motif	TATA/DMp1	9593241..9593247	CTATAAA
promoter_motif	TATA/DMp1	9854922..9854928	CTATAAA
promoter_motif	TATA/DMp1	9922599..9922605	CTATAAA
promoter_motif	INR/DMp2	10052467..10052472	TCAGTT
promoter_motif	INR/DMp2	10207411..10207416	TCAGTT
promoter_motif	INR/DMp2	10244312..10244317	TCAGTC
promoter_motif	INR/DMp2	10342750..10342755	TCAGTT
promoter_motif	INR/DMp2	10393143..10393148	TCAGTT
promoter_motif	INR/DMp2	10395356..10395361	TCAGTT
promoter_motif	INR/DMp2	10435365..10435370	TCAGTC
promoter_motif	INR/DMp2	10451418..10451423	TCAGTT
promoter_motif	INR/DMp2	10557228..10557233	TCAGTT
promoter_motif	INR/DMp2	10573040..10573045	TCAGTT
promoter_motif	INR/DMp2	10637329..10637334	TCAGTT
promoter_motif	INR/DMp2	10670767..10670772	TCAGTT
promoter_motif	INR/DMp2	10744403..10744408	TCAGTC
promoter_motif	INR/DMp2	10927925..10927930	TCAGTC
promoter_motif	INR/DMp2	10962869..10962874	TCAGTT
promoter_motif	INR/DMp2	11032162..11032167	TCAGTT
promoter_motif	INR/DMp2	11088656..11088661	TCAGTT
promoter_motif	INR/DMp2	11107272..11107277	TCAGTT
promoter_motif	INR/DMp2	11142193..11142198	TCAGTC
promoter_motif	INR/DMp2	11154451..11154456	TCAGTT
promoter_motif	INR/DMp2	11301924..11301929	TCAGTC
promoter_motif	INR/DMp2	1133818..1133823	TCAGTT
promoter_motif	INR/DMp2	11363007..11363012	TCAGTC
promoter_motif	INR/DMp2	11491906..11491911	TCAGTT
promoter_motif	INR/DMp2	1149563..1149568	TCAGTT
promoter_motif	INR/DMp2	11518809..11518814	TCAGTT
promoter_motif	INR/DMp2	11570387..11570392	TCAGTT
promoter_motif	INR/DMp2	11618476..11618481	TCAGTT
promoter_motif	INR/DMp2	11679298..11679303	TCAGTT
promoter_motif	INR/DMp2	11728213..11728218	TCAGTT
promoter_motif	INR/DMp2	11746620..11746625	TCAGTT
promoter_motif	INR/DMp2	11759446..11759451	TCAGTT
promoter_motif	INR/DMp2	11819862..11819867	TCAGTT
promoter_motif	INR/DMp2	11851803..11851808	TCAGTC
promoter_motif	INR/DMp2	11906710..11906715	TCAGTT
promoter_motif	INR/DMp2	11908807..11908812	TCAGTC
promoter_motif	INR/DMp2	11924938..11924943	TCAGTT
promoter_motif	INR/DMp2	1195240..1195245	TCAGTT
promoter_motif	INR/DMp2	11983870..11983875	TCAGTC
promoter_motif	INR/DMp2	12131483..12131488	TCAGTC
promoter_motif	INR/DMp2	12168030..12168035	TCAGTC
promoter_motif	INR/DMp2	12174943..12174948	TCAGTT
promoter_motif	INR/DMp2	12182730..12182735	TCAGTC
promoter_motif	INR/DMp2	1218582..1218587	TCAGTT
promoter_motif	INR/DMp2	12194022..12194027	TCAGTT
promoter_motif	INR/DMp2	12229409..12229414	TCAGTT
promoter_motif	INR/DMp2	12256532..12256537	TCAGTC
promoter_motif	INR/DMp2	1229844..1229849	TCAGTT
promoter_motif	INR/DMp2	12321138..12321143	TCAGTT
promoter_motif	INR/DMp2	12324691..12324696	TCAGTT
promoter_motif	INR/DMp2	12473410..12473415	TCAGTT
promoter_motif	INR/DMp2	12814535..12814540	TCAGTC
promoter_motif	INR/DMp2	12818747..12818752	TCAGTC
promoter_motif	INR/DMp2	12833990..12833995	TCAGTT
promoter_motif	INR/DMp2	12903813..12903818	TCAGTT
promoter_motif	INR/DMp2	12952671..12952676	TCAGTC
promoter_motif	INR/DMp2	12975126..12975131	TCAGTT
promoter_motif	INR/DMp2	13073595..13073600	TCAGTC
promoter_motif	INR/DMp2	13191840..13191845	TCAGTC
promoter_motif	INR/DMp2	13220315..13220320	TCAGTT
promoter_motif	INR/DMp2	13241453..13241458	TCAGTT
promoter_motif	INR/DMp2	13251496..13251501	TCAGTT
promoter_motif	INR/DMp2	13331386..13331391	TCAGTC
promoter_motif	INR/DMp2	13384634..13384639	TCAGTT
promoter_motif	INR/DMp2	1342861..1342866	TCAGTC
promoter_motif	INR/DMp2	13769827..13769832	TCAGTT
promoter_motif	INR/DMp2	13769834..13769839	TCAGTC
promoter_motif	INR/DMp2	13878703..13878708	TCAGTT
promoter_motif	INR/DMp2	13990383..13990388	TCAGTC
promoter_motif	INR/DMp2	14093508..14093513	TCAGTT
promoter_motif	INR/DMp2	14093513..14093518	TCAGTT
promoter_motif	INR/DMp2	14136625..14136630	TCAGTT
promoter_motif	INR/DMp2	14136638..14136643	TCAGTT
promoter_motif	INR/DMp2	14140145..14140150	TCAGTT
promoter_motif	INR/DMp2	14154658..14154663	TCAGTT
promoter_motif	INR/DMp2	14206891..14206896	TCAGTC
promoter_motif	INR/DMp2	14215522..14215527	TCAGTT
promoter_motif	INR/DMp2	14323720..14323725	TCAGTC
promoter_motif	INR/DMp2	14323724..14323729	TCAGTC
promoter_motif	INR/DMp2	1439070..1439075	TCAGTT
promoter_motif	INR/DMp2	14443186..14443191	TCAGTT
promoter_motif	INR/DMp2	144775..144780	TCAGTT
promoter_motif	INR/DMp2	14495112..14495117	TCAGTT
promoter_motif	INR/DMp2	14497390..14497395	TCAGTT
promoter_motif	INR/DMp2	14497410..14497415	TCAGTT
promoter_motif	INR/DMp2	14506326..14506331	TCAGTT
promoter_motif	INR/DMp2	14519423..14519428	TCAGTT
promoter_motif	INR/DMp2	14677530..14677535	TCAGTT
promoter_motif	INR/DMp2	14850820..14850825	TCAGTC
promoter_motif	INR/DMp2	14856986..14856991	TCAGTC
promoter_motif	INR/DMp2	14989937..14989942	TCAGTC
promoter_motif	INR/DMp2	14989941..14989946	TCAGTT
promoter_motif	INR/DMp2	15071849..15071854	TCAGTT
promoter_motif	INR/DMp2	15238415..15238420	TCAGTC
promoter_motif	INR/DMp2	15334967..15334972	TCAGTT
promoter_motif	INR/DMp2	15334980..15334985	TCAGTT
promoter_motif	INR/DMp2	15394932..15394937	TCAGTT
promoter_motif	INR/DMp2	15426353..15426358	TCAGTC
promoter_motif	INR/DMp2	15432962..15432967	TCAGTT
promoter_motif	INR/DMp2	15435948..15435953	TCAGTC
promoter_motif	INR/DMp2	15446857..15446862	TCAGTT
promoter_motif	INR/DMp2	15485468..15485473	TCAGTT
promoter_motif	INR/DMp2	15497171..15497176	TCAGTT
promoter_motif	INR/DMp2	15606976..15606981	TCAGTC
promoter_motif	INR/DMp2	15774184..15774189	TCAGTC
promoter_motif	INR/DMp2	15774188..15774193	TCAGTC
promoter_motif	INR/DMp2	15834227..15834232	TCAGTT
promoter_motif	INR/DMp2	15995160..15995165	TCAGTT
promoter_motif	INR/DMp2	16030516..16030521	TCAGTC
promoter_motif	INR/DMp2	1603507..1603512	TCAGTT
promoter_motif	INR/DMp2	16329332..16329337	TCAGTT
promoter_motif	INR/DMp2	16338183..16338188	TCAGTC
promoter_motif	INR/DMp2	1643819..1643824	TCAGTC
promoter_motif	INR/DMp2	16474433..16474438	TCAGTT
promoter_motif	INR/DMp2	16478169..16478174	TCAGTT
promoter_motif	INR/DMp2	16482559..16482564	TCAGTT
promoter_motif	INR/DMp2	16485343..16485348	TCAGTC
promoter_motif	INR/DMp2	16503061..16503066	TCAGTC
promoter_motif	INR/DMp2	16565820..16565825	TCAGTT
promoter_motif	INR/DMp2	16565837..16565842	TCAGTC
promoter_motif	INR/DMp2	1657363..1657368	TCAGTT
promoter_motif	INR/DMp2	16598333..16598338	TCAGTT
promoter_motif	INR/DMp2	16667862..16667867	TCAGTT
promoter_motif	INR/DMp2	16685675..16685680	TCAGTC
promoter_motif	INR/DMp2	16698711..16698716	TCAGTT
promoter_motif	INR/DMp2	16699659..16699664	TCAGTT
promoter_motif	INR/DMp2	16723039..16723044	TCAGTT
promoter_motif	INR/DMp2	16783466..16783471	TCAGTC
promoter_motif	INR/DMp2	16815772..16815777	TCAGTC
promoter_motif	INR/DMp2	16815784..16815789	TCAGTC
promoter_motif	INR/DMp2	16832706..16832711	TCAGTC
promoter_motif	INR/DMp2	16886514..16886519	TCAGTC
promoter_motif	INR/DMp2	16979000..16979005	TCAGTC
promoter_motif	INR/DMp2	16986809..16986814	TCAGTT
promoter_motif	INR/DMp2	16989493..16989498	TCAGTC
promoter_motif	INR/DMp2	17034198..17034203	TCAGTT
promoter_motif	INR/DMp2	172361..172366	TCAGTT
promoter_motif	INR/DMp2	17565825..17565830	TCAGTT
promoter_motif	INR/DMp2	17608253..17608258	TCAGTT
promoter_motif	INR/DMp2	17634406..17634411	TCAGTC
promoter_motif	INR/DMp2	17681974..17681979	TCAGTC
promoter_motif	INR/DMp2	17701013..17701018	TCAGTT
promoter_motif	INR/DMp2	17739469..17739474	TCAGTT
promoter_motif	INR/DMp2	17867916..17867921	TCAGTT
promoter_motif	INR/DMp2	17959559..17959564	TCAGTC
promoter_motif	INR/DMp2	18124533..18124538	TCAGTC
promoter_motif	INR/DMp2	18156779..18156784	TCAGTT
promoter_motif	INR/DMp2	18177968..18177973	TCAGTT
promoter_motif	INR/DMp2	18317537..18317542	TCAGTT
promoter_motif	INR/DMp2	18318890..18318895	TCAGTC
promoter_motif	INR/DMp2	18356290..18356295	TCAGTC
promoter_motif	INR/DMp2	18357659..18357664	TCAGTC
promoter_motif	INR/DMp2	18395910..18395915	TCAGTT
promoter_motif	INR/DMp2	18458747..18458752	TCAGTC
promoter_motif	INR/DMp2	18520732..18520737	TCAGTT
promoter_motif	INR/DMp2	18524049..18524054	TCAGTT
promoter_motif	INR/DMp2	18552619..18552624	TCAGTT
promoter_motif	INR/DMp2	18591884..18591889	TCAGTT
promoter_motif	INR/DMp2	18725007..18725012	TCAGTT
promoter_motif	INR/DMp2	18819280..18819285	TCAGTT
promoter_motif	INR/DMp2	18836281..18836286	TCAGTT
promoter_motif	INR/DMp2	18883265..18883270	TCAGTC
promoter_motif	INR/DMp2	18923452..18923457	TCAGTT
promoter_motif	INR/DMp2	18938420..18938425	TCAGTT
promoter_motif	INR/DMp2	18938447..18938452	TCAGTT
promoter_motif	INR/DMp2	18946932..18946937	TCAGTT
promoter_motif	INR/DMp2	19016873..19016878	TCAGTC
promoter_motif	INR/DMp2	1904014..1904019	TCAGTT
promoter_motif	INR/DMp2	19140031..19140036	TCAGTT
promoter_motif	INR/DMp2	19171881..19171886	TCAGTC
promoter_motif	INR/DMp2	19228535..19228540	TCAGTT
promoter_motif	INR/DMp2	19313236..19313241	TCAGTT
promoter_motif	INR/DMp2	19344027..19344032	TCAGTT
promoter_motif	INR/DMp2	19345166..19345171	TCAGTC
promoter_motif	INR/DMp2	19356702..19356707	TCAGTT
promoter_motif	INR/DMp2	1936751..1936756	TCAGTT
promoter_motif	INR/DMp2	19418473..19418478	TCAGTT
promoter_motif	INR/DMp2	19418495..19418500	TCAGTT
promoter_motif	INR/DMp2	19431206..19431211	TCAGTT
promoter_motif	INR/DMp2	19495374..19495379	TCAGTC
promoter_motif	INR/DMp2	19495395..19495400	TCAGTT
promoter_motif	INR/DMp2	19530511..19530516	TCAGTT
promoter_motif	INR/DMp2	19537253..19537258	TCAGTT
promoter_motif	INR/DMp2	19549100..19549105	TCAGTC
promoter_motif	INR/DMp2	19757365..19757370	TCAGTC
promoter_motif	INR/DMp2	19774138..19774143	TCAGTT
promoter_motif	INR/DMp2	19877408..19877413	TCAGTC
promoter_motif	INR/DMp2	19935085..19935090	TCAGTT
promoter_motif	INR/DMp2	19949113..19949118	TCAGTC
promoter_motif	INR/DMp2	19963595..19963600	TCAGTC
promoter_motif	INR/DMp2	20044436..20044441	TCAGTC
promoter_motif	INR/DMp2	20046842..20046847	TCAGTT
promoter_motif	INR/DMp2	20096949..20096954	TCAGTT
promoter_motif	INR/DMp2	20098751..20098756	TCAGTT
promoter_motif	INR/DMp2	20187399..20187404	TCAGTT
promoter_motif	INR/DMp2	20188858..20188863	TCAGTT
promoter_motif	INR/DMp2	20193883..20193888	TCAGTT
promoter_motif	INR/DMp2	20194067..20194072	TCAGTT
promoter_motif	INR/DMp2	20216292..20216297	TCAGTT
promoter_motif	INR/DMp2	20218614..20218619	TCAGTT
promoter_motif	INR/DMp2	20311259..20311264	TCAGTT
promoter_motif	INR/DMp2	20340820..20340825	TCAGTT
promoter_motif	INR/DMp2	20357680..20357685	TCAGTC
promoter_motif	INR/DMp2	20370423..20370428	TCAGTT
promoter_motif	INR/DMp2	204651..204656	TCAGTC
promoter_motif	INR/DMp2	205028..205033	TCAGTT
promoter_motif	INR/DMp2	20538504..20538509	TCAGTT
promoter_motif	INR/DMp2	20575454..20575459	TCAGTT
promoter_motif	INR/DMp2	20688655..20688660	TCAGTT
promoter_motif	INR/DMp2	20720324..20720329	TCAGTT
promoter_motif	INR/DMp2	20720459..20720464	TCAGTT
promoter_motif	INR/DMp2	20720464..20720469	TCAGTT
promoter_motif	INR/DMp2	20720482..20720487	TCAGTT
promoter_motif	INR/DMp2	21025518..21025523	TCAGTT
promoter_motif	INR/DMp2	21034000..21034005	TCAGTT
promoter_motif	INR/DMp2	21042022..21042027	TCAGTT
promoter_motif	INR/DMp2	2104256..2104261	TCAGTT
promoter_motif	INR/DMp2	21105556..21105561	TCAGTC
promoter_motif	INR/DMp2	2110960..2110965	TCAGTC
promoter_motif	INR/DMp2	21123515..21123520	TCAGTT
promoter_motif	INR/DMp2	21148470..21148475	TCAGTC
promoter_motif	INR/DMp2	21155031..21155036	TCAGTC
promoter_motif	INR/DMp2	21309017..21309022	TCAGTT
promoter_motif	INR/DMp2	21317219..21317224	TCAGTT
promoter_motif	INR/DMp2	2135698..2135703	TCAGTT
promoter_motif	INR/DMp2	2141018..2141023	TCAGTT
promoter_motif	INR/DMp2	21420214..21420219	TCAGTC
promoter_motif	INR/DMp2	21491529..21491534	TCAGTT
promoter_motif	INR/DMp2	21545834..21545839	TCAGTT
promoter_motif	INR/DMp2	21578710..21578715	TCAGTT
promoter_motif	INR/DMp2	21586041..21586046	TCAGTT
promoter_motif	INR/DMp2	21636799..21636804	TCAGTC
promoter_motif	INR/DMp2	2169752..2169757	TCAGTT
promoter_motif	INR/DMp2	21787714..21787719	TCAGTT
promoter_motif	INR/DMp2	21802196..21802201	TCAGTC
promoter_motif	INR/DMp2	21996569..21996574	TCAGTT
promoter_motif	INR/DMp2	22016938..22016943	TCAGTC
promoter_motif	INR/DMp2	22085549..22085554	TCAGTC
promoter_motif	INR/DMp2	22087310..22087315	TCAGTC
promoter_motif	INR/DMp2	22088380..22088385	TCAGTT
promoter_motif	INR/DMp2	22088387..22088392	TCAGTT
promoter_motif	INR/DMp2	22144078..22144083	TCAGTT
promoter_motif	INR/DMp2	22250837..22250842	TCAGTT
promoter_motif	INR/DMp2	22455683..22455688	TCAGTT
promoter_motif	INR/DMp2	22460599..22460604	TCAGTT
promoter_motif	INR/DMp2	22563334..22563339	TCAGTC
promoter_motif	INR/DMp2	22624766..22624771	TCAGTT
promoter_motif	INR/DMp2	22706887..22706892	TCAGTC
promoter_motif	INR/DMp2	22778965..22778970	TCAGTC
promoter_motif	INR/DMp2	22784206..22784211	TCAGTT
promoter_motif	INR/DMp2	22784210..22784215	TCAGTC
promoter_motif	INR/DMp2	22790561..22790566	TCAGTT
promoter_motif	INR/DMp2	22814229..22814234	TCAGTT
promoter_motif	INR/DMp2	22814235..22814240	TCAGTT
promoter_motif	INR/DMp2	22820559..22820564	TCAGTC
promoter_motif	INR/DMp2	22848927..22848932	TCAGTT
promoter_motif	INR/DMp2	22895787..22895792	TCAGTT
promoter_motif	INR/DMp2	22912334..22912339	TCAGTT
promoter_motif	INR/DMp2	22925400..22925405	TCAGTT
promoter_motif	INR/DMp2	2312712..2312717	TCAGTT
promoter_motif	INR/DMp2	23356033..23356038	TCAGTT
promoter_motif	INR/DMp2	23451728..23451733	TCAGTT
promoter_motif	INR/DMp2	23482529..23482534	TCAGTT
promoter_motif	INR/DMp2	23511687..23511692	TCAGTC
promoter_motif	INR/DMp2	23532046..23532051	TCAGTC
promoter_motif	INR/DMp2	23814101..23814106	TCAGTT
promoter_motif	INR/DMp2	23873294..23873299	TCAGTT
promoter_motif	INR/DMp2	24108296..24108301	TCAGTC
promoter_motif	INR/DMp2	24109455..24109460	TCAGTT
promoter_motif	INR/DMp2	24117067..24117072	TCAGTT
promoter_motif	INR/DMp2	24151969..24151974	TCAGTT
promoter_motif	INR/DMp2	24154021..24154026	TCAGTT
promoter_motif	INR/DMp2	2419035..2419040	TCAGTT
promoter_motif	INR/DMp2	24243907..24243912	TCAGTT
promoter_motif	INR/DMp2	24366040..24366045	TCAGTT
promoter_motif	INR/DMp2	24370510..24370515	TCAGTC
promoter_motif	INR/DMp2	24577310..24577315	TCAGTT
promoter_motif	INR/DMp2	24615325..24615330	TCAGTC
promoter_motif	INR/DMp2	24717614..24717619	TCAGTC
promoter_motif	INR/DMp2	24796075..24796080	TCAGTT
promoter_motif	INR/DMp2	24796087..24796092	TCAGTT
promoter_motif	INR/DMp2	24964621..24964626	TCAGTT
promoter_motif	INR/DMp2	2504301..2504306	TCAGTC
promoter_motif	INR/DMp2	2512448..2512453	TCAGTT
promoter_motif	INR/DMp2	25283302..25283307	TCAGTC
promoter_motif	INR/DMp2	25319231..25319236	TCAGTC
promoter_motif	INR/DMp2	25320503..25320508	TCAGTT
promoter_motif	INR/DMp2	25382108..25382113	TCAGTC
promoter_motif	INR/DMp2	25418836..25418841	TCAGTT
promoter_motif	INR/DMp2	25485713..25485718	TCAGTC
promoter_motif	INR/DMp2	25507772..25507777	TCAGTT
promoter_motif	INR/DMp2	25512498..25512503	TCAGTT
promoter_motif	INR/DMp2	25565565..25565570	TCAGTC
promoter_motif	INR/DMp2	25566074..25566079	TCAGTT
promoter_motif	INR/DMp2	25752975..25752980	TCAGTT
promoter_motif	INR/DMp2	25795182..25795187	TCAGTT
promoter_motif	INR/DMp2	25863455..25863460	TCAGTC
promoter_motif	INR/DMp2	2588312..2588317	TCAGTT
promoter_motif	INR/DMp2	2589126..2589131	TCAGTC
promoter_motif	INR/DMp2	25977783..25977788	TCAGTC
promoter_motif	INR/DMp2	25996915..25996920	TCAGTC
promoter_motif	INR/DMp2	26035659..26035664	TCAGTC
promoter_motif	INR/DMp2	26036598..26036603	TCAGTC
promoter_motif	INR/DMp2	26039512..26039517	TCAGTC
promoter_motif	INR/DMp2	26042208..26042213	TCAGTC
promoter_motif	INR/DMp2	26042216..26042221	TCAGTT
promoter_motif	INR/DMp2	26069029..26069034	TCAGTT
promoter_motif	INR/DMp2	26183576..26183581	TCAGTC
promoter_motif	INR/DMp2	26214002..26214007	TCAGTC
promoter_motif	INR/DMp2	26291772..26291777	TCAGTT
promoter_motif	INR/DMp2	26302412..26302417	TCAGTC
promoter_motif	INR/DMp2	26314669..26314674	TCAGTT
promoter_motif	INR/DMp2	26315796..26315801	TCAGTT
promoter_motif	INR/DMp2	26331696..26331701	TCAGTT
promoter_motif	INR/DMp2	26352755..26352760	TCAGTT
promoter_motif	INR/DMp2	26372126..26372131	TCAGTT
promoter_motif	INR/DMp2	26396863..26396868	TCAGTC
promoter_motif	INR/DMp2	26409402..26409407	TCAGTT
promoter_motif	INR/DMp2	26475679..26475684	TCAGTT
promoter_motif	INR/DMp2	26556878..26556883	TCAGTC
promoter_motif	INR/DMp2	26591652..26591657	TCAGTT
promoter_motif	INR/DMp2	26762837..26762842	TCAGTT
promoter_motif	INR/DMp2	26865096..26865101	TCAGTT
promoter_motif	INR/DMp2	26951871..26951876	TCAGTT
promoter_motif	INR/DMp2	27021481..27021486	TCAGTC
promoter_motif	INR/DMp2	27083321..27083326	TCAGTT
promoter_motif	INR/DMp2	27221017..27221022	TCAGTC
promoter_motif	INR/DMp2	27435597..27435602	TCAGTT
promoter_motif	INR/DMp2	27436692..27436697	TCAGTT
promoter_motif	INR/DMp2	27539589..27539594	TCAGTT
promoter_motif	INR/DMp2	27564188..27564193	TCAGTT
promoter_motif	INR/DMp2	2758556..2758561	TCAGTT
promoter_motif	INR/DMp2	27590479..27590484	TCAGTC
promoter_motif	INR/DMp2	279033..279038	TCAGTT
promoter_motif	INR/DMp2	2885019..2885024	TCAGTT
promoter_motif	INR/DMp2	2943448..2943453	TCAGTC
promoter_motif	INR/DMp2	297318..297323	TCAGTT
promoter_motif	INR/DMp2	3077292..3077297	TCAGTC
promoter_motif	INR/DMp2	3077687..3077692	TCAGTT
promoter_motif	INR/DMp2	3187859..3187864	TCAGTT
promoter_motif	INR/DMp2	3189483..3189488	TCAGTT
promoter_motif	INR/DMp2	3191561..3191566	TCAGTC
promoter_motif	INR/DMp2	3191565..3191570	TCAGTT
promoter_motif	INR/DMp2	3341387..3341392	TCAGTT
promoter_motif	INR/DMp2	3349471..3349476	TCAGTT
promoter_motif	INR/DMp2	3367350..3367355	TCAGTT
promoter_motif	INR/DMp2	3613652..3613657	TCAGTT
promoter_motif	INR/DMp2	3615902..3615907	TCAGTT
promoter_motif	INR/DMp2	3712451..3712456	TCAGTC
promoter_motif	INR/DMp2	3717034..3717039	TCAGTC
promoter_motif	INR/DMp2	383805..383810	TCAGTC
promoter_motif	INR/DMp2	4007160..4007165	TCAGTT
promoter_motif	INR/DMp2	41030..41035	TCAGTT
promoter_motif	INR/DMp2	4118057..4118062	TCAGTT
promoter_motif	INR/DMp2	4150039..4150044	TCAGTT
promoter_motif	INR/DMp2	4246325..4246330	TCAGTT
promoter_motif	INR/DMp2	4246329..4246334	TCAGTC
promoter_motif	INR/DMp2	4337096..4337101	TCAGTT
promoter_motif	INR/DMp2	438596..438601	TCAGTT
promoter_motif	INR/DMp2	4471176..4471181	TCAGTC
promoter_motif	INR/DMp2	4520314..4520319	TCAGTC
promoter_motif	INR/DMp2	4520318..4520323	TCAGTC
promoter_motif	INR/DMp2	4523536..4523541	TCAGTT
promoter_motif	INR/DMp2	4544918..4544923	TCAGTC
promoter_motif	INR/DMp2	4551184..4551189	TCAGTC
promoter_motif	INR/DMp2	4552583..4552588	TCAGTT
promoter_motif	INR/DMp2	4599139..4599144	TCAGTT
promoter_motif	INR/DMp2	4635530..4635535	TCAGTC
promoter_motif	INR/DMp2	4647722..4647727	TCAGTT
promoter_motif	INR/DMp2	4827605..4827610	TCAGTT
promoter_motif	INR/DMp2	4832177..4832182	TCAGTT
promoter_motif	INR/DMp2	5181204..5181209	TCAGTC
promoter_motif	INR/DMp2	5181691..5181696	TCAGTT
promoter_motif	INR/DMp2	5189030..5189035	TCAGTT
promoter_motif	INR/DMp2	5200518..5200523	TCAGTT
promoter_motif	INR/DMp2	5220262..5220267	TCAGTT
promoter_motif	INR/DMp2	5243662..5243667	TCAGTT
promoter_motif	INR/DMp2	5243667..5243672	TCAGTT
promoter_motif	INR/DMp2	5243677..5243682	TCAGTC
promoter_motif	INR/DMp2	5254269..5254274	TCAGTT
promoter_motif	INR/DMp2	5282252..5282257	TCAGTT
promoter_motif	INR/DMp2	5284889..5284894	TCAGTC
promoter_motif	INR/DMp2	5286359..5286364	TCAGTT
promoter_motif	INR/DMp2	5328296..5328301	TCAGTT
promoter_motif	INR/DMp2	5341817..5341822	TCAGTC
promoter_motif	INR/DMp2	5358726..5358731	TCAGTC
promoter_motif	INR/DMp2	5389378..5389383	TCAGTC
promoter_motif	INR/DMp2	5397353..5397358	TCAGTT
promoter_motif	INR/DMp2	5452194..5452199	TCAGTT
promoter_motif	INR/DMp2	5509741..5509746	TCAGTT
promoter_motif	INR/DMp2	5555164..5555169	TCAGTT
promoter_motif	INR/DMp2	557590..557595	TCAGTC
promoter_motif	INR/DMp2	5600138..5600143	TCAGTC
promoter_motif	INR/DMp2	5610083..5610088	TCAGTT
promoter_motif	INR/DMp2	5635077..5635082	TCAGTC
promoter_motif	INR/DMp2	565266..565271	TCAGTT
promoter_motif	INR/DMp2	5700401..5700406	TCAGTC
promoter_motif	INR/DMp2	5847585..5847590	TCAGTT
promoter_motif	INR/DMp2	5951380..5951385	TCAGTT
promoter_motif	INR/DMp2	5996204..5996209	TCAGTT
promoter_motif	INR/DMp2	6077239..6077244	TCAGTC
promoter_motif	INR/DMp2	6090033..6090038	TCAGTT
promoter_motif	INR/DMp2	6525379..6525384	TCAGTT
promoter_motif	INR/DMp2	6532567..6532572	TCAGTC
promoter_motif	INR/DMp2	6536973..6536978	TCAGTT
promoter_motif	INR/DMp2	6576958..6576963	TCAGTC
promoter_motif	INR/DMp2	6641009..6641014	TCAGTT
promoter_motif	INR/DMp2	678534..678539	TCAGTC
promoter_motif	INR/DMp2	6982820..6982825	TCAGTT
promoter_motif	INR/DMp2	6986928..6986933	TCAGTT
promoter_motif	INR/DMp2	6993696..6993701	TCAGTC
promoter_motif	INR/DMp2	6995970..6995975	TCAGTT
promoter_motif	INR/DMp2	7021813..7021818	TCAGTC
promoter_motif	INR/DMp2	704251..704256	TCAGTT
promoter_motif	INR/DMp2	7051235..7051240	TCAGTC
promoter_motif	INR/DMp2	7066719..7066724	TCAGTC
promoter_motif	INR/DMp2	7131327..7131332	TCAGTT
promoter_motif	INR/DMp2	7280063..7280068	TCAGTT
promoter_motif	INR/DMp2	7325689..7325694	TCAGTT
promoter_motif	INR/DMp2	7472709..7472714	TCAGTT
promoter_motif	INR/DMp2	7513849..7513854	TCAGTT
promoter_motif	INR/DMp2	7526337..7526342	TCAGTT
promoter_motif	INR/DMp2	7604840..7604845	TCAGTC
promoter_motif	INR/DMp2	7632280..7632285	TCAGTT
promoter_motif	INR/DMp2	7695177..7695182	TCAGTT
promoter_motif	INR/DMp2	7702955..7702960	TCAGTC
promoter_motif	INR/DMp2	7802909..7802914	TCAGTT
promoter_motif	INR/DMp2	7831179..7831184	TCAGTT
promoter_motif	INR/DMp2	7858876..7858881	TCAGTC
promoter_motif	INR/DMp2	7920598..7920603	TCAGTC
promoter_motif	INR/DMp2	8047182..8047187	TCAGTT
promoter_motif	INR/DMp2	8052066..8052071	TCAGTC
promoter_motif	INR/DMp2	8199822..8199827	TCAGTT
promoter_motif	INR/DMp2	8204259..8204264	TCAGTC
promoter_motif	INR/DMp2	8205724..8205729	TCAGTT
promoter_motif	INR/DMp2	8208405..8208410	TCAGTT
promoter_motif	INR/DMp2	8267156..8267161	TCAGTT
promoter_motif	INR/DMp2	8269774..8269779	TCAGTT
promoter_motif	INR/DMp2	8273363..8273368	TCAGTT
promoter_motif	INR/DMp2	8351913..8351918	TCAGTT
promoter_motif	INR/DMp2	8480297..8480302	TCAGTT
promoter_motif	INR/DMp2	8515096..8515101	TCAGTT
promoter_motif	INR/DMp2	8520850..8520855	TCAGTT
promoter_motif	INR/DMp2	8546501..8546506	TCAGTT
promoter_motif	INR/DMp2	8789522..8789527	TCAGTT
promoter_motif	INR/DMp2	8793442..8793447	TCAGTT
promoter_motif	INR/DMp2	8797845..8797850	TCAGTT
promoter_motif	INR/DMp2	8818916..8818921	TCAGTC
promoter_motif	INR/DMp2	8818920..8818925	TCAGTC
promoter_motif	INR/DMp2	8856026..8856031	TCAGTC
promoter_motif	INR/DMp2	8877165..8877170	TCAGTT
promoter_motif	INR/DMp2	8898124..8898129	TCAGTT
promoter_motif	INR/DMp2	9086080..9086085	TCAGTC
promoter_motif	INR/DMp2	9112250..9112255	TCAGTT
promoter_motif	INR/DMp2	9118913..9118918	TCAGTC
promoter_motif	INR/DMp2	9128373..9128378	TCAGTT
promoter_motif	INR/DMp2	9130489..9130494	TCAGTC
promoter_motif	INR/DMp2	9159879..9159884	TCAGTC
promoter_motif	INR/DMp2	9190660..9190665	TCAGTC
promoter_motif	INR/DMp2	9195371..9195376	TCAGTC
promoter_motif	INR/DMp2	9198347..9198352	TCAGTC
promoter_motif	INR/DMp2	9246006..9246011	TCAGTC
promoter_motif	INR/DMp2	9291840..9291845	TCAGTT
promoter_motif	INR/DMp2	9371103..9371108	TCAGTC
promoter_motif	INR/DMp2	9524301..9524306	TCAGTC
promoter_motif	INR/DMp2	9526554..9526559	TCAGTC
promoter_motif	INR/DMp2	963205..963210	TCAGTT
promoter_motif	INR/DMp2	9653425..9653430	TCAGTC
promoter_motif	INR/DMp2	9797517..9797522	TCAGTT
promoter_motif	INR/DMp2	9797521..9797526	TCAGTC
promoter_motif	INR/DMp2	9851678..9851683	TCAGTC
promoter_motif	INR/DMp2	9854950..9854955	TCAGTT
promoter_motif	INR/DMp2	9882668..9882673	TCAGTT
promoter_motif	INR/DMp2	9882675..9882680	TCAGTT
promoter_motif	INR/DMp2	9915244..9915249	TCAGTT
promoter_motif	INR/DMp2	9916494..9916499	TCAGTT
promoter_motif	INR/DMp2	9923810..9923815	TCAGTC
promoter_motif	INR1/DMp3	10483173..10483179	TCATTCG
promoter_motif	INR1/DMp3	11972589..11972595	TCATTCG
promoter_motif	INR1/DMp3	1426284..1426290	TCATTCG
promoter_motif	INR1/DMp3	15037920..15037926	TCATTCG
promoter_motif	INR1/DMp3	19599834..19599840	TCATTCG
promoter_motif	INR1/DMp3	19759712..19759718	TCATTCG
promoter_motif	INR1/DMp3	20144722..20144728	TCATTCG
promoter_motif	INR1/DMp3	20167277..20167283	TCATTCG
promoter_motif	INR1/DMp3	20643189..20643195	TCATTCG
promoter_motif	INR1/DMp3	21855451..21855457	TCATTCG
promoter_motif	INR1/DMp3	22281855..22281861	TCATTCG
promoter_motif	INR1/DMp3	22447077..22447083	TCATTCG
promoter_motif	INR1/DMp3	23194850..23194856	TCATTCG
promoter_motif	INR1/DMp3	24177955..24177961	TCATTCG
promoter_motif	INR1/DMp3	2528592..2528598	TCATTCG
promoter_motif	INR1/DMp3	25632969..25632975	TCATTCG
promoter_motif	INR1/DMp3	26426010..26426016	TCATTCG
promoter_motif	INR1/DMp3	26516364..26516370	TCATTCG
promoter_motif	INR1/DMp3	26815726..26815732	TCATTCG
promoter_motif	INR1/DMp3	2690044..2690050	TCATTCG
promoter_motif	INR1/DMp3	27505598..27505604	TCATTCG
promoter_motif	INR1/DMp3	3919851..3919857	TCATTCG
promoter_motif	INR1/DMp3	3931051..3931057	TCATTCG
promoter_motif	INR1/DMp3	3931070..3931076	TCATTCG
promoter_motif	INR1/DMp3	5089481..5089487	TCATTCG
promoter_motif	INR1/DMp3	5518907..5518913	TCATTCG
promoter_motif	INR1/DMp3	6048428..6048434	TCATTCG
promoter_motif	INR1/DMp3	6587014..6587020	TCATTCG
promoter_motif	INR1/DMp3	72745..72751	TCATTCG
promoter_motif	INR1/DMp3	7712883..7712889	TCATTCG
promoter_motif	INR1/DMp3	8530800..8530806	TCATTCG
promoter_motif	INR1/DMp3	8642747..8642753	TCATTCG
promoter_motif	INR1/DMp3	8883484..8883490	TCATTCG
promoter_motif	INR1/DMp3	9246010..9246016	TCATTCG
promoter_motif	INR1/DMp3	9526294..9526300	TCATTCG
promoter_motif	DPE/DMp4	10402970..10402977	TCGGTTGG
promoter_motif	DPE/DMp4	1058290..1058297	TCGGTTCT
promoter_motif	DPE/DMp4	10725926..10725933	GCGGTTGG
promoter_motif	DPE/DMp4	10902895..10902902	TCGGTTCG
promoter_motif	DPE/DMp4	1090691..1090698	GCGGTTCG
promoter_motif	DPE/DMp4	11034456..11034463	TCGGTTGG
promoter_motif	DPE/DMp4	12193993..12194000	GCGGTTGT
promoter_motif	DPE/DMp4	1229815..1229822	TCGGTTGT
promoter_motif	DPE/DMp4	12321109..12321116	TCGGTTGT
promoter_motif	DPE/DMp4	13251523..13251530	GCGGTTGT
promoter_motif	DPE/DMp4	1450209..1450216	GCGGTTCG
promoter_motif	DPE/DMp4	15286835..15286842	GCGGTTGT
promoter_motif	DPE/DMp4	16566044..16566051	GCGGTTCG
promoter_motif	DPE/DMp4	17024933..17024940	GCGGTTGT
promoter_motif	DPE/DMp4	17912089..17912096	GCGGTTCG
promoter_motif	DPE/DMp4	1800939..1800946	GCGGTTGT
promoter_motif	DPE/DMp4	18216476..18216483	TCGGTTGT
promoter_motif	DPE/DMp4	18322966..18322973	TCGGTTGT
promoter_motif	DPE/DMp4	1936708..1936715	GCGGTTCT
promoter_motif	DPE/DMp4	19764454..19764461	TCGGTTGT
promoter_motif	DPE/DMp4	19768788..19768795	GCGGTTGT
promoter_motif	DPE/DMp4	20185809..20185816	GCGGTTGG
promoter_motif	DPE/DMp4	20403139..20403146	TCGGTTGT
promoter_motif	DPE/DMp4	21612911..21612918	GCGGTTCT
promoter_motif	DPE/DMp4	2231585..2231592	GCGGTTGG
promoter_motif	DPE/DMp4	23750941..23750948	GCGGTTCT
promoter_motif	DPE/DMp4	26516391..26516398	GCGGTTCT
promoter_motif	DPE/DMp4	3045403..3045410	GCGGTTCT
promoter_motif	DPE/DMp4	3374813..3374820	TCGGTTCT
promoter_motif	DPE/DMp4	5328267..5328274	TCGGTTGT
promoter_motif	DPE/DMp4	5951351..5951358	GCGGTTCG
promoter_motif	DPE/DMp4	7040199..7040206	TCGGTTCT
promoter_motif	DPE/DMp4	8480324..8480331	GCGGTTCG
promoter_motif	DPE/DMp4	8515057..8515064	TCGGTTGT
promoter_motif	DPE/DMp4	9526334..9526341	TCGGTTCT
promoter_motif	DPE/DMp4	9531146..9531153	TCGGTTCG
promoter_motif	DPE/DMp4	9809051..9809058	GCGGTTCG
promoter_motif	DPE1/DMp5	11142225..11142231	CGGACGT
promoter_motif	DPE1/DMp5	11491934..11491940	CGGACGT
promoter_motif	DPE1/DMp5	11679269..11679275	CGGACGT
promoter_motif	DPE1/DMp5	1193992..1193998	CGGACGT
promoter_motif	DPE1/DMp5	12908140..12908146	CGGACGT
promoter_motif	DPE1/DMp5	15006409..15006415	CGGACGT
promoter_motif	DPE1/DMp5	18159839..18159845	CGGACGT
promoter_motif	DPE1/DMp5	18380286..18380292	CGGACGT
promoter_motif	DPE1/DMp5	19644922..19644928	CGGACGT
promoter_motif	DPE1/DMp5	20538532..20538538	CGGACGT
promoter_motif	DPE1/DMp5	20545806..20545812	CGGACGT
promoter_motif	DPE1/DMp5	21156892..21156898	CGGACGT
promoter_motif	DPE1/DMp5	23511715..23511721	CGGACGT
promoter_motif	DPE1/DMp5	26934878..26934884	CGGACGT
promoter_motif	DPE1/DMp5	5996175..5996181	CGGACGT
promoter_motif	DPE1/DMp5	7513820..7513826	CGGACGT
promoter_motif	DPE1/DMp5	791199..791205	CGGACGT
promoter_motif	DPE1/DMp5	7920626..7920632	CGGACGT
promoter_motif	DPE1/DMp5	8267184..8267190	CGGACGT
promoter_motif	DPE1/DMp5	9086108..9086114	CGGACGT
promoter_motif	DPE1/DMp5	9240970..9240976	CGGACGT
promoter_motif	DMv1	10451426..10451432	CAGCCCT
promoter_motif	DMv1	10567281..10567287	CAGCCCT
promoter_motif	DMv1	11091277..11091283	CAACCCT
promoter_motif	DMv1	11100942..11100948	CAACCCT
promoter_motif	DMv1	12560396..12560402	CAGCCCT
promoter_motif	DMv1	12975397..12975403	CAACCCT
promoter_motif	DMv1	13510806..13510812	CAGCCCT
promoter_motif	DMv1	13559304..13559310	CAGCCCT
promoter_motif	DMv1	13620800..13620806	CAACCCT
promoter_motif	DMv1	14052075..14052081	CAACCCT
promoter_motif	DMv1	14489294..14489300	CAGCCCT
promoter_motif	DMv1	14988049..14988055	CAGCCCT
promoter_motif	DMv1	15673001..15673007	CAACCCT
promoter_motif	DMv1	15690137..15690143	CAACCCT
promoter_motif	DMv1	1605067..1605073	CAGCCCT
promoter_motif	DMv1	16153745..16153751	CAGCCCT
promoter_motif	DMv1	163396..163402	CAACCCT
promoter_motif	DMv1	16405798..16405804	CAGCCCT
promoter_motif	DMv1	16927482..16927488	CAACCCT
promoter_motif	DMv1	17648419..17648425	CAGCCCT
promoter_motif	DMv1	17853421..17853427	CAGCCCT
promoter_motif	DMv1	1802550..1802556	CAGCCCT
promoter_motif	DMv1	18576297..18576303	CAACCCT
promoter_motif	DMv1	19716825..19716831	CAGCCCT
promoter_motif	DMv1	19821376..19821382	CAGCCCT
promoter_motif	DMv1	19873734..19873740	CAGCCCT
promoter_motif	DMv1	20014597..20014603	CAACCCT
promoter_motif	DMv1	20052665..20052671	CAACCCT
promoter_motif	DMv1	20408614..20408620	CAACCCT
promoter_motif	DMv1	20757722..20757728	CAACCCT
promoter_motif	DMv1	20770704..20770710	CAGCCCT
promoter_motif	DMv1	20880366..20880372	CAACCCT
promoter_motif	DMv1	20881907..20881913	CAGCCCT
promoter_motif	DMv1	21070885..21070891	CAACCCT
promoter_motif	DMv1	21308554..21308560	CAACCCT
promoter_motif	DMv1	226196..226202	CAGCCCT
promoter_motif	DMv1	22692430..22692436	CAGCCCT
promoter_motif	DMv1	22738624..22738630	CAGCCCT
promoter_motif	DMv1	22771196..22771202	CAACCCT
promoter_motif	DMv1	2282871..2282877	CAGCCCT
promoter_motif	DMv1	2472548..2472554	CAACCCT
promoter_motif	DMv1	24938767..24938773	CAGCCCT
promoter_motif	DMv1	25045887..25045893	CAGCCCT
promoter_motif	DMv1	2515926..2515932	CAGCCCT
promoter_motif	DMv1	25315019..25315025	CAGCCCT
promoter_motif	DMv1	25315169..25315175	CAGCCCT
promoter_motif	DMv1	25848002..25848008	CAGCCCT
promoter_motif	DMv1	25869040..25869046	CAGCCCT
promoter_motif	DMv1	263065..263071	CAACCCT
promoter_motif	DMv1	26426044..26426050	CAGCCCT
promoter_motif	DMv1	26521221..26521227	CAGCCCT
promoter_motif	DMv1	26879679..26879685	CAGCCCT
promoter_motif	DMv1	27046401..27046407	CAGCCCT
promoter_motif	DMv1	27078355..27078361	CAACCCT
promoter_motif	DMv1	2976674..2976680	CAGCCCT
promoter_motif	DMv1	3635746..3635752	CAACCCT
promoter_motif	DMv1	3733091..3733097	CAACCCT
promoter_motif	DMv1	4142244..4142250	CAGCCCT
promoter_motif	DMv1	467667..467673	CAGCCCT
promoter_motif	DMv1	5086307..5086313	CAACCCT
promoter_motif	DMv1	5086344..5086350	CAACCCT
promoter_motif	DMv1	5987051..5987057	CAGCCCT
promoter_motif	DMv1	6241789..6241795	CAGCCCT
promoter_motif	DMv1	736237..736243	CAGCCCT
promoter_motif	DMv1	7404534..7404540	CAACCCT
promoter_motif	DMv1	7449057..7449063	CAACCCT
promoter_motif	DMv1	7708283..7708289	CAGCCCT
promoter_motif	DMv1	7836478..7836484	CAGCCCT
promoter_motif	DMv1	8149196..8149202	CAGCCCT
promoter_motif	DMv1	8149224..8149230	CAACCCT
promoter_motif	DMv1	8202880..8202886	CAGCCCT
promoter_motif	DMv1	8453594..8453600	CAGCCCT
promoter_motif	DMv1	9006384..9006390	CAACCCT
promoter_motif	DMv1	9086031..9086037	CAACCCT
promoter_motif	DMv1	9207784..9207790	CAACCCT
promoter_motif	DMv2	11068362..11068369	TGGTAACA
promoter_motif	DMv2	11156448..11156455	TGGCAACG
promoter_motif	DMv2	11924921..11924928	TGGCAACG
promoter_motif	DMv2	12409386..12409393	TGGCAACG
promoter_motif	DMv2	12865940..12865947	TGGTAACA
promoter_motif	DMv2	13444517..13444524	TGGCAACG
promoter_motif	DMv2	17203119..17203126	TGGTAACA
promoter_motif	DMv2	17906162..17906169	TGGCAACA
promoter_motif	DMv2	19978009..19978016	TGGCAACG
promoter_motif	DMv2	20480544..20480551	TGGCAACG
promoter_motif	DMv2	2053421..2053428	TGGCAACA
promoter_motif	DMv2	20702772..20702779	TGGCAACG
promoter_motif	DMv2	24521948..24521955	TGGTAACA
promoter_motif	DMv2	25571057..25571064	TGGCAACG
promoter_motif	DMv2	27436751..27436758	TGGCAACG
promoter_motif	DMv2	2980911..2980918	TGGCAACG
promoter_motif	DMv2	3825747..3825754	TGGTAACA
promoter_motif	DMv2	4188276..4188283	TGGTAACA
promoter_motif	DMv2	4388320..4388327	TGGCAACG
promoter_motif	DMv2	4389840..4389847	TGGCAACG
promoter_motif	DMv2	5466055..5466062	TGGCAACA
promoter_motif	DMv2	5505656..5505663	TGGCAACA
promoter_motif	DMv2	8453562..8453569	TGGCAACA
promoter_motif	DMv2	8456378..8456385	TGGCAACG
promoter_motif	DMv3	10549992..10549999	CACCACTA
promoter_motif	DMv3	10724086..10724093	CATCTCTA
promoter_motif	DMv3	11034907..11034914	CACCACTA
promoter_motif	DMv3	11176945..11176952	CATCACTA
promoter_motif	DMv3	11618305..11618312	CATCTCTA
promoter_motif	DMv3	11798618..11798625	CATCTCTA
promoter_motif	DMv3	1187792..1187799	CACCTCTA
promoter_motif	DMv3	1200331..1200338	CACCCCTA
promoter_motif	DMv3	12295828..12295835	CATCTCTA
promoter_motif	DMv3	12828062..12828069	CACCTCTA
promoter_motif	DMv3	12828077..12828084	CATCCCTA
promoter_motif	DMv3	1300336..1300343	CATCACTA
promoter_motif	DMv3	13634937..13634944	CACCTCTA
promoter_motif	DMv3	1376351..1376358	CATCACTA
promoter_motif	DMv3	14049459..14049466	CATCCCTA
promoter_motif	DMv3	14081180..14081187	CATCACTA
promoter_motif	DMv3	1438830..1438837	CATCCCTA
promoter_motif	DMv3	1449844..1449851	CATCGCTA
promoter_motif	DMv3	145409..145416	CACCTCTA
promoter_motif	DMv3	14572099..14572106	CACCTCTA
promoter_motif	DMv3	14584593..14584600	CATCACTA
promoter_motif	DMv3	1480860..1480867	CATCTCTA
promoter_motif	DMv3	14849819..14849826	CATCTCTA
promoter_motif	DMv3	1495040..1495047	CATCCCTA
promoter_motif	DMv3	14982941..14982948	CACCTCTA
promoter_motif	DMv3	15883474..15883481	CATCACTA
promoter_motif	DMv3	16937131..16937138	CATCTCTA
promoter_motif	DMv3	18465078..18465085	CATCTCTA
promoter_motif	DMv3	18983572..18983579	CATCACTA
promoter_motif	DMv3	19181776..19181783	CATCACTA
promoter_motif	DMv3	19644963..19644970	CATCCCTA
promoter_motif	DMv3	19753346..19753353	CATCTCTA
promoter_motif	DMv3	19753363..19753370	CACCGCTA
promoter_motif	DMv3	19784106..19784113	CATCTCTA
promoter_motif	DMv3	19812378..19812385	CATCTCTA
promoter_motif	DMv3	19987196..19987203	CACCACTA
promoter_motif	DMv3	20144136..20144143	CACCACTA
promoter_motif	DMv3	20630989..20630996	CACCACTA
promoter_motif	DMv3	20639736..20639743	CACCTCTA
promoter_motif	DMv3	20642725..20642732	CACCTCTA
promoter_motif	DMv3	20743560..20743567	CATCTCTA
promoter_motif	DMv3	216091..216098	CACCTCTA
promoter_motif	DMv3	2176636..2176643	CATCGCTA
promoter_motif	DMv3	21885232..21885239	CATCTCTA
promoter_motif	DMv3	24166053..24166060	CATCCCTA
promoter_motif	DMv3	24713798..24713805	CATCACTA
promoter_motif	DMv3	24864876..24864883	CATCGCTA
promoter_motif	DMv3	25049129..25049136	CACCGCTA
promoter_motif	DMv3	25054901..25054908	CATCCCTA
promoter_motif	DMv3	25501378..25501385	CATCTCTA
promoter_motif	DMv3	25550645..25550652	CATCCCTA
promoter_motif	DMv3	25632953..25632960	CATCTCTA
promoter_motif	DMv3	25695105..25695112	CACCACTA
promoter_motif	DMv3	2585181..2585188	CATCCCTA
promoter_motif	DMv3	2585201..2585208	CATCTCTA
promoter_motif	DMv3	27221391..27221398	CACCACTA
promoter_motif	DMv3	27564172..27564179	CATCTCTA
promoter_motif	DMv3	27811491..27811498	CATCTCTA
promoter_motif	DMv3	2892848..2892855	CATCTCTA
promoter_motif	DMv3	2949892..2949899	CATCGCTA
promoter_motif	DMv3	3733351..3733358	CATCACTA
promoter_motif	DMv3	4059268..4059275	CATCTCTA
promoter_motif	DMv3	4138947..4138954	CACCCCTA
promoter_motif	DMv3	4476502..4476509	CATCTCTA
promoter_motif	DMv3	4810012..4810019	CATCACTA
promoter_motif	DMv3	5065978..5065985	CATCACTA
promoter_motif	DMv3	5330382..5330389	CATCACTA
promoter_motif	DMv3	5412668..5412675	CATCCCTA
promoter_motif	DMv3	5416716..5416723	CATCACTA
promoter_motif	DMv3	5463326..5463333	CACCACTA
promoter_motif	DMv3	5566633..5566640	CATCCCTA
promoter_motif	DMv3	5573232..5573239	CATCTCTA
promoter_motif	DMv3	5585329..5585336	CATCTCTA
promoter_motif	DMv3	5603810..5603817	CATCGCTA
promoter_motif	DMv3	5811791..5811798	CACCTCTA
promoter_motif	DMv3	5969876..5969883	CACCACTA
promoter_motif	DMv3	6609848..6609855	CATCACTA
promoter_motif	DMv3	6610097..6610104	CACCACTA
promoter_motif	DMv3	6614246..6614253	CATCTCTA
promoter_motif	DMv3	7233633..7233640	CATCGCTA
promoter_motif	DMv3	7235759..7235766	CATCCCTA
promoter_motif	DMv3	7575180..7575187	CATCCCTA
promoter_motif	DMv3	7784286..7784293	CATCGCTA
promoter_motif	DMv3	7836160..7836167	CACCACTA
promoter_motif	DMv3	8176353..8176360	CATCCCTA
promoter_motif	DMv3	8291026..8291033	CATCCCTA
promoter_motif	DMv3	8453764..8453771	CACCCCTA
promoter_motif	DMv3	8787348..8787355	CATCTCTA
promoter_motif	DMv3	8787451..8787458	CATCCCTA
promoter_motif	DMv3	8787470..8787477	CACCACTA
promoter_motif	DMv4	10112601..10112608	GGTCACAC
promoter_motif	DMv4	10134299..10134306	GGTCACAC
promoter_motif	DMv4	10134812..10134819	GGTCACAC
promoter_motif	DMv4	1043160..1043167	GGTCACAC
promoter_motif	DMv4	10523053..10523060	GGTCACAC
promoter_motif	DMv4	11113739..11113746	GGTCACAC
promoter_motif	DMv4	1123230..1123237	GGTCACAC
promoter_motif	DMv4	1180463..1180470	GGTCACAC
promoter_motif	DMv4	11876534..11876541	GGTCACAC
promoter_motif	DMv4	1194006..1194013	GGTCACAC
promoter_motif	DMv4	12279536..12279543	GGTCACAC
promoter_motif	DMv4	12822158..12822165	GGTCACAC
promoter_motif	DMv4	13496999..13497006	GGTCACAC
promoter_motif	DMv4	14009182..14009189	GGTCACAC
promoter_motif	DMv4	14025295..14025302	GGTCACAC
promoter_motif	DMv4	14081255..14081262	GGTCACAC
promoter_motif	DMv4	1417483..1417490	GGTCACAC
promoter_motif	DMv4	14192372..14192379	GGTCACAC
promoter_motif	DMv4	14489249..14489256	GGTCACAC
promoter_motif	DMv4	14489461..14489468	GGTCACAC
promoter_motif	DMv4	14920617..14920624	GGTCACAC
promoter_motif	DMv4	15703485..15703492	GGTCACAC
promoter_motif	DMv4	15705430..15705437	GGTCACAC
promoter_motif	DMv4	15730585..15730592	GGTCACAC
promoter_motif	DMv4	15730873..15730880	GGTCACAC
promoter_motif	DMv4	15744245..15744252	GGCCACAC
promoter_motif	DMv4	16386560..16386567	GGTCACAC
promoter_motif	DMv4	16411527..16411534	GGTCACAC
promoter_motif	DMv4	16414071..16414078	GGCCACAC
promoter_motif	DMv4	16447678..16447685	GGTCACAC
promoter_motif	DMv4	16641906..16641913	GGTCACAC
promoter_motif	DMv4	16649942..16649949	GGTCACAC
promoter_motif	DMv4	16658512..16658519	GGTCACAC
promoter_motif	DMv4	16927934..16927941	GGTCACAC
promoter_motif	DMv4	17488658..17488665	GGTCACAC
promoter_motif	DMv4	18246773..18246780	GGTCACAC
promoter_motif	DMv4	18287751..18287758	GGTCACAC
promoter_motif	DMv4	18288175..18288182	GGCCACAC
promoter_motif	DMv4	18408939..18408946	GGTCACAC
promoter_motif	DMv4	18571298..18571305	GGTCACAC
promoter_motif	DMv4	18571363..18571370	GGTCACAC
promoter_motif	DMv4	18953712..18953719	GGCCACAC
promoter_motif	DMv4	19182287..19182294	GGTCACAC
promoter_motif	DMv4	19750123..19750130	GGTCACAC
promoter_motif	DMv4	19754962..19754969	GGTCACAC
promoter_motif	DMv4	19759634..19759641	GGTCACAC
promoter_motif	DMv4	19857545..19857552	GGCCACAC
promoter_motif	DMv4	19931480..19931487	GGTCACAC
promoter_motif	DMv4	20174911..20174918	GGCCACAC
promoter_motif	DMv4	20185847..20185854	GGTCACAC
promoter_motif	DMv4	20190511..20190518	GGCCACAC
promoter_motif	DMv4	20451287..20451294	GGTCACAC
promoter_motif	DMv4	20677321..20677328	GGTCACAC
promoter_motif	DMv4	20859174..20859181	GGTCACAC
promoter_motif	DMv4	20870858..20870865	GGTCACAC
promoter_motif	DMv4	20896838..20896845	GGCCACAC
promoter_motif	DMv4	21088225..21088232	GGTCACAC
promoter_motif	DMv4	21091438..21091445	GGTCACAC
promoter_motif	DMv4	21707704..21707711	GGTCACAC
promoter_motif	DMv4	2171852..2171859	GGTCACAC
promoter_motif	DMv4	22937983..22937990	GGTCACAC
promoter_motif	DMv4	23746790..23746797	GGTCACAC
promoter_motif	DMv4	2472626..2472633	GGTCACAC
promoter_motif	DMv4	2485800..2485807	GGTCACAC
promoter_motif	DMv4	25314990..25314997	GGTCACAC
promoter_motif	DMv4	255053..255060	GGTCACAC
promoter_motif	DMv4	25625067..25625074	GGTCACAC
promoter_motif	DMv4	25661680..25661687	GGTCACAC
promoter_motif	DMv4	25683206..25683213	GGTCACAC
promoter_motif	DMv4	25687186..25687193	GGTCACAC
promoter_motif	DMv4	25862557..25862564	GGTCACAC
promoter_motif	DMv4	25872627..25872634	GGTCACAC
promoter_motif	DMv4	26388899..26388906	GGCCACAC
promoter_motif	DMv4	26714784..26714791	GGCCACAC
promoter_motif	DMv4	27039144..27039151	GGTCACAC
promoter_motif	DMv4	27406393..27406400	GGTCACAC
promoter_motif	DMv4	27443706..27443713	GGTCACAC
promoter_motif	DMv4	27571747..27571754	GGTCACAC
promoter_motif	DMv4	27597573..27597580	GGTCACAC
promoter_motif	DMv4	2907902..2907909	GGTCACAC
promoter_motif	DMv4	310743..310750	GGTCACAC
promoter_motif	DMv4	3299498..3299505	GGTCACAC
promoter_motif	DMv4	3952327..3952334	GGCCACAC
promoter_motif	DMv4	4095604..4095611	GGTCACAC
promoter_motif	DMv4	4169230..4169237	GGTCACAC
promoter_motif	DMv4	4170136..4170143	GGTCACAC
promoter_motif	DMv4	4845727..4845734	GGTCACAC
promoter_motif	DMv4	4865174..4865181	GGTCACAC
promoter_motif	DMv4	4865508..4865515	GGTCACAC
promoter_motif	DMv4	4876559..4876566	GGCCACAC
promoter_motif	DMv4	5063414..5063421	GGTCACAC
promoter_motif	DMv4	5377510..5377517	GGCCACAC
promoter_motif	DMv4	5377759..5377766	GGCCACAC
promoter_motif	DMv4	5385502..5385509	GGCCACAC
promoter_motif	DMv4	5417021..5417028	GGTCACAC
promoter_motif	DMv4	5617199..5617206	GGCCACAC
promoter_motif	DMv4	574774..574781	GGCCACAC
promoter_motif	DMv4	601320..601327	GGTCACAC
promoter_motif	DMv4	6087846..6087853	GGTCACAC
promoter_motif	DMv4	6610116..6610123	GGTCACAC
promoter_motif	DMv4	6680147..6680154	GGCCACAC
promoter_motif	DMv4	6698116..6698123	GGTCACAC
promoter_motif	DMv4	7069697..7069704	GGTCACAC
promoter_motif	DMv4	7454480..7454487	GGTCACAC
promoter_motif	DMv4	7476429..7476436	GGTCACAC
promoter_motif	DMv4	7476694..7476701	GGTCACAC
promoter_motif	DMv4	7567520..7567527	GGTCACAC
promoter_motif	DMv4	7590173..7590180	GGCCACAC
promoter_motif	DMv4	7708513..7708520	GGTCACAC
promoter_motif	DMv4	8254999..8255006	GGTCACAC
promoter_motif	DMv4	8257060..8257067	GGTCACAC
promoter_motif	DMv4	8530813..8530820	GGTCACAC
promoter_motif	DMv4	8837365..8837372	GGTCACAC
promoter_motif	DMv4	8856646..8856653	GGTCACAC
promoter_motif	DMv4	8877992..8877999	GGTCACAC
promoter_motif	DMv4	9097727..9097734	GGTCACAC
promoter_motif	DMv4	9207498..9207505	GGTCACAC
promoter_motif	DMv4	9207824..9207831	GGTCACAC
promoter_motif	DMv4	9214432..9214439	GGTCACAC
promoter_motif	DMv4	9260682..9260689	GGTCACAC
promoter_motif	DMv4	9502392..9502399	GGTCACAC
promoter_motif	DMv4	953825..953832	GGCCACAC
promoter_motif	DMv4	9948374..9948381	GGTCACAC
promoter_motif	DMv5	10134324..10134331	TGGTATTT
promoter_motif	DMv5	11094360..11094367	TGGTATTT
promoter_motif	DMv5	11113714..11113721	TGGTATTT
promoter_motif	DMv5	1180798..1180805	TGGTATTT
promoter_motif	DMv5	1183946..1183953	TGGTATTT
promoter_motif	DMv5	1194061..1194068	TGGTATTT
promoter_motif	DMv5	12905928..12905935	TGGTATTT
promoter_motif	DMv5	13431791..13431798	TGGTATTT
promoter_motif	DMv5	13431813..13431820	TGGTATTT
promoter_motif	DMv5	13792146..13792153	TGGTATTT
promoter_motif	DMv5	1394640..1394647	TGGTATTT
promoter_motif	DMv5	14485062..14485069	TGGTATTT
promoter_motif	DMv5	1462937..1462944	TGGTATTT
promoter_motif	DMv5	14732279..14732286	TGGTATTT
promoter_motif	DMv5	14857205..14857212	TGGTATTT
promoter_motif	DMv5	14920704..14920711	TGGTATTT
promoter_motif	DMv5	1559221..1559228	TGGTATTT
promoter_motif	DMv5	15705383..15705390	TGGTATTT
promoter_motif	DMv5	1584705..1584712	TGGTATTT
promoter_motif	DMv5	16385874..16385881	TGGTATTT
promoter_motif	DMv5	16414095..16414102	TGGTATTT
promoter_motif	DMv5	18193200..18193207	TGGTATTT
promoter_motif	DMv5	18287803..18287810	TGGTATTT
promoter_motif	DMv5	19184476..19184483	TGGTATTT
promoter_motif	DMv5	19184498..19184505	TGGTATTT
promoter_motif	DMv5	19715830..19715837	TGGTATTT
promoter_motif	DMv5	19880175..19880182	TGGTATTT
promoter_motif	DMv5	20677302..20677309	TGGTATTT
promoter_motif	DMv5	20848968..20848975	TGGTATTT
promoter_motif	DMv5	20891334..20891341	TGGTATTT
promoter_motif	DMv5	20891504..20891511	TGGTATTT
promoter_motif	DMv5	23117956..23117963	TGGTATTT
promoter_motif	DMv5	23408515..23408522	TGGTATTT
promoter_motif	DMv5	23773753..23773760	TGGTATTT
promoter_motif	DMv5	23773776..23773783	TGGTATTT
promoter_motif	DMv5	23774366..23774373	TGGTATTT
promoter_motif	DMv5	24425016..24425023	TGGTATTT
promoter_motif	DMv5	25550723..25550730	TGGTATTT
promoter_motif	DMv5	25759009..25759016	TGGTATTT
promoter_motif	DMv5	27045388..27045395	TGGTATTT
promoter_motif	DMv5	27421986..27421993	TGGTATTT
promoter_motif	DMv5	27638003..27638010	TGGTATTT
promoter_motif	DMv5	27877730..27877737	TGGTATTT
promoter_motif	DMv5	27877773..27877780	TGGTATTT
promoter_motif	DMv5	4841115..4841122	TGGTATTT
promoter_motif	DMv5	4841143..4841150	TGGTATTT
promoter_motif	DMv5	4865486..4865493	TGGTATTT
promoter_motif	DMv5	5635087..5635094	TGGTATTT
promoter_motif	DMv5	574800..574807	TGGTATTT
promoter_motif	DMv5	6576977..6576984	TGGTATTT
promoter_motif	DMv5	6680197..6680204	TGGTATTT
promoter_motif	DMv5	7042089..7042096	TGGTATTT
promoter_motif	DMv5	7289305..7289312	TGGTATTT
promoter_motif	DMv5	7503863..7503870	TGGTATTT
promoter_motif	DMv5	7590221..7590228	TGGTATTT
promoter_motif	DMv5	8523502..8523509	TGGTATTT
promoter_motif	DMv5	953800..953807	TGGTATTT
promoter_motif	GAGA/NDM1	10435289..10435295	GAGAGCG
promoter_motif	GAGA/NDM1	10903009..10903015	GAGAGCG
promoter_motif	GAGA/NDM1	11112613..11112619	GAGAGCG
promoter_motif	GAGA/NDM1	11112631..11112637	GAGAGCG
promoter_motif	GAGA/NDM1	11192579..11192585	GAGAGCG
promoter_motif	GAGA/NDM1	11660737..11660743	GAGAGCG
promoter_motif	GAGA/NDM1	11731877..11731883	GAGAGCG
promoter_motif	GAGA/NDM1	11734037..11734043	GAGAGCG
promoter_motif	GAGA/NDM1	11734069..11734075	GAGAGCG
promoter_motif	GAGA/NDM1	11746552..11746558	GAGAGCG
promoter_motif	GAGA/NDM1	11746562..11746568	GAGAGCG
promoter_motif	GAGA/NDM1	1175790..1175796	GAGAGCG
promoter_motif	GAGA/NDM1	12106556..12106562	GAGAGCG
promoter_motif	GAGA/NDM1	12879652..12879658	GAGAGCG
promoter_motif	GAGA/NDM1	13508347..13508353	GAGAGCG
promoter_motif	GAGA/NDM1	1353230..1353236	GAGAGCG
promoter_motif	GAGA/NDM1	1389424..1389430	GAGAGCG
promoter_motif	GAGA/NDM1	14222722..14222728	GAGAGCG
promoter_motif	GAGA/NDM1	14989820..14989826	GAGAGCG
promoter_motif	GAGA/NDM1	15152013..15152019	GAGAGCG
promoter_motif	GAGA/NDM1	15152034..15152040	GAGAGCG
promoter_motif	GAGA/NDM1	1522384..1522390	GAGAGCG
promoter_motif	GAGA/NDM1	1522392..1522398	GAGAGCG
promoter_motif	GAGA/NDM1	15458545..15458551	GAGAGCG
promoter_motif	GAGA/NDM1	16118884..16118890	GAGAGCG
promoter_motif	GAGA/NDM1	16211611..16211617	GAGAGCG
promoter_motif	GAGA/NDM1	16233651..16233657	GAGAGCG
promoter_motif	GAGA/NDM1	16565739..16565745	GAGAGCG
promoter_motif	GAGA/NDM1	16571165..16571171	GAGAGCG
promoter_motif	GAGA/NDM1	16783347..16783353	GAGAGCG
promoter_motif	GAGA/NDM1	17006398..17006404	GAGAGCG
promoter_motif	GAGA/NDM1	17030538..17030544	GAGAGCG
promoter_motif	GAGA/NDM1	17227651..17227657	GAGAGCG
promoter_motif	GAGA/NDM1	18314744..18314750	GAGAGCG
promoter_motif	GAGA/NDM1	18314770..18314776	GAGAGCG
promoter_motif	GAGA/NDM1	18838146..18838152	GAGAGCG
promoter_motif	GAGA/NDM1	18883375..18883381	GAGAGCG
promoter_motif	GAGA/NDM1	19065876..19065882	GAGAGCG
promoter_motif	GAGA/NDM1	19106645..19106651	GAGAGCG
promoter_motif	GAGA/NDM1	19140101..19140107	GAGAGCG
promoter_motif	GAGA/NDM1	19140111..19140117	GAGAGCG
promoter_motif	GAGA/NDM1	19768893..19768899	GAGAGCG
promoter_motif	GAGA/NDM1	19781308..19781314	GAGAGCG
promoter_motif	GAGA/NDM1	19788817..19788823	GAGAGCG
promoter_motif	GAGA/NDM1	19818743..19818749	GAGAGCG
promoter_motif	GAGA/NDM1	1983044..1983050	GAGAGCG
promoter_motif	GAGA/NDM1	19967047..19967053	GAGAGCG
promoter_motif	GAGA/NDM1	21034062..21034068	GAGAGCG
promoter_motif	GAGA/NDM1	21343940..21343946	GAGAGCG
promoter_motif	GAGA/NDM1	21343949..21343955	GAGAGCG
promoter_motif	GAGA/NDM1	21343966..21343972	GAGAGCG
promoter_motif	GAGA/NDM1	2140954..2140960	GAGAGCG
promoter_motif	GAGA/NDM1	21867756..21867762	GAGAGCG
promoter_motif	GAGA/NDM1	21867764..21867770	GAGAGCG
promoter_motif	GAGA/NDM1	2199387..2199393	GAGAGCG
promoter_motif	GAGA/NDM1	22087136..22087142	GAGAGCG
promoter_motif	GAGA/NDM1	22088287..22088293	GAGAGCG
promoter_motif	GAGA/NDM1	22562096..22562102	GAGAGCG
promoter_motif	GAGA/NDM1	22806165..22806171	GAGAGCG
promoter_motif	GAGA/NDM1	22806184..22806190	GAGAGCG
promoter_motif	GAGA/NDM1	23462041..23462047	GAGAGCG
promoter_motif	GAGA/NDM1	23462061..23462067	GAGAGCG
promoter_motif	GAGA/NDM1	24152089..24152095	GAGAGCG
promoter_motif	GAGA/NDM1	24698559..24698565	GAGAGCG
promoter_motif	GAGA/NDM1	25241262..25241268	GAGAGCG
promoter_motif	GAGA/NDM1	25444687..25444693	GAGAGCG
promoter_motif	GAGA/NDM1	25508104..25508110	GAGAGCG
promoter_motif	GAGA/NDM1	25608235..25608241	GAGAGCG
promoter_motif	GAGA/NDM1	25608246..25608252	GAGAGCG
promoter_motif	GAGA/NDM1	25644761..25644767	GAGAGCG
promoter_motif	GAGA/NDM1	25720614..25720620	GAGAGCG
promoter_motif	GAGA/NDM1	25733752..25733758	GAGAGCG
promoter_motif	GAGA/NDM1	2617479..2617485	GAGAGCG
promoter_motif	GAGA/NDM1	26279547..26279553	GAGAGCG
promoter_motif	GAGA/NDM1	26653485..26653491	GAGAGCG
promoter_motif	GAGA/NDM1	27231273..27231279	GAGAGCG
promoter_motif	GAGA/NDM1	27587373..27587379	GAGAGCG
promoter_motif	GAGA/NDM1	27631340..27631346	GAGAGCG
promoter_motif	GAGA/NDM1	279115..279121	GAGAGCG
promoter_motif	GAGA/NDM1	2934207..2934213	GAGAGCG
promoter_motif	GAGA/NDM1	2934215..2934221	GAGAGCG
promoter_motif	GAGA/NDM1	3091505..3091511	GAGAGCG
promoter_motif	GAGA/NDM1	3364383..3364389	GAGAGCG
promoter_motif	GAGA/NDM1	4087379..4087385	GAGAGCG
promoter_motif	GAGA/NDM1	5073096..5073102	GAGAGCG
promoter_motif	GAGA/NDM1	5157732..5157738	GAGAGCG
promoter_motif	GAGA/NDM1	5167515..5167521	GAGAGCG
promoter_motif	GAGA/NDM1	5243565..5243571	GAGAGCG
promoter_motif	GAGA/NDM1	5243573..5243579	GAGAGCG
promoter_motif	GAGA/NDM1	5262441..5262447	GAGAGCG
promoter_motif	GAGA/NDM1	5328373..5328379	GAGAGCG
promoter_motif	GAGA/NDM1	5700322..5700328	GAGAGCG
promoter_motif	GAGA/NDM1	5754534..5754540	GAGAGCG
promoter_motif	GAGA/NDM1	5754557..5754563	GAGAGCG
promoter_motif	GAGA/NDM1	5996298..5996304	GAGAGCG
promoter_motif	GAGA/NDM1	6440081..6440087	GAGAGCG
promoter_motif	GAGA/NDM1	6512577..6512583	GAGAGCG
promoter_motif	GAGA/NDM1	6603159..6603165	GAGAGCG
promoter_motif	GAGA/NDM1	7430585..7430591	GAGAGCG
promoter_motif	GAGA/NDM1	7585905..7585911	GAGAGCG
promoter_motif	GAGA/NDM1	7784187..7784193	GAGAGCG
promoter_motif	GAGA/NDM1	8185658..8185664	GAGAGCG
promoter_motif	GAGA/NDM1	8293580..8293586	GAGAGCG
promoter_motif	GAGA/NDM1	8328160..8328166	GAGAGCG
promoter_motif	GAGA/NDM1	8331443..8331449	GAGAGCG
promoter_motif	GAGA/NDM1	8334726..8334732	GAGAGCG
promoter_motif	GAGA/NDM1	8386735..8386741	GAGAGCG
promoter_motif	GAGA/NDM1	8877890..8877896	GAGAGCG
promoter_motif	NDM2	11077775..11077782	CGCTGTCG
promoter_motif	NDM2	11101194..11101201	CGATGTCA
promoter_motif	NDM2	11619459..11619466	CGCTGTCG
promoter_motif	NDM2	12106583..12106590	CGATGCCG
promoter_motif	NDM2	1218645..1218652	CGCTGCCG
promoter_motif	NDM2	12409429..12409436	CGCCGCCA
promoter_motif	NDM2	12807804..12807811	CGCTGCCG
promoter_motif	NDM2	12817633..12817640	CGCTGCCA
promoter_motif	NDM2	13073663..13073670	CGCCGCCG
promoter_motif	NDM2	13251422..13251429	CGACGCCG
promoter_motif	NDM2	13251428..13251435	CGCCGTCG
promoter_motif	NDM2	14061845..14061852	CGCTGCCA
promoter_motif	NDM2	14061865..14061872	CGCTGCCG
promoter_motif	NDM2	14093440..14093447	CGCTGCCA
promoter_motif	NDM2	14093452..14093459	CGCTGCCG
promoter_motif	NDM2	14093465..14093472	CGCTGCCG
promoter_motif	NDM2	14109333..14109340	CGCTGCCA
promoter_motif	NDM2	1417440..1417447	CGCTGTCA
promoter_motif	NDM2	1426940..1426947	CGCTGCCG
promoter_motif	NDM2	14723782..14723789	CGACGCCA
promoter_motif	NDM2	1484801..1484808	CGATGTCA
promoter_motif	NDM2	15334923..15334930	CGACGCCG
promoter_motif	NDM2	15334929..15334936	CGCTGCCG
promoter_motif	NDM2	15334935..15334942	CGCCGTCG
promoter_motif	NDM2	15446931..15446938	CGCTGCCG
promoter_motif	NDM2	15556619..15556626	CGATGTCA
promoter_motif	NDM2	15743628..15743635	CGACGTCG
promoter_motif	NDM2	16118909..16118916	CGACGTCG
promoter_motif	NDM2	16118915..16118922	CGCTGCCG
promoter_motif	NDM2	16338229..16338236	CGCTGCCG
promoter_motif	NDM2	16338240..16338247	CGATGCCG
promoter_motif	NDM2	16461843..16461850	CGATGCCA
promoter_motif	NDM2	1657300..1657307	CGCTGTCG
promoter_motif	NDM2	16783394..16783401	CGACGTCG
promoter_motif	NDM2	16874522..16874529	CGATGCCA
promoter_motif	NDM2	17062944..17062951	CGCTGCCG
promoter_motif	NDM2	17062956..17062963	CGCCGCCG
promoter_motif	NDM2	17062962..17062969	CGCTGCCG
promoter_motif	NDM2	17072948..17072955	CGATGTCA
promoter_motif	NDM2	17072971..17072978	CGCCGCCG
promoter_motif	NDM2	17072974..17072981	CGACGCCG
promoter_motif	NDM2	17696355..17696362	CGCTGCCG
promoter_motif	NDM2	17951946..17951953	CGCCGCCA
promoter_motif	NDM2	18228300..18228307	CGCTGCCG
promoter_motif	NDM2	18228306..18228313	CGACGTCG
promoter_motif	NDM2	18322884..18322891	CGCCGTCG
promoter_motif	NDM2	18322890..18322897	CGCTGTCG
promoter_motif	NDM2	18376326..18376333	CGCCGTCG
promoter_motif	NDM2	18376329..18376336	CGCCGCCG
promoter_motif	NDM2	18512294..18512301	CGCCGCCA
promoter_motif	NDM2	18883315..18883322	CGACGTCG
promoter_motif	NDM2	18883327..18883334	CGCTGCCG
promoter_motif	NDM2	18883333..18883340	CGCTGCCG
promoter_motif	NDM2	18983644..18983651	CGATGCCG
promoter_motif	NDM2	19109670..19109677	CGCCGCCA
promoter_motif	NDM2	1926684..1926691	CGCTGCCG
promoter_motif	NDM2	19537192..19537199	CGATGCCG
promoter_motif	NDM2	19578543..19578550	CGCTGTCA
promoter_motif	NDM2	19774202..19774209	CGACGCCG
promoter_motif	NDM2	19873467..19873474	CGCTGTCA
promoter_motif	NDM2	19974684..19974691	CGCTGCCA
promoter_motif	NDM2	19998290..19998297	CGCCGTCG
promoter_motif	NDM2	19998296..19998303	CGCCGTCG
promoter_motif	NDM2	20350466..20350473	CGCCGTCG
promoter_motif	NDM2	20350472..20350479	CGCCGCCG
promoter_motif	NDM2	20455850..20455857	CGACGTCG
promoter_motif	NDM2	20579578..20579585	CGACGCCG
promoter_motif	NDM2	20594994..20595001	CGACGCCG
promoter_motif	NDM2	20595012..20595019	CGCTGCCA
promoter_motif	NDM2	2060369..2060376	CGCTGCCG
promoter_motif	NDM2	20643130..20643137	CGATGTCA
promoter_motif	NDM2	2074660..2074667	CGATGCCG
promoter_motif	NDM2	2085879..2085886	CGCTGCCG
promoter_motif	NDM2	21010665..21010672	CGACGTCA
promoter_motif	NDM2	21010671..21010678	CGCCGCCG
promoter_motif	NDM2	21010674..21010681	CGCCGTCG
promoter_motif	NDM2	2113544..2113551	CGCTGCCA
promoter_motif	NDM2	2124805..2124812	CGACGCCG
promoter_motif	NDM2	2127479..2127486	CGACGTCA
promoter_motif	NDM2	2130910..2130917	CGCTGCCA
promoter_motif	NDM2	21420172..21420179	CGACGTCA
promoter_motif	NDM2	21420178..21420185	CGCTGCCG
promoter_motif	NDM2	2161025..2161032	CGCTGCCG
promoter_motif	NDM2	21613000..21613007	CGCCGCCG
promoter_motif	NDM2	21836619..21836626	CGATGTCA
promoter_motif	NDM2	21843241..21843248	CGCTGCCG
promoter_motif	NDM2	21847366..21847373	CGCTGCCG
promoter_motif	NDM2	21865964..21865971	CGCCGTCG
promoter_motif	NDM2	21867769..21867776	CGCCGCCG
promoter_motif	NDM2	21867772..21867779	CGCCGCCA
promoter_motif	NDM2	22143997..22144004	CGACGCCG
promoter_motif	NDM2	22144003..22144010	CGCTGTCG
promoter_motif	NDM2	22451425..22451432	CGCCGCCA
promoter_motif	NDM2	22457516..22457523	CGCTGTCA
promoter_motif	NDM2	22539919..22539926	CGCCGCCG
promoter_motif	NDM2	22706939..22706946	CGACGTCA
promoter_motif	NDM2	22706945..22706952	CGACGTCG
promoter_motif	NDM2	22741403..22741410	CGCTGCCG
promoter_motif	NDM2	23099036..23099043	CGATGTCG
promoter_motif	NDM2	23117974..23117981	CGACGTCG
promoter_motif	NDM2	23117980..23117987	CGACGCCG
promoter_motif	NDM2	23117983..23117990	CGCCGCCG
promoter_motif	NDM2	23482583..23482590	CGACGTCG
promoter_motif	NDM2	23852275..23852282	CGCTGCCA
promoter_motif	NDM2	23873213..23873220	CGACGCCG
promoter_motif	NDM2	23972475..23972482	CGCTGTCG
promoter_motif	NDM2	23972499..23972506	CGCTGTCG
promoter_motif	NDM2	24717548..24717555	CGCTGCCG
promoter_motif	NDM2	24846197..24846204	CGCCGTCA
promoter_motif	NDM2	24860504..24860511	CGATGCCA
promoter_motif	NDM2	25444695..25444702	CGCCGCCG
promoter_motif	NDM2	25444709..25444716	CGCCGTCG
promoter_motif	NDM2	25544344..25544351	CGCCGCCG
promoter_motif	NDM2	25821005..25821012	CGATGTCG
promoter_motif	NDM2	25871951..25871958	CGATGCCA
promoter_motif	NDM2	26028764..26028771	CGCTGCCG
promoter_motif	NDM2	26028770..26028777	CGACGCCG
promoter_motif	NDM2	26028776..26028783	CGATGTCG
promoter_motif	NDM2	26028788..26028795	CGCTGCCA
promoter_motif	NDM2	26042158..26042165	CGATGCCG
promoter_motif	NDM2	26103573..26103580	CGCTGCCA
promoter_motif	NDM2	26103592..26103599	CGACGCCG
promoter_motif	NDM2	26103598..26103605	CGCTGCCG
promoter_motif	NDM2	26358259..26358266	CGACGCCG
promoter_motif	NDM2	26413079..26413086	CGCTGCCA
promoter_motif	NDM2	26706668..26706675	CGACGTCG
promoter_motif	NDM2	27324893..27324900	CGACGCCG
promoter_motif	NDM2	27441999..27442006	CGCTGCCA
promoter_motif	NDM2	27550650..27550657	CGCTGCCA
promoter_motif	NDM2	27550656..27550663	CGACGCCG
promoter_motif	NDM2	27587367..27587374	CGCCGTCG
promoter_motif	NDM2	2942489..2942496	CGCTGCCA
promoter_motif	NDM2	3712504..3712511	CGCCGTCG
promoter_motif	NDM2	4131034..4131041	CGCTGCCA
promoter_motif	NDM2	4166771..4166778	CGATGTCG
promoter_motif	NDM2	4388367..4388374	CGATGTCA
promoter_motif	NDM2	4479781..4479788	CGATGCCA
promoter_motif	NDM2	4544857..4544864	CGATGTCG
promoter_motif	NDM2	4544863..4544870	CGATGCCG
promoter_motif	NDM2	4544869..4544876	CGCTGCCG
promoter_motif	NDM2	4635583..4635590	CGATGTCG
promoter_motif	NDM2	4806595..4806602	CGCCGTCA
promoter_motif	NDM2	4810591..4810598	CGCCGCCA
promoter_motif	NDM2	4839976..4839983	CGCCGCCA
promoter_motif	NDM2	4859494..4859501	CGACGTCG
promoter_motif	NDM2	5605710..5605717	CGCTGCCG
promoter_motif	NDM2	5635145..5635152	CGATGCCA
promoter_motif	NDM2	5934072..5934079	CGACGTCA
promoter_motif	NDM2	5934991..5934998	CGCTGCCG
promoter_motif	NDM2	637825..637832	CGATGTCG
promoter_motif	NDM2	6512605..6512612	CGCTGCCG
promoter_motif	NDM2	7035904..7035911	CGCTGCCA
promoter_motif	NDM2	7045807..7045814	CGATGCCA
promoter_motif	NDM2	7252015..7252022	CGCTGCCA
promoter_motif	NDM2	7263428..7263435	CGATGTCG
promoter_motif	NDM2	72695..72702	CGATGCCA
promoter_motif	NDM2	7445698..7445705	CGCCGCCA
promoter_motif	NDM2	7590234..7590241	CGCTGCCG
promoter_motif	NDM2	7604144..7604151	CGCTGCCG
promoter_motif	NDM2	7612851..7612858	CGATGTCA
promoter_motif	NDM2	7819084..7819091	CGCCGTCG
promoter_motif	NDM2	8227598..8227605	CGCCGCCG
promoter_motif	NDM2	8267072..8267079	CGCCGTCG
promoter_motif	NDM2	8274963..8274970	CGACGTCG
promoter_motif	NDM2	8468360..8468367	CGCTGCCG
promoter_motif	NDM2	9040241..9040248	CGCTGCCG
promoter_motif	NDM2	9040247..9040254	CGCTGCCG
promoter_motif	NDM2	9497867..9497874	CGACGCCA
promoter_motif	NDM2	9809126..9809133	CGACGCCG
promoter_motif	NDM2	9809138..9809145	CGATGCCG
promoter_motif	NDM2	9809156..9809163	CGACGCCG
promoter_motif	NDM2	9882623..9882630	CGCCGCCG
promoter_motif	NDM3	10435306..10435312	GAAAGCT
promoter_motif	NDM3	10557043..10557049	GAAAGCT
promoter_motif	NDM3	11997652..11997658	GAAAGCT
promoter_motif	NDM3	12298352..12298358	GAAAGCT
promoter_motif	NDM3	12298375..12298381	GAAAGCT
promoter_motif	NDM3	1349109..1349115	GAAAGCT
promoter_motif	NDM3	13757517..13757523	GAAAGCT
promoter_motif	NDM3	14011160..14011166	GAAAGCT
promoter_motif	NDM3	14052040..14052046	GAAAGCT
promoter_motif	NDM3	15470179..15470185	GAAAGCT
promoter_motif	NDM3	15881883..15881889	GAAAGCT
promoter_motif	NDM3	16478240..16478246	GAAAGCT
promoter_motif	NDM3	16565790..16565796	GAAAGCT
promoter_motif	NDM3	16783381..16783387	GAAAGCT
promoter_motif	NDM3	16783432..16783438	GAAAGCT
promoter_motif	NDM3	17912811..17912817	GAAAGCT
promoter_motif	NDM3	18873955..18873961	GAAAGCT
promoter_motif	NDM3	19074684..19074690	GAAAGCT
promoter_motif	NDM3	19309509..19309515	GAAAGCT
promoter_motif	NDM3	19360517..19360523	GAAAGCT
promoter_motif	NDM3	19599888..19599894	GAAAGCT
promoter_motif	NDM3	19877334..19877340	GAAAGCT
promoter_motif	NDM3	20369680..20369686	GAAAGCT
promoter_motif	NDM3	20873359..20873365	GAAAGCT
promoter_motif	NDM3	20938283..20938289	GAAAGCT
promoter_motif	NDM3	20938310..20938316	GAAAGCT
promoter_motif	NDM3	21088257..21088263	GAAAGCT
promoter_motif	NDM3	21088260..21088266	GAAAGCT
promoter_motif	NDM3	21109292..21109298	GAAAGCT
promoter_motif	NDM3	21115544..21115550	GAAAGCT
promoter_motif	NDM3	21121379..21121385	GAAAGCT
promoter_motif	NDM3	21148516..21148522	GAAAGCT
promoter_motif	NDM3	21615245..21615251	GAAAGCT
promoter_motif	NDM3	22539937..22539943	GAAAGCT
promoter_motif	NDM3	2282228..2282234	GAAAGCT
promoter_motif	NDM3	23063887..23063893	GAAAGCT
promoter_motif	NDM3	23387084..23387090	GAAAGCT
promoter_motif	NDM3	25508161..25508167	GAAAGCT
promoter_motif	NDM3	27590544..27590550	GAAAGCT
promoter_motif	NDM3	3728438..3728444	GAAAGCT
promoter_motif	NDM3	4599082..4599088	GAAAGCT
promoter_motif	NDM3	4599090..4599096	GAAAGCT
promoter_motif	NDM3	4827656..4827662	GAAAGCT
promoter_motif	NDM3	5573574..5573580	GAAAGCT
promoter_motif	NDM3	6537027..6537033	GAAAGCT
promoter_motif	NDM3	8047224..8047230	GAAAGCT
promoter_motif	NDM3	8803617..8803623	GAAAGCT
promoter_motif	NDM3	8837438..8837444	GAAAGCT
promoter_motif	NDM3	9130443..9130449	GAAAGCT
promoter_motif	NDM3	9193216..9193222	GAAAGCT
promoter_motif	NDM3	9607942..9607948	GAAAGCT
promoter_motif	NDM3	9607945..9607951	GAAAGCT
promoter_motif	DRE/NDM4	10052510..10052516	ATCGATA
promoter_motif	DRE/NDM4	10481478..10481484	ATCGATA
promoter_motif	DRE/NDM4	10481479..10481485	ATCGATA
promoter_motif	DRE/NDM4	10488942..10488948	ATCGATA
promoter_motif	DRE/NDM4	10550022..10550028	ATCGATA
promoter_motif	DRE/NDM4	10550023..10550029	ATCGATA
promoter_motif	DRE/NDM4	1077495..1077501	ATCGATA
promoter_motif	DRE/NDM4	1077516..1077522	ATCGATA
promoter_motif	DRE/NDM4	1077517..1077523	ATCGATA
promoter_motif	DRE/NDM4	1082719..1082725	ATCGATA
promoter_motif	DRE/NDM4	1082720..1082726	ATCGATA
promoter_motif	DRE/NDM4	10957686..10957692	ATCGATA
promoter_motif	DRE/NDM4	11044954..11044960	ATCGATA
promoter_motif	DRE/NDM4	11051186..11051192	ATCGATA
promoter_motif	DRE/NDM4	11089250..11089256	ATCGATA
promoter_motif	DRE/NDM4	11089251..11089257	ATCGATA
promoter_motif	DRE/NDM4	11091261..11091267	ATCGATA
promoter_motif	DRE/NDM4	11100960..11100966	ATCGATA
promoter_motif	DRE/NDM4	11100961..11100967	ATCGATA
promoter_motif	DRE/NDM4	11171891..11171897	ATCGATA
promoter_motif	DRE/NDM4	11171892..11171898	ATCGATA
promoter_motif	DRE/NDM4	11187406..11187412	ATCGATA
promoter_motif	DRE/NDM4	11187407..11187413	ATCGATA
promoter_motif	DRE/NDM4	11195692..11195698	ATCGATA
promoter_motif	DRE/NDM4	11195693..11195699	ATCGATA
promoter_motif	DRE/NDM4	11197635..11197641	ATCGATA
promoter_motif	DRE/NDM4	11665247..11665253	ATCGATA
promoter_motif	DRE/NDM4	11746591..11746597	ATCGATA
promoter_motif	DRE/NDM4	11759545..11759551	ATCGATA
promoter_motif	DRE/NDM4	11759546..11759552	ATCGATA
promoter_motif	DRE/NDM4	11791127..11791133	ATCGATA
promoter_motif	DRE/NDM4	11791128..11791134	ATCGATA
promoter_motif	DRE/NDM4	11798657..11798663	ATCGATA
promoter_motif	DRE/NDM4	11798658..11798664	ATCGATA
promoter_motif	DRE/NDM4	12030986..12030992	ATCGATA
promoter_motif	DRE/NDM4	12089857..12089863	ATCGATA
promoter_motif	DRE/NDM4	12149160..12149166	ATCGATA
promoter_motif	DRE/NDM4	12167751..12167757	ATCGATA
promoter_motif	DRE/NDM4	12167752..12167758	ATCGATA
promoter_motif	DRE/NDM4	12175093..12175099	ATCGATA
promoter_motif	DRE/NDM4	12281730..12281736	ATCGATA
promoter_motif	DRE/NDM4	12295778..12295784	ATCGATA
promoter_motif	DRE/NDM4	12440132..12440138	ATCGATA
promoter_motif	DRE/NDM4	12440146..12440152	ATCGATA
promoter_motif	DRE/NDM4	12440147..12440153	ATCGATA
promoter_motif	DRE/NDM4	12472741..12472747	ATCGATA
promoter_motif	DRE/NDM4	12472742..12472748	ATCGATA
promoter_motif	DRE/NDM4	12472747..12472753	ATCGATA
promoter_motif	DRE/NDM4	12472748..12472754	ATCGATA
promoter_motif	DRE/NDM4	12473295..12473301	ATCGATA
promoter_motif	DRE/NDM4	12476889..12476895	ATCGATA
promoter_motif	DRE/NDM4	12476890..12476896	ATCGATA
promoter_motif	DRE/NDM4	12481534..12481540	ATCGATA
promoter_motif	DRE/NDM4	12481535..12481541	ATCGATA
promoter_motif	DRE/NDM4	12828113..12828119	ATCGATA
promoter_motif	DRE/NDM4	12911225..12911231	ATCGATA
promoter_motif	DRE/NDM4	12911226..12911232	ATCGATA
promoter_motif	DRE/NDM4	12975372..12975378	ATCGATA
promoter_motif	DRE/NDM4	13227205..13227211	ATCGATA
promoter_motif	DRE/NDM4	13227206..13227212	ATCGATA
promoter_motif	DRE/NDM4	13366091..13366097	ATCGATA
promoter_motif	DRE/NDM4	13372283..13372289	ATCGATA
promoter_motif	DRE/NDM4	13372284..13372290	ATCGATA
promoter_motif	DRE/NDM4	13620768..13620774	ATCGATA
promoter_motif	DRE/NDM4	13620769..13620775	ATCGATA
promoter_motif	DRE/NDM4	13634977..13634983	ATCGATA
promoter_motif	DRE/NDM4	13634997..13635003	ATCGATA
promoter_motif	DRE/NDM4	13634998..13635004	ATCGATA
promoter_motif	DRE/NDM4	136698..136704	ATCGATA
promoter_motif	DRE/NDM4	136706..136712	ATCGATA
promoter_motif	DRE/NDM4	137219..137225	ATCGATA
promoter_motif	DRE/NDM4	1373525..1373531	ATCGATA
promoter_motif	DRE/NDM4	1373542..1373548	ATCGATA
promoter_motif	DRE/NDM4	13998509..13998515	ATCGATA
promoter_motif	DRE/NDM4	14049407..14049413	ATCGATA
promoter_motif	DRE/NDM4	14049408..14049414	ATCGATA
promoter_motif	DRE/NDM4	14049434..14049440	ATCGATA
promoter_motif	DRE/NDM4	14051789..14051795	ATCGATA
promoter_motif	DRE/NDM4	14051790..14051796	ATCGATA
promoter_motif	DRE/NDM4	14081219..14081225	ATCGATA
promoter_motif	DRE/NDM4	14081220..14081226	ATCGATA
promoter_motif	DRE/NDM4	14100186..14100192	ATCGATA
promoter_motif	DRE/NDM4	14127515..14127521	ATCGATA
promoter_motif	DRE/NDM4	14228480..14228486	ATCGATA
promoter_motif	DRE/NDM4	14238621..14238627	ATCGATA
promoter_motif	DRE/NDM4	1438866..1438872	ATCGATA
promoter_motif	DRE/NDM4	1438867..1438873	ATCGATA
promoter_motif	DRE/NDM4	1449875..1449881	ATCGATA
promoter_motif	DRE/NDM4	1449892..1449898	ATCGATA
promoter_motif	DRE/NDM4	1449893..1449899	ATCGATA
promoter_motif	DRE/NDM4	14572070..14572076	ATCGATA
promoter_motif	DRE/NDM4	1459308..1459314	ATCGATA
promoter_motif	DRE/NDM4	1459309..1459315	ATCGATA
promoter_motif	DRE/NDM4	1474512..1474518	ATCGATA
promoter_motif	DRE/NDM4	14809405..14809411	ATCGATA
promoter_motif	DRE/NDM4	14809406..14809412	ATCGATA
promoter_motif	DRE/NDM4	1484770..1484776	ATCGATA
promoter_motif	DRE/NDM4	1484771..1484777	ATCGATA
promoter_motif	DRE/NDM4	1495374..1495380	ATCGATA
promoter_motif	DRE/NDM4	1495375..1495381	ATCGATA
promoter_motif	DRE/NDM4	14982902..14982908	ATCGATA
promoter_motif	DRE/NDM4	14982903..14982909	ATCGATA
promoter_motif	DRE/NDM4	14988024..14988030	ATCGATA
promoter_motif	DRE/NDM4	14988025..14988031	ATCGATA
promoter_motif	DRE/NDM4	15006091..15006097	ATCGATA
promoter_motif	DRE/NDM4	15006092..15006098	ATCGATA
promoter_motif	DRE/NDM4	15052423..15052429	ATCGATA
promoter_motif	DRE/NDM4	15052424..15052430	ATCGATA
promoter_motif	DRE/NDM4	15229163..15229169	ATCGATA
promoter_motif	DRE/NDM4	15468488..15468494	ATCGATA
promoter_motif	DRE/NDM4	15468489..15468495	ATCGATA
promoter_motif	DRE/NDM4	1568182..1568188	ATCGATA
promoter_motif	DRE/NDM4	15834658..15834664	ATCGATA
promoter_motif	DRE/NDM4	15834659..15834665	ATCGATA
promoter_motif	DRE/NDM4	15883257..15883263	ATCGATA
promoter_motif	DRE/NDM4	159777..159783	ATCGATA
promoter_motif	DRE/NDM4	159778..159784	ATCGATA
promoter_motif	DRE/NDM4	1605005..1605011	ATCGATA
promoter_motif	DRE/NDM4	16460486..16460492	ATCGATA
promoter_motif	DRE/NDM4	16460487..16460493	ATCGATA
promoter_motif	DRE/NDM4	1650269..1650275	ATCGATA
promoter_motif	DRE/NDM4	16561284..16561290	ATCGATA
promoter_motif	DRE/NDM4	16561285..16561291	ATCGATA
promoter_motif	DRE/NDM4	16923569..16923575	ATCGATA
promoter_motif	DRE/NDM4	16937084..16937090	ATCGATA
promoter_motif	DRE/NDM4	16966428..16966434	ATCGATA
promoter_motif	DRE/NDM4	17049310..17049316	ATCGATA
promoter_motif	DRE/NDM4	17049311..17049317	ATCGATA
promoter_motif	DRE/NDM4	17099576..17099582	ATCGATA
promoter_motif	DRE/NDM4	17099589..17099595	ATCGATA
promoter_motif	DRE/NDM4	17203170..17203176	ATCGATA
promoter_motif	DRE/NDM4	17203171..17203177	ATCGATA
promoter_motif	DRE/NDM4	17497528..17497534	ATCGATA
promoter_motif	DRE/NDM4	17497529..17497535	ATCGATA
promoter_motif	DRE/NDM4	17860164..17860170	ATCGATA
promoter_motif	DRE/NDM4	18205787..18205793	ATCGATA
promoter_motif	DRE/NDM4	18205788..18205794	ATCGATA
promoter_motif	DRE/NDM4	18207021..18207027	ATCGATA
promoter_motif	DRE/NDM4	18207022..18207028	ATCGATA
promoter_motif	DRE/NDM4	18312892..18312898	ATCGATA
promoter_motif	DRE/NDM4	18354428..18354434	ATCGATA
promoter_motif	DRE/NDM4	18354429..18354435	ATCGATA
promoter_motif	DRE/NDM4	18439401..18439407	ATCGATA
promoter_motif	DRE/NDM4	18439402..18439408	ATCGATA
promoter_motif	DRE/NDM4	18465113..18465119	ATCGATA
promoter_motif	DRE/NDM4	18465114..18465120	ATCGATA
promoter_motif	DRE/NDM4	18550350..18550356	ATCGATA
promoter_motif	DRE/NDM4	18550351..18550357	ATCGATA
promoter_motif	DRE/NDM4	18576320..18576326	ATCGATA
promoter_motif	DRE/NDM4	18576321..18576327	ATCGATA
promoter_motif	DRE/NDM4	1883284..1883290	ATCGATA
promoter_motif	DRE/NDM4	18879854..18879860	ATCGATA
promoter_motif	DRE/NDM4	18879855..18879861	ATCGATA
promoter_motif	DRE/NDM4	18887189..18887195	ATCGATA
promoter_motif	DRE/NDM4	18983628..18983634	ATCGATA
promoter_motif	DRE/NDM4	18983629..18983635	ATCGATA
promoter_motif	DRE/NDM4	19083822..19083828	ATCGATA
promoter_motif	DRE/NDM4	19578552..19578558	ATCGATA
promoter_motif	DRE/NDM4	19578553..19578559	ATCGATA
promoter_motif	DRE/NDM4	19750090..19750096	ATCGATA
promoter_motif	DRE/NDM4	19757336..19757342	ATCGATA
promoter_motif	DRE/NDM4	19812338..19812344	ATCGATA
promoter_motif	DRE/NDM4	19812339..19812345	ATCGATA
promoter_motif	DRE/NDM4	19821365..19821371	ATCGATA
promoter_motif	DRE/NDM4	19821366..19821372	ATCGATA
promoter_motif	DRE/NDM4	19883973..19883979	ATCGATA
promoter_motif	DRE/NDM4	1999334..1999340	ATCGATA
promoter_motif	DRE/NDM4	20055780..20055786	ATCGATA
promoter_motif	DRE/NDM4	20144197..20144203	ATCGATA
promoter_motif	DRE/NDM4	20144702..20144708	ATCGATA
promoter_motif	DRE/NDM4	20144703..20144709	ATCGATA
promoter_motif	DRE/NDM4	20451349..20451355	ATCGATA
promoter_motif	DRE/NDM4	20451350..20451356	ATCGATA
promoter_motif	DRE/NDM4	20485290..20485296	ATCGATA
promoter_motif	DRE/NDM4	20642751..20642757	ATCGATA
promoter_motif	DRE/NDM4	20676307..20676313	ATCGATA
promoter_motif	DRE/NDM4	20676308..20676314	ATCGATA
promoter_motif	DRE/NDM4	206992..206998	ATCGATA
promoter_motif	DRE/NDM4	20865073..20865079	ATCGATA
promoter_motif	DRE/NDM4	20895400..20895406	ATCGATA
promoter_motif	DRE/NDM4	20895401..20895407	ATCGATA
promoter_motif	DRE/NDM4	20895413..20895419	ATCGATA
promoter_motif	DRE/NDM4	20900562..20900568	ATCGATA
promoter_motif	DRE/NDM4	20900563..20900569	ATCGATA
promoter_motif	DRE/NDM4	20953124..20953130	ATCGATA
promoter_motif	DRE/NDM4	21040960..21040966	ATCGATA
promoter_motif	DRE/NDM4	21040961..21040967	ATCGATA
promoter_motif	DRE/NDM4	21302683..21302689	ATCGATA
promoter_motif	DRE/NDM4	21302684..21302690	ATCGATA
promoter_motif	DRE/NDM4	21450414..21450420	ATCGATA
promoter_motif	DRE/NDM4	21487471..21487477	ATCGATA
promoter_motif	DRE/NDM4	21487472..21487478	ATCGATA
promoter_motif	DRE/NDM4	216052..216058	ATCGATA
promoter_motif	DRE/NDM4	216053..216059	ATCGATA
promoter_motif	DRE/NDM4	21714228..21714234	ATCGATA
promoter_motif	DRE/NDM4	21714242..21714248	ATCGATA
promoter_motif	DRE/NDM4	21714243..21714249	ATCGATA
promoter_motif	DRE/NDM4	2176561..2176567	ATCGATA
promoter_motif	DRE/NDM4	21808673..21808679	ATCGATA
promoter_motif	DRE/NDM4	21808674..21808680	ATCGATA
promoter_motif	DRE/NDM4	21885025..21885031	ATCGATA
promoter_motif	DRE/NDM4	21885026..21885032	ATCGATA
promoter_motif	DRE/NDM4	21885203..21885209	ATCGATA
promoter_motif	DRE/NDM4	21885204..21885210	ATCGATA
promoter_motif	DRE/NDM4	2194619..2194625	ATCGATA
promoter_motif	DRE/NDM4	22692575..22692581	ATCGATA
promoter_motif	DRE/NDM4	22692591..22692597	ATCGATA
promoter_motif	DRE/NDM4	22701482..22701488	ATCGATA
promoter_motif	DRE/NDM4	22702303..22702309	ATCGATA
promoter_motif	DRE/NDM4	22702304..22702310	ATCGATA
promoter_motif	DRE/NDM4	228741..228747	ATCGATA
promoter_motif	DRE/NDM4	22942433..22942439	ATCGATA
promoter_motif	DRE/NDM4	22942450..22942456	ATCGATA
promoter_motif	DRE/NDM4	23064869..23064875	ATCGATA
promoter_motif	DRE/NDM4	23064870..23064876	ATCGATA
promoter_motif	DRE/NDM4	23109472..23109478	ATCGATA
promoter_motif	DRE/NDM4	23763595..23763601	ATCGATA
promoter_motif	DRE/NDM4	23763604..23763610	ATCGATA
promoter_motif	DRE/NDM4	23779880..23779886	ATCGATA
promoter_motif	DRE/NDM4	24166025..24166031	ATCGATA
promoter_motif	DRE/NDM4	24637788..24637794	ATCGATA
promoter_motif	DRE/NDM4	24637789..24637795	ATCGATA
promoter_motif	DRE/NDM4	24645899..24645905	ATCGATA
promoter_motif	DRE/NDM4	24645900..24645906	ATCGATA
promoter_motif	DRE/NDM4	24713748..24713754	ATCGATA
promoter_motif	DRE/NDM4	24713765..24713771	ATCGATA
promoter_motif	DRE/NDM4	24852947..24852953	ATCGATA
promoter_motif	DRE/NDM4	24852948..24852954	ATCGATA
promoter_motif	DRE/NDM4	24881615..24881621	ATCGATA
promoter_motif	DRE/NDM4	25045853..25045859	ATCGATA
promoter_motif	DRE/NDM4	25045854..25045860	ATCGATA
promoter_motif	DRE/NDM4	25054842..25054848	ATCGATA
promoter_motif	DRE/NDM4	25417510..25417516	ATCGATA
promoter_motif	DRE/NDM4	25417511..25417517	ATCGATA
promoter_motif	DRE/NDM4	25501159..25501165	ATCGATA
promoter_motif	DRE/NDM4	25501160..25501166	ATCGATA
promoter_motif	DRE/NDM4	25550697..25550703	ATCGATA
promoter_motif	DRE/NDM4	25751957..25751963	ATCGATA
promoter_motif	DRE/NDM4	25761649..25761655	ATCGATA
promoter_motif	DRE/NDM4	25830456..25830462	ATCGATA
promoter_motif	DRE/NDM4	25830457..25830463	ATCGATA
promoter_motif	DRE/NDM4	25848020..25848026	ATCGATA
promoter_motif	DRE/NDM4	25865271..25865277	ATCGATA
promoter_motif	DRE/NDM4	25865272..25865278	ATCGATA
promoter_motif	DRE/NDM4	25865407..25865413	ATCGATA
promoter_motif	DRE/NDM4	25871905..25871911	ATCGATA
promoter_motif	DRE/NDM4	26034708..26034714	ATCGATA
promoter_motif	DRE/NDM4	26249600..26249606	ATCGATA
promoter_motif	DRE/NDM4	26249679..26249685	ATCGATA
promoter_motif	DRE/NDM4	26427251..26427257	ATCGATA
promoter_motif	DRE/NDM4	26427252..26427258	ATCGATA
promoter_motif	DRE/NDM4	26454796..26454802	ATCGATA
promoter_motif	DRE/NDM4	26632390..26632396	ATCGATA
promoter_motif	DRE/NDM4	26632391..26632397	ATCGATA
promoter_motif	DRE/NDM4	26994373..26994379	ATCGATA
promoter_motif	DRE/NDM4	27041658..27041664	ATCGATA
promoter_motif	DRE/NDM4	27041659..27041665	ATCGATA
promoter_motif	DRE/NDM4	27078567..27078573	ATCGATA
promoter_motif	DRE/NDM4	27078568..27078574	ATCGATA
promoter_motif	DRE/NDM4	27221342..27221348	ATCGATA
promoter_motif	DRE/NDM4	27221343..27221349	ATCGATA
promoter_motif	DRE/NDM4	27397830..27397836	ATCGATA
promoter_motif	DRE/NDM4	27397831..27397837	ATCGATA
promoter_motif	DRE/NDM4	27573301..27573307	ATCGATA
promoter_motif	DRE/NDM4	27573317..27573323	ATCGATA
promoter_motif	DRE/NDM4	27811524..27811530	ATCGATA
promoter_motif	DRE/NDM4	27811531..27811537	ATCGATA
promoter_motif	DRE/NDM4	3364343..3364349	ATCGATA
promoter_motif	DRE/NDM4	3364344..3364350	ATCGATA
promoter_motif	DRE/NDM4	3733112..3733118	ATCGATA
promoter_motif	DRE/NDM4	3733113..3733119	ATCGATA
promoter_motif	DRE/NDM4	3737527..3737533	ATCGATA
promoter_motif	DRE/NDM4	3737528..3737534	ATCGATA
promoter_motif	DRE/NDM4	3737552..3737558	ATCGATA
promoter_motif	DRE/NDM4	3834820..3834826	ATCGATA
promoter_motif	DRE/NDM4	3839490..3839496	ATCGATA
promoter_motif	DRE/NDM4	3839491..3839497	ATCGATA
promoter_motif	DRE/NDM4	3952105..3952111	ATCGATA
promoter_motif	DRE/NDM4	3952106..3952112	ATCGATA
promoter_motif	DRE/NDM4	4043645..4043651	ATCGATA
promoter_motif	DRE/NDM4	4059236..4059242	ATCGATA
promoter_motif	DRE/NDM4	4069533..4069539	ATCGATA
promoter_motif	DRE/NDM4	4069562..4069568	ATCGATA
promoter_motif	DRE/NDM4	4069563..4069569	ATCGATA
promoter_motif	DRE/NDM4	4138884..4138890	ATCGATA
promoter_motif	DRE/NDM4	4138885..4138891	ATCGATA
promoter_motif	DRE/NDM4	4166760..4166766	ATCGATA
promoter_motif	DRE/NDM4	4166761..4166767	ATCGATA
promoter_motif	DRE/NDM4	4182629..4182635	ATCGATA
promoter_motif	DRE/NDM4	4476542..4476548	ATCGATA
promoter_motif	DRE/NDM4	4499806..4499812	ATCGATA
promoter_motif	DRE/NDM4	4499807..4499813	ATCGATA
promoter_motif	DRE/NDM4	471363..471369	ATCGATA
promoter_motif	DRE/NDM4	471364..471370	ATCGATA
promoter_motif	DRE/NDM4	4818940..4818946	ATCGATA
promoter_motif	DRE/NDM4	4845776..4845782	ATCGATA
promoter_motif	DRE/NDM4	5084223..5084229	ATCGATA
promoter_motif	DRE/NDM4	5084224..5084230	ATCGATA
promoter_motif	DRE/NDM4	5084646..5084652	ATCGATA
promoter_motif	DRE/NDM4	5084647..5084653	ATCGATA
promoter_motif	DRE/NDM4	5092691..5092697	ATCGATA
promoter_motif	DRE/NDM4	5092692..5092698	ATCGATA
promoter_motif	DRE/NDM4	5092707..5092713	ATCGATA
promoter_motif	DRE/NDM4	5160482..5160488	ATCGATA
promoter_motif	DRE/NDM4	5160845..5160851	ATCGATA
promoter_motif	DRE/NDM4	5282307..5282313	ATCGATA
promoter_motif	DRE/NDM4	5282308..5282314	ATCGATA
promoter_motif	DRE/NDM4	5330350..5330356	ATCGATA
promoter_motif	DRE/NDM4	5338804..5338810	ATCGATA
promoter_motif	DRE/NDM4	5389428..5389434	ATCGATA
promoter_motif	DRE/NDM4	539974..539980	ATCGATA
promoter_motif	DRE/NDM4	5416762..5416768	ATCGATA
promoter_motif	DRE/NDM4	5463353..5463359	ATCGATA
promoter_motif	DRE/NDM4	5463354..5463360	ATCGATA
promoter_motif	DRE/NDM4	5551372..5551378	ATCGATA
promoter_motif	DRE/NDM4	5566583..5566589	ATCGATA
promoter_motif	DRE/NDM4	5581974..5581980	ATCGATA
promoter_motif	DRE/NDM4	5581975..5581981	ATCGATA
promoter_motif	DRE/NDM4	5603779..5603785	ATCGATA
promoter_motif	DRE/NDM4	5603780..5603786	ATCGATA
promoter_motif	DRE/NDM4	58119..58125	ATCGATA
promoter_motif	DRE/NDM4	5871259..5871265	ATCGATA
promoter_motif	DRE/NDM4	5871260..5871266	ATCGATA
promoter_motif	DRE/NDM4	58724..58730	ATCGATA
promoter_motif	DRE/NDM4	5947479..5947485	ATCGATA
promoter_motif	DRE/NDM4	6233058..6233064	ATCGATA
promoter_motif	DRE/NDM4	6233059..6233065	ATCGATA
promoter_motif	DRE/NDM4	647176..647182	ATCGATA
promoter_motif	DRE/NDM4	647177..647183	ATCGATA
promoter_motif	DRE/NDM4	6522189..6522195	ATCGATA
promoter_motif	DRE/NDM4	6522190..6522196	ATCGATA
promoter_motif	DRE/NDM4	6534097..6534103	ATCGATA
promoter_motif	DRE/NDM4	6534098..6534104	ATCGATA
promoter_motif	DRE/NDM4	6614201..6614207	ATCGATA
promoter_motif	DRE/NDM4	6698132..6698138	ATCGATA
promoter_motif	DRE/NDM4	7042061..7042067	ATCGATA
promoter_motif	DRE/NDM4	7042062..7042068	ATCGATA
promoter_motif	DRE/NDM4	7233594..7233600	ATCGATA
promoter_motif	DRE/NDM4	7430524..7430530	ATCGATA
promoter_motif	DRE/NDM4	7463642..7463648	ATCGATA
promoter_motif	DRE/NDM4	7463643..7463649	ATCGATA
promoter_motif	DRE/NDM4	7575211..7575217	ATCGATA
promoter_motif	DRE/NDM4	7575212..7575218	ATCGATA
promoter_motif	DRE/NDM4	7836191..7836197	ATCGATA
promoter_motif	DRE/NDM4	8176412..8176418	ATCGATA
promoter_motif	DRE/NDM4	8176413..8176419	ATCGATA
promoter_motif	DRE/NDM4	8182035..8182041	ATCGATA
promoter_motif	DRE/NDM4	8182036..8182042	ATCGATA
promoter_motif	DRE/NDM4	8239505..8239511	ATCGATA
promoter_motif	DRE/NDM4	8239506..8239512	ATCGATA
promoter_motif	DRE/NDM4	8251682..8251688	ATCGATA
promoter_motif	DRE/NDM4	8252244..8252250	ATCGATA
promoter_motif	DRE/NDM4	8252245..8252251	ATCGATA
promoter_motif	DRE/NDM4	8265272..8265278	ATCGATA
promoter_motif	DRE/NDM4	8265297..8265303	ATCGATA
promoter_motif	DRE/NDM4	8265298..8265304	ATCGATA
promoter_motif	DRE/NDM4	8282238..8282244	ATCGATA
promoter_motif	DRE/NDM4	8453733..8453739	ATCGATA
promoter_motif	DRE/NDM4	8453734..8453740	ATCGATA
promoter_motif	DRE/NDM4	8787386..8787392	ATCGATA
promoter_motif	DRE/NDM4	8787387..8787393	ATCGATA
promoter_motif	DRE/NDM4	8806722..8806728	ATCGATA
promoter_motif	DRE/NDM4	8806741..8806747	ATCGATA
promoter_motif	DRE/NDM4	8821337..8821343	ATCGATA
promoter_motif	DRE/NDM4	8821349..8821355	ATCGATA
promoter_motif	DRE/NDM4	8821350..8821356	ATCGATA
promoter_motif	DRE/NDM4	9228811..9228817	ATCGATA
promoter_motif	DRE/NDM4	9228812..9228818	ATCGATA
promoter_motif	DRE/NDM4	9486968..9486974	ATCGATA
promoter_motif	DRE/NDM4	9486969..9486975	ATCGATA
promoter_motif	DRE/NDM4	9509646..9509652	ATCGATA
promoter_motif	DRE/NDM4	9509647..9509653	ATCGATA
promoter_motif	E-box/NDM5	10045928..10045935	CAGCTCAT
promoter_motif	E-box/NDM5	10085711..10085718	CAGCTGTT
promoter_motif	E-box/NDM5	10153750..10153757	CAGCTGTT
promoter_motif	E-box/NDM5	10153752..10153759	CAGCTGAT
promoter_motif	E-box/NDM5	10337553..10337560	CAGCTGAT
promoter_motif	E-box/NDM5	10337555..10337562	CAGCTGTT
promoter_motif	E-box/NDM5	10339344..10339351	CAGCTGTT
promoter_motif	E-box/NDM5	10483187..10483194	CAGCTGTA
promoter_motif	E-box/NDM5	105988..105995	CAGCTCTT
promoter_motif	E-box/NDM5	10705146..10705153	CAGCTGTT
promoter_motif	E-box/NDM5	10705148..10705155	CAGCTGAA
promoter_motif	E-box/NDM5	10715939..10715946	CAGCTGTT
promoter_motif	E-box/NDM5	10921358..10921365	CAGCTGAA
promoter_motif	E-box/NDM5	10957661..10957668	CAGCTGTT
promoter_motif	E-box/NDM5	10957663..10957670	CAGCTGAA
promoter_motif	E-box/NDM5	11044981..11044988	CAGCTGTT
promoter_motif	E-box/NDM5	11044983..11044990	CAGCTGAT
promoter_motif	E-box/NDM5	11113760..11113767	CAGCTGTT
promoter_motif	E-box/NDM5	11192483..11192490	CAGCTCAA
promoter_motif	E-box/NDM5	11311837..11311844	CAGCTCTA
promoter_motif	E-box/NDM5	11612407..11612414	CAGCTGTT
promoter_motif	E-box/NDM5	11612409..11612416	CAGCTGTT
promoter_motif	E-box/NDM5	11658340..11658347	CAGCTGAA
promoter_motif	E-box/NDM5	11662819..11662826	CAGCTCTA
promoter_motif	E-box/NDM5	11759583..11759590	CAGCTGAT
promoter_motif	E-box/NDM5	11759585..11759592	CAGCTGTT
promoter_motif	E-box/NDM5	11760836..11760843	CAGCTGTT
promoter_motif	E-box/NDM5	11789555..11789562	CAGCTGTT
promoter_motif	E-box/NDM5	1202461..1202468	CAGCTGAA
promoter_motif	E-box/NDM5	12262300..12262307	CAGCTGAT
promoter_motif	E-box/NDM5	12267394..12267401	CAGCTGTT
promoter_motif	E-box/NDM5	12281741..12281748	CAGCTGTT
promoter_motif	E-box/NDM5	12281743..12281750	CAGCTGAT
promoter_motif	E-box/NDM5	12306914..12306921	CAGCTGAT
promoter_motif	E-box/NDM5	12306916..12306923	CAGCTGTT
promoter_motif	E-box/NDM5	12440105..12440112	CAGCTGAT
promoter_motif	E-box/NDM5	12944864..12944871	CAGCTGAT
promoter_motif	E-box/NDM5	12944866..12944873	CAGCTGAT
promoter_motif	E-box/NDM5	12959924..12959931	CAGCTGAA
promoter_motif	E-box/NDM5	12959926..12959933	CAGCTGTT
promoter_motif	E-box/NDM5	12975132..12975139	CAGCTGTT
promoter_motif	E-box/NDM5	12977568..12977575	CAGCTGTT
promoter_motif	E-box/NDM5	13211614..13211621	CAGCTGAT
promoter_motif	E-box/NDM5	13227144..13227151	CAGCTCTA
promoter_motif	E-box/NDM5	13583261..13583268	CAGCTGAA
promoter_motif	E-box/NDM5	13632824..13632831	CAGCTGAT
promoter_motif	E-box/NDM5	13632826..13632833	CAGCTGTA
promoter_motif	E-box/NDM5	13847308..13847315	CAGCTGAT
promoter_motif	E-box/NDM5	13847327..13847334	CAGCTGTT
promoter_motif	E-box/NDM5	1389350..1389357	CAGCTGTT
promoter_motif	E-box/NDM5	1390798..1390805	CAGCTGTT
promoter_motif	E-box/NDM5	1390800..1390807	CAGCTGTT
promoter_motif	E-box/NDM5	14228455..14228462	CAGCTGTT
promoter_motif	E-box/NDM5	14228914..14228921	CAGCTGTT
promoter_motif	E-box/NDM5	14228916..14228923	CAGCTGTT
promoter_motif	E-box/NDM5	14229017..14229024	CAGCTGTT
promoter_motif	E-box/NDM5	144787..144794	CAGCTCAT
promoter_motif	E-box/NDM5	1448882..1448889	CAGCTGTT
promoter_motif	E-box/NDM5	1448884..1448891	CAGCTGTT
promoter_motif	E-box/NDM5	14503567..14503574	CAGCTGTT
promoter_motif	E-box/NDM5	14584614..14584621	CAGCTGTT
promoter_motif	E-box/NDM5	14701441..14701448	CAGCTGTT
promoter_motif	E-box/NDM5	1474468..1474475	CAGCTGTT
promoter_motif	E-box/NDM5	14849742..14849749	CAGCTGTT
promoter_motif	E-box/NDM5	14920608..14920615	CAGCTGAT
promoter_motif	E-box/NDM5	15458459..15458466	CAGCTGAT
promoter_motif	E-box/NDM5	15690161..15690168	CAGCTGAT
promoter_motif	E-box/NDM5	15834264..15834271	CAGCTGTT
promoter_motif	E-box/NDM5	15861758..15861765	CAGCTCTA
promoter_motif	E-box/NDM5	16233596..16233603	CAGCTCAA
promoter_motif	E-box/NDM5	16330505..16330512	CAGCTGTT
promoter_motif	E-box/NDM5	16330507..16330514	CAGCTGAA
promoter_motif	E-box/NDM5	16414450..16414457	CAGCTGTA
promoter_motif	E-box/NDM5	16414452..16414459	CAGCTGTA
promoter_motif	E-box/NDM5	16647582..16647589	CAGCTGAT
promoter_motif	E-box/NDM5	16771261..16771268	CAGCTGTT
promoter_motif	E-box/NDM5	1682062..1682069	CAGCTGTT
promoter_motif	E-box/NDM5	1682064..1682071	CAGCTGTT
promoter_motif	E-box/NDM5	16934160..16934167	CAGCTGTT
promoter_motif	E-box/NDM5	16934162..16934169	CAGCTGTT
promoter_motif	E-box/NDM5	16953438..16953445	CAGCTGAT
promoter_motif	E-box/NDM5	16953440..16953447	CAGCTGAT
promoter_motif	E-box/NDM5	17095803..17095810	CAGCTGTT
promoter_motif	E-box/NDM5	17095805..17095812	CAGCTGTT
promoter_motif	E-box/NDM5	17690917..17690924	CAGCTGTT
promoter_motif	E-box/NDM5	17690919..17690926	CAGCTGTT
promoter_motif	E-box/NDM5	17804830..17804837	CAGCTGTA
promoter_motif	E-box/NDM5	17939164..17939171	CAGCTGAA
promoter_motif	E-box/NDM5	18205824..18205831	CAGCTGTT
promoter_motif	E-box/NDM5	18205826..18205833	CAGCTGAT
promoter_motif	E-box/NDM5	18236615..18236622	CAGCTGAA
promoter_motif	E-box/NDM5	18236617..18236624	CAGCTGAT
promoter_motif	E-box/NDM5	18293857..18293864	CAGCTGTT
promoter_motif	E-box/NDM5	18293859..18293866	CAGCTGAT
promoter_motif	E-box/NDM5	18293874..18293881	CAGCTGTT
promoter_motif	E-box/NDM5	18293876..18293883	CAGCTGTA
promoter_motif	E-box/NDM5	18439384..18439391	CAGCTGTT
promoter_motif	E-box/NDM5	1852964..1852971	CAGCTCAA
promoter_motif	E-box/NDM5	18552702..18552709	CAGCTCTA
promoter_motif	E-box/NDM5	18573295..18573302	CAGCTGTT
promoter_motif	E-box/NDM5	18573297..18573304	CAGCTGTT
promoter_motif	E-box/NDM5	18886997..18887004	CAGCTGAA
promoter_motif	E-box/NDM5	19014984..19014991	CAGCTGAT
promoter_motif	E-box/NDM5	19074656..19074663	CAGCTGAA
promoter_motif	E-box/NDM5	19077253..19077260	CAGCTGTT
promoter_motif	E-box/NDM5	19084077..19084084	CAGCTGTT
promoter_motif	E-box/NDM5	19431216..19431223	CAGCTGTT
promoter_motif	E-box/NDM5	19821402..19821409	CAGCTGTT
promoter_motif	E-box/NDM5	19857107..19857114	CAGCTGAA
promoter_motif	E-box/NDM5	19880123..19880130	CAGCTGTT
promoter_motif	E-box/NDM5	19955959..19955966	CAGCTGTT
promoter_motif	E-box/NDM5	19955961..19955968	CAGCTGAT
promoter_motif	E-box/NDM5	19960535..19960542	CAGCTGTT
promoter_motif	E-box/NDM5	19974669..19974676	CAGCTGAT
promoter_motif	E-box/NDM5	19989240..19989247	CAGCTGTT
promoter_motif	E-box/NDM5	19989242..19989249	CAGCTGAT
promoter_motif	E-box/NDM5	20044424..20044431	CAGCTGAA
promoter_motif	E-box/NDM5	20055746..20055753	CAGCTCTA
promoter_motif	E-box/NDM5	2047504..2047511	CAGCTGAT
promoter_motif	E-box/NDM5	20485354..20485361	CAGCTGTT
promoter_motif	E-box/NDM5	20639980..20639987	CAGCTGTT
promoter_motif	E-box/NDM5	20770941..20770948	CAGCTGTT
promoter_motif	E-box/NDM5	20865106..20865113	CAGCTCTA
promoter_motif	E-box/NDM5	20891296..20891303	CAGCTGAA
promoter_motif	E-box/NDM5	20948643..20948650	CAGCTCTA
promoter_motif	E-box/NDM5	21073248..21073255	CAGCTGTT
promoter_motif	E-box/NDM5	21160988..21160995	CAGCTGTT
promoter_motif	E-box/NDM5	21160990..21160997	CAGCTGAT
promoter_motif	E-box/NDM5	21299210..21299217	CAGCTGAT
promoter_motif	E-box/NDM5	21299212..21299219	CAGCTGTT
promoter_motif	E-box/NDM5	21843172..21843179	CAGCTCTT
promoter_motif	E-box/NDM5	21884991..21884998	CAGCTCTA
promoter_motif	E-box/NDM5	22550950..22550957	CAGCTCTT
promoter_motif	E-box/NDM5	22624724..22624731	CAGCTCTT
promoter_motif	E-box/NDM5	22689126..22689133	CAGCTGTT
promoter_motif	E-box/NDM5	22689128..22689135	CAGCTGTT
promoter_motif	E-box/NDM5	22702337..22702344	CAGCTGTT
promoter_motif	E-box/NDM5	2271973..2271980	CAGCTGTA
promoter_motif	E-box/NDM5	2294100..2294107	CAGCTGTT
promoter_motif	E-box/NDM5	22942462..22942469	CAGCTGAT
promoter_motif	E-box/NDM5	23532478..23532485	CAGCTGTT
promoter_motif	E-box/NDM5	23532480..23532487	CAGCTGTT
promoter_motif	E-box/NDM5	23532807..23532814	CAGCTGAA
promoter_motif	E-box/NDM5	23532814..23532821	CAGCTGTT
promoter_motif	E-box/NDM5	23753929..23753936	CAGCTGAT
promoter_motif	E-box/NDM5	23786485..23786492	CAGCTGTT
promoter_motif	E-box/NDM5	23789131..23789138	CAGCTGTT
promoter_motif	E-box/NDM5	24166069..24166076	CAGCTCTA
promoter_motif	E-box/NDM5	24370535..24370542	CAGCTGAT
promoter_motif	E-box/NDM5	24370537..24370544	CAGCTGTT
promoter_motif	E-box/NDM5	24521963..24521970	CAGCTGTA
promoter_motif	E-box/NDM5	24521965..24521972	CAGCTGAT
promoter_motif	E-box/NDM5	24714708..24714715	CAGCTCTT
promoter_motif	E-box/NDM5	24859728..24859735	CAGCTGTT
promoter_motif	E-box/NDM5	24949083..24949090	CAGCTGTT
promoter_motif	E-box/NDM5	24964277..24964284	CAGCTGTT
promoter_motif	E-box/NDM5	25028270..25028277	CAGCTGTT
promoter_motif	E-box/NDM5	25081506..25081513	CAGCTCTA
promoter_motif	E-box/NDM5	25444751..25444758	CAGCTGAT
promoter_motif	E-box/NDM5	25548882..25548889	CAGCTGTT
promoter_motif	E-box/NDM5	25552750..25552757	CAGCTCAT
promoter_motif	E-box/NDM5	25562687..25562694	CAGCTGAT
promoter_motif	E-box/NDM5	25574925..25574932	CAGCTGAT
promoter_motif	E-box/NDM5	25628916..25628923	CAGCTGTT
promoter_motif	E-box/NDM5	25628918..25628925	CAGCTGTT
promoter_motif	E-box/NDM5	25761601..25761608	CAGCTGAT
promoter_motif	E-box/NDM5	25761603..25761610	CAGCTGTT
promoter_motif	E-box/NDM5	25847992..25847999	CAGCTGTT
promoter_motif	E-box/NDM5	25847994..25848001	CAGCTGTT
promoter_motif	E-box/NDM5	25872179..25872186	CAGCTGTT
promoter_motif	E-box/NDM5	25872181..25872188	CAGCTGTT
promoter_motif	E-box/NDM5	25882586..25882593	CAGCTGTT
promoter_motif	E-box/NDM5	25954826..25954833	CAGCTCAT
promoter_motif	E-box/NDM5	25982719..25982726	CAGCTCTT
promoter_motif	E-box/NDM5	26003403..26003410	CAGCTGAT
promoter_motif	E-box/NDM5	26003405..26003412	CAGCTGTT
promoter_motif	E-box/NDM5	26213875..26213882	CAGCTGAT
promoter_motif	E-box/NDM5	26213877..26213884	CAGCTGTT
promoter_motif	E-box/NDM5	26427224..26427231	CAGCTGTT
promoter_motif	E-box/NDM5	26427226..26427233	CAGCTGAT
promoter_motif	E-box/NDM5	26632359..26632366	CAGCTGTA
promoter_motif	E-box/NDM5	26879643..26879650	CAGCTGTT
promoter_motif	E-box/NDM5	2690040..2690047	CAGCTCAT
promoter_motif	E-box/NDM5	26994805..26994812	CAGCTGAT
promoter_motif	E-box/NDM5	26994857..26994864	CAGCTGTT
promoter_motif	E-box/NDM5	27078331..27078338	CAGCTGTT
promoter_motif	E-box/NDM5	27078344..27078351	CAGCTGTT
promoter_motif	E-box/NDM5	27078346..27078353	CAGCTGTT
promoter_motif	E-box/NDM5	27080614..27080621	CAGCTGTT
promoter_motif	E-box/NDM5	27080616..27080623	CAGCTGTT
promoter_motif	E-box/NDM5	27414379..27414386	CAGCTGTT
promoter_motif	E-box/NDM5	27562774..27562781	CAGCTGTT
promoter_motif	E-box/NDM5	27584339..27584346	CAGCTGTA
promoter_motif	E-box/NDM5	2953749..2953756	CAGCTGTT
promoter_motif	E-box/NDM5	2953751..2953758	CAGCTGAT
promoter_motif	E-box/NDM5	2970454..2970461	CAGCTGTA
promoter_motif	E-box/NDM5	3072711..3072718	CAGCTGTT
promoter_motif	E-box/NDM5	3075461..3075468	CAGCTGTT
promoter_motif	E-box/NDM5	3075463..3075470	CAGCTGAT
promoter_motif	E-box/NDM5	3712786..3712793	CAGCTGTT
promoter_motif	E-box/NDM5	3712788..3712795	CAGCTGAT
promoter_motif	E-box/NDM5	3739007..3739014	CAGCTGAT
promoter_motif	E-box/NDM5	3739009..3739016	CAGCTGTT
promoter_motif	E-box/NDM5	3856561..3856568	CAGCTGTT
promoter_motif	E-box/NDM5	3858703..3858710	CAGCTGAT
promoter_motif	E-box/NDM5	3858705..3858712	CAGCTGTT
promoter_motif	E-box/NDM5	3859022..3859029	CAGCTGTT
promoter_motif	E-box/NDM5	4043668..4043675	CAGCTGTT
promoter_motif	E-box/NDM5	4129738..4129745	CAGCTGAT
promoter_motif	E-box/NDM5	4129740..4129747	CAGCTGTT
promoter_motif	E-box/NDM5	4188257..4188264	CAGCTGTA
promoter_motif	E-box/NDM5	4188259..4188266	CAGCTGAA
promoter_motif	E-box/NDM5	4499839..4499846	CAGCTGAT
promoter_motif	E-box/NDM5	4649877..4649884	CAGCTGTT
promoter_motif	E-box/NDM5	4649879..4649886	CAGCTGAT
promoter_motif	E-box/NDM5	4872916..4872923	CAGCTGTT
promoter_motif	E-box/NDM5	4872918..4872925	CAGCTGAT
promoter_motif	E-box/NDM5	5092751..5092758	CAGCTGAT
promoter_motif	E-box/NDM5	5092753..5092760	CAGCTGTT
promoter_motif	E-box/NDM5	5225753..5225760	CAGCTGTT
promoter_motif	E-box/NDM5	5225755..5225762	CAGCTGTT
promoter_motif	E-box/NDM5	5282274..5282281	CAGCTGTT
promoter_motif	E-box/NDM5	5338777..5338784	CAGCTCTA
promoter_motif	E-box/NDM5	5341759..5341766	CAGCTCTA
promoter_motif	E-box/NDM5	5381522..5381529	CAGCTGAT
promoter_motif	E-box/NDM5	5407045..5407052	CAGCTGTT
promoter_motif	E-box/NDM5	5511457..5511464	CAGCTGTT
promoter_motif	E-box/NDM5	5511459..5511466	CAGCTGTT
promoter_motif	E-box/NDM5	5551338..5551345	CAGCTCTA
promoter_motif	E-box/NDM5	5582195..5582202	CAGCTGAT
promoter_motif	E-box/NDM5	5582197..5582204	CAGCTGTT
promoter_motif	E-box/NDM5	5811766..5811773	CAGCTCTA
promoter_motif	E-box/NDM5	5871241..5871248	CAGCTGAT
promoter_motif	E-box/NDM5	5871243..5871250	CAGCTGTT
promoter_motif	E-box/NDM5	5893602..5893609	CAGCTCAT
promoter_motif	E-box/NDM5	6087455..6087462	CAGCTCAT
promoter_motif	E-box/NDM5	6089986..6089993	CAGCTGAT
promoter_motif	E-box/NDM5	6232995..6233002	CAGCTCTA
promoter_motif	E-box/NDM5	6610231..6610238	CAGCTCAT
promoter_motif	E-box/NDM5	6680170..6680177	CAGCTGTT
promoter_motif	E-box/NDM5	6694400..6694407	CAGCTGTT
promoter_motif	E-box/NDM5	6707913..6707920	CAGCTGAT
promoter_motif	E-box/NDM5	6707915..6707922	CAGCTGTT
promoter_motif	E-box/NDM5	6711226..6711233	CAGCTGTT
promoter_motif	E-box/NDM5	7057600..7057607	CAGCTGAT
promoter_motif	E-box/NDM5	7057602..7057609	CAGCTGTT
promoter_motif	E-box/NDM5	7061968..7061975	CAGCTGTT
promoter_motif	E-box/NDM5	7061970..7061977	CAGCTGAT
promoter_motif	E-box/NDM5	7404503..7404510	CAGCTCAT
promoter_motif	E-box/NDM5	7451345..7451352	CAGCTGTA
promoter_motif	E-box/NDM5	7537494..7537501	CAGCTGTA
promoter_motif	E-box/NDM5	778400..778407	CAGCTCTA
promoter_motif	E-box/NDM5	7788523..7788530	CAGCTGTT
promoter_motif	E-box/NDM5	7836485..7836492	CAGCTGAT
promoter_motif	E-box/NDM5	7836487..7836494	CAGCTGTT
promoter_motif	E-box/NDM5	80482..80489	CAGCTCAA
promoter_motif	E-box/NDM5	8227570..8227577	CAGCTGAT
promoter_motif	E-box/NDM5	8291013..8291020	CAGCTGTT
promoter_motif	E-box/NDM5	8291015..8291022	CAGCTGTT
promoter_motif	E-box/NDM5	8914348..8914355	CAGCTGAT
promoter_motif	E-box/NDM5	8914363..8914370	CAGCTGAT
promoter_motif	E-box/NDM5	9046296..9046303	CAGCTGTT
promoter_motif	E-box/NDM5	9192627..9192634	CAGCTGAT
promoter_motif	E-box/NDM5	9207522..9207529	CAGCTGTT
promoter_motif	E-box/NDM5	9207524..9207531	CAGCTGAT
promoter_motif	E-box/NDM5	9228771..9228778	CAGCTCTA
promoter_motif	E-box/NDM5	9525263..9525270	CAGCTGTT
promoter_motif	E-box/NDM5	9606709..9606716	CAGCTGTT
promoter_motif	E-box/NDM5	9606711..9606718	CAGCTGTT
promoter_motif	E-box/NDM5	9607991..9607998	CAGCTGTT
promoter_motif	E-box/NDM5	9771516..9771523	CAGCTGAA
promoter_motif	E-box/NDM5	9809082..9809089	CAGCTCAT
promoter_motif	E-box/NDM5	9951244..9951251	CAGCTGTT

reference = X
promoter_motif	TATA/DMp1	10110696..10110702	GTATAAA
promoter_motif	TATA/DMp1	10126454..10126460	GTATAAA
promoter_motif	TATA/DMp1	10751645..10751651	GTATAAA
promoter_motif	TATA/DMp1	10763285..10763291	GTATAAA
promoter_motif	TATA/DMp1	1078783..1078789	CTATAAA
promoter_motif	TATA/DMp1	11038126..11038132	CTATAAA
promoter_motif	TATA/DMp1	11216415..11216421	GTATAAA
promoter_motif	TATA/DMp1	11316835..11316841	CTATAAA
promoter_motif	TATA/DMp1	11371062..11371068	CTATAAA
promoter_motif	TATA/DMp1	11599082..11599088	GTATAAA
promoter_motif	TATA/DMp1	11658646..11658652	CTATAAA
promoter_motif	TATA/DMp1	11818735..11818741	CTATAAA
promoter_motif	TATA/DMp1	11915060..11915066	CTATAAA
promoter_motif	TATA/DMp1	12447126..12447132	CTATAAA
promoter_motif	TATA/DMp1	12870304..12870310	CTATAAA
promoter_motif	TATA/DMp1	13437630..13437636	CTATAAA
promoter_motif	TATA/DMp1	13448338..13448344	GTATAAA
promoter_motif	TATA/DMp1	13649458..13649464	GTATAAA
promoter_motif	TATA/DMp1	14063596..14063602	GTATAAA
promoter_motif	TATA/DMp1	14068764..14068770	CTATAAA
promoter_motif	TATA/DMp1	14075031..14075037	CTATAAA
promoter_motif	TATA/DMp1	14083500..14083506	CTATAAA
promoter_motif	TATA/DMp1	15650429..15650435	GTATAAA
promoter_motif	TATA/DMp1	15868399..15868405	CTATAAA
promoter_motif	TATA/DMp1	16598067..16598073	CTATAAA
promoter_motif	TATA/DMp1	16700297..16700303	CTATAAA
promoter_motif	TATA/DMp1	17097115..17097121	GTATAAA
promoter_motif	TATA/DMp1	17100411..17100417	CTATAAA
promoter_motif	TATA/DMp1	17106309..17106315	GTATAAA
promoter_motif	TATA/DMp1	17109306..17109312	CTATAAA
promoter_motif	TATA/DMp1	17115443..17115449	CTATAAA
promoter_motif	TATA/DMp1	17117872..17117878	GTATAAA
promoter_motif	TATA/DMp1	17120498..17120504	GTATAAA
promoter_motif	TATA/DMp1	18273925..18273931	CTATAAA
promoter_motif	TATA/DMp1	18281923..18281929	CTATAAA
promoter_motif	TATA/DMp1	18334642..18334648	GTATAAA
promoter_motif	TATA/DMp1	18386057..18386063	GTATAAA
promoter_motif	TATA/DMp1	18388224..18388230	GTATAAA
promoter_motif	TATA/DMp1	18971725..18971731	GTATAAA
promoter_motif	TATA/DMp1	19109520..19109526	CTATAAA
promoter_motif	TATA/DMp1	19216122..19216128	CTATAAA
promoter_motif	TATA/DMp1	19486616..19486622	GTATAAA
promoter_motif	TATA/DMp1	20287716..20287722	GTATAAA
promoter_motif	TATA/DMp1	20291088..20291094	CTATAAA
promoter_motif	TATA/DMp1	2060814..2060820	CTATAAA
promoter_motif	TATA/DMp1	2081813..2081819	GTATAAA
promoter_motif	TATA/DMp1	20914067..20914073	GTATAAA
promoter_motif	TATA/DMp1	21171421..21171427	CTATAAA
promoter_motif	TATA/DMp1	21300325..21300331	GTATAAA
promoter_motif	TATA/DMp1	2304959..2304965	GTATAAA
promoter_motif	TATA/DMp1	2323024..2323030	GTATAAA
promoter_motif	TATA/DMp1	264029..264035	CTATAAA
promoter_motif	TATA/DMp1	2770610..2770616	CTATAAA
promoter_motif	TATA/DMp1	2839404..2839410	CTATAAA
promoter_motif	TATA/DMp1	3130743..3130749	CTATAAA
promoter_motif	TATA/DMp1	3134631..3134637	CTATAAA
promoter_motif	TATA/DMp1	3136144..3136150	GTATAAA
promoter_motif	TATA/DMp1	3136413..3136419	CTATAAA
promoter_motif	TATA/DMp1	4000117..4000123	GTATAAA
promoter_motif	TATA/DMp1	5205961..5205967	GTATAAA
promoter_motif	TATA/DMp1	5206358..5206364	CTATAAA
promoter_motif	TATA/DMp1	5395259..5395265	GTATAAA
promoter_motif	TATA/DMp1	5641754..5641760	CTATAAA
promoter_motif	TATA/DMp1	5675674..5675680	GTATAAA
promoter_motif	TATA/DMp1	5686148..5686154	CTATAAA
promoter_motif	TATA/DMp1	6092711..6092717	CTATAAA
promoter_motif	TATA/DMp1	6096631..6096637	CTATAAA
promoter_motif	TATA/DMp1	6131316..6131322	GTATAAA
promoter_motif	TATA/DMp1	6173329..6173335	CTATAAA
promoter_motif	TATA/DMp1	6233498..6233504	CTATAAA
promoter_motif	TATA/DMp1	6422951..6422957	CTATAAA
promoter_motif	TATA/DMp1	645354..645360	CTATAAA
promoter_motif	TATA/DMp1	647740..647746	CTATAAA
promoter_motif	TATA/DMp1	7311245..7311251	CTATAAA
promoter_motif	TATA/DMp1	7346210..7346216	CTATAAA
promoter_motif	TATA/DMp1	756591..756597	CTATAAA
promoter_motif	TATA/DMp1	7931571..7931577	CTATAAA
promoter_motif	TATA/DMp1	8059785..8059791	CTATAAA
promoter_motif	TATA/DMp1	8331076..8331082	GTATAAA
promoter_motif	TATA/DMp1	8354973..8354979	GTATAAA
promoter_motif	TATA/DMp1	8363069..8363075	GTATAAA
promoter_motif	TATA/DMp1	8373327..8373333	CTATAAA
promoter_motif	TATA/DMp1	9085661..9085667	GTATAAA
promoter_motif	TATA/DMp1	9110883..9110889	CTATAAA
promoter_motif	TATA/DMp1	9556815..9556821	CTATAAA
promoter_motif	TATA/DMp1	9946692..9946698	GTATAAA
promoter_motif	INR/DMp2	10110664..10110669	TCAGTC
promoter_motif	INR/DMp2	10260356..10260361	TCAGTT
promoter_motif	INR/DMp2	10348926..10348931	TCAGTT
promoter_motif	INR/DMp2	10551707..10551712	TCAGTC
promoter_motif	INR/DMp2	10638536..10638541	TCAGTC
promoter_motif	INR/DMp2	10638540..10638545	TCAGTT
promoter_motif	INR/DMp2	10651696..10651701	TCAGTC
promoter_motif	INR/DMp2	1065464..1065469	TCAGTC
promoter_motif	INR/DMp2	10656625..10656630	TCAGTT
promoter_motif	INR/DMp2	10662364..10662369	TCAGTC
promoter_motif	INR/DMp2	10666575..10666580	TCAGTT
promoter_motif	INR/DMp2	10666580..10666585	TCAGTC
promoter_motif	INR/DMp2	10674677..10674682	TCAGTT
promoter_motif	INR/DMp2	10678472..10678477	TCAGTT
promoter_motif	INR/DMp2	10715831..10715836	TCAGTT
promoter_motif	INR/DMp2	1074225..1074230	TCAGTT
promoter_motif	INR/DMp2	10818005..10818010	TCAGTT
promoter_motif	INR/DMp2	10960613..10960618	TCAGTC
promoter_motif	INR/DMp2	10980329..10980334	TCAGTT
promoter_motif	INR/DMp2	10983322..10983327	TCAGTT
promoter_motif	INR/DMp2	11030701..11030706	TCAGTT
promoter_motif	INR/DMp2	11034289..11034294	TCAGTT
promoter_motif	INR/DMp2	11038161..11038166	TCAGTC
promoter_motif	INR/DMp2	11040620..11040625	TCAGTC
promoter_motif	INR/DMp2	11452665..11452670	TCAGTT
promoter_motif	INR/DMp2	11452677..11452682	TCAGTT
promoter_motif	INR/DMp2	11608236..11608241	TCAGTT
promoter_motif	INR/DMp2	11618360..11618365	TCAGTT
promoter_motif	INR/DMp2	11626790..11626795	TCAGTT
promoter_motif	INR/DMp2	11627939..11627944	TCAGTT
promoter_motif	INR/DMp2	11767474..11767479	TCAGTT
promoter_motif	INR/DMp2	11786041..11786046	TCAGTT
promoter_motif	INR/DMp2	11811283..11811288	TCAGTT
promoter_motif	INR/DMp2	11818678..11818683	TCAGTT
promoter_motif	INR/DMp2	11824879..11824884	TCAGTT
promoter_motif	INR/DMp2	11875208..11875213	TCAGTT
promoter_motif	INR/DMp2	11886812..11886817	TCAGTT
promoter_motif	INR/DMp2	11908456..11908461	TCAGTT
promoter_motif	INR/DMp2	11909521..11909526	TCAGTT
promoter_motif	INR/DMp2	11925495..11925500	TCAGTC
promoter_motif	INR/DMp2	12306221..12306226	TCAGTT
promoter_motif	INR/DMp2	12351787..12351792	TCAGTT
promoter_motif	INR/DMp2	12365693..12365698	TCAGTT
promoter_motif	INR/DMp2	12365699..12365704	TCAGTT
promoter_motif	INR/DMp2	12365704..12365709	TCAGTT
promoter_motif	INR/DMp2	12365712..12365717	TCAGTT
promoter_motif	INR/DMp2	12510329..12510334	TCAGTT
promoter_motif	INR/DMp2	12510361..12510366	TCAGTT
promoter_motif	INR/DMp2	12654641..12654646	TCAGTT
promoter_motif	INR/DMp2	12678988..12678993	TCAGTT
promoter_motif	INR/DMp2	12832566..12832571	TCAGTC
promoter_motif	INR/DMp2	12853298..12853303	TCAGTT
promoter_motif	INR/DMp2	1287104..1287109	TCAGTT
promoter_motif	INR/DMp2	13009168..13009173	TCAGTT
promoter_motif	INR/DMp2	13025551..13025556	TCAGTC
promoter_motif	INR/DMp2	13199566..13199571	TCAGTT
promoter_motif	INR/DMp2	13298788..13298793	TCAGTC
promoter_motif	INR/DMp2	13496527..13496532	TCAGTT
promoter_motif	INR/DMp2	13518433..13518438	TCAGTT
promoter_motif	INR/DMp2	13563738..13563743	TCAGTT
promoter_motif	INR/DMp2	13574441..13574446	TCAGTT
promoter_motif	INR/DMp2	13590677..13590682	TCAGTC
promoter_motif	INR/DMp2	1360785..1360790	TCAGTC
promoter_motif	INR/DMp2	13649427..13649432	TCAGTC
promoter_motif	INR/DMp2	13656785..13656790	TCAGTT
promoter_motif	INR/DMp2	1390410..1390415	TCAGTT
promoter_motif	INR/DMp2	14068798..14068803	TCAGTC
promoter_motif	INR/DMp2	14075064..14075069	TCAGTT
promoter_motif	INR/DMp2	14083533..14083538	TCAGTT
promoter_motif	INR/DMp2	14141855..14141860	TCAGTT
promoter_motif	INR/DMp2	14155258..14155263	TCAGTT
promoter_motif	INR/DMp2	14183420..14183425	TCAGTT
promoter_motif	INR/DMp2	14211161..14211166	TCAGTT
promoter_motif	INR/DMp2	14216242..14216247	TCAGTT
promoter_motif	INR/DMp2	14274386..14274391	TCAGTT
promoter_motif	INR/DMp2	14474749..14474754	TCAGTT
promoter_motif	INR/DMp2	14732247..14732252	TCAGTC
promoter_motif	INR/DMp2	14742828..14742833	TCAGTT
promoter_motif	INR/DMp2	14765205..14765210	TCAGTT
promoter_motif	INR/DMp2	14807842..14807847	TCAGTT
promoter_motif	INR/DMp2	14807846..14807851	TCAGTC
promoter_motif	INR/DMp2	14817519..14817524	TCAGTT
promoter_motif	INR/DMp2	14822990..14822995	TCAGTC
promoter_motif	INR/DMp2	14823732..14823737	TCAGTT
promoter_motif	INR/DMp2	14849120..14849125	TCAGTC
promoter_motif	INR/DMp2	14849124..14849129	TCAGTC
promoter_motif	INR/DMp2	14849128..14849133	TCAGTC
promoter_motif	INR/DMp2	14849132..14849137	TCAGTC
promoter_motif	INR/DMp2	14938157..14938162	TCAGTT
promoter_motif	INR/DMp2	14970244..14970249	TCAGTC
promoter_motif	INR/DMp2	15019786..15019791	TCAGTT
promoter_motif	INR/DMp2	15057252..15057257	TCAGTT
promoter_motif	INR/DMp2	1506376..1506381	TCAGTT
promoter_motif	INR/DMp2	15100665..15100670	TCAGTC
promoter_motif	INR/DMp2	15100669..15100674	TCAGTC
promoter_motif	INR/DMp2	15123893..15123898	TCAGTT
promoter_motif	INR/DMp2	15165920..15165925	TCAGTT
promoter_motif	INR/DMp2	15520561..15520566	TCAGTC
promoter_motif	INR/DMp2	15520575..15520580	TCAGTC
promoter_motif	INR/DMp2	15706360..15706365	TCAGTC
promoter_motif	INR/DMp2	15712188..15712193	TCAGTT
promoter_motif	INR/DMp2	158007..158012	TCAGTC
promoter_motif	INR/DMp2	158018..158023	TCAGTT
promoter_motif	INR/DMp2	15834477..15834482	TCAGTC
promoter_motif	INR/DMp2	16170228..16170233	TCAGTC
promoter_motif	INR/DMp2	16224786..16224791	TCAGTT
promoter_motif	INR/DMp2	16253354..16253359	TCAGTT
promoter_motif	INR/DMp2	16267119..16267124	TCAGTT
promoter_motif	INR/DMp2	16267253..16267258	TCAGTT
promoter_motif	INR/DMp2	16267259..16267264	TCAGTT
promoter_motif	INR/DMp2	16267266..16267271	TCAGTC
promoter_motif	INR/DMp2	16316266..16316271	TCAGTT
promoter_motif	INR/DMp2	16434831..16434836	TCAGTT
promoter_motif	INR/DMp2	16448008..16448013	TCAGTC
promoter_motif	INR/DMp2	16515616..16515621	TCAGTC
promoter_motif	INR/DMp2	16549414..16549419	TCAGTT
promoter_motif	INR/DMp2	16573331..16573336	TCAGTT
promoter_motif	INR/DMp2	16590164..16590169	TCAGTC
promoter_motif	INR/DMp2	16594190..16594195	TCAGTT
promoter_motif	INR/DMp2	16597910..16597915	TCAGTT
promoter_motif	INR/DMp2	16598100..16598105	TCAGTT
promoter_motif	INR/DMp2	16598132..16598137	TCAGTC
promoter_motif	INR/DMp2	16615437..16615442	TCAGTT
promoter_motif	INR/DMp2	16615443..16615448	TCAGTT
promoter_motif	INR/DMp2	16632186..16632191	TCAGTT
promoter_motif	INR/DMp2	16705731..16705736	TCAGTC
promoter_motif	INR/DMp2	16710915..16710920	TCAGTT
promoter_motif	INR/DMp2	16747266..16747271	TCAGTT
promoter_motif	INR/DMp2	16780555..16780560	TCAGTT
promoter_motif	INR/DMp2	16881096..16881101	TCAGTC
promoter_motif	INR/DMp2	16881114..16881119	TCAGTT
promoter_motif	INR/DMp2	16975517..16975522	TCAGTC
promoter_motif	INR/DMp2	16981661..16981666	TCAGTT
promoter_motif	INR/DMp2	17043075..17043080	TCAGTT
promoter_motif	INR/DMp2	17097148..17097153	TCAGTC
promoter_motif	INR/DMp2	17100444..17100449	TCAGTT
promoter_motif	INR/DMp2	17109339..17109344	TCAGTT
promoter_motif	INR/DMp2	17208599..17208604	TCAGTT
promoter_motif	INR/DMp2	17576951..17576956	TCAGTT
promoter_motif	INR/DMp2	17592556..17592561	TCAGTT
promoter_motif	INR/DMp2	17724861..17724866	TCAGTC
promoter_motif	INR/DMp2	17805495..17805500	TCAGTT
promoter_motif	INR/DMp2	17884709..17884714	TCAGTC
promoter_motif	INR/DMp2	17884719..17884724	TCAGTT
promoter_motif	INR/DMp2	17917902..17917907	TCAGTC
promoter_motif	INR/DMp2	17988622..17988627	TCAGTT
promoter_motif	INR/DMp2	18049402..18049407	TCAGTC
promoter_motif	INR/DMp2	18080188..18080193	TCAGTT
promoter_motif	INR/DMp2	1821718..1821723	TCAGTT
promoter_motif	INR/DMp2	18298612..18298617	TCAGTT
promoter_motif	INR/DMp2	18331327..18331332	TCAGTC
promoter_motif	INR/DMp2	18399433..18399438	TCAGTT
promoter_motif	INR/DMp2	18416489..18416494	TCAGTT
promoter_motif	INR/DMp2	18528933..18528938	TCAGTC
promoter_motif	INR/DMp2	18751468..18751473	TCAGTT
promoter_motif	INR/DMp2	18788538..18788543	TCAGTT
promoter_motif	INR/DMp2	18794442..18794447	TCAGTC
promoter_motif	INR/DMp2	18971759..18971764	TCAGTT
promoter_motif	INR/DMp2	19082048..19082053	TCAGTT
promoter_motif	INR/DMp2	19114657..19114662	TCAGTT
promoter_motif	INR/DMp2	19201948..19201953	TCAGTT
promoter_motif	INR/DMp2	19201953..19201958	TCAGTT
promoter_motif	INR/DMp2	19242474..19242479	TCAGTT
promoter_motif	INR/DMp2	1937859..1937864	TCAGTC
promoter_motif	INR/DMp2	19415960..19415965	TCAGTC
promoter_motif	INR/DMp2	19416452..19416457	TCAGTT
promoter_motif	INR/DMp2	19416464..19416469	TCAGTT
promoter_motif	INR/DMp2	19607065..19607070	TCAGTT
promoter_motif	INR/DMp2	19607071..19607076	TCAGTT
promoter_motif	INR/DMp2	1962628..1962633	TCAGTC
promoter_motif	INR/DMp2	1974646..1974651	TCAGTC
promoter_motif	INR/DMp2	19786200..19786205	TCAGTC
promoter_motif	INR/DMp2	19786207..19786212	TCAGTC
promoter_motif	INR/DMp2	2002273..2002278	TCAGTC
promoter_motif	INR/DMp2	2002277..2002282	TCAGTC
promoter_motif	INR/DMp2	2002281..2002286	TCAGTC
promoter_motif	INR/DMp2	2002285..2002290	TCAGTC
promoter_motif	INR/DMp2	2002297..2002302	TCAGTT
promoter_motif	INR/DMp2	20042162..20042167	TCAGTT
promoter_motif	INR/DMp2	20115725..20115730	TCAGTT
promoter_motif	INR/DMp2	20128152..20128157	TCAGTT
promoter_motif	INR/DMp2	20247560..20247565	TCAGTC
promoter_motif	INR/DMp2	20357201..20357206	TCAGTT
promoter_motif	INR/DMp2	20357207..20357212	TCAGTT
promoter_motif	INR/DMp2	20544007..20544012	TCAGTC
promoter_motif	INR/DMp2	20547941..20547946	TCAGTT
promoter_motif	INR/DMp2	20565469..20565474	TCAGTT
promoter_motif	INR/DMp2	2102719..2102724	TCAGTT
promoter_motif	INR/DMp2	21268334..21268339	TCAGTT
promoter_motif	INR/DMp2	2146023..2146028	TCAGTC
promoter_motif	INR/DMp2	2146027..2146032	TCAGTC
promoter_motif	INR/DMp2	21917033..21917038	TCAGTT
promoter_motif	INR/DMp2	22034539..22034544	TCAGTT
promoter_motif	INR/DMp2	22078802..22078807	TCAGTC
promoter_motif	INR/DMp2	22210381..22210386	TCAGTC
promoter_motif	INR/DMp2	22361919..22361924	TCAGTT
promoter_motif	INR/DMp2	2248295..2248300	TCAGTT
promoter_motif	INR/DMp2	2304929..2304934	TCAGTT
promoter_motif	INR/DMp2	2322993..2322998	TCAGTT
promoter_motif	INR/DMp2	2482520..2482525	TCAGTT
promoter_motif	INR/DMp2	2552803..2552808	TCAGTT
promoter_motif	INR/DMp2	2575760..2575765	TCAGTT
promoter_motif	INR/DMp2	2587913..2587918	TCAGTT
promoter_motif	INR/DMp2	2608762..2608767	TCAGTC
promoter_motif	INR/DMp2	2690514..2690519	TCAGTT
promoter_motif	INR/DMp2	2787106..2787111	TCAGTC
promoter_motif	INR/DMp2	3136113..3136118	TCAGTT
promoter_motif	INR/DMp2	3267221..3267226	TCAGTT
promoter_motif	INR/DMp2	331468..331473	TCAGTC
promoter_motif	INR/DMp2	3354672..3354677	TCAGTC
promoter_motif	INR/DMp2	3368550..3368555	TCAGTT
promoter_motif	INR/DMp2	3424692..3424697	TCAGTT
promoter_motif	INR/DMp2	3592294..3592299	TCAGTC
promoter_motif	INR/DMp2	3766453..3766458	TCAGTC
promoter_motif	INR/DMp2	3865378..3865383	TCAGTC
promoter_motif	INR/DMp2	387522..387527	TCAGTT
promoter_motif	INR/DMp2	4100120..4100125	TCAGTT
promoter_motif	INR/DMp2	4196396..4196401	TCAGTT
promoter_motif	INR/DMp2	4241955..4241960	TCAGTT
promoter_motif	INR/DMp2	4452089..4452094	TCAGTT
promoter_motif	INR/DMp2	44810..44815	TCAGTT
promoter_motif	INR/DMp2	4511600..4511605	TCAGTC
promoter_motif	INR/DMp2	4541444..4541449	TCAGTT
promoter_motif	INR/DMp2	4560726..4560731	TCAGTT
promoter_motif	INR/DMp2	4582237..4582242	TCAGTT
promoter_motif	INR/DMp2	4601949..4601954	TCAGTC
promoter_motif	INR/DMp2	4830192..4830197	TCAGTT
promoter_motif	INR/DMp2	5199731..5199736	TCAGTC
promoter_motif	INR/DMp2	5199735..5199740	TCAGTC
promoter_motif	INR/DMp2	5202959..5202964	TCAGTC
promoter_motif	INR/DMp2	5206390..5206395	TCAGTT
promoter_motif	INR/DMp2	5211325..5211330	TCAGTT
promoter_motif	INR/DMp2	5259260..5259265	TCAGTC
promoter_motif	INR/DMp2	5304876..5304881	TCAGTT
promoter_motif	INR/DMp2	5313121..5313126	TCAGTT
promoter_motif	INR/DMp2	5340692..5340697	TCAGTC
promoter_motif	INR/DMp2	5390079..5390084	TCAGTC
promoter_motif	INR/DMp2	5488288..5488293	TCAGTT
promoter_motif	INR/DMp2	5531618..5531623	TCAGTT
promoter_motif	INR/DMp2	5607555..5607560	TCAGTT
promoter_motif	INR/DMp2	5632069..5632074	TCAGTC
promoter_motif	INR/DMp2	5649676..5649681	TCAGTC
promoter_motif	INR/DMp2	5668951..5668956	TCAGTT
promoter_motif	INR/DMp2	5796017..5796022	TCAGTC
promoter_motif	INR/DMp2	5842230..5842235	TCAGTC
promoter_motif	INR/DMp2	5907204..5907209	TCAGTC
promoter_motif	INR/DMp2	5961995..5962000	TCAGTT
promoter_motif	INR/DMp2	5968884..5968889	TCAGTT
promoter_motif	INR/DMp2	5971512..5971517	TCAGTC
promoter_motif	INR/DMp2	5975397..5975402	TCAGTC
promoter_motif	INR/DMp2	5987900..5987905	TCAGTT
promoter_motif	INR/DMp2	6131348..6131353	TCAGTT
promoter_motif	INR/DMp2	6198007..6198012	TCAGTT
promoter_motif	INR/DMp2	6246317..6246322	TCAGTT
promoter_motif	INR/DMp2	6278226..6278231	TCAGTC
promoter_motif	INR/DMp2	6278230..6278235	TCAGTC
promoter_motif	INR/DMp2	6294151..6294156	TCAGTC
promoter_motif	INR/DMp2	6294155..6294160	TCAGTC
promoter_motif	INR/DMp2	6313485..6313490	TCAGTC
promoter_motif	INR/DMp2	6313489..6313494	TCAGTC
promoter_motif	INR/DMp2	6366424..6366429	TCAGTC
promoter_motif	INR/DMp2	6366428..6366433	TCAGTC
promoter_motif	INR/DMp2	6370994..6370999	TCAGTC
promoter_motif	INR/DMp2	6370998..6371003	TCAGTC
promoter_motif	INR/DMp2	6372895..6372900	TCAGTC
promoter_motif	INR/DMp2	6372899..6372904	TCAGTC
promoter_motif	INR/DMp2	6422982..6422987	TCAGTC
promoter_motif	INR/DMp2	6555488..6555493	TCAGTT
promoter_motif	INR/DMp2	6634035..6634040	TCAGTT
promoter_motif	INR/DMp2	664059..664064	TCAGTT
promoter_motif	INR/DMp2	6880518..6880523	TCAGTT
promoter_motif	INR/DMp2	6963445..6963450	TCAGTC
promoter_motif	INR/DMp2	7120488..7120493	TCAGTC
promoter_motif	INR/DMp2	7160922..7160927	TCAGTT
promoter_motif	INR/DMp2	7526258..7526263	TCAGTT
promoter_motif	INR/DMp2	7616182..7616187	TCAGTC
promoter_motif	INR/DMp2	7767248..7767253	TCAGTC
promoter_motif	INR/DMp2	788504..788509	TCAGTT
promoter_motif	INR/DMp2	7931539..7931544	TCAGTT
promoter_motif	INR/DMp2	8087233..8087238	TCAGTT
promoter_motif	INR/DMp2	8087239..8087244	TCAGTT
promoter_motif	INR/DMp2	8124633..8124638	TCAGTT
promoter_motif	INR/DMp2	824902..824907	TCAGTT
promoter_motif	INR/DMp2	8371151..8371156	TCAGTC
promoter_motif	INR/DMp2	8758145..8758150	TCAGTC
promoter_motif	INR/DMp2	8772756..8772761	TCAGTT
promoter_motif	INR/DMp2	8819204..8819209	TCAGTT
promoter_motif	INR/DMp2	8868282..8868287	TCAGTT
promoter_motif	INR/DMp2	9002724..9002729	TCAGTC
promoter_motif	INR/DMp2	9049032..9049037	TCAGTT
promoter_motif	INR/DMp2	9110916..9110921	TCAGTT
promoter_motif	INR/DMp2	9110927..9110932	TCAGTT
promoter_motif	INR/DMp2	9117304..9117309	TCAGTT
promoter_motif	INR/DMp2	920716..920721	TCAGTC
promoter_motif	INR/DMp2	920725..920730	TCAGTT
promoter_motif	INR/DMp2	920730..920735	TCAGTT
promoter_motif	INR/DMp2	9250670..9250675	TCAGTT
promoter_motif	INR/DMp2	9390217..9390222	TCAGTT
promoter_motif	INR/DMp2	9534652..9534657	TCAGTT
promoter_motif	INR/DMp2	9544789..9544794	TCAGTC
promoter_motif	INR/DMp2	9588219..9588224	TCAGTC
promoter_motif	INR/DMp2	9773909..9773914	TCAGTC
promoter_motif	INR/DMp2	9858908..9858913	TCAGTT
promoter_motif	INR/DMp2	9955645..9955650	TCAGTT
promoter_motif	INR/DMp2	9964896..9964901	TCAGTC
promoter_motif	INR/DMp2	9964908..9964913	TCAGTT
promoter_motif	INR1/DMp3	10680919..10680925	TCATTCG
promoter_motif	INR1/DMp3	11036700..11036706	TCATTCG
promoter_motif	INR1/DMp3	11770734..11770740	TCATTCG
promoter_motif	INR1/DMp3	11953846..11953852	TCATTCG
promoter_motif	INR1/DMp3	1216385..1216391	TCATTCG
promoter_motif	INR1/DMp3	15077867..15077873	TCATTCG
promoter_motif	INR1/DMp3	15900183..15900189	TCATTCG
promoter_motif	INR1/DMp3	16549033..16549039	TCATTCG
promoter_motif	INR1/DMp3	1725340..1725346	TCATTCG
promoter_motif	INR1/DMp3	18215205..18215211	TCATTCG
promoter_motif	INR1/DMp3	1964587..1964593	TCATTCG
promoter_motif	INR1/DMp3	20547959..20547965	TCATTCG
promoter_motif	INR1/DMp3	2552808..2552814	TCATTCG
promoter_motif	INR1/DMp3	3358083..3358089	TCATTCG
promoter_motif	INR1/DMp3	4671409..4671415	TCATTCG
promoter_motif	INR1/DMp3	4833164..4833170	TCATTCG
promoter_motif	INR1/DMp3	5611807..5611813	TCATTCG
promoter_motif	INR1/DMp3	5649654..5649660	TCATTCG
promoter_motif	INR1/DMp3	6434813..6434819	TCATTCG
promoter_motif	INR1/DMp3	7590733..7590739	TCATTCG
promoter_motif	INR1/DMp3	8165427..8165433	TCATTCG
promoter_motif	INR1/DMp3	8792027..8792033	TCATTCG
promoter_motif	INR1/DMp3	9250657..9250663	TCATTCG
promoter_motif	DPE/DMp4	1078843..1078850	TCGGTTCG
promoter_motif	DPE/DMp4	10938809..10938816	GCGGTTCG
promoter_motif	DPE/DMp4	13457884..13457891	TCGGTTGT
promoter_motif	DPE/DMp4	14733441..14733448	TCGGTTCT
promoter_motif	DPE/DMp4	16615408..16615415	TCGGTTCG
promoter_motif	DPE/DMp4	17320053..17320060	GCGGTTCG
promoter_motif	DPE/DMp4	18428723..18428730	GCGGTTGT
promoter_motif	DPE/DMp4	1974672..1974679	GCGGTTCG
promoter_motif	DPE/DMp4	322254..322261	TCGGTTGT
promoter_motif	DPE/DMp4	3830252..3830259	GCGGTTGT
promoter_motif	DPE/DMp4	4171856..4171863	TCGGTTGG
promoter_motif	DPE/DMp4	44781..44788	TCGGTTGT
promoter_motif	DPE/DMp4	44786..44793	TCGGTTCG
promoter_motif	DPE/DMp4	5712625..5712632	TCGGTTCG
promoter_motif	DPE/DMp4	7814134..7814141	GCGGTTGG
promoter_motif	DPE/DMp4	9029023..9029030	TCGGTTGT
promoter_motif	DPE/DMp4	9513809..9513816	TCGGTTCT
promoter_motif	DPE1/DMp5	10651667..10651673	CGGACGT
promoter_motif	DPE1/DMp5	15393069..15393075	CGGACGT
promoter_motif	DPE1/DMp5	1580686..1580692	CGGACGT
promoter_motif	DPE1/DMp5	22034510..22034516	CGGACGT
promoter_motif	DPE1/DMp5	3766481..3766487	CGGACGT
promoter_motif	DPE1/DMp5	5860340..5860346	CGGACGT
promoter_motif	DPE1/DMp5	6173269..6173275	CGGACGT
promoter_motif	DPE1/DMp5	6963473..6963479	CGGACGT
promoter_motif	DPE1/DMp5	9137209..9137215	CGGACGT
promoter_motif	DMv1	11464402..11464408	CAACCCT
promoter_motif	DMv1	11906423..11906429	CAGCCCT
promoter_motif	DMv1	1202908..1202914	CAGCCCT
promoter_motif	DMv1	12523889..12523895	CAGCCCT
promoter_motif	DMv1	13153009..13153015	CAGCCCT
promoter_motif	DMv1	13223825..13223831	CAGCCCT
promoter_motif	DMv1	13279276..13279282	CAACCCT
promoter_motif	DMv1	13281477..13281483	CAGCCCT
promoter_motif	DMv1	13651162..13651168	CAGCCCT
promoter_motif	DMv1	13890328..13890334	CAACCCT
promoter_motif	DMv1	14978737..14978743	CAGCCCT
promoter_motif	DMv1	15033470..15033476	CAACCCT
promoter_motif	DMv1	16169935..16169941	CAGCCCT
promoter_motif	DMv1	16681062..16681068	CAGCCCT
promoter_motif	DMv1	17738992..17738998	CAACCCT
promoter_motif	DMv1	1802905..1802911	CAACCCT
promoter_motif	DMv1	19162935..19162941	CAGCCCT
promoter_motif	DMv1	19459639..19459645	CAACCCT
promoter_motif	DMv1	19495927..19495933	CAACCCT
promoter_motif	DMv1	19922236..19922242	CAGCCCT
promoter_motif	DMv1	21221337..21221343	CAACCCT
promoter_motif	DMv1	21482556..21482562	CAACCCT
promoter_motif	DMv1	21488648..21488654	CAACCCT
promoter_motif	DMv1	21494756..21494762	CAACCCT
promoter_motif	DMv1	4977064..4977070	CAACCCT
promoter_motif	DMv1	5314915..5314921	CAGCCCT
promoter_motif	DMv1	5611819..5611825	CAACCCT
promoter_motif	DMv1	6147302..6147308	CAACCCT
promoter_motif	DMv1	7795350..7795356	CAACCCT
promoter_motif	DMv1	7827747..7827753	CAACCCT
promoter_motif	DMv1	8332699..8332705	CAGCCCT
promoter_motif	DMv1	9049072..9049078	CAACCCT
promoter_motif	DMv1	9672733..9672739	CAACCCT
promoter_motif	DMv2	10658276..10658283	TGGCAACA
promoter_motif	DMv2	11047815..11047822	TGGTAACA
promoter_motif	DMv2	11470905..11470912	TGGCAACA
promoter_motif	DMv2	12490084..12490091	TGGCAACA
promoter_motif	DMv2	13511013..13511020	TGGCAACG
promoter_motif	DMv2	13894236..13894243	TGGCAACA
promoter_motif	DMv2	13941498..13941505	TGGCAACA
promoter_motif	DMv2	13942737..13942744	TGGCAACA
promoter_motif	DMv2	13944006..13944013	TGGCAACA
promoter_motif	DMv2	13945275..13945282	TGGCAACA
promoter_motif	DMv2	13946544..13946551	TGGCAACA
promoter_motif	DMv2	13947814..13947821	TGGCAACA
promoter_motif	DMv2	13949083..13949090	TGGCAACA
promoter_motif	DMv2	13950352..13950359	TGGCAACA
promoter_motif	DMv2	13954160..13954167	TGGCAACA
promoter_motif	DMv2	13955428..13955435	TGGCAACA
promoter_motif	DMv2	14094217..14094224	TGGCAACG
promoter_motif	DMv2	15603076..15603083	TGGCAACG
promoter_motif	DMv2	16297516..16297523	TGGTAACG
promoter_motif	DMv2	16836901..16836908	TGGTAACA
promoter_motif	DMv2	17530082..17530089	TGGTAACA
promoter_motif	DMv2	18620605..18620612	TGGCAACA
promoter_motif	DMv2	19385985..19385992	TGGCAACG
promoter_motif	DMv2	19591103..19591110	TGGCAACG
promoter_motif	DMv2	20902987..20902994	TGGTAACA
promoter_motif	DMv2	2238672..2238679	TGGCAACG
promoter_motif	DMv2	390497..390504	TGGCAACA
promoter_motif	DMv2	5646551..5646558	TGGCAACA
promoter_motif	DMv2	7628942..7628949	TGGCAACG
promoter_motif	DMv2	8137351..8137358	TGGTAACA
promoter_motif	DMv2	8330838..8330845	TGGCAACA
promoter_motif	DMv2	8486078..8486085	TGGCAACG
promoter_motif	DMv3	10751701..10751708	CACCACTA
promoter_motif	DMv3	11219318..11219325	CATCGCTA
promoter_motif	DMv3	11748795..11748802	CATCTCTA
promoter_motif	DMv3	11762932..11762939	CATCACTA
promoter_motif	DMv3	11781310..11781317	CATCTCTA
promoter_motif	DMv3	11782406..11782413	CATCTCTA
promoter_motif	DMv3	12357126..12357133	CATCCCTA
promoter_motif	DMv3	12489660..12489667	CATCGCTA
promoter_motif	DMv3	1264589..1264596	CACCGCTA
promoter_motif	DMv3	12695748..12695755	CACCACTA
promoter_motif	DMv3	12801142..12801149	CATCACTA
promoter_motif	DMv3	13106377..13106384	CACCTCTA
promoter_motif	DMv3	13612313..13612320	CATCACTA
promoter_motif	DMv3	1364892..1364899	CATCGCTA
promoter_motif	DMv3	14136831..14136838	CATCTCTA
promoter_motif	DMv3	14474645..14474652	CATCCCTA
promoter_motif	DMv3	15343916..15343923	CATCACTA
promoter_motif	DMv3	15376389..15376396	CATCTCTA
promoter_motif	DMv3	15376407..15376414	CACCACTA
promoter_motif	DMv3	15476900..15476907	CATCCCTA
promoter_motif	DMv3	15591525..15591532	CATCCCTA
promoter_motif	DMv3	15693615..15693622	CATCCCTA
promoter_motif	DMv3	15729489..15729496	CACCTCTA
promoter_motif	DMv3	15786222..15786229	CATCTCTA
promoter_motif	DMv3	16504742..16504749	CACCTCTA
promoter_motif	DMv3	16534428..16534435	CATCTCTA
promoter_motif	DMv3	16645937..16645944	CATCACTA
promoter_motif	DMv3	1667776..1667783	CATCGCTA
promoter_motif	DMv3	16999887..16999894	CATCACTA
promoter_motif	DMv3	17530327..17530334	CATCCCTA
promoter_motif	DMv3	1759939..1759946	CATCACTA
promoter_motif	DMv3	1773602..1773609	CACCTCTA
promoter_motif	DMv3	17984525..17984532	CACCTCTA
promoter_motif	DMv3	17996020..17996027	CATCACTA
promoter_motif	DMv3	18286806..18286813	CATCTCTA
promoter_motif	DMv3	18542211..18542218	CACCTCTA
promoter_motif	DMv3	19389545..19389552	CACCTCTA
promoter_motif	DMv3	19638364..19638371	CATCGCTA
promoter_motif	DMv3	19746070..19746077	CACCACTA
promoter_motif	DMv3	20064276..20064283	CATCCCTA
promoter_motif	DMv3	20906508..20906515	CACCCCTA
promoter_motif	DMv3	21501185..21501192	CATCCCTA
promoter_motif	DMv3	2234144..2234151	CATCACTA
promoter_motif	DMv3	2341922..2341929	CATCACTA
promoter_motif	DMv3	2598602..2598609	CATCACTA
promoter_motif	DMv3	3843022..3843029	CATCACTA
promoter_motif	DMv3	4216643..4216650	CATCACTA
promoter_motif	DMv3	529919..529926	CACCTCTA
promoter_motif	DMv3	5560104..5560111	CATCTCTA
promoter_motif	DMv3	5565842..5565849	CATCTCTA
promoter_motif	DMv3	5658587..5658594	CATCACTA
promoter_motif	DMv3	5836647..5836654	CATCTCTA
promoter_motif	DMv3	5839725..5839732	CATCTCTA
promoter_motif	DMv3	5931916..5931923	CACCTCTA
promoter_motif	DMv3	6195316..6195323	CATCGCTA
promoter_motif	DMv3	6697704..6697711	CACCTCTA
promoter_motif	DMv3	6905183..6905190	CATCGCTA
promoter_motif	DMv3	6905383..6905390	CATCTCTA
promoter_motif	DMv3	6996330..6996337	CACCACTA
promoter_motif	DMv3	7004337..7004344	CATCTCTA
promoter_motif	DMv3	7622802..7622809	CATCCCTA
promoter_motif	DMv3	7788069..7788076	CATCGCTA
promoter_motif	DMv3	7795378..7795385	CATCTCTA
promoter_motif	DMv3	8500329..8500336	CATCGCTA
promoter_motif	DMv3	8800271..8800278	CATCTCTA
promoter_motif	DMv3	9050719..9050726	CATCTCTA
promoter_motif	DMv3	9057279..9057286	CATCCCTA
promoter_motif	DMv3	9090488..9090495	CATCCCTA
promoter_motif	DMv3	9167459..9167466	CACCTCTA
promoter_motif	DMv3	927350..927357	CACCTCTA
promoter_motif	DMv3	9976517..9976524	CATCTCTA
promoter_motif	DMv4	10262062..10262069	GGCCACAC
promoter_motif	DMv4	10404677..10404684	GGTCACAC
promoter_motif	DMv4	10662374..10662381	GGTCACAC
promoter_motif	DMv4	10662559..10662566	GGTCACAC
promoter_motif	DMv4	10771820..10771827	GGTCACAC
promoter_motif	DMv4	11002503..11002510	GGTCACAC
promoter_motif	DMv4	11474834..11474841	GGTCACAC
promoter_motif	DMv4	11493853..11493860	GGTCACAC
promoter_motif	DMv4	12477219..12477226	GGCCACAC
promoter_motif	DMv4	12486206..12486213	GGTCACAC
promoter_motif	DMv4	13190681..13190688	GGTCACAC
promoter_motif	DMv4	13231698..13231705	GGCCACAC
promoter_motif	DMv4	13307104..13307111	GGTCACAC
promoter_motif	DMv4	13457853..13457860	GGTCACAC
promoter_motif	DMv4	1364695..1364702	GGTCACAC
promoter_motif	DMv4	14726658..14726665	GGTCACAC
promoter_motif	DMv4	14961048..14961055	GGTCACAC
promoter_motif	DMv4	15033430..15033437	GGCCACAC
promoter_motif	DMv4	15597778..15597785	GGTCACAC
promoter_motif	DMv4	15598142..15598149	GGTCACAC
promoter_motif	DMv4	15643201..15643208	GGTCACAC
promoter_motif	DMv4	15680103..15680110	GGTCACAC
promoter_motif	DMv4	15743272..15743279	GGCCACAC
promoter_motif	DMv4	15747200..15747207	GGTCACAC
promoter_motif	DMv4	15751833..15751840	GGTCACAC
promoter_motif	DMv4	15827703..15827710	GGTCACAC
promoter_motif	DMv4	15834465..15834472	GGTCACAC
promoter_motif	DMv4	15839024..15839031	GGTCACAC
promoter_motif	DMv4	15891067..15891074	GGCCACAC
promoter_motif	DMv4	16454046..16454053	GGCCACAC
promoter_motif	DMv4	16534950..16534957	GGTCACAC
promoter_motif	DMv4	16694717..16694724	GGTCACAC
promoter_motif	DMv4	1752998..1753005	GGTCACAC
promoter_motif	DMv4	17550850..17550857	GGCCACAC
promoter_motif	DMv4	1755820..1755827	GGTCACAC
promoter_motif	DMv4	17801726..17801733	GGTCACAC
promoter_motif	DMv4	1817041..1817048	GGTCACAC
promoter_motif	DMv4	18279244..18279251	GGTCACAC
promoter_motif	DMv4	19137662..19137669	GGTCACAC
promoter_motif	DMv4	19386451..19386458	GGTCACAC
promoter_motif	DMv4	19467874..19467881	GGTCACAC
promoter_motif	DMv4	19517153..19517160	GGTCACAC
promoter_motif	DMv4	19532399..19532406	GGCCACAC
promoter_motif	DMv4	19532920..19532927	GGCCACAC
promoter_motif	DMv4	19577541..19577548	GGTCACAC
promoter_motif	DMv4	19587537..19587544	GGTCACAC
promoter_motif	DMv4	19595770..19595777	GGTCACAC
promoter_motif	DMv4	1974633..1974640	GGTCACAC
promoter_motif	DMv4	1988281..1988288	GGCCACAC
promoter_motif	DMv4	20262477..20262484	GGTCACAC
promoter_motif	DMv4	20899383..20899390	GGCCACAC
promoter_motif	DMv4	21216410..21216417	GGTCACAC
promoter_motif	DMv4	2156864..2156871	GGTCACAC
promoter_motif	DMv4	3028883..3028890	GGTCACAC
promoter_motif	DMv4	4445920..4445927	GGTCACAC
promoter_motif	DMv4	4580901..4580908	GGTCACAC
promoter_motif	DMv4	4596312..4596319	GGTCACAC
promoter_motif	DMv4	5216758..5216765	GGTCACAC
promoter_motif	DMv4	5315573..5315580	GGTCACAC
promoter_motif	DMv4	5658214..5658221	GGTCACAC
promoter_motif	DMv4	6113972..6113979	GGTCACAC
promoter_motif	DMv4	6259757..6259764	GGTCACAC
promoter_motif	DMv4	6577863..6577870	GGTCACAC
promoter_motif	DMv4	6738356..6738363	GGTCACAC
promoter_motif	DMv4	6907919..6907926	GGTCACAC
promoter_motif	DMv4	6998511..6998518	GGTCACAC
promoter_motif	DMv4	7988081..7988088	GGTCACAC
promoter_motif	DMv4	822165..822172	GGTCACAC
promoter_motif	DMv4	8336363..8336370	GGCCACAC
promoter_motif	DMv4	834833..834840	GGTCACAC
promoter_motif	DMv4	8355515..8355522	GGTCACAC
promoter_motif	DMv4	8997765..8997772	GGTCACAC
promoter_motif	DMv4	9043356..9043363	GGCCACAC
promoter_motif	DMv4	9052530..9052537	GGCCACAC
promoter_motif	DMv4	9150234..9150241	GGTCACAC
promoter_motif	DMv4	924600..924607	GGTCACAC
promoter_motif	DMv4	9980555..9980562	GGTCACAC
promoter_motif	DMv5	10262036..10262043	TGGTATTT
promoter_motif	DMv5	11464371..11464378	TGGTATTT
promoter_motif	DMv5	15876990..15876997	TGGTATTT
promoter_motif	DMv5	16448035..16448042	TGGTATTT
promoter_motif	DMv5	16531459..16531466	TGGTATTT
promoter_motif	DMv5	16589256..16589263	TGGTATTT
promoter_motif	DMv5	170444..170451	TGGTATTT
promoter_motif	DMv5	17523544..17523551	TGGTATTT
promoter_motif	DMv5	17783550..17783557	TGGTATTT
promoter_motif	DMv5	18273890..18273897	TGGTATTT
promoter_motif	DMv5	19155813..19155820	TGGTATTT
promoter_motif	DMv5	21220899..21220906	TGGTATTT
promoter_motif	DMv5	21476332..21476339	TGGTATTT
promoter_motif	DMv5	2238691..2238698	TGGTATTT
promoter_motif	DMv5	3613670..3613677	TGGTATTT
promoter_motif	DMv5	3693171..3693178	TGGTATTT
promoter_motif	DMv5	4100151..4100158	TGGTATTT
promoter_motif	DMv5	517459..517466	TGGTATTT
promoter_motif	DMv5	517470..517477	TGGTATTT
promoter_motif	DMv5	529814..529821	TGGTATTT
promoter_motif	DMv5	529900..529907	TGGTATTT
promoter_motif	DMv5	6161785..6161792	TGGTATTT
promoter_motif	DMv5	9126438..9126445	TGGTATTT
promoter_motif	DMv5	9977158..9977165	TGGTATTT
promoter_motif	GAGA/NDM1	10380732..10380738	GAGAGCG
promoter_motif	GAGA/NDM1	10440837..10440843	GAGAGCG
promoter_motif	GAGA/NDM1	10523264..10523270	GAGAGCG
promoter_motif	GAGA/NDM1	10666489..10666495	GAGAGCG
promoter_motif	GAGA/NDM1	10678596..10678602	GAGAGCG
promoter_motif	GAGA/NDM1	1129171..1129177	GAGAGCG
promoter_motif	GAGA/NDM1	12365581..12365587	GAGAGCG
promoter_motif	GAGA/NDM1	1240525..1240531	GAGAGCG
promoter_motif	GAGA/NDM1	13088499..13088505	GAGAGCG
promoter_motif	GAGA/NDM1	13212617..13212623	GAGAGCG
promoter_motif	GAGA/NDM1	13290806..13290812	GAGAGCG
promoter_motif	GAGA/NDM1	13633683..13633689	GAGAGCG
promoter_motif	GAGA/NDM1	15278059..15278065	GAGAGCG
promoter_motif	GAGA/NDM1	15569426..15569432	GAGAGCG
promoter_motif	GAGA/NDM1	15569432..15569438	GAGAGCG
promoter_motif	GAGA/NDM1	16110846..16110852	GAGAGCG
promoter_motif	GAGA/NDM1	16227563..16227569	GAGAGCG
promoter_motif	GAGA/NDM1	16227569..16227575	GAGAGCG
promoter_motif	GAGA/NDM1	16597990..16597996	GAGAGCG
promoter_motif	GAGA/NDM1	16729660..16729666	GAGAGCG
promoter_motif	GAGA/NDM1	1725269..1725275	GAGAGCG
promoter_motif	GAGA/NDM1	1725283..1725289	GAGAGCG
promoter_motif	GAGA/NDM1	17545034..17545040	GAGAGCG
promoter_motif	GAGA/NDM1	17545040..17545046	GAGAGCG
promoter_motif	GAGA/NDM1	1763187..1763193	GAGAGCG
promoter_motif	GAGA/NDM1	17783771..17783777	GAGAGCG
promoter_motif	GAGA/NDM1	17793926..17793932	GAGAGCG
promoter_motif	GAGA/NDM1	18008868..18008874	GAGAGCG
promoter_motif	GAGA/NDM1	18298664..18298670	GAGAGCG
promoter_motif	GAGA/NDM1	18298682..18298688	GAGAGCG
promoter_motif	GAGA/NDM1	18726623..18726629	GAGAGCG
promoter_motif	GAGA/NDM1	19216182..19216188	GAGAGCG
promoter_motif	GAGA/NDM1	19629493..19629499	GAGAGCG
promoter_motif	GAGA/NDM1	19742567..19742573	GAGAGCG
promoter_motif	GAGA/NDM1	20339316..20339322	GAGAGCG
promoter_motif	GAGA/NDM1	20659280..20659286	GAGAGCG
promoter_motif	GAGA/NDM1	20925231..20925237	GAGAGCG
promoter_motif	GAGA/NDM1	20925480..20925486	GAGAGCG
promoter_motif	GAGA/NDM1	20925506..20925512	GAGAGCG
promoter_motif	GAGA/NDM1	20938644..20938650	GAGAGCG
promoter_motif	GAGA/NDM1	2186889..2186895	GAGAGCG
promoter_motif	GAGA/NDM1	228907..228913	GAGAGCG
promoter_motif	GAGA/NDM1	3267127..3267133	GAGAGCG
promoter_motif	GAGA/NDM1	3267136..3267142	GAGAGCG
promoter_motif	GAGA/NDM1	3440234..3440240	GAGAGCG
promoter_motif	GAGA/NDM1	372928..372934	GAGAGCG
promoter_motif	GAGA/NDM1	3730039..3730045	GAGAGCG
promoter_motif	GAGA/NDM1	414405..414411	GAGAGCG
promoter_motif	GAGA/NDM1	4511514..4511520	GAGAGCG
promoter_motif	GAGA/NDM1	4511520..4511526	GAGAGCG
promoter_motif	GAGA/NDM1	4812648..4812654	GAGAGCG
promoter_motif	GAGA/NDM1	5234173..5234179	GAGAGCG
promoter_motif	GAGA/NDM1	5411216..5411222	GAGAGCG
promoter_motif	GAGA/NDM1	5794821..5794827	GAGAGCG
promoter_motif	GAGA/NDM1	5795931..5795937	GAGAGCG
promoter_motif	GAGA/NDM1	5975517..5975523	GAGAGCG
promoter_motif	GAGA/NDM1	6173401..6173407	GAGAGCG
promoter_motif	GAGA/NDM1	6246229..6246235	GAGAGCG
promoter_motif	GAGA/NDM1	6422876..6422882	GAGAGCG
promoter_motif	GAGA/NDM1	6434690..6434696	GAGAGCG
promoter_motif	GAGA/NDM1	6573576..6573582	GAGAGCG
promoter_motif	GAGA/NDM1	6875789..6875795	GAGAGCG
promoter_motif	GAGA/NDM1	6880455..6880461	GAGAGCG
promoter_motif	GAGA/NDM1	6892626..6892632	GAGAGCG
promoter_motif	GAGA/NDM1	6892634..6892640	GAGAGCG
promoter_motif	GAGA/NDM1	7950780..7950786	GAGAGCG
promoter_motif	GAGA/NDM1	7950808..7950814	GAGAGCG
promoter_motif	GAGA/NDM1	7986241..7986247	GAGAGCG
promoter_motif	GAGA/NDM1	7994165..7994171	GAGAGCG
promoter_motif	GAGA/NDM1	8110062..8110068	GAGAGCG
promoter_motif	GAGA/NDM1	8110074..8110080	GAGAGCG
promoter_motif	GAGA/NDM1	8110082..8110088	GAGAGCG
promoter_motif	GAGA/NDM1	8304196..8304202	GAGAGCG
promoter_motif	GAGA/NDM1	8943081..8943087	GAGAGCG
promoter_motif	GAGA/NDM1	8943097..8943103	GAGAGCG
promoter_motif	GAGA/NDM1	9117349..9117355	GAGAGCG
promoter_motif	GAGA/NDM1	9533156..9533162	GAGAGCG
promoter_motif	NDM2	10387819..10387826	CGCCGTCG
promoter_motif	NDM2	10387825..10387832	CGACGTCG
promoter_motif	NDM2	10678535..10678542	CGACGCCG
promoter_motif	NDM2	10678547..10678554	CGCCGCCA
promoter_motif	NDM2	10709713..10709720	CGCTGCCG
promoter_motif	NDM2	1100720..1100727	CGATGTCA
promoter_motif	NDM2	11096234..11096241	CGCTGTCA
promoter_motif	NDM2	1129126..1129133	CGCTGTCA
promoter_motif	NDM2	11699433..11699440	CGACGCCG
promoter_motif	NDM2	11699439..11699446	CGACGTCG
promoter_motif	NDM2	11824925..11824932	CGCTGCCA
promoter_motif	NDM2	12001158..12001165	CGATGCCA
promoter_motif	NDM2	12380952..12380959	CGCTGCCG
promoter_motif	NDM2	12380958..12380965	CGACGCCG
promoter_motif	NDM2	12477284..12477291	CGCTGCCG
promoter_motif	NDM2	12636514..12636521	CGCTGCCA
promoter_motif	NDM2	13298732..13298739	CGACGCCG
promoter_motif	NDM2	13339868..13339875	CGCTGCCA
promoter_motif	NDM2	13437621..13437628	CGATGTCG
promoter_motif	NDM2	13455658..13455665	CGATGTCG
promoter_motif	NDM2	13590619..13590626	CGCTGTCG
promoter_motif	NDM2	13590625..13590632	CGACGTCG
promoter_motif	NDM2	13597498..13597505	CGACGCCG
promoter_motif	NDM2	13597510..13597517	CGACGTCA
promoter_motif	NDM2	13597516..13597523	CGCTGCCG
promoter_motif	NDM2	13638762..13638769	CGCTGCCA
promoter_motif	NDM2	13730443..13730450	CGCCGCCA
promoter_motif	NDM2	13732179..13732186	CGACGTCG
promoter_motif	NDM2	13732185..13732192	CGCTGTCG
promoter_motif	NDM2	13732191..13732198	CGCTGTCG
promoter_motif	NDM2	14374167..14374174	CGACGTCG
promoter_motif	NDM2	14374173..14374180	CGCTGCCG
promoter_motif	NDM2	14659880..14659887	CGATGCCG
promoter_motif	NDM2	14659886..14659893	CGCTGCCG
promoter_motif	NDM2	14738945..14738952	CGATGCCA
promoter_motif	NDM2	14970290..14970297	CGCCGCCA
promoter_motif	NDM2	1504466..1504473	CGCCGTCA
promoter_motif	NDM2	15057328..15057335	CGACGCCG
promoter_motif	NDM2	15680045..15680052	CGATGCCA
promoter_motif	NDM2	1580601..1580608	CGCTGCCG
promoter_motif	NDM2	15820122..15820129	CGCTGTCA
promoter_motif	NDM2	15880825..15880832	CGCCGCCG
promoter_motif	NDM2	16110823..16110830	CGACGCCG
promoter_motif	NDM2	16110829..16110836	CGCTGCCG
promoter_motif	NDM2	16487508..16487515	CGATGTCA
promoter_motif	NDM2	16515674..16515681	CGCTGCCA
promoter_motif	NDM2	16515692..16515699	CGCCGTCG
promoter_motif	NDM2	16565033..16565040	CGATGCCA
promoter_motif	NDM2	16615141..16615148	CGATGCCG
promoter_motif	NDM2	16615488..16615495	CGCTGCCG
promoter_motif	NDM2	16677933..16677940	CGCTGCCA
promoter_motif	NDM2	16705678..16705685	CGACGCCG
promoter_motif	NDM2	16710856..16710863	CGCCGTCG
promoter_motif	NDM2	16729585..16729592	CGCTGCCG
promoter_motif	NDM2	16729591..16729598	CGACGTCG
promoter_motif	NDM2	16729606..16729613	CGCCGCCG
promoter_motif	NDM2	16807151..16807158	CGACGTCG
promoter_motif	NDM2	1725299..1725306	CGACGTCG
promoter_motif	NDM2	1725305..1725312	CGACGTCG
promoter_motif	NDM2	17291455..17291462	CGACGCCG
promoter_motif	NDM2	17291473..17291480	CGCTGCCA
promoter_motif	NDM2	17316242..17316249	CGCTGCCA
promoter_motif	NDM2	17493594..17493601	CGCTGTCG
promoter_motif	NDM2	17576994..17577001	CGCTGCCG
promoter_motif	NDM2	17577000..17577007	CGACGCCA
promoter_motif	NDM2	17909340..17909347	CGACGCCG
promoter_motif	NDM2	18356446..18356453	CGCCGCCG
promoter_motif	NDM2	18356449..18356456	CGCCGCCG
promoter_motif	NDM2	18356452..18356459	CGCCGCCG
promoter_motif	NDM2	18356455..18356462	CGCCGCCG
promoter_motif	NDM2	18406443..18406450	CGCCGCCG
promoter_motif	NDM2	18406446..18406453	CGCCGCCG
promoter_motif	NDM2	18428651..18428658	CGACGTCG
promoter_motif	NDM2	18669202..18669209	CGCCGCCG
promoter_motif	NDM2	18691775..18691782	CGACGTCG
promoter_motif	NDM2	19059431..19059438	CGACGCCG
promoter_motif	NDM2	1906298..1906305	CGCCGTCG
promoter_motif	NDM2	19386384..19386391	CGATGCCA
promoter_motif	NDM2	19398390..19398397	CGACGCCG
promoter_motif	NDM2	19563688..19563695	CGCCGTCG
promoter_motif	NDM2	19563694..19563701	CGACGTCG
promoter_motif	NDM2	19563700..19563707	CGCTGCCG
promoter_motif	NDM2	19577734..19577741	CGCTGCCA
promoter_motif	NDM2	19644767..19644774	CGCCGCCA
promoter_motif	NDM2	19922252..19922259	CGCTGTCG
promoter_motif	NDM2	19922267..19922274	CGATGCCA
promoter_motif	NDM2	19922279..19922286	CGCCGCCG
promoter_motif	NDM2	19922282..19922289	CGCCGTCG
promoter_motif	NDM2	20110864..20110871	CGCCGTCG
promoter_motif	NDM2	20110867..20110874	CGACGCCG
promoter_motif	NDM2	20110887..20110894	CGACGTCG
promoter_motif	NDM2	20298088..20298095	CGCTGTCG
promoter_motif	NDM2	20339362..20339369	CGCCGCCA
promoter_motif	NDM2	2078917..2078924	CGCCGTCA
promoter_motif	NDM2	2107868..2107875	CGCTGCCG
promoter_motif	NDM2	21187029..21187036	CGATGCCG
promoter_motif	NDM2	2169172..2169179	CGCTGCCA
promoter_motif	NDM2	21916978..21916985	CGACGTCG
promoter_motif	NDM2	22257059..22257066	CGACGTCG
promoter_motif	NDM2	22406530..22406537	CGACGTCA
promoter_motif	NDM2	2341972..2341979	CGATGCCG
promoter_motif	NDM2	236999..237006	CGCTGTCA
promoter_motif	NDM2	237017..237024	CGCCGTCG
promoter_motif	NDM2	2479801..2479808	CGATGCCA
promoter_motif	NDM2	3028832..3028839	CGCTGCCA
promoter_motif	NDM2	3189235..3189242	CGCCGCCG
promoter_motif	NDM2	3189241..3189248	CGCTGTCG
promoter_motif	NDM2	3189247..3189254	CGACGCCG
promoter_motif	NDM2	3582208..3582215	CGACGCCG
promoter_motif	NDM2	3698151..3698158	CGATGCCG
promoter_motif	NDM2	3762416..3762423	CGCTGCCG
promoter_motif	NDM2	4434892..4434899	CGATGCCG
promoter_motif	NDM2	4443341..4443348	CGCTGCCA
promoter_motif	NDM2	4511535..4511542	CGACGCCG
promoter_motif	NDM2	4511538..4511545	CGCCGCCG
promoter_motif	NDM2	4511547..4511554	CGCTGCCG
promoter_motif	NDM2	4571605..4571612	CGCTGCCG
promoter_motif	NDM2	4769652..4769659	CGCTGTCA
promoter_motif	NDM2	4826758..4826765	CGATGCCA
promoter_motif	NDM2	4830238..4830245	CGATGCCA
promoter_motif	NDM2	5190041..5190048	CGCTGCCG
promoter_motif	NDM2	5199813..5199820	CGATGCCA
promoter_motif	NDM2	5340630..5340637	CGCTGCCG
promoter_motif	NDM2	5488228..5488235	CGACGCCG
promoter_motif	NDM2	5488234..5488241	CGCTGCCG
promoter_motif	NDM2	5795952..5795959	CGACGTCG
promoter_motif	NDM2	5846548..5846555	CGCCGCCA
promoter_motif	NDM2	5968930..5968937	CGCCGCCA
promoter_motif	NDM2	5987833..5987840	CGACGCCG
promoter_motif	NDM2	5987857..5987864	CGCTGTCG
promoter_motif	NDM2	6197940..6197947	CGCTGCCG
promoter_motif	NDM2	6197946..6197953	CGCTGCCG
promoter_motif	NDM2	6210062..6210069	CGATGCCG
promoter_motif	NDM2	6494017..6494024	CGACGTCG
promoter_motif	NDM2	6494023..6494030	CGCCGTCG
promoter_motif	NDM2	6582841..6582848	CGCTGCCA
promoter_motif	NDM2	6641507..6641514	CGCTGCCA
promoter_motif	NDM2	6641513..6641520	CGCCGTCG
promoter_motif	NDM2	6641519..6641526	CGACGTCG
promoter_motif	NDM2	6641525..6641532	CGCCGCCG
promoter_motif	NDM2	7201894..7201901	CGCCGTCG
promoter_motif	NDM2	7201897..7201904	CGCCGCCG
promoter_motif	NDM2	7201906..7201913	CGCTGCCG
promoter_motif	NDM2	7201912..7201919	CGACGCCG
promoter_motif	NDM2	7231353..7231360	CGACGTCG
promoter_motif	NDM2	7767304..7767311	CGCCGCCG
promoter_motif	NDM2	7787883..7787890	CGACGTCA
promoter_motif	NDM2	7825440..7825447	CGATGCCA
promoter_motif	NDM2	7986211..7986218	CGCCGTCA
promoter_motif	NDM2	7986217..7986224	CGCTGTCG
promoter_motif	NDM2	802924..802931	CGCTGCCG
promoter_motif	NDM2	8036347..8036354	CGACGCCA
promoter_motif	NDM2	8046994..8047001	CGACGCCA
promoter_motif	NDM2	8110111..8110118	CGCTGCCA
promoter_motif	NDM2	822121..822128	CGACGCCA
promoter_motif	NDM2	8330883..8330890	CGCTGCCA
promoter_motif	NDM2	8452854..8452861	CGATGCCA
promoter_motif	NDM2	8544738..8544745	CGCTGCCA
promoter_motif	NDM2	8785874..8785881	CGCTGCCG
promoter_motif	NDM2	8785880..8785887	CGCTGCCG
promoter_motif	NDM2	8792399..8792406	CGCTGCCA
promoter_motif	NDM2	8972568..8972575	CGACGCCA
promoter_motif	NDM2	8972574..8972581	CGACGTCG
promoter_motif	NDM2	8972580..8972587	CGCTGCCG
promoter_motif	NDM2	8972586..8972593	CGCTGTCG
promoter_motif	NDM2	8972592..8972599	CGCCGCCG
promoter_motif	NDM2	8972598..8972605	CGCTGCCG
promoter_motif	NDM2	8979957..8979964	CGATGTCA
promoter_motif	NDM2	9095902..9095909	CGACGCCG
promoter_motif	NDM2	9095908..9095915	CGCTGCCG
promoter_motif	NDM2	9095914..9095921	CGACGTCG
promoter_motif	NDM2	9390285..9390292	CGACGTCA
promoter_motif	NDM2	9479870..9479877	CGCTGCCG
promoter_motif	NDM2	9544853..9544860	CGACGCCG
promoter_motif	NDM2	9623629..9623636	CGCTGCCA
promoter_motif	NDM2	9623641..9623648	CGCTGCCA
promoter_motif	NDM2	9825071..9825078	CGCCGCCG
promoter_motif	NDM2	9883650..9883657	CGCTGCCA
promoter_motif	NDM2	9883662..9883669	CGCTGCCG
promoter_motif	NDM3	10680972..10680978	GAAAGCT
promoter_motif	NDM3	11622905..11622911	GAAAGCT
promoter_motif	NDM3	11766877..11766883	GAAAGCT
promoter_motif	NDM3	11770819..11770825	GAAAGCT
promoter_motif	NDM3	13253204..13253210	GAAAGCT
promoter_motif	NDM3	14485664..14485670	GAAAGCT
promoter_motif	NDM3	14485667..14485673	GAAAGCT
promoter_motif	NDM3	14573569..14573575	GAAAGCT
promoter_motif	NDM3	15700223..15700229	GAAAGCT
promoter_motif	NDM3	15762104..15762110	GAAAGCT
promoter_motif	NDM3	15957704..15957710	GAAAGCT
promoter_motif	NDM3	16190368..16190374	GAAAGCT
promoter_motif	NDM3	16278965..16278971	GAAAGCT
promoter_motif	NDM3	16303037..16303043	GAAAGCT
promoter_motif	NDM3	17146124..17146130	GAAAGCT
promoter_motif	NDM3	18724562..18724568	GAAAGCT
promoter_motif	NDM3	18751527..18751533	GAAAGCT
promoter_motif	NDM3	18794399..18794405	GAAAGCT
promoter_motif	NDM3	19102276..19102282	GAAAGCT
promoter_motif	NDM3	19238040..19238046	GAAAGCT
promoter_motif	NDM3	19537300..19537306	GAAAGCT
promoter_motif	NDM3	20034973..20034979	GAAAGCT
promoter_motif	NDM3	2070842..2070848	GAAAGCT
promoter_motif	NDM3	2070849..2070855	GAAAGCT
promoter_motif	NDM3	21245300..21245306	GAAAGCT
promoter_motif	NDM3	21888954..21888960	GAAAGCT
promoter_motif	NDM3	5712535..5712541	GAAAGCT
promoter_motif	NDM3	5985729..5985735	GAAAGCT
promoter_motif	NDM3	6259922..6259928	GAAAGCT
promoter_motif	NDM3	6592578..6592584	GAAAGCT
promoter_motif	NDM3	6592599..6592605	GAAAGCT
promoter_motif	NDM3	6875084..6875090	GAAAGCT
promoter_motif	NDM3	6875097..6875103	GAAAGCT
promoter_motif	NDM3	8336429..8336435	GAAAGCT
promoter_motif	NDM3	8981219..8981225	GAAAGCT
promoter_motif	NDM3	8982446..8982452	GAAAGCT
promoter_motif	NDM3	9036533..9036539	GAAAGCT
promoter_motif	DRE/NDM4	10114080..10114086	ATCGATA
promoter_motif	DRE/NDM4	10220454..10220460	ATCGATA
promoter_motif	DRE/NDM4	10220455..10220461	ATCGATA
promoter_motif	DRE/NDM4	10260366..10260372	ATCGATA
promoter_motif	DRE/NDM4	10279934..10279940	ATCGATA
promoter_motif	DRE/NDM4	10279935..10279941	ATCGATA
promoter_motif	DRE/NDM4	10354744..10354750	ATCGATA
promoter_motif	DRE/NDM4	10460572..10460578	ATCGATA
promoter_motif	DRE/NDM4	10490081..10490087	ATCGATA
promoter_motif	DRE/NDM4	10490082..10490088	ATCGATA
promoter_motif	DRE/NDM4	10681031..10681037	ATCGATA
promoter_motif	DRE/NDM4	10681032..10681038	ATCGATA
promoter_motif	DRE/NDM4	10742738..10742744	ATCGATA
promoter_motif	DRE/NDM4	10742739..10742745	ATCGATA
promoter_motif	DRE/NDM4	10751656..10751662	ATCGATA
promoter_motif	DRE/NDM4	10751657..10751663	ATCGATA
promoter_motif	DRE/NDM4	10771880..10771886	ATCGATA
promoter_motif	DRE/NDM4	10771881..10771887	ATCGATA
promoter_motif	DRE/NDM4	11002466..11002472	ATCGATA
promoter_motif	DRE/NDM4	11054432..11054438	ATCGATA
promoter_motif	DRE/NDM4	11219377..11219383	ATCGATA
promoter_motif	DRE/NDM4	11219378..11219384	ATCGATA
promoter_motif	DRE/NDM4	11233636..11233642	ATCGATA
promoter_motif	DRE/NDM4	11253210..11253216	ATCGATA
promoter_motif	DRE/NDM4	11283687..11283693	ATCGATA
promoter_motif	DRE/NDM4	11572978..11572984	ATCGATA
promoter_motif	DRE/NDM4	11589113..11589119	ATCGATA
promoter_motif	DRE/NDM4	11589114..11589120	ATCGATA
promoter_motif	DRE/NDM4	11589140..11589146	ATCGATA
promoter_motif	DRE/NDM4	11614220..11614226	ATCGATA
promoter_motif	DRE/NDM4	11701233..11701239	ATCGATA
promoter_motif	DRE/NDM4	11762963..11762969	ATCGATA
promoter_motif	DRE/NDM4	11762964..11762970	ATCGATA
promoter_motif	DRE/NDM4	11781252..11781258	ATCGATA
promoter_motif	DRE/NDM4	11781253..11781259	ATCGATA
promoter_motif	DRE/NDM4	11787931..11787937	ATCGATA
promoter_motif	DRE/NDM4	11799401..11799407	ATCGATA
promoter_motif	DRE/NDM4	11799402..11799408	ATCGATA
promoter_motif	DRE/NDM4	11912036..11912042	ATCGATA
promoter_motif	DRE/NDM4	12357167..12357173	ATCGATA
promoter_motif	DRE/NDM4	12391164..12391170	ATCGATA
promoter_motif	DRE/NDM4	1248054..1248060	ATCGATA
promoter_motif	DRE/NDM4	1248055..1248061	ATCGATA
promoter_motif	DRE/NDM4	12525602..12525608	ATCGATA
promoter_motif	DRE/NDM4	12525603..12525609	ATCGATA
promoter_motif	DRE/NDM4	12548720..12548726	ATCGATA
promoter_motif	DRE/NDM4	12548736..12548742	ATCGATA
promoter_motif	DRE/NDM4	12657677..12657683	ATCGATA
promoter_motif	DRE/NDM4	12657678..12657684	ATCGATA
promoter_motif	DRE/NDM4	12659265..12659271	ATCGATA
promoter_motif	DRE/NDM4	12984513..12984519	ATCGATA
promoter_motif	DRE/NDM4	13049018..13049024	ATCGATA
promoter_motif	DRE/NDM4	13049035..13049041	ATCGATA
promoter_motif	DRE/NDM4	13049036..13049042	ATCGATA
promoter_motif	DRE/NDM4	13105737..13105743	ATCGATA
promoter_motif	DRE/NDM4	13180018..13180024	ATCGATA
promoter_motif	DRE/NDM4	13180031..13180037	ATCGATA
promoter_motif	DRE/NDM4	13191097..13191103	ATCGATA
promoter_motif	DRE/NDM4	13191098..13191104	ATCGATA
promoter_motif	DRE/NDM4	13231739..13231745	ATCGATA
promoter_motif	DRE/NDM4	13231740..13231746	ATCGATA
promoter_motif	DRE/NDM4	13264975..13264981	ATCGATA
promoter_motif	DRE/NDM4	13279234..13279240	ATCGATA
promoter_motif	DRE/NDM4	13279235..13279241	ATCGATA
promoter_motif	DRE/NDM4	13500149..13500155	ATCGATA
promoter_motif	DRE/NDM4	13500150..13500156	ATCGATA
promoter_motif	DRE/NDM4	13506088..13506094	ATCGATA
promoter_motif	DRE/NDM4	13510994..13511000	ATCGATA
promoter_motif	DRE/NDM4	13518731..13518737	ATCGATA
promoter_motif	DRE/NDM4	13518732..13518738	ATCGATA
promoter_motif	DRE/NDM4	13562016..13562022	ATCGATA
promoter_motif	DRE/NDM4	1358283..1358289	ATCGATA
promoter_motif	DRE/NDM4	13612368..13612374	ATCGATA
promoter_motif	DRE/NDM4	13612369..13612375	ATCGATA
promoter_motif	DRE/NDM4	1364727..1364733	ATCGATA
promoter_motif	DRE/NDM4	1371070..1371076	ATCGATA
promoter_motif	DRE/NDM4	1371071..1371077	ATCGATA
promoter_motif	DRE/NDM4	14131959..14131965	ATCGATA
promoter_motif	DRE/NDM4	14131960..14131966	ATCGATA
promoter_motif	DRE/NDM4	14474585..14474591	ATCGATA
promoter_motif	DRE/NDM4	14477691..14477697	ATCGATA
promoter_motif	DRE/NDM4	14477692..14477698	ATCGATA
promoter_motif	DRE/NDM4	14733361..14733367	ATCGATA
promoter_motif	DRE/NDM4	15033450..15033456	ATCGATA
promoter_motif	DRE/NDM4	15033451..15033457	ATCGATA
promoter_motif	DRE/NDM4	15222323..15222329	ATCGATA
promoter_motif	DRE/NDM4	15222324..15222330	ATCGATA
promoter_motif	DRE/NDM4	15356683..15356689	ATCGATA
promoter_motif	DRE/NDM4	15366173..15366179	ATCGATA
promoter_motif	DRE/NDM4	15376355..15376361	ATCGATA
promoter_motif	DRE/NDM4	15376356..15376362	ATCGATA
promoter_motif	DRE/NDM4	15380900..15380906	ATCGATA
promoter_motif	DRE/NDM4	15477136..15477142	ATCGATA
promoter_motif	DRE/NDM4	15626176..15626182	ATCGATA
promoter_motif	DRE/NDM4	1563342..1563348	ATCGATA
promoter_motif	DRE/NDM4	1563343..1563349	ATCGATA
promoter_motif	DRE/NDM4	15693584..15693590	ATCGATA
promoter_motif	DRE/NDM4	15729560..15729566	ATCGATA
promoter_motif	DRE/NDM4	15738205..15738211	ATCGATA
promoter_motif	DRE/NDM4	15738206..15738212	ATCGATA
promoter_motif	DRE/NDM4	15738478..15738484	ATCGATA
[truncated: 17,697 more chars]
