# Supplementary material for: Complex organizational structure of the genome revealed by genome-wide analysis of single and alternative promoters in Drosophila melanogaster
Source: BMC Genomics. 2009 Jan 7;10:9. doi: 10.1186/1471-2164-10-9 (PMC2631479; doi:10.1186/1471-2164-10-9)
Supplement: Additional file 5 — Promoter motif coordinates from Patser. This file contains all of the mapped motifs using Patser, as described in the text, formatted for upload to the Generic Genome Browser (GBrowse) as a custom annotation. [file 1471-2164-10-9-S5.txt]

#Zhu and Halfon (2009) Additional file 5

[general]
bump = 1
description = 1
label = 1
font2color = black

[promoter_motif]
glyph = generic
bgcolor = violet
fgcolor = violet


reference = 2L
promoter_motif	motif1/DMv4	10056879..10056893	CCTACGTTCACACTG
promoter_motif	motif1/DMv4	10204285..10204299	GCCGCGGTCACACTG
promoter_motif	motif1/DMv4	10206954..10206968	AGTACGGTTACACAT
promoter_motif	motif1/DMv4	10210666..10210680	GATCCGGTCACACTA
promoter_motif	motif1/DMv4	10211166..10211180	ACGCTGGCAACCCTG
promoter_motif	motif1/DMv4	10222661..10222675	AGTTCGGTCACACTG
promoter_motif	motif1/DMv4	10266709..10266723	GACTTGGTCGCACCG
promoter_motif	motif1/DMv4	10280813..10280827	ATTTCGGTAGCTCTG
promoter_motif	motif1/DMv4	10303924..10303938	CACCTGGTCACACTG
promoter_motif	motif1/DMv4	10362681..10362695	AAAGTGGGCCCACTT
promoter_motif	motif1/DMv4	10386245..10386259	TGTCTGGTAATACTA
promoter_motif	motif1/DMv4	10408329..10408343	CTTCCTGTCACGCTG
promoter_motif	motif1/DMv4	10428809..10428823	AGCACTGCCACACTG
promoter_motif	motif1/DMv4	10430922..10430936	AACGTGGCAACCCTG
promoter_motif	motif1/DMv4	10437560..10437574	GTCTTGGCAACTCTA
promoter_motif	motif1/DMv4	10517340..10517354	CAGGTGGCAACTCTT
promoter_motif	motif1/DMv4	10736050..10736064	CATCTGGTAACACTG
promoter_motif	motif1/DMv4	1077806..1077820	GCCGCGGTCACACTC
promoter_motif	motif1/DMv4	107893..107907	GGGGTGGCAACGCTG
promoter_motif	motif1/DMv4	1080922..1080936	GTTGCGGTCATACTA
promoter_motif	motif1/DMv4	10850853..10850867	GGGTTGGTAACACTA
promoter_motif	motif1/DMv4	10858086..10858100	CATGCGGTCACACTA
promoter_motif	motif1/DMv4	10858520..10858534	AATCTGGCCACACTC
promoter_motif	motif1/DMv4	10968157..10968171	ACTCTGGTCACATTG
promoter_motif	motif1/DMv4	10968206..10968220	CCTCTGGTAACACTG
promoter_motif	motif1/DMv4	10970454..10970468	ACATTGGTCACACTG
promoter_motif	motif1/DMv4	10976779..10976793	GCTTCGGTCACACTG
promoter_motif	motif1/DMv4	10987413..10987427	CATTTGGTCACACTG
promoter_motif	motif1/DMv4	11004818..11004832	TATCTGGTAACACTT
promoter_motif	motif1/DMv4	11179044..11179058	GCGTGGTTCACACTA
promoter_motif	motif1/DMv4	11517050..11517064	TCCGCGGTCACACTG
promoter_motif	motif1/DMv4	11517061..11517075	TTATCGGTCACTCCG
promoter_motif	motif1/DMv4	1158671..1158685	CGCATGGTCACACTG
promoter_motif	motif1/DMv4	11813778..11813792	TCAACGGGCACACCG
promoter_motif	motif1/DMv4	1184066..1184080	GAAGTGGTCACACAG
promoter_motif	motif1/DMv4	11989870..11989884	ATAATGGTCACCCCA
promoter_motif	motif1/DMv4	11990902..11990916	CAGACGGTCACTCTA
promoter_motif	motif1/DMv4	11992899..11992913	TGAACGGTCACTCGA
promoter_motif	motif1/DMv4	11996810..11996824	TGAACGGTCACTCGA
promoter_motif	motif1/DMv4	11999654..11999668	AATACGGTCCCACTG
promoter_motif	motif1/DMv4	12002271..12002285	CGTGCGGTCATACTG
promoter_motif	motif1/DMv4	12049452..12049466	ATGTCGGCCACACGA
promoter_motif	motif1/DMv4	12093770..12093784	TGAACGGTCCCACTG
promoter_motif	motif1/DMv4	12097852..12097866	CAATTGGTCACACTG
promoter_motif	motif1/DMv4	12103734..12103748	CACCTGGTAACACTG
promoter_motif	motif1/DMv4	12109117..12109131	ACTCTGGTCACACAG
promoter_motif	motif1/DMv4	12172556..12172570	CATATGGTCACACAG
promoter_motif	motif1/DMv4	12172993..12173007	CACACGGTCACACTG
promoter_motif	motif1/DMv4	121981..121995	AGCCTGGTCTCTCTT
promoter_motif	motif1/DMv4	12692919..12692933	AGTGCGGCCACACTT
promoter_motif	motif1/DMv4	12696096..12696110	GAACTGGTAACATGG
promoter_motif	motif1/DMv4	13021299..13021313	GGTACGGTAACACTG
promoter_motif	motif1/DMv4	13165013..13165027	AACTTGGGCATACTT
promoter_motif	motif1/DMv4	13179223..13179237	AGTACGGGCACACTA
promoter_motif	motif1/DMv4	13191953..13191967	TTTACGGCCACACTG
promoter_motif	motif1/DMv4	13192206..13192220	CAGCTGGTCACACTG
promoter_motif	motif1/DMv4	13203270..13203284	CCCACGGTCACACAG
promoter_motif	motif1/DMv4	13203756..13203770	GATGCGGCCACTCTG
promoter_motif	motif1/DMv4	13222304..13222318	AGTACTTCCACACTG
promoter_motif	motif1/DMv4	13366164..13366178	CATCTGGCAACATCG
promoter_motif	motif1/DMv4	13398983..13398997	GATGCGGTCACATCG
promoter_motif	motif1/DMv4	13445642..13445656	TGTGTGGTCACACAG
promoter_motif	motif1/DMv4	13549328..13549342	CACCTGGCAACACTT
promoter_motif	motif1/DMv4	1368078..1368092	ACTACGTCCACACTA
promoter_motif	motif1/DMv4	13790952..13790966	CACTTGGCCACACTA
promoter_motif	motif1/DMv4	13793539..13793553	TACACGGTCACACTT
promoter_motif	motif1/DMv4	13813838..13813852	ACTCTGGTCACACCG
promoter_motif	motif1/DMv4	13905674..13905688	GAACCGGTCACGTTC
promoter_motif	motif1/DMv4	14334137..14334151	CACTCGGTCATACCG
promoter_motif	motif1/DMv4	14362062..14362076	AATACGGTCACACTT
promoter_motif	motif1/DMv4	1500460..1500474	TTACCGGTCACATTT
promoter_motif	motif1/DMv4	15007406..15007420	GCAACGGTCACTTTG
promoter_motif	motif1/DMv4	15007824..15007838	TAAACGGCCACTCTA
promoter_motif	motif1/DMv4	1502908..1502922	GATCTGGCAACGCTG
promoter_motif	motif1/DMv4	15057848..15057862	CACCTGGTCACTCTT
promoter_motif	motif1/DMv4	15057861..15057875	CAACTGGCCCCACCA
promoter_motif	motif1/DMv4	15068065..15068079	CATGTGGGCGCTCTG
promoter_motif	motif1/DMv4	15499115..15499129	TAACTGGCCACACCA
promoter_motif	motif1/DMv4	15762440..15762454	AAAACGGTCATTTCA
promoter_motif	motif1/DMv4	159026..159040	CTAACGGTCACATTG
promoter_motif	motif1/DMv4	1611137..1611151	GCTCTGGCAACGCTG
promoter_motif	motif1/DMv4	16262131..16262145	CATCTGGTCACACTG
promoter_motif	motif1/DMv4	16287723..16287737	GCCGTGGTCACTCTG
promoter_motif	motif1/DMv4	16682596..16682610	GAATCGTTCACATCG
promoter_motif	motif1/DMv4	16719884..16719898	CCCCCGGTCACTCTG
promoter_motif	motif1/DMv4	16732124..16732138	CATACGGCCACTCTG
promoter_motif	motif1/DMv4	16732553..16732567	AACTTGGCCACACTG
promoter_motif	motif1/DMv4	16738381..16738395	AAGACGGTCACACTG
promoter_motif	motif1/DMv4	16743091..16743105	GCTTTGGTCACTCTT
promoter_motif	motif1/DMv4	16743397..16743411	ATGCTGGTCACTCTG
promoter_motif	motif1/DMv4	16794209..16794223	GGACAGGTCATACCA
promoter_motif	motif1/DMv4	16827078..16827092	CATATGGTCACACTT
promoter_motif	motif1/DMv4	1724369..1724383	AGTGCGGTCACTCTC
promoter_motif	motif1/DMv4	17477862..17477876	GATCTGGTCACTCCC
promoter_motif	motif1/DMv4	17484503..17484517	AGTGTGGCAACGCTG
promoter_motif	motif1/DMv4	1752093..1752107	GATGTGGCAGCCCTG
promoter_motif	motif1/DMv4	18158650..18158664	GCGATGGTCACACAG
promoter_motif	motif1/DMv4	18209217..18209231	TATACGTTCACATTC
promoter_motif	motif1/DMv4	18443228..18443242	GGTGCGTCCACACTA
promoter_motif	motif1/DMv4	18612240..18612254	GAAACGGTAACACAC
promoter_motif	motif1/DMv4	18695429..18695443	CGCACGGTCACACCA
promoter_motif	motif1/DMv4	18708858..18708872	GCAGCGGGCACATTC
promoter_motif	motif1/DMv4	18859216..18859230	ACCTTGGTCACACTG
promoter_motif	motif1/DMv4	18957143..18957157	AAGTCGGCAATACTT
promoter_motif	motif1/DMv4	18968732..18968746	GCCCTGGTCACACTG
promoter_motif	motif1/DMv4	18987279..18987293	GTCACGGTCGCACTT
promoter_motif	motif1/DMv4	19054088..19054102	TTAACGGTCACACTG
promoter_motif	motif1/DMv4	19123866..19123880	ATGGCGGCCCCACCG
promoter_motif	motif1/DMv4	19126977..19126991	AGCTTGGCAGCACTG
promoter_motif	motif1/DMv4	19181703..19181717	TATCTGGTCACACTG
promoter_motif	motif1/DMv4	19183591..19183605	GATGTGTTAACACCT
promoter_motif	motif1/DMv4	19186052..19186066	GCAACGTGCACACTG
promoter_motif	motif1/DMv4	19526660..19526674	TGTGCGGTCACACAG
promoter_motif	motif1/DMv4	19577294..19577308	AGTCTGGCAACACTT
promoter_motif	motif1/DMv4	19577686..19577700	GATCCGGCAACTCCA
promoter_motif	motif1/DMv4	19582488..19582502	AGACTGGTCACCCTA
promoter_motif	motif1/DMv4	19795815..19795829	CGAACGGTCACACTG
promoter_motif	motif1/DMv4	19958731..19958745	CCTCTGGTCACATTG
promoter_motif	motif1/DMv4	20066363..20066377	CAAGCGGTCACACAG
promoter_motif	motif1/DMv4	20264279..20264293	AACATTGTCGCACTA
promoter_motif	motif1/DMv4	20449954..20449968	CACCTGGTCACACCT
promoter_motif	motif1/DMv4	20459071..20459085	CACCTGGTCACACCT
promoter_motif	motif1/DMv4	20463439..20463453	GATCTGGTAACACTG
promoter_motif	motif1/DMv4	20645786..20645800	GCTATTGCCATACTT
promoter_motif	motif1/DMv4	20682361..20682375	CGCCTGGTCACACTA
promoter_motif	motif1/DMv4	20726553..20726567	TACCCGGTTACACAA
promoter_motif	motif1/DMv4	20734285..20734299	TAGGTGGCAACGCTG
promoter_motif	motif1/DMv4	20758139..20758153	GCTGCGGTCACACTA
promoter_motif	motif1/DMv4	20926139..20926153	CCTACGGCCACACTA
promoter_motif	motif1/DMv4	21086374..21086388	TATACGGCAACATAA
promoter_motif	motif1/DMv4	21142354..21142368	GCGACGGTCACCCTC
promoter_motif	motif1/DMv4	21156245..21156259	CGCTTTGCCACACTG
promoter_motif	motif1/DMv4	21156862..21156876	TGCTCGGTCATTCTG
promoter_motif	motif1/DMv4	21163591..21163605	GCATTGGCAGCACTG
promoter_motif	motif1/DMv4	21179926..21179940	TACCCGGTCACACTG
promoter_motif	motif1/DMv4	21218535..21218549	AGTTTGGCCACACTT
promoter_motif	motif1/DMv4	21262958..21262972	ACTGCGGTCACACTG
promoter_motif	motif1/DMv4	21310843..21310857	GATCTGGTAACACTG
promoter_motif	motif1/DMv4	21369..21383	TACACGGGCACACTA
promoter_motif	motif1/DMv4	2145158..2145172	AGTACGGTCACACTG
promoter_motif	motif1/DMv4	21573363..21573377	AATTCGGTCACACTA
promoter_motif	motif1/DMv4	21757999..21758013	TTGGTGGCAACGCTG
promoter_motif	motif1/DMv4	22011129..22011143	ACCTTGGCATCACTG
promoter_motif	motif1/DMv4	22121840..22121854	CATCTGGTAACACTG
promoter_motif	motif1/DMv4	22169168..22169182	GAAACGGTCACACTT
promoter_motif	motif1/DMv4	2220741..2220755	ATAACGGTCACACCG
promoter_motif	motif1/DMv4	22247845..22247859	TCAGTGGCAACGCTA
promoter_motif	motif1/DMv4	22429386..22429400	AATAAGGCCGCACTA
promoter_motif	motif1/DMv4	22431014..22431028	GCCAAGGTCGCACTT
promoter_motif	motif1/DMv4	2420782..2420796	CCTGAGGTCGCACTA
promoter_motif	motif1/DMv4	2580040..2580054	CTCCTGGCCACACTG
promoter_motif	motif1/DMv4	2580277..2580291	GGTTCGGCCACACTG
promoter_motif	motif1/DMv4	2585439..2585453	CGTGTGGCAACACCG
promoter_motif	motif1/DMv4	2740015..2740029	CATCTGGCAGCACTG
promoter_motif	motif1/DMv4	2766219..2766233	AGTCTGGCAACTCTA
promoter_motif	motif1/DMv4	277576..277590	TGAATGGTCGCACAT
promoter_motif	motif1/DMv4	2857172..2857186	AACGCGGTCACACTG
promoter_motif	motif1/DMv4	285771..285785	GGCTCGGGCACACTG
promoter_motif	motif1/DMv4	3159626..3159640	GTCATGGTCACACTG
promoter_motif	motif1/DMv4	3162524..3162538	CCCGCGGTCACACCA
promoter_motif	motif1/DMv4	3163627..3163641	CCCGCGGTCACACCA
promoter_motif	motif1/DMv4	3327933..3327947	AGAATGGCCACGTTT
promoter_motif	motif1/DMv4	3373030..3373044	CATTTTGTCACACAG
promoter_motif	motif1/DMv4	3449698..3449712	GGTCTGGTCACACTG
promoter_motif	motif1/DMv4	3452461..3452475	CCTACGGTCACACCG
promoter_motif	motif1/DMv4	3466089..3466103	CGCACTGGCACACTG
promoter_motif	motif1/DMv4	3466097..3466111	AGCATGTTCGCACTG
promoter_motif	motif1/DMv4	3514640..3514654	TCTGCTGCCACACTG
promoter_motif	motif1/DMv4	3745689..3745703	ACAATGGTCATCCAG
promoter_motif	motif1/DMv4	414770..414784	CTACTGGTCACACCA
promoter_motif	motif1/DMv4	419929..419943	GGCGCGGTCACACTG
promoter_motif	motif1/DMv4	4362580..4362594	CCACTGGTCACACGA
promoter_motif	motif1/DMv4	4394178..4394192	AGAATGGCCACCCCT
promoter_motif	motif1/DMv4	4444674..4444688	CACTTGGTAACACTT
promoter_motif	motif1/DMv4	4456811..4456825	GCTACGGTCACACAG
promoter_motif	motif1/DMv4	4458339..4458353	CGGGCGGTCACACTG
promoter_motif	motif1/DMv4	453023..453037	ACTGTGGCAACGTTG
promoter_motif	motif1/DMv4	473014..473028	GAAACGGTCACACTG
promoter_motif	motif1/DMv4	4847285..4847299	CAGGTGGCAACACCC
promoter_motif	motif1/DMv4	4892100..4892114	CGAGCGGCCGCATTT
promoter_motif	motif1/DMv4	4955512..4955526	CACCTGGTCACACAG
promoter_motif	motif1/DMv4	4967773..4967787	GCCACGGTCACACTG
promoter_motif	motif1/DMv4	4969014..4969028	AAGGCGGTCTTATTG
promoter_motif	motif1/DMv4	4971710..4971724	AATACGGCCACACTA
promoter_motif	motif1/DMv4	4973953..4973967	AACCTGGCAACCCTG
promoter_motif	motif1/DMv4	5043152..5043166	CTGACGGTCACATTG
promoter_motif	motif1/DMv4	5058240..5058254	TTTAGGGTCACACCG
promoter_motif	motif1/DMv4	5070985..5070999	GCGGCGGTCACACTT
promoter_motif	motif1/DMv4	5093583..5093597	CAGCTGGGCACTCTA
promoter_motif	motif1/DMv4	5094010..5094024	CCCCTGGTCACACCT
promoter_motif	motif1/DMv4	5279060..5279074	TGTTTGGCAGCACTA
promoter_motif	motif1/DMv4	5542280..5542294	ACTTCGGTCACACTG
promoter_motif	motif1/DMv4	5542506..5542520	CGTTTGGTCACACCA
promoter_motif	motif1/DMv4	568349..568363	CATCTGGTAACACTG
promoter_motif	motif1/DMv4	5999460..5999474	CGACGGGTCACACTG
promoter_motif	motif1/DMv4	6000232..6000246	GTCACGGTCACACTG
promoter_motif	motif1/DMv4	6024520..6024534	AAAACGGTCACACTG
promoter_motif	motif1/DMv4	6036914..6036928	GAGTTGGCAGCACTG
promoter_motif	motif1/DMv4	6047974..6047988	AGGGTGGTCACACTG
promoter_motif	motif1/DMv4	6125129..6125143	CGCATGGTCACATCT
promoter_motif	motif1/DMv4	6424329..6424343	GAAACGGTCACACGT
promoter_motif	motif1/DMv4	6455929..6455943	AAAGCGGTCACACCA
promoter_motif	motif1/DMv4	6467680..6467694	GAAACGGTCACGCTG
promoter_motif	motif1/DMv4	6480495..6480509	CCAACGGCCACACTG
promoter_motif	motif1/DMv4	6490823..6490837	GTAAAGGTCACACTA
promoter_motif	motif1/DMv4	6498644..6498658	GCAACGGTCACTTTG
promoter_motif	motif1/DMv4	6557807..6557821	ACCGCGGTCACACTG
promoter_motif	motif1/DMv4	6611017..6611031	GACCTGGTCACACCG
promoter_motif	motif1/DMv4	6611371..6611385	GCGGCGGTCGCGTTG
promoter_motif	motif1/DMv4	6649407..6649421	AGTACGGTCACACGA
promoter_motif	motif1/DMv4	6658517..6658531	CCAACGGTCACACTA
promoter_motif	motif1/DMv4	6677617..6677631	TAGCTGGGCACACTG
promoter_motif	motif1/DMv4	6684359..6684373	CGTGCGGTCACACTG
promoter_motif	motif1/DMv4	6908061..6908075	TGTACGGTCCCATTG
promoter_motif	motif1/DMv4	6916372..6916386	TGCATGGTCATTTTA
promoter_motif	motif1/DMv4	6964075..6964089	AATACGGGCACTCTG
promoter_motif	motif1/DMv4	6971713..6971727	GCGGGGGTCACACTT
promoter_motif	motif1/DMv4	7063979..7063993	GCTGCGGTCACACAA
promoter_motif	motif1/DMv4	7065828..7065842	GCTTTGGTCACATCA
promoter_motif	motif1/DMv4	7084637..7084651	GAAACGGCAATGCCG
promoter_motif	motif1/DMv4	7194422..7194436	TATGCGGTCACTCGC
promoter_motif	motif1/DMv4	7409766..7409780	CGTCTGGCAACGCTG
promoter_motif	motif1/DMv4	7427686..7427700	TAATGGGTCACTCTT
promoter_motif	motif1/DMv4	7451129..7451143	GAAGCGGTACCATTT
promoter_motif	motif1/DMv4	8030741..8030755	GGCGCGGTCACGCTG
promoter_motif	motif1/DMv4	8072832..8072846	GCACTGGTCACACTG
promoter_motif	motif1/DMv4	8082970..8082984	CGAACGGTCACACTG
promoter_motif	motif1/DMv4	8083400..8083414	GCCTTGGTCATACCA
promoter_motif	motif1/DMv4	8197204..8197218	GCTATGGTCACTTTG
promoter_motif	motif1/DMv4	821428..821442	GAACTGGTCACACTG
promoter_motif	motif1/DMv4	8301056..8301070	AGTGCGGTCACACTG
promoter_motif	motif1/DMv4	8319929..8319943	TGCTTGGCAACTCTG
promoter_motif	motif1/DMv4	8364878..8364892	TAAACGGTCACATTA
promoter_motif	motif1/DMv4	8384110..8384124	CGAACGGTCCTACTT
promoter_motif	motif1/DMv4	8403572..8403586	CATACGGGCACACTG
promoter_motif	motif1/DMv4	8437349..8437363	GATGTGGCAACTCCC
promoter_motif	motif1/DMv4	851066..851080	CCAACGGTCACTCTG
promoter_motif	motif1/DMv4	870458..870472	GGAAAGGTCACACGA
promoter_motif	motif1/DMv4	8997355..8997369	CAAACGGTCACACAG
promoter_motif	motif1/DMv4	9253110..9253124	CATCTGGCAACACTG
promoter_motif	motif1/DMv4	9330770..9330784	AGTACGGTCACACTT
promoter_motif	motif1/DMv4	9576745..9576759	AACGCGGTCACACTG
promoter_motif	motif1/DMv4	9656504..9656518	GCTATGGTTACATCA
promoter_motif	motif1/DMv4	9711262..9711276	GAACTGGTCACACTT
promoter_motif	motif1/DMv4	9912582..9912596	CAAACGGCCGCACTA
promoter_motif	motif1/DMv4	9938126..9938140	ACGTTGTGCACACTG
promoter_motif	motif1/DMv4	9963751..9963765	TGGCTGGTCACACCA
promoter_motif	motif2/NDM4	10009359..10009372	AAACATCGATAGCA
promoter_motif	motif2/NDM4	10009359..10009372	TGCTATCGATGTTT
promoter_motif	motif2/NDM4	10221332..10221345	CCTTATCGATACCC
promoter_motif	motif2/NDM4	10221332..10221345	GGGTATCGATAAGG
promoter_motif	motif2/NDM4	10222612..10222625	TTATATCGAAAAAC
promoter_motif	motif2/NDM4	10232475..10232488	AGATATCGATATAC
promoter_motif	motif2/NDM4	10232475..10232488	GTATATCGATATCT
promoter_motif	motif2/NDM4	102366..102379	AAACATCGATAGTA
promoter_motif	motif2/NDM4	102366..102379	TACTATCGATGTTT
promoter_motif	motif2/NDM4	10250506..10250519	TCACATCGATTTAA
promoter_motif	motif2/NDM4	10250506..10250519	TTAAATCGATGTGA
promoter_motif	motif2/NDM4	10251786..10251799	ATATATCGATTCAT
promoter_motif	motif2/NDM4	10251786..10251799	ATGAATCGATATAT
promoter_motif	motif2/NDM4	10251794..10251807	ATTCATCGATAAGG
promoter_motif	motif2/NDM4	10251794..10251807	CCTTATCGATGAAT
promoter_motif	motif2/NDM4	10264093..10264106	GCCAATCGAAATAT
promoter_motif	motif2/NDM4	10277598..10277611	ATACATCGATAAGA
promoter_motif	motif2/NDM4	10277598..10277611	TCTTATCGATGTAT
promoter_motif	motif2/NDM4	10277611..10277624	AATCATCGATGGCT
promoter_motif	motif2/NDM4	10277611..10277624	AGCCATCGATGATT
promoter_motif	motif2/NDM4	10278877..10278890	CGCAATCGATAACG
promoter_motif	motif2/NDM4	10278877..10278890	CGTTATCGATTGCG
promoter_motif	motif2/NDM4	10299851..10299864	CGTTATCGATTTTA
promoter_motif	motif2/NDM4	10299851..10299864	TAAAATCGATAACG
promoter_motif	motif2/NDM4	10299866..10299879	AATTGTCGATTGCG
promoter_motif	motif2/NDM4	10303952..10303965	GCTTATCGATGTCA
promoter_motif	motif2/NDM4	10303952..10303965	TGACATCGATAAGC
promoter_motif	motif2/NDM4	10306868..10306881	CAAAATCGAAAGCA
promoter_motif	motif2/NDM4	10310776..10310789	TAAAATCGATACAA
promoter_motif	motif2/NDM4	10310776..10310789	TTGTATCGATTTTA
promoter_motif	motif2/NDM4	10339401..10339414	AATTATCGATGTAG
promoter_motif	motif2/NDM4	10339401..10339414	CTACATCGATAATT
promoter_motif	motif2/NDM4	10339427..10339440	GACTATCGATGCGA
promoter_motif	motif2/NDM4	10339427..10339440	TCGCATCGATAGTC
promoter_motif	motif2/NDM4	10342662..10342675	ACTTATCGATATTC
promoter_motif	motif2/NDM4	10342662..10342675	GAATATCGATAAGT
promoter_motif	motif2/NDM4	1037198..1037211	ACTTATCGAAGAGA
promoter_motif	motif2/NDM4	10380087..10380100	AATTATCGATAACT
promoter_motif	motif2/NDM4	10380087..10380100	AGTTATCGATAATT
promoter_motif	motif2/NDM4	10382736..10382749	CTAAATCGATAAAG
promoter_motif	motif2/NDM4	10382736..10382749	CTTTATCGATTTAG
promoter_motif	motif2/NDM4	10388065..10388078	AAGAATCGATAGTC
promoter_motif	motif2/NDM4	10388065..10388078	GACTATCGATTCTT
promoter_motif	motif2/NDM4	10406031..10406044	CAATATCGATGTTA
promoter_motif	motif2/NDM4	10406031..10406044	TAACATCGATATTG
promoter_motif	motif2/NDM4	10419172..10419185	AAAAATCGATAGCT
promoter_motif	motif2/NDM4	10419172..10419185	AGCTATCGATTTTT
promoter_motif	motif2/NDM4	10423274..10423287	TGGAATCGATGAAA
promoter_motif	motif2/NDM4	10423274..10423287	TTTCATCGATTCCA
promoter_motif	motif2/NDM4	10426848..10426861	ACTTATCGATATCG
promoter_motif	motif2/NDM4	10426848..10426861	CGATATCGATAAGT
promoter_motif	motif2/NDM4	10426854..10426867	CGATATCGATAGGC
promoter_motif	motif2/NDM4	10426854..10426867	GCCTATCGATATCG
promoter_motif	motif2/NDM4	10435691..10435704	AAATATCGAAACCA
promoter_motif	motif2/NDM4	10437521..10437534	ATTCATCGATTGCA
promoter_motif	motif2/NDM4	10437521..10437534	TGCAATCGATGAAT
promoter_motif	motif2/NDM4	10439409..10439422	AATTATCGATATAC
promoter_motif	motif2/NDM4	10439409..10439422	GTATATCGATAATT
promoter_motif	motif2/NDM4	10477087..10477100	GCCTATCGATAAGC
promoter_motif	motif2/NDM4	10477087..10477100	GCTTATCGATAGGC
promoter_motif	motif2/NDM4	10483247..10483260	ACTAATCGATAGAA
promoter_motif	motif2/NDM4	10483247..10483260	TTCTATCGATTAGT
promoter_motif	motif2/NDM4	10483265..10483278	CGTTATCGATAAGA
promoter_motif	motif2/NDM4	10483265..10483278	TCTTATCGATAACG
promoter_motif	motif2/NDM4	10488653..10488666	ATGTATCGATATAC
promoter_motif	motif2/NDM4	10488653..10488666	GTATATCGATACAT
promoter_motif	motif2/NDM4	10517297..10517310	AACTATCGAATGGC
promoter_motif	motif2/NDM4	10728937..10728950	AAACATCGATATCA
promoter_motif	motif2/NDM4	10728937..10728950	TGATATCGATGTTT
promoter_motif	motif2/NDM4	10732456..10732469	AGCTATCGATAAAT
promoter_motif	motif2/NDM4	10732456..10732469	ATTTATCGATAGCT
promoter_motif	motif2/NDM4	10732683..10732696	GGGAATCGATGACA
promoter_motif	motif2/NDM4	10732683..10732696	TGTCATCGATTCCC
promoter_motif	motif2/NDM4	10743961..10743974	CGCTATCGATATCA
promoter_motif	motif2/NDM4	10743961..10743974	TGATATCGATAGCG
promoter_motif	motif2/NDM4	10768003..10768016	AACTATCGATGTTC
promoter_motif	motif2/NDM4	10768003..10768016	GAACATCGATAGTT
promoter_motif	motif2/NDM4	10770006..10770019	GCATTTCGATAAGA
promoter_motif	motif2/NDM4	10770006..10770019	TCTTATCGAAATGC
promoter_motif	motif2/NDM4	1077915..1077928	AAGAATCGATATGT
promoter_motif	motif2/NDM4	1077915..1077928	ACATATCGATTCTT
promoter_motif	motif2/NDM4	1077927..1077940	GTACATCGATAGTA
promoter_motif	motif2/NDM4	1077927..1077940	TACTATCGATGTAC
promoter_motif	motif2/NDM4	10842602..10842615	AATAATCGATGACT
promoter_motif	motif2/NDM4	10842602..10842615	AGTCATCGATTATT
promoter_motif	motif2/NDM4	10901741..10901754	TGCTTTCGATACCA
promoter_motif	motif2/NDM4	10901741..10901754	TGGTATCGAAAGCA
promoter_motif	motif2/NDM4	10976419..10976432	GCCGATCGATAACT
promoter_motif	motif2/NDM4	11011088..11011101	ATATATCGATACTA
promoter_motif	motif2/NDM4	11011088..11011101	TAGTATCGATATAT
promoter_motif	motif2/NDM4	11011096..11011109	ATATATCGATAGGG
promoter_motif	motif2/NDM4	11011096..11011109	CCCTATCGATATAT
promoter_motif	motif2/NDM4	11100871..11100884	GGCAATCGATGGAC
promoter_motif	motif2/NDM4	11100871..11100884	GTCCATCGATTGCC
promoter_motif	motif2/NDM4	11106643..11106656	CGGTATCGATTCGA
promoter_motif	motif2/NDM4	11106643..11106656	TCGAATCGATACCG
promoter_motif	motif2/NDM4	11120321..11120334	CGCTATCGATAGCA
promoter_motif	motif2/NDM4	11120321..11120334	TGCTATCGATAGCG
promoter_motif	motif2/NDM4	11282084..11282097	AAATATCGATTCTT
promoter_motif	motif2/NDM4	11282084..11282097	AAGAATCGATATTT
promoter_motif	motif2/NDM4	1128950..1128963	AGCTGTCGATTATC
promoter_motif	motif2/NDM4	1128976..1128989	ACTAATCGATAGGA
promoter_motif	motif2/NDM4	1128976..1128989	TCCTATCGATTAGT
promoter_motif	motif2/NDM4	1147788..1147801	CGTTATCGATATTC
promoter_motif	motif2/NDM4	1147788..1147801	GAATATCGATAACG
promoter_motif	motif2/NDM4	1150680..1150693	AAATATCGATTGGT
promoter_motif	motif2/NDM4	1150680..1150693	ACCAATCGATATTT
promoter_motif	motif2/NDM4	11517105..11517118	TAAAATCGATAGTA
promoter_motif	motif2/NDM4	11517105..11517118	TACTATCGATTTTA
promoter_motif	motif2/NDM4	11517124..11517137	ATGAATCGATATTA
promoter_motif	motif2/NDM4	11517124..11517137	TAATATCGATTCAT
promoter_motif	motif2/NDM4	1166509..1166522	CGTTATCGATGACC
promoter_motif	motif2/NDM4	1166509..1166522	GGTCATCGATAACG
promoter_motif	motif2/NDM4	1177680..1177693	AGTTATCGATAACT
promoter_motif	motif2/NDM4	11809430..11809443	AACTATCGATGTCA
promoter_motif	motif2/NDM4	11809430..11809443	TGACATCGATAGTT
promoter_motif	motif2/NDM4	1184018..1184031	GGCTATCGATACCA
promoter_motif	motif2/NDM4	1184018..1184031	TGGTATCGATAGCC
promoter_motif	motif2/NDM4	12056308..12056321	ACTTATCGATAGCA
promoter_motif	motif2/NDM4	12056308..12056321	TGCTATCGATAAGT
promoter_motif	motif2/NDM4	12109158..12109171	CGCTATCGATAAAC
promoter_motif	motif2/NDM4	12109158..12109171	GTTTATCGATAGCG
promoter_motif	motif2/NDM4	12205805..12205818	TCAAATCGATTCAA
promoter_motif	motif2/NDM4	12205805..12205818	TTGAATCGATTTGA
promoter_motif	motif2/NDM4	12207541..12207554	ACATATCGAAGAAT
promoter_motif	motif2/NDM4	12207836..12207849	CGATTTCGATAAAA
promoter_motif	motif2/NDM4	12207836..12207849	TTTTATCGAAATCG
promoter_motif	motif2/NDM4	12427710..12427723	GATTATCGAAAGGA
promoter_motif	motif2/NDM4	12427710..12427723	TCCTTTCGATAATC
promoter_motif	motif2/NDM4	12517147..12517160	GGAAATCGAAAGAG
promoter_motif	motif2/NDM4	12692963..12692976	CGGCATCGATAACA
promoter_motif	motif2/NDM4	12692963..12692976	TGTTATCGATGCCG
promoter_motif	motif2/NDM4	12707644..12707657	CGCTATCGATAGGA
promoter_motif	motif2/NDM4	12707644..12707657	TCCTATCGATAGCG
promoter_motif	motif2/NDM4	12925574..12925587	GTCAATCGAAAACA
promoter_motif	motif2/NDM4	12974299..12974312	CGAAATCGAAATCG
promoter_motif	motif2/NDM4	13000629..13000642	ATTCATCGATTACA
promoter_motif	motif2/NDM4	13000629..13000642	TGTAATCGATGAAT
promoter_motif	motif2/NDM4	13000678..13000691	AAATATCGATTTCA
promoter_motif	motif2/NDM4	13000678..13000691	TGAAATCGATATTT
promoter_motif	motif2/NDM4	13182636..13182649	GCCCATCGATGCGA
promoter_motif	motif2/NDM4	13219954..13219967	ACTTATCGATATTC
promoter_motif	motif2/NDM4	13219954..13219967	GAATATCGATAAGT
promoter_motif	motif2/NDM4	13255599..13255612	ACCCATCGATGCGC
promoter_motif	motif2/NDM4	1329121..1329134	TATAGTCGATAGCA
promoter_motif	motif2/NDM4	13378844..13378857	GACTATCGATACGC
promoter_motif	motif2/NDM4	13378844..13378857	GCGTATCGATAGTC
promoter_motif	motif2/NDM4	13387342..13387355	AGTAATCGATAACT
promoter_motif	motif2/NDM4	13387342..13387355	AGTTATCGATTACT
promoter_motif	motif2/NDM4	13412505..13412518	AAAAATCGATGTTG
promoter_motif	motif2/NDM4	13412505..13412518	CAACATCGATTTTT
promoter_motif	motif2/NDM4	1344444..1344457	CGAAATCGAAAGCG
promoter_motif	motif2/NDM4	13771033..13771046	GACTATCGATAAGA
promoter_motif	motif2/NDM4	13771033..13771046	TCTTATCGATAGTC
promoter_motif	motif2/NDM4	13780681..13780694	GGCTATCGATAACC
promoter_motif	motif2/NDM4	13780681..13780694	GGTTATCGATAGCC
promoter_motif	motif2/NDM4	13783483..13783496	ATATATCGATAGGC
promoter_motif	motif2/NDM4	13783483..13783496	GCCTATCGATATAT
promoter_motif	motif2/NDM4	13783491..13783504	ATATATCGAAGACT
promoter_motif	motif2/NDM4	13811502..13811515	CAATATCGATTGGC
promoter_motif	motif2/NDM4	13811502..13811515	GCCAATCGATATTG
promoter_motif	motif2/NDM4	13829764..13829777	AAATATCGATATAA
promoter_motif	motif2/NDM4	13829764..13829777	TTATATCGATATTT
promoter_motif	motif2/NDM4	13829774..13829787	AACAATCGAAAAAT
promoter_motif	motif2/NDM4	13833307..13833320	AACAATCGATAACG
promoter_motif	motif2/NDM4	13833307..13833320	CGTTATCGATTGTT
promoter_motif	motif2/NDM4	13835071..13835084	GCCTATCGATACCA
promoter_motif	motif2/NDM4	13835071..13835084	TGGTATCGATAGGC
promoter_motif	motif2/NDM4	13904729..13904742	AACAATCGATACCT
promoter_motif	motif2/NDM4	13904729..13904742	AGGTATCGATTGTT
promoter_motif	motif2/NDM4	13923584..13923597	GCCTTTCGATTGCC
promoter_motif	motif2/NDM4	13923584..13923597	GGCAATCGAAAGGC
promoter_motif	motif2/NDM4	14274725..14274738	AGTCATCGATACAT
promoter_motif	motif2/NDM4	14274725..14274738	ATGTATCGATGACT
promoter_motif	motif2/NDM4	14301144..14301157	AAAAATCGAATAAA
promoter_motif	motif2/NDM4	14355061..14355074	CTCTATCGATAGAC
promoter_motif	motif2/NDM4	14355061..14355074	GTCTATCGATAGAG
promoter_motif	motif2/NDM4	14355077..14355090	GATTGTCGATAGCA
promoter_motif	motif2/NDM4	14359189..14359202	GGAAATCGAAAATA
promoter_motif	motif2/NDM4	14407806..14407819	AAATGTCGATAGTT
promoter_motif	motif2/NDM4	14730014..14730027	CCATATCGATGTCG
promoter_motif	motif2/NDM4	14730014..14730027	CGACATCGATATGG
promoter_motif	motif2/NDM4	14851760..14851773	AACCATCGAAACCT
promoter_motif	motif2/NDM4	1492277..1492290	CTAAATCGAAAAGA
promoter_motif	motif2/NDM4	15007795..15007808	ATTTTTCGATTACA
promoter_motif	motif2/NDM4	15007795..15007808	TGTAATCGAAAAAT
promoter_motif	motif2/NDM4	15038876..15038889	TACAATCGATATCA
promoter_motif	motif2/NDM4	15038876..15038889	TGATATCGATTGTA
promoter_motif	motif2/NDM4	15061604..15061617	AATTATCGAAATTG
promoter_motif	motif2/NDM4	15061604..15061617	CAATTTCGATAATT
promoter_motif	motif2/NDM4	15061619..15061632	GAATATCGAATTGC
promoter_motif	motif2/NDM4	15068143..15068156	GCAAATCGATTCGA
promoter_motif	motif2/NDM4	15068143..15068156	TCGAATCGATTTGC
promoter_motif	motif2/NDM4	15113443..15113456	AAAAATCGAAAGTC
promoter_motif	motif2/NDM4	15113462..15113475	ACTTATCGATATAT
promoter_motif	motif2/NDM4	15113462..15113475	ATATATCGATAAGT
promoter_motif	motif2/NDM4	15272052..15272065	AGCTATCGATAGTA
promoter_motif	motif2/NDM4	15272052..15272065	TACTATCGATAGCT
promoter_motif	motif2/NDM4	15272069..15272082	CACTATCGATGGAA
promoter_motif	motif2/NDM4	15272069..15272082	TTCCATCGATAGTG
promoter_motif	motif2/NDM4	155350..155363	AGAAATCGATGACA
promoter_motif	motif2/NDM4	155350..155363	TGTCATCGATTTCT
promoter_motif	motif2/NDM4	15768339..15768352	ATTAATCGATTCGG
promoter_motif	motif2/NDM4	15768339..15768352	CCGAATCGATTAAT
promoter_motif	motif2/NDM4	16257608..16257621	GATTATCGAATATA
promoter_motif	motif2/NDM4	16257671..16257684	AAACATCGATTGCG
promoter_motif	motif2/NDM4	16257671..16257684	CGCAATCGATGTTT
promoter_motif	motif2/NDM4	16287778..16287791	CACTATCGATTACA
promoter_motif	motif2/NDM4	16287778..16287791	TGTAATCGATAGTG
promoter_motif	motif2/NDM4	16307293..16307306	AACTATCGATAGGC
promoter_motif	motif2/NDM4	16307293..16307306	GCCTATCGATAGTT
promoter_motif	motif2/NDM4	16329144..16329157	AGTAATCGATATAC
promoter_motif	motif2/NDM4	16329144..16329157	GTATATCGATTACT
promoter_motif	motif2/NDM4	16352618..16352631	AGTTATCGATAACA
promoter_motif	motif2/NDM4	16352618..16352631	TGTTATCGATAACT
promoter_motif	motif2/NDM4	16352916..16352929	ATGTATCGATAGGC
promoter_motif	motif2/NDM4	16352916..16352929	GCCTATCGATACAT
promoter_motif	motif2/NDM4	16356762..16356775	CTACATCGATAGTC
promoter_motif	motif2/NDM4	16356762..16356775	GACTATCGATGTAG
promoter_motif	motif2/NDM4	16447319..16447332	TGAAATCGAAATGG
promoter_motif	motif2/NDM4	16491500..16491513	ATATATCGATAAAT
promoter_motif	motif2/NDM4	16491500..16491513	ATTTATCGATATAT
promoter_motif	motif2/NDM4	16532877..16532890	ACAAATCGATGCCA
promoter_motif	motif2/NDM4	16532877..16532890	TGGCATCGATTTGT
promoter_motif	motif2/NDM4	16677179..16677192	AATAATCGATATCA
promoter_motif	motif2/NDM4	16677179..16677192	TGATATCGATTATT
promoter_motif	motif2/NDM4	16677199..16677212	ACATATCGATTACT
promoter_motif	motif2/NDM4	16677199..16677212	AGTAATCGATATGT
promoter_motif	motif2/NDM4	16680003..16680016	AACCATCGATATCA
promoter_motif	motif2/NDM4	16680003..16680016	TGATATCGATGGTT
promoter_motif	motif2/NDM4	16680029..16680042	AGAAATCGATAGCT
promoter_motif	motif2/NDM4	16680029..16680042	AGCTATCGATTTCT
promoter_motif	motif2/NDM4	16682603..16682616	TCACATCGAAAACG
promoter_motif	motif2/NDM4	16727823..16727836	AATATTCGATATAT
promoter_motif	motif2/NDM4	16727823..16727836	ATATATCGAATATT
promoter_motif	motif2/NDM4	16727839..16727852	GAATATCGATATGA
promoter_motif	motif2/NDM4	16727839..16727852	TCATATCGATATTC
promoter_motif	motif2/NDM4	16743364..16743377	AGATATCGATAAGA
promoter_motif	motif2/NDM4	16743364..16743377	TCTTATCGATATCT
promoter_motif	motif2/NDM4	16743387..16743400	GCATATCGATACAA
promoter_motif	motif2/NDM4	16743387..16743400	TTGTATCGATATGC
promoter_motif	motif2/NDM4	16825213..16825226	AGTTTTCGATATCG
promoter_motif	motif2/NDM4	16825213..16825226	CGATATCGAAAACT
promoter_motif	motif2/NDM4	16825219..16825232	AACAATCGATATCG
promoter_motif	motif2/NDM4	16825219..16825232	CGATATCGATTGTT
promoter_motif	motif2/NDM4	16825249..16825262	AACCATCGAATCCT
promoter_motif	motif2/NDM4	16827057..16827070	AACAATCGATAGAT
promoter_motif	motif2/NDM4	16827057..16827070	ATCTATCGATTGTT
promoter_motif	motif2/NDM4	1704842..1704855	AGAAATCGATATAC
promoter_motif	motif2/NDM4	1704842..1704855	GTATATCGATTTCT
promoter_motif	motif2/NDM4	1704867..1704880	AGCAATCGATGCTC
promoter_motif	motif2/NDM4	1704867..1704880	GAGCATCGATTGCT
promoter_motif	motif2/NDM4	17384187..17384200	TACTATCGATAAAA
promoter_motif	motif2/NDM4	17384187..17384200	TTTTATCGATAGTA
promoter_motif	motif2/NDM4	17384676..17384689	AACTATCGATTGGC
promoter_motif	motif2/NDM4	17384676..17384689	GCCAATCGATAGTT
promoter_motif	motif2/NDM4	17428237..17428250	AGCTATCGAAGCCA
promoter_motif	motif2/NDM4	17477899..17477912	GGATATCGATATAC
promoter_motif	motif2/NDM4	17477899..17477912	GTATATCGATATCC
promoter_motif	motif2/NDM4	17481215..17481228	ACTTATCGATAACT
promoter_motif	motif2/NDM4	17481215..17481228	AGTTATCGATAAGT
promoter_motif	motif2/NDM4	17484299..17484312	AACTATCGATAGCA
promoter_motif	motif2/NDM4	17484299..17484312	TGCTATCGATAGTT
promoter_motif	motif2/NDM4	17501144..17501157	CACTATCGATAGTC
promoter_motif	motif2/NDM4	17501144..17501157	GACTATCGATAGTG
promoter_motif	motif2/NDM4	1752148..1752161	ACATATCGATATAT
promoter_motif	motif2/NDM4	1752148..1752161	ATATATCGATATGT
promoter_motif	motif2/NDM4	1759096..1759109	AACTATCGATGATA
promoter_motif	motif2/NDM4	1759096..1759109	TATCATCGATAGTT
promoter_motif	motif2/NDM4	17963270..17963283	GATTATCGATTGGC
promoter_motif	motif2/NDM4	17963270..17963283	GCCAATCGATAATC
promoter_motif	motif2/NDM4	18084244..18084257	CAGTATCGAAATCG
promoter_motif	motif2/NDM4	18201457..18201470	AACAATCGATGCGG
promoter_motif	motif2/NDM4	18215856..18215869	AATAATCGAAAATG
promoter_motif	motif2/NDM4	18378560..18378573	AATTTTCGATATGT
promoter_motif	motif2/NDM4	18378560..18378573	ACATATCGAAAATT
promoter_motif	motif2/NDM4	18449008..18449021	GACTATCGAAACTA
promoter_motif	motif2/NDM4	18454594..18454607	AACAATCGATTGTC
promoter_motif	motif2/NDM4	18454594..18454607	GACAATCGATTGTT
promoter_motif	motif2/NDM4	18606796..18606809	ACTTATCGATAACG
promoter_motif	motif2/NDM4	18606796..18606809	CGTTATCGATAAGT
promoter_motif	motif2/NDM4	18703121..18703134	GCCTATCGAAATAG
promoter_motif	motif2/NDM4	18831193..18831206	CGGTATCGATAGCC
promoter_motif	motif2/NDM4	18831193..18831206	GGCTATCGATACCG
promoter_motif	motif2/NDM4	18943977..18943990	GGTAATCGATAGAA
promoter_motif	motif2/NDM4	18943977..18943990	TTCTATCGATTACC
promoter_motif	motif2/NDM4	18943995..18944008	AACTATCGATACGA
promoter_motif	motif2/NDM4	18943995..18944008	TCGTATCGATAGTT
promoter_motif	motif2/NDM4	18968789..18968802	ATATATCGATAGGC
promoter_motif	motif2/NDM4	18968789..18968802	GCCTATCGATATAT
promoter_motif	motif2/NDM4	18969011..18969024	CACAATCGATAACA
promoter_motif	motif2/NDM4	18969011..18969024	TGTTATCGATTGTG
promoter_motif	motif2/NDM4	19023140..19023153	CAATGTCGATAACT
promoter_motif	motif2/NDM4	19033501..19033514	AGCTATCGAAAGCC
promoter_motif	motif2/NDM4	19033501..19033514	GGCTTTCGATAGCT
promoter_motif	motif2/NDM4	19033530..19033543	CTCTATCGATAGAA
promoter_motif	motif2/NDM4	19033530..19033543	TTCTATCGATAGAG
promoter_motif	motif2/NDM4	19045326..19045339	GGCTATCGATAGTA
promoter_motif	motif2/NDM4	19045326..19045339	TACTATCGATAGCC
promoter_motif	motif2/NDM4	19049069..19049082	GACTATCGATTAAA
promoter_motif	motif2/NDM4	19049069..19049082	TTTAATCGATAGTC
promoter_motif	motif2/NDM4	19063279..19063292	GGAAATCGATAGAC
promoter_motif	motif2/NDM4	19063279..19063292	GTCTATCGATTTCC
promoter_motif	motif2/NDM4	19064930..19064943	CGATATCGATTAAG
promoter_motif	motif2/NDM4	19064930..19064943	CTTAATCGATATCG
promoter_motif	motif2/NDM4	19123879..19123892	ATATATCGAAACGT
promoter_motif	motif2/NDM4	19123905..19123918	AACAATCGAATACG
promoter_motif	motif2/NDM4	19123925..19123938	GATAATCGATAATC
promoter_motif	motif2/NDM4	19123925..19123938	GATTATCGATTATC
promoter_motif	motif2/NDM4	19123932..19123945	AAATTTCGATAATC
promoter_motif	motif2/NDM4	19123932..19123945	GATTATCGAAATTT
promoter_motif	motif2/NDM4	19133782..19133795	ATACATCGATGACG
promoter_motif	motif2/NDM4	19133782..19133795	CGTCATCGATGTAT
promoter_motif	motif2/NDM4	19133790..19133803	ATGTATCGATAGCG
promoter_motif	motif2/NDM4	19133790..19133803	CGCTATCGATACAT
promoter_motif	motif2/NDM4	19185746..19185759	GTATATCGATATTA
promoter_motif	motif2/NDM4	19185746..19185759	TAATATCGATATAC
promoter_motif	motif2/NDM4	19453511..19453524	AAACATCGATTTGT
promoter_motif	motif2/NDM4	19453511..19453524	ACAAATCGATGTTT
promoter_motif	motif2/NDM4	19453534..19453547	ACTTATCGATAGCG
promoter_motif	motif2/NDM4	19453534..19453547	CGCTATCGATAAGT
promoter_motif	motif2/NDM4	19484740..19484753	ATCGATCGATAGCC
promoter_motif	motif2/NDM4	19490087..19490100	CGATATCGATAGAG
promoter_motif	motif2/NDM4	19490087..19490100	CTCTATCGATATCG
promoter_motif	motif2/NDM4	19490108..19490121	AGCAATCGATATTA
promoter_motif	motif2/NDM4	19490108..19490121	TAATATCGATTGCT
promoter_motif	motif2/NDM4	19493217..19493230	AGCCTTCGATAACG
promoter_motif	motif2/NDM4	19493217..19493230	CGTTATCGAAGGCT
promoter_motif	motif2/NDM4	19493227..19493240	GGCTATCGATATAC
promoter_motif	motif2/NDM4	19493227..19493240	GTATATCGATAGCC
promoter_motif	motif2/NDM4	19498133..19498146	AGAAATCGATGACC
promoter_motif	motif2/NDM4	19498133..19498146	GGTCATCGATTTCT
promoter_motif	motif2/NDM4	19498154..19498167	AAACTTCGATAAAT
promoter_motif	motif2/NDM4	19498166..19498179	ATTCATCGATGTTC
promoter_motif	motif2/NDM4	19498166..19498179	GAACATCGATGAAT
promoter_motif	motif2/NDM4	19580398..19580411	CGTCATCGATAGGC
promoter_motif	motif2/NDM4	19580398..19580411	GCCTATCGATGACG
promoter_motif	motif2/NDM4	19735974..19735987	GACTATCGATAGGC
promoter_motif	motif2/NDM4	19735974..19735987	GCCTATCGATAGTC
promoter_motif	motif2/NDM4	19758824..19758837	ATTTATCGATAGAA
promoter_motif	motif2/NDM4	19758824..19758837	TTCTATCGATAAAT
promoter_motif	motif2/NDM4	1982177..1982190	AGATATCGATTTAG
promoter_motif	motif2/NDM4	1982177..1982190	CTAAATCGATATCT
promoter_motif	motif2/NDM4	19866388..19866401	AAATATCGAAACCT
promoter_motif	motif2/NDM4	19866388..19866401	AGGTTTCGATATTT
promoter_motif	motif2/NDM4	1987802..1987815	AAATATCGAATGCA
promoter_motif	motif2/NDM4	20065674..20065687	ACAAATCGATGTAT
promoter_motif	motif2/NDM4	20065674..20065687	ATACATCGATTTGT
promoter_motif	motif2/NDM4	20065690..20065703	ACCAATCGAAATAT
promoter_motif	motif2/NDM4	20065698..20065711	AAATATCGATATTA
promoter_motif	motif2/NDM4	20065698..20065711	TAATATCGATATTT
promoter_motif	motif2/NDM4	20075740..20075753	GGCGATCGATAGCA
promoter_motif	motif2/NDM4	20093849..20093862	AAGTATCGATTACA
promoter_motif	motif2/NDM4	20093849..20093862	TGTAATCGATACTT
promoter_motif	motif2/NDM4	20294647..20294660	AACAATCGAAAGAT
promoter_motif	motif2/NDM4	20294647..20294660	ATCTTTCGATTGTT
promoter_motif	motif2/NDM4	20350366..20350379	AACTATCGATGCAA
promoter_motif	motif2/NDM4	20350366..20350379	TTGCATCGATAGTT
promoter_motif	motif2/NDM4	20350403..20350416	CCCTATCGATGCCG
promoter_motif	motif2/NDM4	20350403..20350416	CGGCATCGATAGGG
promoter_motif	motif2/NDM4	20373962..20373975	TGACATCGAAATTA
promoter_motif	motif2/NDM4	203744..203757	AAATATCGATGAAA
promoter_motif	motif2/NDM4	203744..203757	TTTCATCGATATTT
promoter_motif	motif2/NDM4	203768..203781	GGCTATCGATAAGA
promoter_motif	motif2/NDM4	203768..203781	TCTTATCGATAGCC
promoter_motif	motif2/NDM4	2054553..2054566	GAGCATCGATAGTA
promoter_motif	motif2/NDM4	2054553..2054566	TACTATCGATGCTC
promoter_motif	motif2/NDM4	20656220..20656233	CACCATCGATTAGA
promoter_motif	motif2/NDM4	20656220..20656233	TCTAATCGATGGTG
promoter_motif	motif2/NDM4	20656381..20656394	AAGTATCGATAAGT
promoter_motif	motif2/NDM4	20656381..20656394	ACTTATCGATACTT
promoter_motif	motif2/NDM4	20675988..20676001	AGCTATCGAAGTAG
promoter_motif	motif2/NDM4	20676202..20676215	GTCTATCGATAATA
promoter_motif	motif2/NDM4	20676202..20676215	TATTATCGATAGAC
promoter_motif	motif2/NDM4	20734858..20734871	AGCAATCGAATAGG
promoter_motif	motif2/NDM4	20918960..20918973	AGCTATCGATTGCA
promoter_motif	motif2/NDM4	20918960..20918973	TGCAATCGATAGCT
promoter_motif	motif2/NDM4	20927855..20927868	ACCTATCGATTTCG
promoter_motif	motif2/NDM4	20927855..20927868	CGAAATCGATAGGT
promoter_motif	motif2/NDM4	21143182..21143195	CTATATCGATAATA
promoter_motif	motif2/NDM4	21143182..21143195	TATTATCGATATAG
promoter_motif	motif2/NDM4	21156277..21156290	ATTAATCGATTTAC
promoter_motif	motif2/NDM4	21156277..21156290	GTAAATCGATTAAT
promoter_motif	motif2/NDM4	21156285..21156298	AAGCATCGATTAAT
promoter_motif	motif2/NDM4	21156285..21156298	ATTAATCGATGCTT
promoter_motif	motif2/NDM4	21163096..21163109	AAATATCGATTTCA
promoter_motif	motif2/NDM4	21163096..21163109	TGAAATCGATATTT
promoter_motif	motif2/NDM4	21163111..21163124	AAACATCGATGTTT
promoter_motif	motif2/NDM4	21236749..21236762	AGTAGTCGATAATT
promoter_motif	motif2/NDM4	21344566..21344579	AGGTATCGATGACC
promoter_motif	motif2/NDM4	21344566..21344579	GGTCATCGATACCT
promoter_motif	motif2/NDM4	21344583..21344596	AGGTATCGATAGCG
promoter_motif	motif2/NDM4	21344583..21344596	CGCTATCGATACCT
promoter_motif	motif2/NDM4	21385..21398	CTCTATCGAAAAAA
promoter_motif	motif2/NDM4	21658729..21658742	AAATATCGATAGAT
promoter_motif	motif2/NDM4	21658729..21658742	ATCTATCGATATTT
promoter_motif	motif2/NDM4	21658742..21658755	CGATATCGATATAA
promoter_motif	motif2/NDM4	21658742..21658755	TTATATCGATATCG
promoter_motif	motif2/NDM4	21677592..21677605	AGATATCGATAAAA
promoter_motif	motif2/NDM4	21677592..21677605	TTTTATCGATATCT
promoter_motif	motif2/NDM4	21682155..21682168	GACTATCGAAAATA
promoter_motif	motif2/NDM4	21682155..21682168	TATTTTCGATAGTC
promoter_motif	motif2/NDM4	21784022..21784035	TGTTGTCGATAGAA
promoter_motif	motif2/NDM4	22107278..22107291	ATATATCGATAAAT
promoter_motif	motif2/NDM4	22107278..22107291	ATTTATCGATATAT
promoter_motif	motif2/NDM4	2214208..2214221	ACTTATCGATATTA
promoter_motif	motif2/NDM4	2214208..2214221	TAATATCGATAAGT
promoter_motif	motif2/NDM4	22161276..22161289	GCATATCGATGGAA
promoter_motif	motif2/NDM4	22161276..22161289	TTCCATCGATATGC
promoter_motif	motif2/NDM4	2217217..2217230	GCTTATCGATAAAA
promoter_motif	motif2/NDM4	2217217..2217230	TTTTATCGATAAGC
promoter_motif	motif2/NDM4	2238266..2238279	ATTTGTCGATATGT
promoter_motif	motif2/NDM4	2265332..2265345	AATTTTCGATATTA
promoter_motif	motif2/NDM4	2265332..2265345	TAATATCGAAAATT
promoter_motif	motif2/NDM4	2290630..2290643	GGTAATCGAATAGA
promoter_motif	motif2/NDM4	2364994..2365007	ACTAATCGATAGAA
promoter_motif	motif2/NDM4	2364994..2365007	TTCTATCGATTAGT
promoter_motif	motif2/NDM4	2375822..2375835	GACTATCGATAACA
promoter_motif	motif2/NDM4	2375822..2375835	TGTTATCGATAGTC
promoter_motif	motif2/NDM4	2577632..2577645	AATTATCGAATGCA
promoter_motif	motif2/NDM4	2577632..2577645	TGCATTCGATAATT
promoter_motif	motif2/NDM4	271763..271776	ACATTTCGATAAAT
promoter_motif	motif2/NDM4	271763..271776	ATTTATCGAAATGT
promoter_motif	motif2/NDM4	273908..273921	AACTATCGAATCTA
promoter_motif	motif2/NDM4	2767868..2767881	AAGAATCGATAGCA
promoter_motif	motif2/NDM4	2767868..2767881	TGCTATCGATTCTT
promoter_motif	motif2/NDM4	2767891..2767904	CGTCATCGATTACA
promoter_motif	motif2/NDM4	2767891..2767904	TGTAATCGATGACG
promoter_motif	motif2/NDM4	2800041..2800054	CAAAATCGATGCCC
promoter_motif	motif2/NDM4	2805489..2805502	GACAATCGATTGTA
promoter_motif	motif2/NDM4	2805489..2805502	TACAATCGATTGTC
promoter_motif	motif2/NDM4	283291..283304	CCAAATCGATATGA
promoter_motif	motif2/NDM4	283291..283304	TCATATCGATTTGG
promoter_motif	motif2/NDM4	2857127..2857140	CACTATCGATTACC
promoter_motif	motif2/NDM4	2857127..2857140	GGTAATCGATAGTG
promoter_motif	motif2/NDM4	2857139..2857152	AAGCATCGATTGCA
promoter_motif	motif2/NDM4	2857139..2857152	TGCAATCGATGCTT
promoter_motif	motif2/NDM4	2874570..2874583	CTTTATCGAAAGTC
promoter_motif	motif2/NDM4	2874570..2874583	GACTTTCGATAAAG
promoter_motif	motif2/NDM4	2874831..2874844	AAGTATCGATACAG
promoter_motif	motif2/NDM4	2874831..2874844	CTGTATCGATACTT
promoter_motif	motif2/NDM4	2885902..2885915	CCGTATCGATAGCC
promoter_motif	motif2/NDM4	2885902..2885915	GGCTATCGATACGG
promoter_motif	motif2/NDM4	2885917..2885930	ACCCATCGATAACG
promoter_motif	motif2/NDM4	2885917..2885930	CGTTATCGATGGGT
promoter_motif	motif2/NDM4	294685..294698	AATCATCGATTTTA
promoter_motif	motif2/NDM4	294685..294698	TAAAATCGATGATT
promoter_motif	motif2/NDM4	294699..294712	AAATATCGATAACT
promoter_motif	motif2/NDM4	294699..294712	AGTTATCGATATTT
promoter_motif	motif2/NDM4	294731..294744	AGGTATCGAAAAAC
promoter_motif	motif2/NDM4	294731..294744	GTTTTTCGATACCT
promoter_motif	motif2/NDM4	2988091..2988104	AGTTATCGATAACG
promoter_motif	motif2/NDM4	2988091..2988104	CGTTATCGATAACT
promoter_motif	motif2/NDM4	3023154..3023167	GCTAATCGATAACA
promoter_motif	motif2/NDM4	3023154..3023167	TGTTATCGATTAGC
promoter_motif	motif2/NDM4	3029184..3029197	ACATATCGATATAT
promoter_motif	motif2/NDM4	3029184..3029197	ATATATCGATATGT
promoter_motif	motif2/NDM4	3029193..3029206	TCATATCGAATATA
promoter_motif	motif2/NDM4	3090985..3090998	ATATATCGAATCGA
promoter_motif	motif2/NDM4	3090990..3091003	TCGAATCGAAAGCA
promoter_motif	motif2/NDM4	3145753..3145766	AGCTATCGATAGCG
promoter_motif	motif2/NDM4	3145753..3145766	CGCTATCGATAGCT
promoter_motif	motif2/NDM4	3172791..3172804	GGTTATCGATGACA
promoter_motif	motif2/NDM4	3172791..3172804	TGTCATCGATAACC
promoter_motif	motif2/NDM4	3280536..3280549	AAGTATCGATGTCT
promoter_motif	motif2/NDM4	3280536..3280549	AGACATCGATACTT
promoter_motif	motif2/NDM4	3319925..3319938	CGTTATCGATATAC
promoter_motif	motif2/NDM4	3319925..3319938	GTATATCGATAACG
promoter_motif	motif2/NDM4	3332887..3332900	AACAATCGAATTTA
promoter_motif	motif2/NDM4	3376724..3376737	ATCTATCGAATAGG
promoter_motif	motif2/NDM4	3470004..3470017	AATTATCGATATCA
promoter_motif	motif2/NDM4	3470004..3470017	TGATATCGATAATT
promoter_motif	motif2/NDM4	3530331..3530344	AAATATCGATTGAC
promoter_motif	motif2/NDM4	3530331..3530344	GTCAATCGATATTT
promoter_motif	motif2/NDM4	357897..357910	AAATATCGATGGCT
promoter_motif	motif2/NDM4	357897..357910	AGCCATCGATATTT
promoter_motif	motif2/NDM4	357918..357931	AGGAATCGATTAAA
promoter_motif	motif2/NDM4	357918..357931	TTTAATCGATTCCT
promoter_motif	motif2/NDM4	3646187..3646200	GCCTATCGATAGCA
promoter_motif	motif2/NDM4	3646187..3646200	TGCTATCGATAGGC
promoter_motif	motif2/NDM4	3713310..3713323	ACCTATCGATATCT
promoter_motif	motif2/NDM4	3713310..3713323	AGATATCGATAGGT
promoter_motif	motif2/NDM4	3785757..3785770	CTTTTTCGATAGGA
promoter_motif	motif2/NDM4	3785757..3785770	TCCTATCGAAAAAG
promoter_motif	motif2/NDM4	3813407..3813420	ACTTATCGATGTCT
promoter_motif	motif2/NDM4	3813407..3813420	AGACATCGATAAGT
promoter_motif	motif2/NDM4	3862627..3862640	ACCAATCGATAATA
promoter_motif	motif2/NDM4	3862627..3862640	TATTATCGATTGGT
promoter_motif	motif2/NDM4	3867704..3867717	AATTATCGATAGAC
promoter_motif	motif2/NDM4	3867704..3867717	GTCTATCGATAATT
promoter_motif	motif2/NDM4	3914317..3914330	GTCTATCGATTGGA
promoter_motif	motif2/NDM4	3914317..3914330	TCCAATCGATAGAC
promoter_motif	motif2/NDM4	421442..421455	AAACATCGATGTAT
promoter_motif	motif2/NDM4	421442..421455	ATACATCGATGTTT
promoter_motif	motif2/NDM4	421453..421466	GACTATCGATAAAA
promoter_motif	motif2/NDM4	421453..421466	TTTTATCGATAGTC
promoter_motif	motif2/NDM4	423444..423457	GCGAATCGATGGCA
promoter_motif	motif2/NDM4	423444..423457	TGCCATCGATTCGC
promoter_motif	motif2/NDM4	4382769..4382782	GCTTATCGATATCA
promoter_motif	motif2/NDM4	4382769..4382782	TGATATCGATAAGC
promoter_motif	motif2/NDM4	4382788..4382801	AACAGTCGATTACA
promoter_motif	motif2/NDM4	4403220..4403233	ACATATCGATGACA
promoter_motif	motif2/NDM4	4403220..4403233	TGTCATCGATATGT
promoter_motif	motif2/NDM4	4403231..4403244	CCTTATCGATTACA
promoter_motif	motif2/NDM4	4403231..4403244	TGTAATCGATAAGG
promoter_motif	motif2/NDM4	4453016..4453029	GACTGTCGATAGTT
promoter_motif	motif2/NDM4	4454456..4454469	ATTTATCGATGTGG
promoter_motif	motif2/NDM4	4454456..4454469	CCACATCGATAAAT
promoter_motif	motif2/NDM4	4463579..4463592	GAACATCGATAATA
promoter_motif	motif2/NDM4	4463579..4463592	TATTATCGATGTTC
promoter_motif	motif2/NDM4	4463590..4463603	ATAAATCGATTTAG
promoter_motif	motif2/NDM4	4463590..4463603	CTAAATCGATTTAT
promoter_motif	motif2/NDM4	4830688..4830701	CGATATCGATAGGC
promoter_motif	motif2/NDM4	4830688..4830701	GCCTATCGATATCG
promoter_motif	motif2/NDM4	4838036..4838049	AACTATCGATAGTT
promoter_motif	motif2/NDM4	4847720..4847733	AAATATCGATAGAA
promoter_motif	motif2/NDM4	4847720..4847733	TTCTATCGATATTT
promoter_motif	motif2/NDM4	4883254..4883267	AGCTTTCGATATTA
promoter_motif	motif2/NDM4	4883254..4883267	TAATATCGAAAGCT
promoter_motif	motif2/NDM4	4971455..4971468	TGTAATCGAATACG
promoter_motif	motif2/NDM4	4977016..4977029	AATAATCGATTGGT
promoter_motif	motif2/NDM4	4977016..4977029	ACCAATCGATTATT
promoter_motif	motif2/NDM4	4977027..4977040	ATGTATCGATAACC
promoter_motif	motif2/NDM4	4977027..4977040	GGTTATCGATACAT
promoter_motif	motif2/NDM4	5009741..5009754	CGTCATCGATAGTA
promoter_motif	motif2/NDM4	5009741..5009754	TACTATCGATGACG
promoter_motif	motif2/NDM4	5010867..5010880	AAATATCGATAGTA
promoter_motif	motif2/NDM4	5010867..5010880	TACTATCGATATTT
promoter_motif	motif2/NDM4	5043183..5043196	AAAAATCGATGGGC
promoter_motif	motif2/NDM4	5043183..5043196	GCCCATCGATTTTT
promoter_motif	motif2/NDM4	5093633..5093646	AACTATCGATAACA
promoter_motif	motif2/NDM4	5093633..5093646	TGTTATCGATAGTT
promoter_motif	motif2/NDM4	5093976..5093989	AGTTATCGATTGCA
promoter_motif	motif2/NDM4	5093976..5093989	TGCAATCGATAACT
promoter_motif	motif2/NDM4	5102738..5102751	TAAAATCGAAATAA
promoter_motif	motif2/NDM4	5242658..5242671	CCCTATCGATATCA
promoter_motif	motif2/NDM4	5242658..5242671	TGATATCGATAGGG
promoter_motif	motif2/NDM4	5271400..5271413	CGGTATCGATATTC
promoter_motif	motif2/NDM4	5271400..5271413	GAATATCGATACCG
promoter_motif	motif2/NDM4	5279000..5279013	CACTATCGATAACC
promoter_motif	motif2/NDM4	5279000..5279013	GGTTATCGATAGTG
promoter_motif	motif2/NDM4	5327180..5327193	AATTATCGATTGAT
promoter_motif	motif2/NDM4	5327180..5327193	ATCAATCGATAATT
promoter_motif	motif2/NDM4	5328909..5328922	CAAAATCGAAAACG
promoter_motif	motif2/NDM4	5338110..5338123	CAACATCGATGGCG
promoter_motif	motif2/NDM4	5338110..5338123	CGCCATCGATGTTG
promoter_motif	motif2/NDM4	542592..542605	AAATATCGATAACC
promoter_motif	motif2/NDM4	542592..542605	GGTTATCGATATTT
promoter_motif	motif2/NDM4	5525865..5525878	GGCAATCGATAAAC
promoter_motif	motif2/NDM4	5525865..5525878	GTTTATCGATTGCC
promoter_motif	motif2/NDM4	5526916..5526929	GACAATCGATAGGC
promoter_motif	motif2/NDM4	5526916..5526929	GCCTATCGATTGTC
promoter_motif	motif2/NDM4	5528028..5528041	TAAAATCGATAACA
promoter_motif	motif2/NDM4	5528028..5528041	TGTTATCGATTTTA
promoter_motif	motif2/NDM4	5542337..5542350	AACTATCGATAACT
promoter_motif	motif2/NDM4	5542337..5542350	AGTTATCGATAGTT
promoter_motif	motif2/NDM4	5721011..5721024	GAAAATCGATACAA
promoter_motif	motif2/NDM4	5721011..5721024	TTGTATCGATTTTC
promoter_motif	motif2/NDM4	5721023..5721036	TCTTATCGATAAAA
promoter_motif	motif2/NDM4	5721023..5721036	TTTTATCGATAAGA
promoter_motif	motif2/NDM4	5724618..5724631	ATACATCGATAGTA
promoter_motif	motif2/NDM4	5724618..5724631	TACTATCGATGTAT
promoter_motif	motif2/NDM4	5746246..5746259	GATTTTCGATAAAA
promoter_motif	motif2/NDM4	5746246..5746259	TTTTATCGAAAATC
promoter_motif	motif2/NDM4	5981031..5981044	AACAATCGATGTGT
promoter_motif	motif2/NDM4	5981031..5981044	ACACATCGATTGTT
promoter_motif	motif2/NDM4	5981070..5981083	CGCAATCGATTGTA
promoter_motif	motif2/NDM4	5981070..5981083	TACAATCGATTGCG
promoter_motif	motif2/NDM4	5981709..5981722	ATCTATCGATAGTC
promoter_motif	motif2/NDM4	5981709..5981722	GACTATCGATAGAT
promoter_motif	motif2/NDM4	5986306..5986319	AGCTATCGATAATC
promoter_motif	motif2/NDM4	5986306..5986319	GATTATCGATAGCT
promoter_motif	motif2/NDM4	6019430..6019443	AGCCATCGATTGCC
promoter_motif	motif2/NDM4	6019430..6019443	GGCAATCGATGGCT
promoter_motif	motif2/NDM4	6048707..6048720	AGCAATCGATAACC
promoter_motif	motif2/NDM4	6048707..6048720	GGTTATCGATTGCT
promoter_motif	motif2/NDM4	6050763..6050776	AATAATCGATAACT
promoter_motif	motif2/NDM4	6050763..6050776	AGTTATCGATTATT
promoter_motif	motif2/NDM4	6050816..6050829	AAACATCGATAATC
promoter_motif	motif2/NDM4	6050816..6050829	GATTATCGATGTTT
promoter_motif	motif2/NDM4	6065973..6065986	GGTTATCGATATCA
promoter_motif	motif2/NDM4	6065973..6065986	TGATATCGATAACC
promoter_motif	motif2/NDM4	6065993..6066006	GCTTTTCGATAACA
promoter_motif	motif2/NDM4	6065993..6066006	TGTTATCGAAAAGC
promoter_motif	motif2/NDM4	6066140..6066153	AGATATCGAAATAA
promoter_motif	motif2/NDM4	6066140..6066153	TTATTTCGATATCT
promoter_motif	motif2/NDM4	6069053..6069066	AAATATCGATGAGT
promoter_motif	motif2/NDM4	6069053..6069066	ACTCATCGATATTT
promoter_motif	motif2/NDM4	6070930..6070943	AGTTGTCGATTAAA
promoter_motif	motif2/NDM4	6098963..6098976	ATACATCGATAGGC
promoter_motif	motif2/NDM4	6098963..6098976	GCCTATCGATGTAT
promoter_motif	motif2/NDM4	6130968..6130981	GAATTTCGATTACA
promoter_motif	motif2/NDM4	6130968..6130981	TGTAATCGAAATTC
promoter_motif	motif2/NDM4	6367854..6367867	TAAAATCGAAACCG
promoter_motif	motif2/NDM4	6473971..6473984	GGCCATCGAAAAAA
promoter_motif	motif2/NDM4	6476969..6476982	AACAATCGATAAAC
promoter_motif	motif2/NDM4	6476969..6476982	GTTTATCGATTGTT
promoter_motif	motif2/NDM4	6687045..6687058	GGAAATCGAAACAA
promoter_motif	motif2/NDM4	6717602..6717615	AAATATCGATATCA
promoter_motif	motif2/NDM4	6717602..6717615	TGATATCGATATTT
promoter_motif	motif2/NDM4	6723363..6723376	AATCATCGATGGTG
promoter_motif	motif2/NDM4	6723363..6723376	CACCATCGATGATT
promoter_motif	motif2/NDM4	6723392..6723405	AAGCATCGATAACA
promoter_motif	motif2/NDM4	6723392..6723405	TGTTATCGATGCTT
promoter_motif	motif2/NDM4	6773960..6773973	TGCAATCGATAACA
promoter_motif	motif2/NDM4	6773960..6773973	TGTTATCGATTGCA
promoter_motif	motif2/NDM4	6800835..6800848	AGATATCGAATGAG
promoter_motif	motif2/NDM4	6950396..6950409	AACAATCGAAAGAC
promoter_motif	motif2/NDM4	6956970..6956983	AGATATCGATAGGC
promoter_motif	motif2/NDM4	6956970..6956983	GCCTATCGATATCT
promoter_motif	motif2/NDM4	6956982..6956995	GCCCATCGATGACC
promoter_motif	motif2/NDM4	6956982..6956995	GGTCATCGATGGGC
promoter_motif	motif2/NDM4	6967644..6967657	GTGTATCGATACAC
promoter_motif	motif2/NDM4	7032643..7032656	ATCTATCGATACCG
promoter_motif	motif2/NDM4	7032643..7032656	CGGTATCGATAGAT
promoter_motif	motif2/NDM4	7032702..7032715	AACAATCGATAACT
promoter_motif	motif2/NDM4	7032702..7032715	AGTTATCGATTGTT
promoter_motif	motif2/NDM4	7515299..7515312	ACATATCGATTCTG
promoter_motif	motif2/NDM4	7515299..7515312	CAGAATCGATATGT
promoter_motif	motif2/NDM4	7778045..7778058	AAACATCGATGTCT
promoter_motif	motif2/NDM4	7778045..7778058	AGACATCGATGTTT
promoter_motif	motif2/NDM4	7782791..7782804	AAAAATCGATATGT
promoter_motif	motif2/NDM4	7782791..7782804	ACATATCGATTTTT
promoter_motif	motif2/NDM4	7795961..7795974	AGGCATCGATGGAG
promoter_motif	motif2/NDM4	7795961..7795974	CTCCATCGATGCCT
promoter_motif	motif2/NDM4	7821488..7821501	GGCTATCGATAAGA
promoter_motif	motif2/NDM4	7821488..7821501	TCTTATCGATAGCC
promoter_motif	motif2/NDM4	7821516..7821529	AAATATCGATAGGG
promoter_motif	motif2/NDM4	7821516..7821529	CCCTATCGATATTT
promoter_motif	motif2/NDM4	7885432..7885445	AAATATCGATGGCA
promoter_motif	motif2/NDM4	7885432..7885445	TGCCATCGATATTT
promoter_motif	motif2/NDM4	7980767..7980780	CTTTTTCGATAGCA
promoter_motif	motif2/NDM4	7980767..7980780	TGCTATCGAAAAAG
promoter_motif	motif2/NDM4	8004270..8004283	AGATATCGATAACA
promoter_motif	motif2/NDM4	8004270..8004283	TGTTATCGATATCT
promoter_motif	motif2/NDM4	8042892..8042905	ACCTATCGATAGCG
promoter_motif	motif2/NDM4	8042892..8042905	CGCTATCGATAGGT
promoter_motif	motif2/NDM4	8126977..8126990	ACTTATCGATGTTG
promoter_motif	motif2/NDM4	8126977..8126990	CAACATCGATAAGT
promoter_motif	motif2/NDM4	815957..815970	ACTTATCGATATAT
promoter_motif	motif2/NDM4	815957..815970	ATATATCGATAAGT
promoter_motif	motif2/NDM4	8162402..8162415	AGATATCGATAGAC
promoter_motif	motif2/NDM4	8162402..8162415	GTCTATCGATATCT
promoter_motif	motif2/NDM4	8163237..8163250	CAAAATCGATGCAA
promoter_motif	motif2/NDM4	819490..819503	AGTGATCGATACCA
promoter_motif	motif2/NDM4	8196940..8196953	AACAATCGATTTTA
promoter_motif	motif2/NDM4	8196940..8196953	TAAAATCGATTGTT
promoter_motif	motif2/NDM4	8198920..8198933	AATATTCGATAAAT
promoter_motif	motif2/NDM4	8198920..8198933	ATTTATCGAATATT
promoter_motif	motif2/NDM4	819930..819943	AACTATCGATATCG
promoter_motif	motif2/NDM4	819930..819943	CGATATCGATAGTT
promoter_motif	motif2/NDM4	819936..819949	CGATATCGATAACG
promoter_motif	motif2/NDM4	819936..819949	CGTTATCGATATCG
promoter_motif	motif2/NDM4	8211302..8211315	ATAAATCGATGAAT
promoter_motif	motif2/NDM4	8211302..8211315	ATTCATCGATTTAT
promoter_motif	motif2/NDM4	8211310..8211323	ATGAATCGATTAAG
promoter_motif	motif2/NDM4	8220753..8220766	CGATATCGATGTTA
promoter_motif	motif2/NDM4	8220753..8220766	TAACATCGATATCG
promoter_motif	motif2/NDM4	8220759..8220772	CGATATCGAAAAAG
promoter_motif	motif2/NDM4	825852..825865	CGATATCGATAGAC
promoter_motif	motif2/NDM4	825852..825865	GTCTATCGATATCG
promoter_motif	motif2/NDM4	825902..825915	AACTATCGATAAGC
promoter_motif	motif2/NDM4	825902..825915	GCTTATCGATAGTT
promoter_motif	motif2/NDM4	8303033..8303046	AGATATCGATTAAT
promoter_motif	motif2/NDM4	8303033..8303046	ATTAATCGATATCT
promoter_motif	motif2/NDM4	8305531..8305544	AAATATCGATTTTA
promoter_motif	motif2/NDM4	8305531..8305544	TAAAATCGATATTT
promoter_motif	motif2/NDM4	8305557..8305570	ACGTATCGATGTAT
promoter_motif	motif2/NDM4	8305557..8305570	ATACATCGATACGT
promoter_motif	motif2/NDM4	8308418..8308431	CGGTATCGATAACA
promoter_motif	motif2/NDM4	8308418..8308431	TGTTATCGATACCG
promoter_motif	motif2/NDM4	8319940..8319953	AGCAATCGAAAAAG
promoter_motif	motif2/NDM4	8320289..8320302	CGTTATCGATAGAC
promoter_motif	motif2/NDM4	8320289..8320302	GTCTATCGATAACG
promoter_motif	motif2/NDM4	8364649..8364662	AGCTATCGATAACG
promoter_motif	motif2/NDM4	8364649..8364662	CGTTATCGATAGCT
promoter_motif	motif2/NDM4	8374424..8374437	CGATATCGATAACA
promoter_motif	motif2/NDM4	8374424..8374437	TGTTATCGATATCG
promoter_motif	motif2/NDM4	8377003..8377016	AGCTTTCGATAGTC
promoter_motif	motif2/NDM4	8377003..8377016	GACTATCGAAAGCT
promoter_motif	motif2/NDM4	8381773..8381786	AGATATCGATAGAT
promoter_motif	motif2/NDM4	8381773..8381786	ATCTATCGATATCT
promoter_motif	motif2/NDM4	8384150..8384163	CTTCATCGATAAAG
promoter_motif	motif2/NDM4	8384150..8384163	CTTTATCGATGAAG
promoter_motif	motif2/NDM4	8384422..8384435	ATCTATCGATTAAT
promoter_motif	motif2/NDM4	8384422..8384435	ATTAATCGATAGAT
promoter_motif	motif2/NDM4	8464430..8464443	GCTTATCGATTTCC
promoter_motif	motif2/NDM4	8464430..8464443	GGAAATCGATAAGC
promoter_motif	motif2/NDM4	8464447..8464460	GACAATCGATTGGA
promoter_motif	motif2/NDM4	8464447..8464460	TCCAATCGATTGTC
promoter_motif	motif2/NDM4	8464481..8464494	ACATATCGATACTA
promoter_motif	motif2/NDM4	8464481..8464494	TAGTATCGATATGT
promoter_motif	motif2/NDM4	8511853..8511866	ACATATCGATATTA
promoter_motif	motif2/NDM4	8511853..8511866	TAATATCGATATGT
promoter_motif	motif2/NDM4	8515052..8515065	AATTATCGATTTCC
promoter_motif	motif2/NDM4	8515052..8515065	GGAAATCGATAATT
promoter_motif	motif2/NDM4	8515063..8515076	ATTTATCGAAGGCC
promoter_motif	motif2/NDM4	8515063..8515076	GGCCTTCGATAAAT
promoter_motif	motif2/NDM4	8519630..8519643	AGCATTCGATTATA
promoter_motif	motif2/NDM4	8519630..8519643	TATAATCGAATGCT
promoter_motif	motif2/NDM4	869951..869964	CTCAATCGAAAAAT
promoter_motif	motif2/NDM4	8973393..8973406	CGCTATCGATATGC
promoter_motif	motif2/NDM4	8973393..8973406	GCATATCGATAGCG
promoter_motif	motif2/NDM4	8997412..8997425	AGTTATCGATTTCA
promoter_motif	motif2/NDM4	8997412..8997425	TGAAATCGATAACT
promoter_motif	motif2/NDM4	9333550..9333563	CTAAATCGAAATCA
promoter_motif	motif2/NDM4	9367642..9367655	AGGATTCGATAGAA
promoter_motif	motif2/NDM4	9367642..9367655	TTCTATCGAATCCT
promoter_motif	motif2/NDM4	94732..94745	ACTCATCGATTAAT
promoter_motif	motif2/NDM4	94732..94745	ATTAATCGATGAGT
promoter_motif	motif2/NDM4	9521148..9521161	AACTGTCGATATAT
promoter_motif	motif2/NDM4	9570234..9570247	AGTAATCGAAAAAG
promoter_motif	motif2/NDM4	9769022..9769035	GGCCTTCGATAAGA
promoter_motif	motif2/NDM4	9769022..9769035	TCTTATCGAAGGCC
promoter_motif	motif2/NDM4	9890828..9890841	AACAATCGATATTA
promoter_motif	motif2/NDM4	9890828..9890841	TAATATCGATTGTT
promoter_motif	motif2/NDM4	9893426..9893439	CGATATCGATAACA
promoter_motif	motif2/NDM4	9893426..9893439	TGTTATCGATATCG
promoter_motif	motif2/NDM4	9893432..9893445	CACTTTCGATATCG
promoter_motif	motif2/NDM4	9893432..9893445	CGATATCGAAAGTG
promoter_motif	motif2/NDM4	9895251..9895264	ATGTATCGATTGCC
promoter_motif	motif2/NDM4	9895251..9895264	GGCAATCGATACAT
promoter_motif	motif2/NDM4	9897566..9897579	GCTTATCGATGGTA
promoter_motif	motif2/NDM4	9897566..9897579	TACCATCGATAAGC
promoter_motif	motif2/NDM4	9897593..9897606	ATATATCGATTTCC
promoter_motif	motif2/NDM4	9897593..9897606	GGAAATCGATATAT
promoter_motif	motif2/NDM4	9924301..9924314	CCGTATCGATGAGA
promoter_motif	motif2/NDM4	9924301..9924314	TCTCATCGATACGG
promoter_motif	motif2/NDM4	9967236..9967249	ACCAATCGATAGCT
promoter_motif	motif2/NDM4	9967236..9967249	AGCTATCGATTGGT
promoter_motif	motif3/DMp1	10122792..10122806	TGCTATAAAAGCATT
promoter_motif	motif3/DMp1	10263630..10263644	AACTATAAATACATC
promoter_motif	motif3/DMp1	10639899..10639913	GCCTATAAAAGGCTC
promoter_motif	motif3/DMp1	10643937..10643951	CGCTATAAAAGAGTT
promoter_motif	motif3/DMp1	10646383..10646397	ACCTATATAAACGAA
promoter_motif	motif3/DMp1	10681941..10681955	TGGTATAAAAGAGGC
promoter_motif	motif3/DMp1	10684428..10684442	CACTATAAAAACCAG
promoter_motif	motif3/DMp1	10687005..10687019	CGGAATAAAAGCCGG
promoter_motif	motif3/DMp1	10689288..10689302	AGGTATAAATACTTT
promoter_motif	motif3/DMp1	10790204..10790218	GGATATATATGGGAT
promoter_motif	motif3/DMp1	11015596..11015610	CTATATATAAGGGAC
promoter_motif	motif3/DMp1	11070996..11071010	CACTATAAATTCCTA
promoter_motif	motif3/DMp1	11081417..11081431	TTGTATATAAAGCCC
promoter_motif	motif3/DMp1	11123729..11123743	GAGTATAAAAAGCTA
promoter_motif	motif3/DMp1	11136363..11136377	GCATATATAAGTAGG
promoter_motif	motif3/DMp1	11486154..11486168	TGGTATAAAAATCAA
promoter_motif	motif3/DMp1	11847170..11847184	CAGTATAAAAAGCCG
promoter_motif	motif3/DMp1	11934458..11934472	CAGTATAAAAGGAAA
promoter_motif	motif3/DMp1	11936134..11936148	TAGTATAAAAGAGGA
promoter_motif	motif3/DMp1	11944109..11944123	CGTTATAAAATGGCC
promoter_motif	motif3/DMp1	1200176..1200190	TCCTATAAATGGTTT
promoter_motif	motif3/DMp1	12008345..12008359	GGCTATAAAAGCATT
promoter_motif	motif3/DMp1	12046134..12046148	GCCTATAAAAGCCGC
promoter_motif	motif3/DMp1	12404499..12404513	TGTTATAAAAGCCTA
promoter_motif	motif3/DMp1	12423454..12423468	TGGTATAAATGAAGC
promoter_motif	motif3/DMp1	12453259..12453273	ACGTATAAAAAGCGA
promoter_motif	motif3/DMp1	12461268..12461282	TCATATAAAATCCGC
promoter_motif	motif3/DMp1	13142921..13142935	GGCTATAAAAGCCCA
promoter_motif	motif3/DMp1	13222344..13222358	TAGTATAAAAAGGAT
promoter_motif	motif3/DMp1	13246199..13246213	AACTATAAATAAACG
promoter_motif	motif3/DMp1	1329128..1329142	GACTATATAAGTGCG
promoter_motif	motif3/DMp1	13347743..13347757	ATATATAAAAGGTGG
promoter_motif	motif3/DMp1	13361562..13361576	GGCTATAAAAGCCAT
promoter_motif	motif3/DMp1	13411651..13411665	GGGTATATAAACCGC
promoter_motif	motif3/DMp1	1361751..1361765	GCGTATAAAAGATAC
promoter_motif	motif3/DMp1	13736106..13736120	AGGTATAAAAAACCG
promoter_motif	motif3/DMp1	13833284..13833298	AGCTATAAATCCGAA
promoter_motif	motif3/DMp1	13843776..13843790	TCCTATATAAGAGGA
promoter_motif	motif3/DMp1	13845342..13845356	GTCTATAAAAAGCGA
promoter_motif	motif3/DMp1	13846724..13846738	TGCTATAAAAGCCAC
promoter_motif	motif3/DMp1	13847890..13847904	TGGTATATAAGACTC
promoter_motif	motif3/DMp1	13905615..13905629	GGCTATAAAACTCGC
promoter_motif	motif3/DMp1	13923569..13923583	AACTATAAAAGTGCG
promoter_motif	motif3/DMp1	13934709..13934723	CCATATAAAAGCTCG
promoter_motif	motif3/DMp1	13947491..13947505	GGGTATAAAAGCGCG
promoter_motif	motif3/DMp1	14351528..14351542	TGGTATAAATAGGAA
promoter_motif	motif3/DMp1	14381189..14381203	GGCTATAAAAGGACA
promoter_motif	motif3/DMp1	14417366..14417380	CCGTATAAAAGAGCC
promoter_motif	motif3/DMp1	14616234..14616248	TCCTATAAATACGGG
promoter_motif	motif3/DMp1	14712631..14712645	TCGTATAAATAGAGA
promoter_motif	motif3/DMp1	14737785..14737799	GAGTATAAAAGATCG
promoter_motif	motif3/DMp1	14743222..14743236	TGCTATAAAAGCCCT
promoter_motif	motif3/DMp1	1494035..1494049	CCATATATAAGGCGG
promoter_motif	motif3/DMp1	1495693..1495707	GGCTATAAATACGTG
promoter_motif	motif3/DMp1	1497207..1497221	AACTATAAATCGGGC
promoter_motif	motif3/DMp1	1520554..1520568	GCCTATAAAAAGCAC
promoter_motif	motif3/DMp1	1522644..1522658	GCCTATAAAAAGCAC
promoter_motif	motif3/DMp1	15284969..15284983	TCATATATAAAGAGG
promoter_motif	motif3/DMp1	15333833..15333847	CAGTATAAAAAGGCC
promoter_motif	motif3/DMp1	15616956..15616970	ATGTATAAAAGCCGC
promoter_motif	motif3/DMp1	15623596..15623610	GCATATATAAGTCGG
promoter_motif	motif3/DMp1	15893835..15893849	GTCTATATAAACTGA
promoter_motif	motif3/DMp1	16329893..16329907	TTCTATAAATACCAA
promoter_motif	motif3/DMp1	16365872..16365886	GAGTATATAAAGCTG
promoter_motif	motif3/DMp1	16852387..16852401	TCCTATATAAAGAGA
promoter_motif	motif3/DMp1	18078238..18078252	AGGTATAAATGCCGG
promoter_motif	motif3/DMp1	18154819..18154833	GTGTATAAATTGAAT
promoter_motif	motif3/DMp1	18359055..18359069	CCCTATATAAGACAC
promoter_motif	motif3/DMp1	18605892..18605906	TTCTATAAAAGTGAG
promoter_motif	motif3/DMp1	18812978..18812992	TGATATAAAAGCCCC
promoter_motif	motif3/DMp1	1884100..1884114	CCGTATAAAAAGGTA
promoter_motif	motif3/DMp1	18954443..18954457	AAGTATAAAAGCCCC
promoter_motif	motif3/DMp1	19111809..19111823	GAGTATAAAAGGCAG
promoter_motif	motif3/DMp1	19418269..19418283	GGGTATAAAAGGCGG
promoter_motif	motif3/DMp1	19441301..19441315	GGCTATAAAACGATT
promoter_motif	motif3/DMp1	19542608..19542622	TAGTATATATACCTG
promoter_motif	motif3/DMp1	19912398..19912412	AGCTATAAATACAGA
promoter_motif	motif3/DMp1	19913536..19913550	ACATATAAAAGCGCA
promoter_motif	motif3/DMp1	19962646..19962660	AGCTATATAAGTCAG
promoter_motif	motif3/DMp1	2007214..2007228	TGGTATAAAAGGCTG
promoter_motif	motif3/DMp1	2017512..2017526	GCATATATATAGAGC
promoter_motif	motif3/DMp1	2037297..2037311	AAATATAAAAGCGCG
promoter_motif	motif3/DMp1	20817291..20817305	CGCTATATAAGGGCG
promoter_motif	motif3/DMp1	20818558..20818572	GGGTATAAAAGGACG
promoter_motif	motif3/DMp1	20820894..20820908	TGCTATATAAGGCCG
promoter_motif	motif3/DMp1	20824405..20824419	TTCTATATAAGGCTT
promoter_motif	motif3/DMp1	21089517..21089531	GGATATAAAAGGTTA
promoter_motif	motif3/DMp1	21233742..21233756	TGGTATAAAAGTGCG
promoter_motif	motif3/DMp1	21371196..21371210	AGGTATAAATACGGC
promoter_motif	motif3/DMp1	21420093..21420107	TGCTATATAAGTAGG
promoter_motif	motif3/DMp1	21425157..21425171	TGCTATATAAGTAGG
promoter_motif	motif3/DMp1	21430219..21430233	TGCTATATAAGTAGG
promoter_motif	motif3/DMp1	21435263..21435277	TGCTATATAAGTAGG
promoter_motif	motif3/DMp1	21440151..21440165	TGCTATATAAGTAGG
promoter_motif	motif3/DMp1	21454352..21454366	TGCTATATAAGTAGG
promoter_motif	motif3/DMp1	21459411..21459425	TGCTATATAAGTAGG
promoter_motif	motif3/DMp1	21464471..21464485	TGCTATATAAGTAGG
promoter_motif	motif3/DMp1	21469514..21469528	TGCTATATAAGTAGG
promoter_motif	motif3/DMp1	21474557..21474571	TGCTATATAAGTAGG
promoter_motif	motif3/DMp1	21479600..21479614	TGCTATATAAGTAGG
promoter_motif	motif3/DMp1	21484645..21484659	TGCTATATAAGTAGG
promoter_motif	motif3/DMp1	21489794..21489808	TGCTATATAAGTAGG
promoter_motif	motif3/DMp1	21494839..21494853	TGCTATATAAGTAGG
promoter_motif	motif3/DMp1	21499884..21499898	TGCTATATAAGTAGG
promoter_motif	motif3/DMp1	21504937..21504951	TGCTATATAAGTAGG
promoter_motif	motif3/DMp1	21509982..21509996	TGCTATATAAGTAGG
promoter_motif	motif3/DMp1	21515026..21515040	TGCTATATAAGTAGG
promoter_motif	motif3/DMp1	21520073..21520087	TGCTATATAAGTAGG
promoter_motif	motif3/DMp1	21524916..21524930	TGCTATATAAGTAGG
promoter_motif	motif3/DMp1	21529759..21529773	TGCTATATAAGTAGG
promoter_motif	motif3/DMp1	21534600..21534614	TGCTATATAAGTAGG
promoter_motif	motif3/DMp1	21541117..21541131	TGCTATATAAGTAGG
promoter_motif	motif3/DMp1	2155723..2155737	GGATATATAAACTTT
promoter_motif	motif3/DMp1	22214292..22214306	GTATATAAAAAAGGA
promoter_motif	motif3/DMp1	22214294..22214308	GAGTATATAAAAAAG
promoter_motif	motif3/DMp1	2244610..2244624	AGGTATATAAACCTC
promoter_motif	motif3/DMp1	2252376..2252390	ACCTATAAAAAAAGA
promoter_motif	motif3/DMp1	2255096..2255110	ATGTATAAAAGCTGT
promoter_motif	motif3/DMp1	2286894..2286908	CCCTATAAAAGACGG
promoter_motif	motif3/DMp1	22918682..22918696	AAGTATAAATAGAAG
promoter_motif	motif3/DMp1	25199..25213	GGGTATAAAAGGGGA
promoter_motif	motif3/DMp1	2654077..2654091	TGATATAAATGGTCG
promoter_motif	motif3/DMp1	2838380..2838394	AAGTATAAAAACTCC
promoter_motif	motif3/DMp1	2885229..2885243	GCATATAAATGAGCA
promoter_motif	motif3/DMp1	3043917..3043931	ATATATATAAGGAAT
promoter_motif	motif3/DMp1	3056566..3056580	TCATATAAAAAGGCC
promoter_motif	motif3/DMp1	3173866..3173880	GGGTATAAAAGCAGT
promoter_motif	motif3/DMp1	3173942..3173956	GACTATAAAAGTCTC
promoter_motif	motif3/DMp1	319276..319290	ACCTATATAAGGCGC
promoter_motif	motif3/DMp1	321264..321278	AAGTATAAAAGGTGC
promoter_motif	motif3/DMp1	322064..322078	TACTATAAAAGGCCA
promoter_motif	motif3/DMp1	3478400..3478414	GGGTATAAATAGAGC
promoter_motif	motif3/DMp1	3510120..3510134	TCCTATATAAGGTTT
promoter_motif	motif3/DMp1	3692606..3692620	GTATATAAAACGACC
promoter_motif	motif3/DMp1	3692608..3692622	TAGTATATAAAACGA
promoter_motif	motif3/DMp1	3693217..3693231	CTCTATAAAACGCTG
promoter_motif	motif3/DMp1	3693929..3693943	GAGTATAAAATACGC
promoter_motif	motif3/DMp1	3695427..3695441	GGCTATAAATTAAGC
promoter_motif	motif3/DMp1	3825641..3825655	GACTATAAATAGCCC
promoter_motif	motif3/DMp1	4801941..4801955	GACTATAAAACAGTT
promoter_motif	motif3/DMp1	4937373..4937387	ACCTATAAAAGCCAT
promoter_motif	motif3/DMp1	4950783..4950797	GTGTATAAAAGGCTG
promoter_motif	motif3/DMp1	4953156..4953170	GGGTATATAAATCAC
promoter_motif	motif3/DMp1	4955161..4955175	CGCAATAAAAACGGA
promoter_motif	motif3/DMp1	5277360..5277374	CTGTATAAATACGCG
promoter_motif	motif3/DMp1	5329824..5329838	GAGTATAAATATGGA
promoter_motif	motif3/DMp1	5550855..5550869	CACTATATAAACCCA
promoter_motif	motif3/DMp1	564134..564148	AGCTATAAAAATCGG
promoter_motif	motif3/DMp1	5885969..5885983	ACCTATAAAAGAGGG
promoter_motif	motif3/DMp1	5893911..5893925	GTATATATAAGGAAT
promoter_motif	motif3/DMp1	5904704..5904718	TGCTATAAAAGGAGA
promoter_motif	motif3/DMp1	5960360..5960374	AGCTATAAAAGATGG
promoter_motif	motif3/DMp1	5967538..5967552	GACTATAAAAGCGCT
promoter_motif	motif3/DMp1	6151938..6151952	TCATATAAAAGGCGG
promoter_motif	motif3/DMp1	6264508..6264522	TTGTATAAATAGCAA
promoter_motif	motif3/DMp1	6348188..6348202	ACGTATATAAATTGA
promoter_motif	motif3/DMp1	6351051..6351065	AAATATAAAACGCTG
promoter_motif	motif3/DMp1	6354371..6354385	CGGTATAAAAACCTG
promoter_motif	motif3/DMp1	6354914..6354928	GGTTATAAAAGCCAT
promoter_motif	motif3/DMp1	6742472..6742486	AAATATAAAAACCGA
promoter_motif	motif3/DMp1	6870408..6870422	GCCTATAAAACGCTG
promoter_motif	motif3/DMp1	6916425..6916439	GTATATAAATGCGAT
promoter_motif	motif3/DMp1	6916427..6916441	TGGTATATAAATGCG
promoter_motif	motif3/DMp1	7021649..7021663	GGATATAAAAACGAA
promoter_motif	motif3/DMp1	7398426..7398440	ATATATAAAAGCATA
promoter_motif	motif3/DMp1	7398428..7398442	GGATATATAAAAGCA
promoter_motif	motif3/DMp1	7497381..7497395	AGCTATAAAAGCCTG
promoter_motif	motif3/DMp1	7605567..7605581	TGATATAAAAACGCA
promoter_motif	motif3/DMp1	773514..773528	GAATATAAAAAGGCT
promoter_motif	motif3/DMp1	7741556..7741570	GGGTATAAAACTGGC
promoter_motif	motif3/DMp1	7744856..7744870	TCGTATATAAGTTGC
promoter_motif	motif3/DMp1	7767588..7767602	CCTTATAAAAGGAAG
promoter_motif	motif3/DMp1	7780051..7780065	TGATATAAAAGGCGG
promoter_motif	motif3/DMp1	779139..779153	GAGTATAAAAGGCTT
promoter_motif	motif3/DMp1	7860853..7860867	TGCTATAAAAGAAAC
promoter_motif	motif3/DMp1	8190799..8190813	GGCTATAAAAGCTCT
promoter_motif	motif3/DMp1	8242602..8242616	CCGTATAAATAGGGG
promoter_motif	motif3/DMp1	8346586..8346600	CTCTATAAAAAGTCT
promoter_motif	motif3/DMp1	8394931..8394945	GGCTATAAAATGTCG
promoter_motif	motif3/DMp1	8396117..8396131	GGGTATATAAGCTTG
promoter_motif	motif3/DMp1	8496322..8496336	TGCTATAAATTAGAC
promoter_motif	motif3/DMp1	8506866..8506880	TCGTATAAATCGCGG
promoter_motif	motif3/DMp1	8768728..8768742	GTTTATAAAAGTGGC
promoter_motif	motif3/DMp1	8776280..8776294	TGATATAAATGGGCC
promoter_motif	motif3/DMp1	8781272..8781286	TCCTATAAAAGCAGT
promoter_motif	motif3/DMp1	898612..898626	GGGTATAAAAGCAGC
promoter_motif	motif3/DMp1	9012157..9012171	CCGTATAAAAGAGTT
promoter_motif	motif3/DMp1	9111749..9111763	ACCTATATAACGAAG
promoter_motif	motif3/DMp1	922758..922772	GCGTATATAACAACG
promoter_motif	motif3/DMp1	9600899..9600913	GGCTATAAAAGCCTG
promoter_motif	motif3/DMp1	9767026..9767040	GGGTATAAAAGGCCC
promoter_motif	motif3/DMp1	9769033..9769047	GCCTATAAAAGGAAG
promoter_motif	motif3/DMp1	9771023..9771037	CACTATATAAATCGC
promoter_motif	motif3/DMp1	9920295..9920309	AACTATATAATCAAA
promoter_motif	motif3/DMp1	9963802..9963816	TAATATAAAACCGGG
promoter_motif	motif4/DMp2	10122757..10122771	ATCATTCGCCATCTG
promoter_motif	motif4/DMp2	10220893..10220907	TTCAGTTAGTTTTCA
promoter_motif	motif4/DMp2	10231667..10231681	GTCAGTTCTCACTTC
promoter_motif	motif4/DMp2	10303935..10303949	TTCAGTCGGAGCACC
promoter_motif	motif4/DMp2	10376477..10376491	TTTAGTCGACGATTG
promoter_motif	motif4/DMp2	1043205..1043219	TTCAGTTCAACCTGG
promoter_motif	motif4/DMp2	10442724..10442738	TTCAGTTTGGATTTG
promoter_motif	motif4/DMp2	10474336..10474350	TTCATTCGGTGTTTT
promoter_motif	motif4/DMp2	10529415..10529429	ATCAGTCAACAATTG
promoter_motif	motif4/DMp2	10677367..10677381	TTTAGTTCCTCGCCG
promoter_motif	motif4/DMp2	10689253..10689267	GTCAGTTCCAGCCCA
promoter_motif	motif4/DMp2	10701447..10701461	TTCAGTTGAGTTCGC
promoter_motif	motif4/DMp2	10703619..10703633	TTCAGTCACTGCGCG
promoter_motif	motif4/DMp2	10730233..10730247	CTCAGTCACATGTCC
promoter_motif	motif4/DMp2	10756305..10756319	TTCAGTCTTTCATTG
promoter_motif	motif4/DMp2	10756310..10756324	CTCAGTTCAGTCTTT
promoter_motif	motif4/DMp2	10801097..10801111	TTTAGTTAGTAACGA
promoter_motif	motif4/DMp2	1080918..1080932	ATCAGTTGCGGTCAT
promoter_motif	motif4/DMp2	10837499..10837513	TTCAGTCAACGCGCG
promoter_motif	motif4/DMp2	10856651..10856665	CTTAGTTCCAGTTCG
promoter_motif	motif4/DMp2	10858538..10858552	ATTAGTCATTTTTTA
promoter_motif	motif4/DMp2	10910545..10910559	CTCAGTTGCCTGCTA
promoter_motif	motif4/DMp2	10975280..10975294	TTTAGTTACCTTCCG
promoter_motif	motif4/DMp2	10989461..10989475	TTTAGTTTTTTGTTG
promoter_motif	motif4/DMp2	11002059..11002073	ATCAGTTGGCCCTAA
promoter_motif	motif4/DMp2	11085183..11085197	ATTAGTTTCCCGCCC
promoter_motif	motif4/DMp2	1112970..1112984	TGCAGTCTGCATCCA
promoter_motif	motif4/DMp2	11155705..11155719	GTCAGTTCAATTTGT
promoter_motif	motif4/DMp2	1119137..1119151	TTGAGTTCGGGTCCG
promoter_motif	motif4/DMp2	1134108..1134122	TTCAGTTTAGCGCGG
promoter_motif	motif4/DMp2	11343253..11343267	CTCATTTTTAGTCCG
promoter_motif	motif4/DMp2	1143200..1143214	TTCAGTTGGTGAGCA
promoter_motif	motif4/DMp2	1147827..1147841	ATCAGTTTGCCTTTG
promoter_motif	motif4/DMp2	11521296..11521310	GTCAGTAGCAAATTG
promoter_motif	motif4/DMp2	11528190..11528204	CTCAGTTGTTCGAGA
promoter_motif	motif4/DMp2	1163871..1163885	ATCATTCCTCGTTCG
promoter_motif	motif4/DMp2	11652440..11652454	GTCAGTTCGTTTGAG
promoter_motif	motif4/DMp2	1172721..1172735	ATTAGTTTTTTTTTG
promoter_motif	motif4/DMp2	11790365..11790379	TTTAGTATGGATTTG
promoter_motif	motif4/DMp2	11794075..11794089	TTCATTAGTATTCCA
promoter_motif	motif4/DMp2	11821614..11821628	CTCAGTTTAAATTTA
promoter_motif	motif4/DMp2	11928559..11928573	TTCAGTTGTTTGGAA
promoter_motif	motif4/DMp2	11944143..11944157	ATCAGTTCGCCATCG
promoter_motif	motif4/DMp2	12027445..12027459	CTCATTTGTAATTTG
promoter_motif	motif4/DMp2	1204217..1204231	TTCAGTTCCACGGCG
promoter_motif	motif4/DMp2	12045176..12045190	TGCAGTCGACTTTTT
promoter_motif	motif4/DMp2	12045182..12045196	AGCAGTTGCAGTCGA
promoter_motif	motif4/DMp2	12049398..12049412	CTCAGTTCTGTTCGA
promoter_motif	motif4/DMp2	12049423..12049437	GTCAGTTGAGAGGAG
promoter_motif	motif4/DMp2	12056356..12056370	TTTAGTTATTGTTTT
promoter_motif	motif4/DMp2	12066762..12066776	ATCATTTGGCGCCGA
promoter_motif	motif4/DMp2	121740..121754	TTTAGTACATATTCG
promoter_motif	motif4/DMp2	121961..121975	TTTATTTGTGAGTGG
promoter_motif	motif4/DMp2	12205827..12205841	TTTAGTTGTAGTGTT
promoter_motif	motif4/DMp2	12270934..12270948	TTCATTTGTCCATCG
promoter_motif	motif4/DMp2	12287222..12287236	GTTAGTTGCATTTCC
promoter_motif	motif4/DMp2	12344371..12344385	TTCATTTGTCGTTCA
promoter_motif	motif4/DMp2	12398297..12398311	TTCAGTCTGGCTCAA
promoter_motif	motif4/DMp2	1240035..1240049	CTCAGTTCCCAGTTG
promoter_motif	motif4/DMp2	12445911..12445925	CTCAGTTTAACTCGC
promoter_motif	motif4/DMp2	12448483..12448497	CTCAGTTTGCTCCCG
promoter_motif	motif4/DMp2	12453661..12453675	TTCAGTTTTTATTTG
promoter_motif	motif4/DMp2	12453668..12453682	TTTATTTGCCAACCA
promoter_motif	motif4/DMp2	12461235..12461249	TTCAGTCGCCAGTAC
promoter_motif	motif4/DMp2	12483574..12483588	TTCAGTTATGCTGAG
promoter_motif	motif4/DMp2	12657826..12657840	GTCAGTCGTTTGTCG
promoter_motif	motif4/DMp2	12678603..12678617	TTCAGTTTCTAAGTT
promoter_motif	motif4/DMp2	12695035..12695049	ATCAGTTACCTATCG
promoter_motif	motif4/DMp2	12697783..12697797	ATCAGTTCAGTGCCC
promoter_motif	motif4/DMp2	12721950..12721964	GTCATTTACTTTTTA
promoter_motif	motif4/DMp2	12822794..12822808	TTCAGTTCAAGTCGA
promoter_motif	motif4/DMp2	12822799..12822813	CTCAGTTCAGTTCAA
promoter_motif	motif4/DMp2	129230..129244	TTCAGTTGCGATCGC
promoter_motif	motif4/DMp2	12974366..12974380	CTCAGTCGGTTTTAG
promoter_motif	motif4/DMp2	12974376..12974390	TTTAGTTCGTTCTGT
promoter_motif	motif4/DMp2	13073842..13073856	TTCAGTCAGCTGCAG
promoter_motif	motif4/DMp2	13142887..13142901	TTCAGTCAACTGTAG
promoter_motif	motif4/DMp2	13219967..13219981	TTCAGTTTTTATCCA
promoter_motif	motif4/DMp2	13232018..13232032	ATCAGTTTTCAATTA
promoter_motif	motif4/DMp2	13240119..13240133	TTCAGTTGTAGTTTA
promoter_motif	motif4/DMp2	1329158..1329172	TTCAGTTTCATAGCT
promoter_motif	motif4/DMp2	13367613..13367627	TTCATTTTGTAAACA
promoter_motif	motif4/DMp2	13371083..13371097	TTCATTTCAGAGTTG
promoter_motif	motif4/DMp2	13461779..13461793	CTCAGTCGTGTTTTT
promoter_motif	motif4/DMp2	13542577..13542591	TTCAGTTCCGGTGTG
promoter_motif	motif4/DMp2	1361717..1361731	CTCAGTTCTAAGCCA
promoter_motif	motif4/DMp2	13717299..13717313	TTCAGTCGTGAATCG
promoter_motif	motif4/DMp2	13780152..13780166	TTTAGTTTCAATCGG
promoter_motif	motif4/DMp2	13803625..13803639	GTCAGTCTGAGACCG
promoter_motif	motif4/DMp2	13847923..13847937	TTCAGTAGCAAGTTC
promoter_motif	motif4/DMp2	13847935..13847949	TTCAGTTGCTAAAAG
promoter_motif	motif4/DMp2	13849394..13849408	AGCAGTTCCTATTTG
promoter_motif	motif4/DMp2	13905649..13905663	CTCAGTTTTAGTTCA
promoter_motif	motif4/DMp2	13914723..13914737	GTCAGTAGAGTTTTA
promoter_motif	motif4/DMp2	13934675..13934689	TTCAGTTAACTGTTG
promoter_motif	motif4/DMp2	13967005..13967019	ATTAGTCGATGTGCA
promoter_motif	motif4/DMp2	13972936..13972950	TTTAGTTCATTTTTT
promoter_motif	motif4/DMp2	13976758..13976772	CTCAGTTGAATTTGA
promoter_motif	motif4/DMp2	14001237..14001251	TTCAGTTCGCTTTGT
promoter_motif	motif4/DMp2	14013745..14013759	TTCAGTTCACGCTTT
promoter_motif	motif4/DMp2	14047582..14047596	TTCAGTTGTGTACCG
promoter_motif	motif4/DMp2	14109291..14109305	ATCAGTTCGATTCTG
promoter_motif	motif4/DMp2	14110725..14110739	TTCAGTTTCAACTAG
promoter_motif	motif4/DMp2	14180671..14180685	TTCAGTTAAGCTTCG
promoter_motif	motif4/DMp2	1420438..1420452	CTCAGTCGCATTTCG
promoter_motif	motif4/DMp2	14334157..14334171	CTTAGTTGTTGTTGT
promoter_motif	motif4/DMp2	14348811..14348825	TTCAGTTGGCCCACT
promoter_motif	motif4/DMp2	14351494..14351508	CTCATTTCAAGTTTT
promoter_motif	motif4/DMp2	14381155..14381169	CTTAGTCGAATTCCA
promoter_motif	motif4/DMp2	14409536..14409550	TTTAGTCGAATTTCG
promoter_motif	motif4/DMp2	14524936..14524950	ATCATTTGGCACTGA
promoter_motif	motif4/DMp2	14563734..14563748	ATCAGTTGTAGCAAG
promoter_motif	motif4/DMp2	14689327..14689341	CTCATTCCGTTTTGA
promoter_motif	motif4/DMp2	14760744..14760758	TTCAGTTCTTATGTC
promoter_motif	motif4/DMp2	14810766..14810780	ATCAGTAGCAATCGT
promoter_motif	motif4/DMp2	14849132..14849146	TTCAGTTAGATTTAC
promoter_motif	motif4/DMp2	14851733..14851747	TTCAGTTGGCTGCTG
promoter_motif	motif4/DMp2	14872012..14872026	GTCATTTCTCTGTTG
promoter_motif	motif4/DMp2	14883716..14883730	ATTAGTTGTAACTTG
promoter_motif	motif4/DMp2	1494068..1494082	TTCAGTCTAGCCCCA
promoter_motif	motif4/DMp2	14997545..14997559	TTCAGTTGATCGACG
promoter_motif	motif4/DMp2	1502892..1502906	CTCATTTGCATTGTT
promoter_motif	motif4/DMp2	15057829..15057843	ATCAGTTTATCGGTT
promoter_motif	motif4/DMp2	15232201..15232215	GTTAGTTTGCGATGA
promoter_motif	motif4/DMp2	15262811..15262825	CTCAGTTTAATTATA
promoter_motif	motif4/DMp2	15264679..15264693	CTCAGTTCGGTTTCG
promoter_motif	motif4/DMp2	15297354..15297368	GTCAGTTTAAGTTAA
promoter_motif	motif4/DMp2	15318903..15318917	TTCAGTTTGACATAT
promoter_motif	motif4/DMp2	156040..156054	TTCAGTATTTTTGCC
promoter_motif	motif4/DMp2	15613336..15613350	TTCAGTTTGTTTCCT
promoter_motif	motif4/DMp2	15616990..15617004	ATCAGTTCTGAAATG
promoter_motif	motif4/DMp2	15628673..15628687	TTCAGTCAAAAATGA
promoter_motif	motif4/DMp2	15630089..15630103	GTCAGTCCAGAACTA
promoter_motif	motif4/DMp2	15731769..15731783	CTCAGTTGCACAGCG
promoter_motif	motif4/DMp2	15762397..15762411	TTCAGTCTTGTTTTT
promoter_motif	motif4/DMp2	15762744..15762758	GTCAGTTCGTCGGCA
promoter_motif	motif4/DMp2	1587132..1587146	TTCAGTTCACATTTG
promoter_motif	motif4/DMp2	1587166..1587180	TTCATTTTCTAATTC
promoter_motif	motif4/DMp2	15900476..15900490	TTTAGTTCTACTTTC
promoter_motif	motif4/DMp2	15941569..15941583	TTCAGTTCTGGAAGC
promoter_motif	motif4/DMp2	16000518..16000532	TTCAGTTACGTTGAT
promoter_motif	motif4/DMp2	16004556..16004570	TTCAGTTCCTTTTCC
promoter_motif	motif4/DMp2	16042015..16042029	GTCAGTTGGGACTGG
promoter_motif	motif4/DMp2	16042920..16042934	TTCAGTTGCCTTCAA
promoter_motif	motif4/DMp2	16049992..16050006	TGCAGTTTACATTGC
promoter_motif	motif4/DMp2	1611104..1611118	TTTAGTTTGTTGTCC
promoter_motif	motif4/DMp2	16302939..16302953	ATTATTTGGCGTTCA
promoter_motif	motif4/DMp2	16329925..16329939	TTCAGTTGCAGTTTT
promoter_motif	motif4/DMp2	16445278..16445292	TTCAGTTGCTAATTA
promoter_motif	motif4/DMp2	16447329..16447343	TTCAGTCTCAGTTCG
promoter_motif	motif4/DMp2	16447335..16447349	CTCAGTTCGATTTCA
promoter_motif	motif4/DMp2	16447346..16447360	TTCATTTGATCTGCT
promoter_motif	motif4/DMp2	16451048..16451062	GTCATTTCGAATTCA
promoter_motif	motif4/DMp2	16451059..16451073	TTCAGTTTGGTTTCG
promoter_motif	motif4/DMp2	16485987..16486001	TTCATTACGAATTTG
promoter_motif	motif4/DMp2	16496768..16496782	CTCAGTCGCGAGTTG
promoter_motif	motif4/DMp2	16607407..16607421	TTTAGTCTGGAACTG
promoter_motif	motif4/DMp2	16729779..16729793	TGCAGTTTACATTTG
promoter_motif	motif4/DMp2	16738849..16738863	TTTAGTCACAACTCG
promoter_motif	motif4/DMp2	16754335..16754349	TTTAGTTTCGTTTCG
promoter_motif	motif4/DMp2	16768558..16768572	ATTATTTTTCTTTTG
promoter_motif	motif4/DMp2	16790707..16790721	TTCAGTTAGTCGTTG
promoter_motif	motif4/DMp2	16807316..16807330	ATCAGTTAACAAACG
promoter_motif	motif4/DMp2	16816662..16816676	GTCAGTTGAGAACTC
promoter_motif	motif4/DMp2	16848703..16848717	GTCAGTCTGAAATAA
promoter_motif	motif4/DMp2	16869474..16869488	GTCAGTTGGCCAACA
promoter_motif	motif4/DMp2	16900433..16900447	CTCAGTCAAAGACTA
promoter_motif	motif4/DMp2	17087619..17087633	TTCAGTCTGGGCAGA
promoter_motif	motif4/DMp2	17180321..17180335	TTCAGTTCGTAAAAA
promoter_motif	motif4/DMp2	17260721..17260735	TTTAGTCTATTTCGA
promoter_motif	motif4/DMp2	17292206..17292220	ATCAGTTAAATATTA
promoter_motif	motif4/DMp2	1732534..1732548	TTCATTTCCCTTCGC
promoter_motif	motif4/DMp2	1737466..1737480	TTTAGTTGATCGGCA
promoter_motif	motif4/DMp2	17428184..17428198	CTCAGTTTCAATCTG
promoter_motif	motif4/DMp2	17433873..17433887	ATCAGTTTTCCTATT
promoter_motif	motif4/DMp2	17455902..17455916	CTCAGTTTTCTGAAG
promoter_motif	motif4/DMp2	17492291..17492305	TGCAGTTGGCTTTCT
promoter_motif	motif4/DMp2	17497192..17497206	TTCAGTCGCCAGTCG
promoter_motif	motif4/DMp2	18012412..18012426	TGCAGTTCGATTCGG
promoter_motif	motif4/DMp2	18184619..18184633	TTCAGTCGCCGAACG
promoter_motif	motif4/DMp2	18257901..18257915	TTCAGTTAAACCCCG
promoter_motif	motif4/DMp2	1826049..1826063	TTCAGTCTATGGAGA
promoter_motif	motif4/DMp2	18294909..18294923	TTTAGTAGCTGATCA
promoter_motif	motif4/DMp2	18320104..18320118	TTCAGTCGTTTGGTA
promoter_motif	motif4/DMp2	18670028..18670042	TTCAGTTCTTCGACG
promoter_motif	motif4/DMp2	1869850..1869864	CTCAGTACCAATTCG
promoter_motif	motif4/DMp2	1880657..1880671	CTCAGTCACAAAGCG
promoter_motif	motif4/DMp2	18819329..18819343	TTCAGTTGATCGCGG
promoter_motif	motif4/DMp2	18823576..18823590	GTCAGTCGCTTGTCG
promoter_motif	motif4/DMp2	18826772..18826786	GTCAGTTGATGCTCA
promoter_motif	motif4/DMp2	18831214..18831228	TTCAGTCGTATGAAG
promoter_motif	motif4/DMp2	18844566..18844580	ATCAGTTGTATTCGA
promoter_motif	motif4/DMp2	18845182..18845196	CTCAGTCGTTTGCTG
promoter_motif	motif4/DMp2	18987265..18987279	TTCATTCGTCTCTCA
promoter_motif	motif4/DMp2	19027709..19027723	TTCAGTCGGGAAATT
promoter_motif	motif4/DMp2	19069839..19069853	GTCAGTCGGCAGTCG
promoter_motif	motif4/DMp2	19083310..19083324	GTCAGTTGCTTTCCA
promoter_motif	motif4/DMp2	19083317..19083331	GTTAGTCGTCAGTTG
promoter_motif	motif4/DMp2	19102023..19102037	TTCATTTACATTCCG
promoter_motif	motif4/DMp2	19110156..19110170	CTCATTTGTAGATTC
promoter_motif	motif4/DMp2	1911741..1911755	TTCAGTTACAATTCG
promoter_motif	motif4/DMp2	19127259..19127273	CTCAGTTTCATATCA
promoter_motif	motif4/DMp2	19132312..19132326	CTCATTTGCAAGCCC
promoter_motif	motif4/DMp2	19167543..19167557	TTCAGTCTGTTGGGC
promoter_motif	motif4/DMp2	19370456..19370470	ATCAGTTTTCATTGG
promoter_motif	motif4/DMp2	19380905..19380919	CTTAGTTGTTTGTCG
promoter_motif	motif4/DMp2	19389777..19389791	CGCAGTTTTGGTTTA
promoter_motif	motif4/DMp2	19398466..19398480	ATCAGTTGGCCGTGT
promoter_motif	motif4/DMp2	19398480..19398494	CTCATTCACTTTCCA
promoter_motif	motif4/DMp2	19414462..19414476	TTCAGTTGATTTTAA
promoter_motif	motif4/DMp2	19419071..19419085	GTCAGTTGCAAACTG
promoter_motif	motif4/DMp2	19423538..19423552	TTCAGTCGATTGCGA
promoter_motif	motif4/DMp2	19426423..19426437	ATTAGTCTCCGGCCA
promoter_motif	motif4/DMp2	19427204..19427218	TTCAGTCTGTGTAGA
promoter_motif	motif4/DMp2	19432574..19432588	GTTAGTTGTCAGCTG
promoter_motif	motif4/DMp2	19441267..19441281	TTCAGTCTTCAAACG
promoter_motif	motif4/DMp2	19538426..19538440	ATCAGTTGCGAGGCA
promoter_motif	motif4/DMp2	19701018..19701032	TGCAGTTGCCCACTG
promoter_motif	motif4/DMp2	19758613..19758627	ATCAGTCACTTTTTG
promoter_motif	motif4/DMp2	1982216..1982230	AGCAGTTGCCATTCA
promoter_motif	motif4/DMp2	19962680..19962694	ATCAGTTTTCGCTTG
promoter_motif	motif4/DMp2	19967672..19967686	ATCAGTCTAAATCGA
promoter_motif	motif4/DMp2	2007180..2007194	TGCAGTTCGATTTTG
promoter_motif	motif4/DMp2	20085053..20085067	TTCAGTTTCACGAGA
promoter_motif	motif4/DMp2	20341850..20341864	CTCAGTTCCGTGTTG
promoter_motif	motif4/DMp2	20350441..20350455	TTTAGTTTGGCTGCG
promoter_motif	motif4/DMp2	20399383..20399397	TTCAGTTTGTCGTCG
promoter_motif	motif4/DMp2	20643251..20643265	GTCAGTTGTCGGGTT
promoter_motif	motif4/DMp2	20645823..20645837	TTCAGTATTTTTTGC
promoter_motif	motif4/DMp2	20650195..20650209	TTTAGTCTGAAATTG
promoter_motif	motif4/DMp2	20681593..20681607	TTGAGTTTTGCTTTG
promoter_motif	motif4/DMp2	20714593..20714607	TTCAGTCGCGTCACA
promoter_motif	motif4/DMp2	20757991..20758005	TTCATTTTATTTTGC
promoter_motif	motif4/DMp2	20770710..20770724	ATCAGTCGAGTCTTG
promoter_motif	motif4/DMp2	20770733..20770747	TTCAGTACGTGTTCG
promoter_motif	motif4/DMp2	20797034..20797048	TTCAGTTTAGTTAGC
promoter_motif	motif4/DMp2	20797714..20797728	TTCATTCCGTTTTGA
promoter_motif	motif4/DMp2	20824438..20824452	TTCAGTCGTGCGGCA
promoter_motif	motif4/DMp2	20825533..20825547	TTCAGTCGCTCGCGA
promoter_motif	motif4/DMp2	20840776..20840790	TTCAGTTCGCTTCGC
promoter_motif	motif4/DMp2	20840798..20840812	TTCAGTTCGCAGTCA
promoter_motif	motif4/DMp2	20840809..20840823	GTCAGTTTGTCAACG
promoter_motif	motif4/DMp2	20849340..20849354	ATCAGTTGGCCTTGA
promoter_motif	motif4/DMp2	20857895..20857909	TGCAGTTTGAGTTCC
promoter_motif	motif4/DMp2	20857901..20857915	TTCAGTTGCAGTTTG
promoter_motif	motif4/DMp2	20867754..20867768	TTTAGTTCGATTTCG
promoter_motif	motif4/DMp2	20890382..20890396	CTCAGTATAATTCCA
promoter_motif	motif4/DMp2	20922857..20922871	TTCATTCCGCTTTTA
promoter_motif	motif4/DMp2	21075402..21075416	TTCAGTGGATTGCGG
promoter_motif	motif4/DMp2	21104596..21104610	TTCAGTCATCAACGC
promoter_motif	motif4/DMp2	21156868..21156882	GTCATTCTGCTTTTG
promoter_motif	motif4/DMp2	21158886..21158900	TTCAGTTCCGATCAG
promoter_motif	motif4/DMp2	21198749..21198763	TTCATTTTTCAAACG
promoter_motif	motif4/DMp2	21198755..21198769	TTCAGTTTCATTTTT
promoter_motif	motif4/DMp2	21202717..21202731	CTCATTCAGTTTTTG
promoter_motif	motif4/DMp2	21291953..21291967	CTCAGTTTATCAAGA
promoter_motif	motif4/DMp2	2129222..2129236	TTCATTTTGATTCGA
promoter_motif	motif4/DMp2	21294530..21294544	ATTAGTTGATTGACG
promoter_motif	motif4/DMp2	21371229..21371243	GTCAGTTGATAGTTT
promoter_motif	motif4/DMp2	2147516..2147530	GTCAGTTCGTGGTGT
promoter_motif	motif4/DMp2	2155757..2155771	ATCAGTTCCTTCTCG
promoter_motif	motif4/DMp2	21618761..21618775	GTCAGTTTGTTTTCG
promoter_motif	motif4/DMp2	21629914..21629928	CTCATTCGGCGTTTT
promoter_motif	motif4/DMp2	21681690..21681704	TTTAGTTCTTATCTA
promoter_motif	motif4/DMp2	21757450..21757464	TTCAGTTGTTTACTC
promoter_motif	motif4/DMp2	22005750..22005764	TTTAGTTGCTTCCTT
promoter_motif	motif4/DMp2	22015206..22015220	CTCAGTCGTGTTCTA
promoter_motif	motif4/DMp2	22078235..22078249	TGCAGTTCATTGTTA
promoter_motif	motif4/DMp2	22105494..22105508	TTCATTTCAGGTTTC
promoter_motif	motif4/DMp2	22105510..22105524	GTCAGTTTTTTCCAG
promoter_motif	motif4/DMp2	22134332..22134346	TTCAGTCTCTATCTG
promoter_motif	motif4/DMp2	2217374..2217388	TTTAGTCTGTAGTGA
promoter_motif	motif4/DMp2	2223177..2223191	TTCAGTGGGATTTAG
promoter_motif	motif4/DMp2	2223187..2223201	TTTAGTTGCTCGTAC
promoter_motif	motif4/DMp2	22311929..22311943	CTCAGTTGTTTAAGG
promoter_motif	motif4/DMp2	2242376..2242390	GTCAGTTGGTTGCGC
promoter_motif	motif4/DMp2	2251272..2251286	ATTAGTCGCGTTCGC
promoter_motif	motif4/DMp2	2357338..2357352	ATCAGTGTTTATTCG
promoter_motif	motif4/DMp2	2364710..2364724	GTCAGTCGCTATCTA
promoter_motif	motif4/DMp2	2371513..2371527	GTCAGTAGCTGCCCG
promoter_motif	motif4/DMp2	2376166..2376180	ATCATTCGGCATTCG
promoter_motif	motif4/DMp2	2400293..2400307	TTTAGTTTCACTTCG
promoter_motif	motif4/DMp2	2416666..2416680	TTCAGTATAAATTTC
promoter_motif	motif4/DMp2	2454736..2454750	TTCAGTCGCGCAGCG
promoter_motif	motif4/DMp2	2492929..2492943	TTCAGTCAGTTTCAC
promoter_motif	motif4/DMp2	2669798..2669812	ATCAGTTTCAGTTTA
promoter_motif	motif4/DMp2	2669804..2669818	TTCAGTTTATAAAGC
promoter_motif	motif4/DMp2	2730126..2730140	CTCAGTCTCGCGTCG
promoter_motif	motif4/DMp2	273959..273973	TTCAGTTTAACCACA
promoter_motif	motif4/DMp2	2740995..2741009	ATCAGTTGAATAGAA
promoter_motif	motif4/DMp2	2744943..2744957	TTCAGTCAAAAACAG
promoter_motif	motif4/DMp2	2752800..2752814	CTCAGTCTTGTACGA
promoter_motif	motif4/DMp2	2845716..2845730	TTCAGTCGTTAAGCT
promoter_motif	motif4/DMp2	2855296..2855310	TTCAGTTGGACGCCA
promoter_motif	motif4/DMp2	2862536..2862550	TTCAGTCTGAATACT
promoter_motif	motif4/DMp2	286516..286530	ATCAGTACATATCTG
promoter_motif	motif4/DMp2	295106..295120	TTCAGTCGCAGAAGC
promoter_motif	motif4/DMp2	2959144..2959158	ATCAGTTTATTTCTG
promoter_motif	motif4/DMp2	2959149..2959163	TTTATTTCTGTTCTG
promoter_motif	motif4/DMp2	3043951..3043965	TTCAGTCTGTCTGCG
promoter_motif	motif4/DMp2	3108131..3108145	TTCAGTTGACGGCGG
promoter_motif	motif4/DMp2	3109668..3109682	GTCAGTTTTTTATTA
promoter_motif	motif4/DMp2	3145708..3145722	GTTAGTTGCCCACCG
promoter_motif	motif4/DMp2	321248..321262	ATTAGTTGGTAGTCA
promoter_motif	motif4/DMp2	3280512..3280526	TTCAGTTTTCCCAGA
promoter_motif	motif4/DMp2	3294694..3294708	ATCAGTCGCGTTTTG
promoter_motif	motif4/DMp2	329772..329786	CTCAGTATTTTATCA
promoter_motif	motif4/DMp2	3303124..3303138	TTCATTTTCATTCCG
promoter_motif	motif4/DMp2	3357661..3357675	CTCAGTTTGTAGCAG
promoter_motif	motif4/DMp2	3375716..3375730	CTCAGTTTGCATCGT
promoter_motif	motif4/DMp2	3416673..3416687	ATCATTTGTACTTAA
promoter_motif	motif4/DMp2	3525130..3525144	CTCAGTTTGATTTTC
promoter_motif	motif4/DMp2	3539248..3539262	TGCAGTTGACTCTCG
promoter_motif	motif4/DMp2	3539732..3539746	TTCAGTTATTAGTAG
promoter_motif	motif4/DMp2	3606737..3606751	GTCAGTTATTAACGA
promoter_motif	motif4/DMp2	3606747..3606761	AGCAGTTGCAGTCAG
promoter_motif	motif4/DMp2	3632203..3632217	CTCAGTTGGAAATGA
promoter_motif	motif4/DMp2	3639909..3639923	ATCAGTTCCCAACCG
promoter_motif	motif4/DMp2	3656940..3656954	TTCAGTCTGTTGGAA
promoter_motif	motif4/DMp2	3656946..3656960	TTCATTTTCAGTCTG
promoter_motif	motif4/DMp2	3693876..3693890	GTCAGTTAAAGGTTC
promoter_motif	motif4/DMp2	3695393..3695407	TTCAGTTTGCTCTCA
promoter_motif	motif4/DMp2	3699079..3699093	TTCAGTTCACAGTCG
promoter_motif	motif4/DMp2	3705471..3705485	TTTAGTCAGTGACCA
promoter_motif	motif4/DMp2	3707049..3707063	CTCAGTTGCCCGCCG
promoter_motif	motif4/DMp2	3712836..3712850	ATCAGTCGAGCGCAG
promoter_motif	motif4/DMp2	3712846..3712860	TTCAGTAGACATCAG
promoter_motif	motif4/DMp2	3717703..3717717	GTCAGTCTTAGTTCT
promoter_motif	motif4/DMp2	3718184..3718198	TTCAGTTTGTTAAAT
promoter_motif	motif4/DMp2	3778935..3778949	TTCAGTTTAGTTTCA
promoter_motif	motif4/DMp2	3778940..3778954	TTTAGTTTCACTCGC
promoter_motif	motif4/DMp2	3805681..3805695	TTCAGTTGGAGCGCA
promoter_motif	motif4/DMp2	3836839..3836853	TTTAGTCTACACTGA
promoter_motif	motif4/DMp2	4004067..4004081	TTCAGTTACCAGCGA
promoter_motif	motif4/DMp2	402185..402199	CTCAGTTTTTCCCGA
promoter_motif	motif4/DMp2	4121700..4121714	CTCAGTCTTTTGACA
promoter_motif	motif4/DMp2	4257561..4257575	CTCAGTATCAGTTTA
promoter_motif	motif4/DMp2	4283148..4283162	TTCAGTACTCAATTG
promoter_motif	motif4/DMp2	4324556..4324570	TTCAGTAGCGCTTCT
promoter_motif	motif4/DMp2	4324583..4324597	TTCAGTTGGCGAACC
promoter_motif	motif4/DMp2	4333912..4333926	TTCAGTTCGCATTCA
promoter_motif	motif4/DMp2	4333923..4333937	TTCAGTTCTTCGTCG
promoter_motif	motif4/DMp2	4477011..4477025	ATCAGTTGACATTTG
promoter_motif	motif4/DMp2	4643122..4643136	TTCAGTTTCGATCGA
promoter_motif	motif4/DMp2	4687513..4687527	ATCAGTTTGCCAAGA
promoter_motif	motif4/DMp2	479671..479685	TTCATTCGTCTCTTG
promoter_motif	motif4/DMp2	4821773..4821787	ATCAGTTCGTTGTCG
promoter_motif	motif4/DMp2	4846768..4846782	TTTAGTTGCCCATGT
promoter_motif	motif4/DMp2	4883108..4883122	GTCAGTTCTAGAGCG
promoter_motif	motif4/DMp2	4892114..4892128	TTCAGTTCAGTTTCA
promoter_motif	motif4/DMp2	4892119..4892133	TTCAGTTTCAACGCT
promoter_motif	motif4/DMp2	4906748..4906762	CTCAGTTGCCTTGCA
promoter_motif	motif4/DMp2	4936463..4936477	TTCAGTCGCATTGTG
promoter_motif	motif4/DMp2	4945339..4945353	TTCAGTTCTCAACAG
promoter_motif	motif4/DMp2	4999489..4999503	TTCAGTTGGCTAATG
promoter_motif	motif4/DMp2	5000351..5000365	TTTAGTTGATGTACG
promoter_motif	motif4/DMp2	5004910..5004924	TTCAGTCTCTATACG
promoter_motif	motif4/DMp2	5029613..5029627	ATTAGTCGTGTTCCG
promoter_motif	motif4/DMp2	5044454..5044468	TTCAGTCGAGAGTCA
promoter_motif	motif4/DMp2	5045387..5045401	TTCAGTTCGCCAGTT
promoter_motif	motif4/DMp2	5060814..5060828	TTCAGTTGCATTTTG
promoter_motif	motif4/DMp2	5064371..5064385	TTCAGTTGATATTTT
promoter_motif	motif4/DMp2	5066030..5066044	TTCAGTTTATATGGA
promoter_motif	motif4/DMp2	5151724..5151738	ATCAGTTTTTATTTA
promoter_motif	motif4/DMp2	5151741..5151755	GTTAGTTGCAAGCGG
promoter_motif	motif4/DMp2	5210457..5210471	TTGAGTTCCAGTTGG
promoter_motif	motif4/DMp2	523465..523479	TTCAGTTGGCAGCGG
promoter_motif	motif4/DMp2	5277327..5277341	TTTAGTCTAAATCAA
promoter_motif	motif4/DMp2	5328860..5328874	TTTAGTTTTAAATTT
promoter_motif	motif4/DMp2	5329857..5329871	ATCAGTTTCGAGTTT
promoter_motif	motif4/DMp2	545128..545142	CTCAGTTCCCATTCA
promoter_motif	motif4/DMp2	5461638..5461652	TTCAGTTCGTCGTCG
promoter_motif	motif4/DMp2	5555071..5555085	GTCAGTAGGCGTGCG
promoter_motif	motif4/DMp2	5581116..5581130	TTGAGTTTTATGTCA
promoter_motif	motif4/DMp2	5581121..5581135	CTCATTTGAGTTTTA
promoter_motif	motif4/DMp2	5658542..5658556	TTTAGTATGGTTTTA
promoter_motif	motif4/DMp2	5658547..5658561	ATTAGTTTAGTATGG
promoter_motif	motif4/DMp2	5720529..5720543	TTTAGTCTGTTTCCA
promoter_motif	motif4/DMp2	577486..577500	CTCAGTCGAATTCGC
promoter_motif	motif4/DMp2	5844775..5844789	CTTATTTTTTTTTTG
promoter_motif	motif4/DMp2	5885993..5886007	ATCAGTCTTCAGTTC
promoter_motif	motif4/DMp2	5886000..5886014	TTCAGTTCAGTTTGA
promoter_motif	motif4/DMp2	5886005..5886019	TTCAGTTTGAGGATC
promoter_motif	motif4/DMp2	5925919..5925933	TTCATTCGCAGTTGG
promoter_motif	motif4/DMp2	5960326..5960340	ATCAGTCACCTTTGG
promoter_motif	motif4/DMp2	5980087..5980101	CTCATTCGACTTTTG
promoter_motif	motif4/DMp2	6012344..6012358	TTCAGTTGTTTTTCC
promoter_motif	motif4/DMp2	6019387..6019401	ATCAGTTCTGAGTGG
promoter_motif	motif4/DMp2	6034435..6034449	CTCAGTACGACATCG
promoter_motif	motif4/DMp2	6045582..6045596	ATCATTCTCGATTCG
promoter_motif	motif4/DMp2	6070626..6070640	TTTATTTTGATTTGA
promoter_motif	motif4/DMp2	6109665..6109679	GTCAGTCGCTCGCCT
promoter_motif	motif4/DMp2	6155066..6155080	ATCAGTTGGAATTTT
promoter_motif	motif4/DMp2	625639..625653	ATCAGTTCGTTATAC
promoter_motif	motif4/DMp2	6308851..6308865	TTCAGTTTTTGACAT
promoter_motif	motif4/DMp2	6351017..6351031	ATCAGTTGGCTACGA
promoter_motif	motif4/DMp2	6367881..6367895	TTTAGTTGAATTTGA
promoter_motif	motif4/DMp2	6397258..6397272	CGCAGTTCGCTTTCG
promoter_motif	motif4/DMp2	6423294..6423308	GTCAGTTGCTGTTCG
promoter_motif	motif4/DMp2	6456268..6456282	ATCAGTTGCGTTACT
promoter_motif	motif4/DMp2	6472058..6472072	CTCAGTTGCGCTTTG
promoter_motif	motif4/DMp2	6494516..6494530	TTCAGTCTCTCGCCG
promoter_motif	motif4/DMp2	6536123..6536137	TTCAGTCGATTCGAG
promoter_motif	motif4/DMp2	6546961..6546975	ATCAGTTGACACGCA
promoter_motif	motif4/DMp2	6601055..6601069	TTCAGTTTCATCTGA
promoter_motif	motif4/DMp2	6611405..6611419	TTCAGTTTCTCATCG
promoter_motif	motif4/DMp2	6632389..6632403	GTCAGTTTCCGGCCG
promoter_motif	motif4/DMp2	6632393..6632407	CTCAGTCAGTTTCCG
promoter_motif	motif4/DMp2	6673323..6673337	CTCAGTTGGAACGGC
promoter_motif	motif4/DMp2	6684346..6684360	TGCAGTCGCATACGG
promoter_motif	motif4/DMp2	6686711..6686725	TTTAGTTCAATTGCC
promoter_motif	motif4/DMp2	67041..67055	CTCAGTTTTATTTCG
promoter_motif	motif4/DMp2	6709069..6709083	TTCAGTTCGCGTTGG
promoter_motif	motif4/DMp2	6709075..6709089	TTCAGTTTCAGTTCG
promoter_motif	motif4/DMp2	6716167..6716181	GTCAGTTCCTGCTCG
promoter_motif	motif4/DMp2	6716171..6716185	TTCAGTCAGTTCCTG
promoter_motif	motif4/DMp2	6722861..6722875	TTTAGTCGGCGGTCG
promoter_motif	motif4/DMp2	6732839..6732853	CTCAGTTAAATCTGA
promoter_motif	motif4/DMp2	6740188..6740202	CTCAGTCGCCTGGCG
promoter_motif	motif4/DMp2	6786845..6786859	GTTAGTTGGTGATCT
promoter_motif	motif4/DMp2	6794584..6794598	TTCAGTCTGAAATTG
promoter_motif	motif4/DMp2	6800834..6800848	CTCATTCGATATCTG
promoter_motif	motif4/DMp2	6802796..6802810	ATCATTCCTCATTCG
promoter_motif	motif4/DMp2	6803011..6803025	TTCAGTTCATTCCAA
promoter_motif	motif4/DMp2	6803016..6803030	TTCATTCCAAGTTCC
promoter_motif	motif4/DMp2	6914127..6914141	TTCAGTCAGAGCTGG
promoter_motif	motif4/DMp2	6916366..6916380	GTCATTTTAAGTTGC
promoter_motif	motif4/DMp2	6918723..6918737	TTCATTTTGGATTTT
promoter_motif	motif4/DMp2	6921662..6921676	TTCAGTTCAGTCGTG
promoter_motif	motif4/DMp2	6921667..6921681	TTCAGTCGTGAGTAC
promoter_motif	motif4/DMp2	6957013..6957027	ATCAGTTTTTGGCGC
promoter_motif	motif4/DMp2	7050203..7050217	TTCATTTTCTCTTGT
promoter_motif	motif4/DMp2	7067998..7068012	ATCAGTTGGTCACTT
promoter_motif	motif4/DMp2	714971..714985	TTCAGTCTGTCGTGT
promoter_motif	motif4/DMp2	7240481..7240495	GTTAGTCTGCAATCG
promoter_motif	motif4/DMp2	7240506..7240520	TTCAGTTTAAAGATC
promoter_motif	motif4/DMp2	7277157..7277171	TTCAGTCGAGTGCCG
promoter_motif	motif4/DMp2	7307158..7307172	TTCAGTTAAGCGTTG
promoter_motif	motif4/DMp2	7377740..7377754	TTTAGTTGGCTAACG
promoter_motif	motif4/DMp2	7410908..7410922	TTCAGTATCAGTTCT
promoter_motif	motif4/DMp2	7410914..7410928	ATCAGTTCTTTATCA
promoter_motif	motif4/DMp2	7433485..7433499	TTCAGTTGACTCGAA
promoter_motif	motif4/DMp2	7457355..7457369	GTCATTTTACTTTTG
promoter_motif	motif4/DMp2	7462251..7462265	TTTATTCGGATTCGA
promoter_motif	motif4/DMp2	7466547..7466561	TTCAGTTGGTATAAG
promoter_motif	motif4/DMp2	7544412..7544426	TTCAGTTTGAAAACA
promoter_motif	motif4/DMp2	7581912..7581926	TTTAGTCTGAAGCCG
promoter_motif	motif4/DMp2	7608387..7608401	TTCAGTCGGTTTTTT
promoter_motif	motif4/DMp2	7702804..7702818	ATCAGTTGCCAGCGA
promoter_motif	motif4/DMp2	7711486..7711500	CTCAGTTGGTAGAGC
promoter_motif	motif4/DMp2	7726288..7726302	TTCAGTTTGCCGGCA
promoter_motif	motif4/DMp2	7732657..7732671	TTCAGTCGTTCGCTG
promoter_motif	motif4/DMp2	7732664..7732678	TTCAGTTTTCAGTCG
promoter_motif	motif4/DMp2	7738797..7738811	TTCAGTCGTTCGCTG
promoter_motif	motif4/DMp2	7738804..7738818	TTCAGTTTTCAGTCG
promoter_motif	motif4/DMp2	7741523..7741537	ATCAGTTCAGAACAA
promoter_motif	motif4/DMp2	7753135..7753149	GTTAGTTTCGTTTCA
promoter_motif	motif4/DMp2	7753139..7753153	GTCAGTTAGTTTCGT
promoter_motif	motif4/DMp2	7754197..7754211	TTCAGTCAGTATACA
promoter_motif	motif4/DMp2	7790546..7790560	CGCAGTTCCCATTCA
promoter_motif	motif4/DMp2	7814352..7814366	CTCAGTTTGTGCGTA
promoter_motif	motif4/DMp2	7840487..7840501	CTCATTTTCATACGA
promoter_motif	motif4/DMp2	7879539..7879553	CTCAGTCTCGATTGT
promoter_motif	motif4/DMp2	7887498..7887512	TTCAGTCTTTAGCAA
promoter_motif	motif4/DMp2	7889135..7889149	TTTAGTTTCCAATGA
promoter_motif	motif4/DMp2	7983917..7983931	TTTAGTCTTAAGCTG
promoter_motif	motif4/DMp2	7994171..7994185	TTTAGTCGCAGGCGC
promoter_motif	motif4/DMp2	8011404..8011418	TTCAGTATCATTCGA
promoter_motif	motif4/DMp2	8011410..8011424	ATCATTCGAATGTTG
promoter_motif	motif4/DMp2	8012771..8012785	ATCAGTTAAGTTCAA
promoter_motif	motif4/DMp2	8083419..8083433	TTCAGTTGTCTGTGT
promoter_motif	motif4/DMp2	8088303..8088317	TTCAGTCTGCTCGCT
promoter_motif	motif4/DMp2	8148947..8148961	TTCAGTTTCATTTGA
promoter_motif	motif4/DMp2	8205117..8205131	ATCAGTTGCAGTTCG
promoter_motif	motif4/DMp2	8206183..8206197	CTCAGTTTCAGTCCC
promoter_motif	motif4/DMp2	8206189..8206203	TTCAGTCCCAATTGC
promoter_motif	motif4/DMp2	8252975..8252989	TTCAGTAGTCAGCCT
promoter_motif	motif4/DMp2	8277685..8277699	TTGAGTTTCTTTTGA
promoter_motif	motif4/DMp2	8327455..8327469	CTCAGTTACACGTTG
promoter_motif	motif4/DMp2	8346619..8346633	TTCAGTTAAATTTCA
promoter_motif	motif4/DMp2	8361189..8361203	TTCAGTTTCTTTAGA
promoter_motif	motif4/DMp2	8384133..8384147	ATCAGTATTATTTTC
promoter_motif	motif4/DMp2	8419871..8419885	CTCAGTCATCGTTTT
promoter_motif	motif4/DMp2	8433587..8433601	CTCAGTCTCTTTTCC
promoter_motif	motif4/DMp2	8496289..8496303	GTTAGTCGAACTCGA
promoter_motif	motif4/DMp2	8506823..8506837	TTCAGTCTCAAAGCG
promoter_motif	motif4/DMp2	8529140..8529154	TTCAGTTAGCCGACG
promoter_motif	motif4/DMp2	8690960..8690974	TGCAGTTTCTGTTTG
promoter_motif	motif4/DMp2	8691195..8691209	ATCAGTTGCATTAAA
promoter_motif	motif4/DMp2	8705557..8705571	TTCATTTTGGGATCA
promoter_motif	motif4/DMp2	8768684..8768698	TGCAGTTGCTGGTTA
promoter_motif	motif4/DMp2	8776246..8776260	TTCAGTTGTGGTTCT
promoter_motif	motif4/DMp2	8781240..8781254	GTCAGTTCTGTTCTC
promoter_motif	motif4/DMp2	8933961..8933975	CTCAGTTATTGTCCA
promoter_motif	motif4/DMp2	8937375..8937389	CTCAGTTCACGTGAG
promoter_motif	motif4/DMp2	8958110..8958124	GTCAGTTTCCCGTCT
promoter_motif	motif4/DMp2	8958114..8958128	CTCAGTCAGTTTCCC
promoter_motif	motif4/DMp2	8962357..8962371	TTCAGTTAGCAGTTA
promoter_motif	motif4/DMp2	8980660..8980674	TTCATTCTCAGTATA
promoter_motif	motif4/DMp2	8984859..8984873	ATCAGTTTTGATTCT
promoter_motif	motif4/DMp2	9010588..9010602	TTCAGTTTCGCTTGA
promoter_motif	motif4/DMp2	9012190..9012204	TTTAGTTTAAAGCGA
promoter_motif	motif4/DMp2	9071151..9071165	ATCAGTTTCGCTACG
promoter_motif	motif4/DMp2	9164229..9164243	TTCAGTCAGCTTTGA
promoter_motif	motif4/DMp2	9166805..9166819	TTTAGTTGTTTGCCG
promoter_motif	motif4/DMp2	922792..922806	TTCAGTCTTCGTTTT
promoter_motif	motif4/DMp2	9256564..9256578	TTCAGTCGCTTGTGG
promoter_motif	motif4/DMp2	9333559..9333573	TTTAGTTTCTAGTAC
promoter_motif	motif4/DMp2	9337808..9337822	CTCAGTCGTCGATCG
promoter_motif	motif4/DMp2	9416577..9416591	CTTAGTTGCATTCGA
promoter_motif	motif4/DMp2	9416597..9416611	GTTAGTTGTGGTTTA
promoter_motif	motif4/DMp2	9435486..9435500	TTTAGTTTATGCCCT
promoter_motif	motif4/DMp2	9437486..9437500	TTCAGTTCGCTTTCC
promoter_motif	motif4/DMp2	9437503..9437517	CTCAGTCGCTGTCAG
promoter_motif	motif4/DMp2	9437513..9437527	GTCAGTCGCTCTGCG
promoter_motif	motif4/DMp2	9521201..9521215	TTCATTTTATCACCA
promoter_motif	motif4/DMp2	9528500..9528514	ATCAGTCGTAATTAA
promoter_motif	motif4/DMp2	9566750..9566764	CTCAGTTGCCATAGG
promoter_motif	motif4/DMp2	9782389..9782403	GTTAGTCGCCATCCA
promoter_motif	motif4/DMp2	9888025..9888039	CTCAGTTCTGTTAAG
promoter_motif	motif4/DMp2	9921630..9921644	TTTATTTGGTTTGCA
promoter_motif	motif4/DMp2	9938862..9938876	ATTAGTCAGTGTTGA
promoter_motif	motif5/NDM5	10002232..10002243	TTGCAGCTGTTC
promoter_motif	motif5/NDM5	10220937..10220948	TGACAGCTTATC
promoter_motif	motif5/NDM5	10270048..10270059	ATCCAGCTGTTT
promoter_motif	motif5/NDM5	10306623..10306634	AACCAGCTTTCA
promoter_motif	motif5/NDM5	10310733..10310744	AAACATCTTTTC
promoter_motif	motif5/NDM5	10342717..10342728	AAACAGCTGAGA
promoter_motif	motif5/NDM5	10342717..10342728	TCTCAGCTGTTT
promoter_motif	motif5/NDM5	1037216..1037227	CACCAGCTGTCA
promoter_motif	motif5/NDM5	1037216..1037227	TGACAGCTGGTG
promoter_motif	motif5/NDM5	10439419..10439430	ATACAGCTGCTT
promoter_motif	motif5/NDM5	10488705..10488716	GATCTGCTGTTT
promoter_motif	motif5/NDM5	10507114..10507125	GAACAGCTGTTC
promoter_motif	motif5/NDM5	10510447..10510458	TAGCTGCTGCTT
promoter_motif	motif5/NDM5	10517321..10517332	CATCAGCTGTCC
promoter_motif	motif5/NDM5	10517321..10517332	GGACAGCTGATG
promoter_motif	motif5/NDM5	10531846..10531857	AGACATCTGACT
promoter_motif	motif5/NDM5	10534978..10534989	TGACAGCTTTTA
promoter_motif	motif5/NDM5	10662062..10662073	GCTCAGCTCATT
promoter_motif	motif5/NDM5	106722..106733	AAACATCTGTTT
promoter_motif	motif5/NDM5	10689272..10689283	ACTCAGCTGAGA
promoter_motif	motif5/NDM5	10689272..10689283	TCTCAGCTGAGT
promoter_motif	motif5/NDM5	10728970..10728981	CTACAGCTGTTT
promoter_motif	motif5/NDM5	10761102..10761113	GAGCAGCTTTTT
promoter_motif	motif5/NDM5	10925505..10925516	TCACAGCTCATC
promoter_motif	motif5/NDM5	10970285..10970296	AAGCAGCTGCCT
promoter_motif	motif5/NDM5	10970285..10970296	AGGCAGCTGCTT
promoter_motif	motif5/NDM5	1108386..1108397	AGTCAGCTGTTC
promoter_motif	motif5/NDM5	1108386..1108397	GAACAGCTGACT
promoter_motif	motif5/NDM5	11106659..11106670	AGACAGCTGGCG
promoter_motif	motif5/NDM5	11106659..11106670	CGCCAGCTGTCT
promoter_motif	motif5/NDM5	11120303..11120314	AAACAGCTGGTG
promoter_motif	motif5/NDM5	11120303..11120314	CACCAGCTGTTT
promoter_motif	motif5/NDM5	11505848..11505859	CTCCAGCTGAGC
promoter_motif	motif5/NDM5	11505857..11505868	GAGCTGCTGAGT
promoter_motif	motif5/NDM5	1163908..1163919	CCACAGCTGGTA
promoter_motif	motif5/NDM5	1163908..1163919	TACCAGCTGTGG
promoter_motif	motif5/NDM5	11648833..11648844	CAGCTGCTGAGC
promoter_motif	motif5/NDM5	11648836..11648847	CAACAGCTGCTG
promoter_motif	motif5/NDM5	11648836..11648847	CAGCAGCTGTTG
promoter_motif	motif5/NDM5	11849937..11849948	CAACAGCTGTTC
promoter_motif	motif5/NDM5	11849937..11849948	GAACAGCTGTTG
promoter_motif	motif5/NDM5	11992913..11992924	ATGCAGCTGATT
promoter_motif	motif5/NDM5	11996824..11996835	ATGCAGCTGATT
promoter_motif	motif5/NDM5	12020955..12020966	AATCAGCTGTTG
promoter_motif	motif5/NDM5	12020955..12020966	CAACAGCTGATT
promoter_motif	motif5/NDM5	12045189..12045200	CAACTGCTTTTG
promoter_motif	motif5/NDM5	12045209..12045220	ACTCAGCTCCTC
promoter_motif	motif5/NDM5	12046129..12046140	AAGCCGCTGCTC
promoter_motif	motif5/NDM5	12048934..12048945	AAACAGCTGTTC
promoter_motif	motif5/NDM5	12048934..12048945	GAACAGCTGTTT
promoter_motif	motif5/NDM5	12056288..12056299	CAACAGCTGAGC
promoter_motif	motif5/NDM5	12056288..12056299	GCTCAGCTGTTG
promoter_motif	motif5/NDM5	12063174..12063185	AATCAGCTGTGT
promoter_motif	motif5/NDM5	12063174..12063185	ACACAGCTGATT
promoter_motif	motif5/NDM5	12093737..12093748	GTTCAGCTGACT
promoter_motif	motif5/NDM5	12093760..12093771	CATCTGCTGCTG
promoter_motif	motif5/NDM5	12096508..12096519	AATCTGCTGTGT
promoter_motif	motif5/NDM5	12103339..12103350	CAACAGCTGACC
promoter_motif	motif5/NDM5	12103339..12103350	GGTCAGCTGTTG
promoter_motif	motif5/NDM5	12170660..12170671	CAGCTGCTGTCT
promoter_motif	motif5/NDM5	12170663..12170674	CAGCAGCTGCTG
promoter_motif	motif5/NDM5	12177884..12177895	AAGCTGCTGATC
promoter_motif	motif5/NDM5	1256836..1256847	GCTCAGCTTTTT
promoter_motif	motif5/NDM5	12704691..12704702	TACCCGCTGTCC
promoter_motif	motif5/NDM5	12912530..12912541	AGCCAGCTTATT
promoter_motif	motif5/NDM5	12925600..12925611	TACCAGCTTATC
promoter_motif	motif5/NDM5	12966729..12966740	CCACTGCTGCTC
promoter_motif	motif5/NDM5	13073842..13073853	CTGCAGCTGACT
promoter_motif	motif5/NDM5	13144524..13144535	TAACAGCTTACT
promoter_motif	motif5/NDM5	13179244..13179255	ACTCAGCTGTTC
promoter_motif	motif5/NDM5	13179244..13179255	GAACAGCTGAGT
promoter_motif	motif5/NDM5	13182574..13182585	CGTCAGCTGTGC
promoter_motif	motif5/NDM5	13182574..13182585	GCACAGCTGACG
promoter_motif	motif5/NDM5	13182597..13182608	AGTCAGCTGTTC
promoter_motif	motif5/NDM5	13182597..13182608	GAACAGCTGACT
promoter_motif	motif5/NDM5	13192203..13192214	GACCAGCTGTGC
promoter_motif	motif5/NDM5	13192203..13192214	GCACAGCTGGTC
promoter_motif	motif5/NDM5	13366455..13366466	CCACAGCTGATA
promoter_motif	motif5/NDM5	13366455..13366466	TATCAGCTGTGG
promoter_motif	motif5/NDM5	13367623..13367634	AAACAGCTGTTT
promoter_motif	motif5/NDM5	13374174..13374185	ACACTGCTGCCT
promoter_motif	motif5/NDM5	13387288..13387299	ATACAGCTGTTG
promoter_motif	motif5/NDM5	13395108..13395119	GCTCAGCTTTTC
promoter_motif	motif5/NDM5	13435607..13435618	AAACAGCTGTGA
promoter_motif	motif5/NDM5	13435607..13435618	TCACAGCTGTTT
promoter_motif	motif5/NDM5	13475226..13475237	ATGCAGCTGCTG
promoter_motif	motif5/NDM5	13529939..13529950	CCTCAGCTCTCC
promoter_motif	motif5/NDM5	13793517..13793528	CGACAGCTCAGT
promoter_motif	motif5/NDM5	13904670..13904681	AAACAGCTCTGC
promoter_motif	motif5/NDM5	139380..139391	AACCAGCTGAGA
promoter_motif	motif5/NDM5	139380..139391	TCTCAGCTGGTT
promoter_motif	motif5/NDM5	14348798..14348809	AAACAGCTGACC
promoter_motif	motif5/NDM5	14348798..14348809	GGTCAGCTGTTT
promoter_motif	motif5/NDM5	14417295..14417306	GAACTGCTCTTT
promoter_motif	motif5/NDM5	14729985..14729996	GTTCCGCTGTTT
promoter_motif	motif5/NDM5	14774938..14774949	GCACTGCTGTTT
promoter_motif	motif5/NDM5	1502928..1502939	AAACAGCTGTGC
promoter_motif	motif5/NDM5	1502928..1502939	GCACAGCTGTTT
promoter_motif	motif5/NDM5	15318924..15318935	TTACAGCTGCTG
promoter_motif	motif5/NDM5	15318927..15318938	CAGCTGCTGTTG
promoter_motif	motif5/NDM5	15499100..15499111	GGCCAGCTGTTA
promoter_motif	motif5/NDM5	15499100..15499111	TAACAGCTGGCC
promoter_motif	motif5/NDM5	155310..155321	CGACAGCTGATA
promoter_motif	motif5/NDM5	155310..155321	TATCAGCTGTCG
promoter_motif	motif5/NDM5	15748173..15748184	AATCATCTGGCC
promoter_motif	motif5/NDM5	15751068..15751079	CAACAGCTGTTC
promoter_motif	motif5/NDM5	15751068..15751079	GAACAGCTGTTG
promoter_motif	motif5/NDM5	15768316..15768327	ATACAGCTGATT
promoter_motif	motif5/NDM5	15893812..15893823	ACTCAGCTTTTA
promoter_motif	motif5/NDM5	15962429..15962440	AAACTGCTGATT
promoter_motif	motif5/NDM5	16000495..16000506	CGACAGCTTCCT
promoter_motif	motif5/NDM5	16006266..16006277	AAACAGCTCCGT
promoter_motif	motif5/NDM5	16006300..16006311	GCTCAGCTCATT
promoter_motif	motif5/NDM5	16287717..16287728	ACTCTGCTGTTT
promoter_motif	motif5/NDM5	16300238..16300249	AATCAGCTGATA
promoter_motif	motif5/NDM5	16300238..16300249	TATCAGCTGATT
promoter_motif	motif5/NDM5	16326132..16326143	CACCCGCTGACC
promoter_motif	motif5/NDM5	16327032..16327043	AATCATCTGTTA
promoter_motif	motif5/NDM5	16356792..16356803	ATACTGCTGATA
promoter_motif	motif5/NDM5	16549982..16549993	GGCCAGCTGTTA
promoter_motif	motif5/NDM5	16549982..16549993	TAACAGCTGGCC
promoter_motif	motif5/NDM5	16558130..16558141	CAGCAGCTGCCA
promoter_motif	motif5/NDM5	16558130..16558141	TGGCAGCTGCTG
promoter_motif	motif5/NDM5	16558133..16558144	CAGCTGCTGTCT
promoter_motif	motif5/NDM5	16676716..16676727	TTTCAGCTGTTT
promoter_motif	motif5/NDM5	16738375..16738386	ACACTGCTGATA
promoter_motif	motif5/NDM5	16879479..16879490	AAACAGCTGTTA
promoter_motif	motif5/NDM5	16879479..16879490	TAACAGCTGTTT
promoter_motif	motif5/NDM5	17047982..17047993	GCTCTGCTGACC
promoter_motif	motif5/NDM5	17410637..17410648	CAACAGCTTGTC
promoter_motif	motif5/NDM5	17433840..17433851	AAGCATCTGATG
promoter_motif	motif5/NDM5	17481231..17481242	AGGCAGCTGTTG
promoter_motif	motif5/NDM5	17481231..17481242	CAACAGCTGCCT
promoter_motif	motif5/NDM5	17484476..17484487	GCACTGCTGACC
promoter_motif	motif5/NDM5	17484521..17484532	AATCAGCTGCCG
promoter_motif	motif5/NDM5	17484521..17484532	CGGCAGCTGATT
promoter_motif	motif5/NDM5	17501126..17501137	CAACAGCTGTTC
promoter_motif	motif5/NDM5	17501126..17501137	GAACAGCTGTTG
promoter_motif	motif5/NDM5	1752125..1752136	CCACAGCTGTTC
promoter_motif	motif5/NDM5	1752125..1752136	GAACAGCTGTGG
promoter_motif	motif5/NDM5	18092218..18092229	CACCTGCTGATG
promoter_motif	motif5/NDM5	18153429..18153440	CGTCAGCTGTCC
promoter_motif	motif5/NDM5	18153429..18153440	GGACAGCTGACG
promoter_motif	motif5/NDM5	18184632..18184643	AATCCGCTGCGC
promoter_motif	motif5/NDM5	18184647..18184658	AATCAGCTCTTT
promoter_motif	motif5/NDM5	18590893..18590904	CACCAGCTTTTT
promoter_motif	motif5/NDM5	18677162..18677173	AAACAGCTGATT
promoter_motif	motif5/NDM5	18677162..18677173	AATCAGCTGTTT
promoter_motif	motif5/NDM5	18677187..18677198	GAGCTGCTGCTT
promoter_motif	motif5/NDM5	18695448..18695459	CAACAGCTGACA
promoter_motif	motif5/NDM5	18695448..18695459	TGTCAGCTGTTG
promoter_motif	motif5/NDM5	18695737..18695748	AGTCAGCTGTGC
promoter_motif	motif5/NDM5	18695737..18695748	GCACAGCTGACT
promoter_motif	motif5/NDM5	18703441..18703452	AATCAGCTGGCC
promoter_motif	motif5/NDM5	18703441..18703452	GGCCAGCTGATT
promoter_motif	motif5/NDM5	18859202..18859213	TGCCAGCTGAGA
promoter_motif	motif5/NDM5	18943928..18943939	AATCAGCTGGCT
promoter_motif	motif5/NDM5	18943928..18943939	AGCCAGCTGATT
promoter_motif	motif5/NDM5	18948907..18948918	AACCAGCTGGGG
promoter_motif	motif5/NDM5	18948907..18948918	CCCCAGCTGGTT
promoter_motif	motif5/NDM5	18974683..18974694	AACCAGCTGATT
promoter_motif	motif5/NDM5	18974683..18974694	AATCAGCTGGTT
promoter_motif	motif5/NDM5	19034426..19034437	TTACAGCTGTCT
promoter_motif	motif5/NDM5	19110150..19110161	AGCCAGCTCATT
promoter_motif	motif5/NDM5	19114377..19114388	AAACAGCTGTTT
promoter_motif	motif5/NDM5	19127231..19127242	AAACAGCTGTTA
promoter_motif	motif5/NDM5	19127231..19127242	TAACAGCTGTTT
promoter_motif	motif5/NDM5	19432580..19432591	AGTCAGCTGACA
promoter_motif	motif5/NDM5	19432580..19432591	TGTCAGCTGACT
promoter_motif	motif5/NDM5	19441285..19441296	AAGCAGCTTTGT
promoter_motif	motif5/NDM5	19444740..19444751	CAGCTGCTGACC
promoter_motif	motif5/NDM5	19444743..19444754	CAGCAGCTGCTG
promoter_motif	motif5/NDM5	19484690..19484701	AATCAGCTGATT
promoter_motif	motif5/NDM5	19530285..19530296	AAACAGCTGTCT
promoter_motif	motif5/NDM5	19530285..19530296	AGACAGCTGTTT
promoter_motif	motif5/NDM5	19758844..19758855	AAGCAGCTGATT
promoter_motif	motif5/NDM5	19758844..19758855	AATCAGCTGCTT
promoter_motif	motif5/NDM5	1982212..1982223	CAACTGCTTTTA
promoter_motif	motif5/NDM5	20091251..20091262	AAGCAGCTGATT
promoter_motif	motif5/NDM5	20091251..20091262	AATCAGCTGCTT
promoter_motif	motif5/NDM5	20257784..20257795	TTGCAGCTGTCT
promoter_motif	motif5/NDM5	20382335..20382346	CAACAGCTGATC
promoter_motif	motif5/NDM5	20382335..20382346	GATCAGCTGTTG
promoter_motif	motif5/NDM5	20428986..20428997	GAACATCTGATT
promoter_motif	motif5/NDM5	20656408..20656419	ACACTGCTGAGG
promoter_motif	motif5/NDM5	20734300..20734311	GTACAGCTGAGA
promoter_motif	motif5/NDM5	20797048..20797059	AAACCGCTTTTG
promoter_motif	motif5/NDM5	20797700..20797711	CGACAGCTCTTG
promoter_motif	motif5/NDM5	20820847..20820858	ACTCTGCTGATT
promoter_motif	motif5/NDM5	21158595..21158606	AAACAGCTGACT
promoter_motif	motif5/NDM5	21158595..21158606	AGTCAGCTGTTT
promoter_motif	motif5/NDM5	21179694..21179705	ATCCAGCTGTGC
promoter_motif	motif5/NDM5	21179719..21179730	TACCAGCTGTGA
promoter_motif	motif5/NDM5	21179719..21179730	TCACAGCTGGTA
promoter_motif	motif5/NDM5	2147304..2147315	AAGCAGCTGTTC
promoter_motif	motif5/NDM5	2147304..2147315	GAACAGCTGCTT
promoter_motif	motif5/NDM5	2193037..2193048	AATCATCTGAGA
promoter_motif	motif5/NDM5	2242366..2242377	ACACAGCTCTCC
promoter_motif	motif5/NDM5	2492682..2492693	CATCAGCTGTGC
promoter_motif	motif5/NDM5	2492682..2492693	GCACAGCTGATG
promoter_motif	motif5/NDM5	25181..25192	TTTCAGCTGTGA
promoter_motif	motif5/NDM5	2575056..2575067	CAACAGCTGTTC
promoter_motif	motif5/NDM5	2575056..2575067	GAACAGCTGTTG
promoter_motif	motif5/NDM5	2580294..2580305	ACTCATCTGTTT
promoter_motif	motif5/NDM5	266667..266678	GTCCAGCTGCTG
promoter_motif	motif5/NDM5	266670..266681	CAGCTGCTGTTG
promoter_motif	motif5/NDM5	271721..271732	CAACAGCTGGCA
promoter_motif	motif5/NDM5	271721..271732	TGCCAGCTGTTG
promoter_motif	motif5/NDM5	2768152..2768163	TATCAGCTCATC
promoter_motif	motif5/NDM5	2768164..2768175	CTCCAGCTGCTT
promoter_motif	motif5/NDM5	2812417..2812428	AAACAGCTTACT
promoter_motif	motif5/NDM5	2837834..2837845	CGACAGCTGGCC
promoter_motif	motif5/NDM5	2837834..2837845	GGCCAGCTGTCG
promoter_motif	motif5/NDM5	2844546..2844557	GAACAGCTCCTC
promoter_motif	motif5/NDM5	2856038..2856049	AACCAGCTGGTA
promoter_motif	motif5/NDM5	2856038..2856049	TACCAGCTGGTT
promoter_motif	motif5/NDM5	2879118..2879129	AATCAGCTGTGC
promoter_motif	motif5/NDM5	2879118..2879129	GCACAGCTGATT
promoter_motif	motif5/NDM5	2885863..2885874	GATCAGCTGTGC
promoter_motif	motif5/NDM5	2885863..2885874	GCACAGCTGATC
promoter_motif	motif5/NDM5	2885882..2885893	AATCAGCTGGGC
promoter_motif	motif5/NDM5	2885882..2885893	GCCCAGCTGATT
promoter_motif	motif5/NDM5	292422..292433	ACACAGCTGACA
promoter_motif	motif5/NDM5	292422..292433	TGTCAGCTGTGT
promoter_motif	motif5/NDM5	2976878..2976889	CATCCGCTGAGT
promoter_motif	motif5/NDM5	2988130..2988141	AATCAGCTGTGG
promoter_motif	motif5/NDM5	2988130..2988141	CCACAGCTGATT
promoter_motif	motif5/NDM5	2992737..2992748	GAACAGCTGATA
promoter_motif	motif5/NDM5	2992737..2992748	TATCAGCTGTTC
promoter_motif	motif5/NDM5	3030534..3030545	ACACAGCTGACG
promoter_motif	motif5/NDM5	3030534..3030545	CGTCAGCTGTGT
promoter_motif	motif5/NDM5	3172772..3172783	AAACATCTGATG
promoter_motif	motif5/NDM5	3319884..3319895	AATCATCTGTTT
promoter_motif	motif5/NDM5	3449667..3449678	GGTCAGCTTTCC
promoter_motif	motif5/NDM5	3457063..3457074	AATCAGCTGTTC
promoter_motif	motif5/NDM5	3457063..3457074	GAACAGCTGATT
promoter_motif	motif5/NDM5	3466146..3466157	AATCAGCTGTTC
promoter_motif	motif5/NDM5	3466146..3466157	GAACAGCTGATT
promoter_motif	motif5/NDM5	3717758..3717769	CAACAGCTTTGT
promoter_motif	motif5/NDM5	3825673..3825684	AATCAGCTTAGA
promoter_motif	motif5/NDM5	3872414..3872425	AAACAGCTGTTG
promoter_motif	motif5/NDM5	3872414..3872425	CAACAGCTGTTT
promoter_motif	motif5/NDM5	4198062..4198073	AATCAGCTGTTC
promoter_motif	motif5/NDM5	4198062..4198073	GAACAGCTGATT
promoter_motif	motif5/NDM5	4333861..4333872	TGCCAGCTGAGA
promoter_motif	motif5/NDM5	4333868..4333879	CACCAGCTGCCA
promoter_motif	motif5/NDM5	4386062..4386073	CAGCAGCTGCTA
promoter_motif	motif5/NDM5	4386062..4386073	TAGCAGCTGCTG
promoter_motif	motif5/NDM5	4386065..4386076	CAGCTGCTGTTA
promoter_motif	motif5/NDM5	4403213..4403224	TGACAGCTGTCA
promoter_motif	motif5/NDM5	4459518..4459529	GGTCAGCTTTTG
promoter_motif	motif5/NDM5	4465165..4465176	AAACAGCTGATC
promoter_motif	motif5/NDM5	4465165..4465176	GATCAGCTGTTT
promoter_motif	motif5/NDM5	4477059..4477070	CGACCGCTGCTG
promoter_motif	motif5/NDM5	4812999..4813010	GATCTGCTGCTG
promoter_motif	motif5/NDM5	4818211..4818222	AAACAGCTGATG
promoter_motif	motif5/NDM5	4818211..4818222	CATCAGCTGTTT
promoter_motif	motif5/NDM5	4850422..4850433	AAACAGCTGGTG
promoter_motif	motif5/NDM5	4850422..4850433	CACCAGCTGTTT
promoter_motif	motif5/NDM5	4932292..4932303	AAACTGCTGGCA
promoter_motif	motif5/NDM5	4945333..4945344	AATCAGCTGTTG
promoter_motif	motif5/NDM5	4945333..4945344	CAACAGCTGATT
promoter_motif	motif5/NDM5	4945590..4945601	AAGCAGCTGCTA
promoter_motif	motif5/NDM5	4945590..4945601	TAGCAGCTGCTT
promoter_motif	motif5/NDM5	4949773..4949784	AATCAGCTGTTG
promoter_motif	motif5/NDM5	4949773..4949784	CAACAGCTGATT
promoter_motif	motif5/NDM5	4965657..4965668	TGTCAGCTCATC
promoter_motif	motif5/NDM5	4967767..4967778	ACACTGCTCTTT
promoter_motif	motif5/NDM5	4973988..4973999	AAACAGCTGTTC
promoter_motif	motif5/NDM5	4973988..4973999	GAACAGCTGTTT
promoter_motif	motif5/NDM5	4979354..4979365	AAACAGCTGATT
promoter_motif	motif5/NDM5	4979354..4979365	AATCAGCTGTTT
promoter_motif	motif5/NDM5	5038047..5038058	AGACTGCTGCTT
promoter_motif	motif5/NDM5	5052856..5052867	AATCAGCTGTTC
promoter_motif	motif5/NDM5	5052856..5052867	GAACAGCTGATT
promoter_motif	motif5/NDM5	5093589..5093600	CCTCAGCTGGGC
promoter_motif	motif5/NDM5	5093589..5093600	GCCCAGCTGAGG
promoter_motif	motif5/NDM5	5100212..5100223	CGTCAGCTGGCC
promoter_motif	motif5/NDM5	5100212..5100223	GGCCAGCTGACG
promoter_motif	motif5/NDM5	5519874..5519885	AAACAGCTGATT
promoter_motif	motif5/NDM5	5519874..5519885	AATCAGCTGTTT
promoter_motif	motif5/NDM5	5523891..5523902	AAACAGCTGTTT
promoter_motif	motif5/NDM5	5525888..5525899	GAACAGCTGAGC
promoter_motif	motif5/NDM5	5525888..5525899	GCTCAGCTGTTC
promoter_motif	motif5/NDM5	5526943..5526954	AATCAGCTGTTC
promoter_motif	motif5/NDM5	5526943..5526954	GAACAGCTGATT
promoter_motif	motif5/NDM5	5528069..5528080	CATCAGCTGCGG
promoter_motif	motif5/NDM5	5528069..5528080	CCGCAGCTGATG
promoter_motif	motif5/NDM5	5708454..5708465	TCACAGCTCATC
promoter_motif	motif5/NDM5	5724667..5724678	AGTCAGCTGCGA
promoter_motif	motif5/NDM5	5724667..5724678	TCGCAGCTGACT
promoter_motif	motif5/NDM5	5802244..5802255	CAACAGCTCTGA
promoter_motif	motif5/NDM5	5805488..5805499	AATCCGCTGCTG
promoter_motif	motif5/NDM5	5805491..5805502	CCGCTGCTGATC
promoter_motif	motif5/NDM5	5956812..5956823	AAACAGCTCTCT
promoter_motif	motif5/NDM5	6034448..6034459	AGGCAGCTGTGA
promoter_motif	motif5/NDM5	6034448..6034459	TCACAGCTGCCT
promoter_motif	motif5/NDM5	6060556..6060567	TCTCTGCTGTTT
promoter_motif	motif5/NDM5	6065934..6065945	CAACAGCTGTTC
promoter_motif	motif5/NDM5	6065934..6065945	GAACAGCTGTTG
promoter_motif	motif5/NDM5	6068594..6068605	CATCAGCTCCTC
promoter_motif	motif5/NDM5	6151972..6151983	TTACAGCTTATT
promoter_motif	motif5/NDM5	6372381..6372392	TATCAGCTGTGA
promoter_motif	motif5/NDM5	6372381..6372392	TCACAGCTGATA
promoter_motif	motif5/NDM5	6423305..6423316	ATTCAGCTGTCA
promoter_motif	motif5/NDM5	6456054..6456065	CATCAGCTCTCT
promoter_motif	motif5/NDM5	6491080..6491091	CAACAGCTGTTC
promoter_motif	motif5/NDM5	6491080..6491091	GAACAGCTGTTG
promoter_motif	motif5/NDM5	6547016..6547027	CGTCAGCTTTGC
promoter_motif	motif5/NDM5	6562331..6562342	GTACAGCTGATA
promoter_motif	motif5/NDM5	6610979..6610990	AAGCAGCTGACC
promoter_motif	motif5/NDM5	6610979..6610990	GGTCAGCTGCTT
promoter_motif	motif5/NDM5	6632419..6632430	GAGCTGCTGTTT
promoter_motif	motif5/NDM5	6649433..6649444	TTTCAGCTGAGT
promoter_motif	motif5/NDM5	6656323..6656334	AAACAGCTGTCA
promoter_motif	motif5/NDM5	6656323..6656334	TGACAGCTGTTT
promoter_motif	motif5/NDM5	6668016..6668027	ACTCAGCTGGGC
promoter_motif	motif5/NDM5	6668016..6668027	GCCCAGCTGAGT
promoter_motif	motif5/NDM5	6673944..6673955	AAACAGCTGATC
promoter_motif	motif5/NDM5	6673944..6673955	GATCAGCTGTTT
promoter_motif	motif5/NDM5	7027555..7027566	AATCAGCTGTTC
promoter_motif	motif5/NDM5	7027555..7027566	GAACAGCTGATT
promoter_motif	motif5/NDM5	72399..72410	AAACCGCTGCTA
promoter_motif	motif5/NDM5	7277145..7277156	CATCAGCTCGTT
promoter_motif	motif5/NDM5	7369515..7369526	CTGCAGCTGTCG
promoter_motif	motif5/NDM5	7474910..7474921	GAGCAGCTCTTT
promoter_motif	motif5/NDM5	7576618..7576629	CCGCAGCTTTTC
promoter_motif	motif5/NDM5	7741570..7741581	CAACTGCTGACC
promoter_motif	motif5/NDM5	776496..776507	CAGCTGCTGCTG
promoter_motif	motif5/NDM5	776499..776510	AAACAGCTGCTG
promoter_motif	motif5/NDM5	776499..776510	CAGCAGCTGTTT
promoter_motif	motif5/NDM5	7885448..7885459	GACCATCTGTGC
promoter_motif	motif5/NDM5	8123986..8123997	CGTCAGCTGTCA
promoter_motif	motif5/NDM5	8123986..8123997	TGACAGCTGACG
promoter_motif	motif5/NDM5	8126873..8126884	AAACAGCTGTTG
promoter_motif	motif5/NDM5	8126873..8126884	CAACAGCTGTTT
promoter_motif	motif5/NDM5	8190761..8190772	CGACTGCTGGTC
promoter_motif	motif5/NDM5	819499..819510	AGTCAGCTGGTA
promoter_motif	motif5/NDM5	819499..819510	TACCAGCTGACT
promoter_motif	motif5/NDM5	8196895..8196906	GCTCAGCTGTTA
promoter_motif	motif5/NDM5	8196895..8196906	TAACAGCTGAGC
promoter_motif	motif5/NDM5	8196903..8196914	GAGCAGCTTTTC
promoter_motif	motif5/NDM5	8257510..8257521	CGACAGCTCTCG
promoter_motif	motif5/NDM5	825925..825936	AAACCGCTGATA
promoter_motif	motif5/NDM5	8377021..8377032	TTCCAGCTGGTT
promoter_motif	motif5/NDM5	8449553..8449564	AAACAGCTGTTC
promoter_motif	motif5/NDM5	8449553..8449564	GAACAGCTGTTT
promoter_motif	motif5/NDM5	8477309..8477320	AAACTGCTGACA
promoter_motif	motif5/NDM5	8488972..8488983	AAACAGCTGACA
promoter_motif	motif5/NDM5	8488972..8488983	TGTCAGCTGTTT
promoter_motif	motif5/NDM5	851060..851071	ACTCTGCTGCTG
promoter_motif	motif5/NDM5	8515090..8515101	CTACAGCTGGCT
promoter_motif	motif5/NDM5	8517361..8517372	GAACATCTGTTT
promoter_motif	motif5/NDM5	8521887..8521898	GGTCAGCTGATA
promoter_motif	motif5/NDM5	8521887..8521898	TATCAGCTGACC
promoter_motif	motif5/NDM5	8684362..8684373	GATCCGCTGCTG
promoter_motif	motif5/NDM5	8740661..8740672	CACCAGCTGGTC
promoter_motif	motif5/NDM5	8740661..8740672	GACCAGCTGGTG
promoter_motif	motif5/NDM5	8997402..8997413	CAACAGCTGATA
promoter_motif	motif5/NDM5	8997402..8997413	TATCAGCTGTTG
promoter_motif	motif5/NDM5	9166764..9166775	CAACAGCTGTTC
promoter_motif	motif5/NDM5	9166764..9166775	GAACAGCTGTTG
promoter_motif	motif5/NDM5	9387388..9387399	ACACAGCTGGCT
promoter_motif	motif5/NDM5	9387388..9387399	AGCCAGCTGTGT
promoter_motif	motif5/NDM5	9431052..9431063	AATCAGCTGACG
promoter_motif	motif5/NDM5	9431052..9431063	CGTCAGCTGATT
promoter_motif	motif5/NDM5	9431392..9431403	CGCCAGCTGCCA
promoter_motif	motif5/NDM5	9431410..9431421	CCGCCGCTGTTT
promoter_motif	motif5/NDM5	9568841..9568852	CGACTGCTGCCC
promoter_motif	motif5/NDM5	9895291..9895302	AAACAGCTGATT
promoter_motif	motif5/NDM5	9895291..9895302	AATCAGCTGTTT
promoter_motif	motif5/NDM5	9921598..9921609	GACCAGCTGATC
promoter_motif	motif5/NDM5	9921598..9921609	GATCAGCTGGTC
promoter_motif	motif5/NDM5	9926587..9926598	AGGCAGCTCTTC
promoter_motif	motif5/NDM5	9957805..9957816	ACCCAGCTGGTG
promoter_motif	motif5/NDM5	9957805..9957816	CACCAGCTGGGT
promoter_motif	motif6/DMv5	10204321..10204335	TTTTGGTATAATTTC
promoter_motif	motif6/DMv5	10206977..10206991	GCATGGTATTTTGCG
promoter_motif	motif6/DMv5	10206995..10207009	TTTTGGTATTTTCGA
promoter_motif	motif6/DMv5	10222638..10222652	TATTTGCATTTTTCC
promoter_motif	motif6/DMv5	10231704..10231718	GGGTAGTATTTGTCA
promoter_motif	motif6/DMv5	10266636..10266650	TGGTATTATTTTCTC
promoter_motif	motif6/DMv5	10312114..10312128	AGATGGTATTTTACA
promoter_motif	motif6/DMv5	10643917..10643931	TCAGGGTATTTTATC
promoter_motif	motif6/DMv5	10694145..10694159	TTTTGCTATTATTTG
promoter_motif	motif6/DMv5	1077829..1077843	GGATGGTATATTCCG
promoter_motif	motif6/DMv5	1080888..1080902	GTTCGGTATTTTGGC
promoter_motif	motif6/DMv5	10925556..10925570	ACTTGGTATTTAAAA
promoter_motif	motif6/DMv5	10976433..10976447	TTTTGGTATTTATCC
promoter_motif	motif6/DMv5	10976442..10976456	ATTTGGTATTTTTGG
promoter_motif	motif6/DMv5	10976717..10976731	GTGCAGTATATTTGT
promoter_motif	motif6/DMv5	10976756..10976770	CTGCAGTATTTTCGA
promoter_motif	motif6/DMv5	10987775..10987789	ATGAGGTATTTTCTA
promoter_motif	motif6/DMv5	11081427..11081441	GTTTGCTATTTTGTA
promoter_motif	motif6/DMv5	1108418..1108432	CTGCAGTATTTTCCT
promoter_motif	motif6/DMv5	11178987..11179001	CTCTGGTATTTTATG
promoter_motif	motif6/DMv5	11178997..11179011	TTATGGTATTTTTCG
promoter_motif	motif6/DMv5	1163403..1163417	TGTATGTATTTTTAG
promoter_motif	motif6/DMv5	11652011..11652025	CGTCAGTATTTTGAT
promoter_motif	motif6/DMv5	11694820..11694834	ACCTGGCATTTTCTA
promoter_motif	motif6/DMv5	11813840..11813854	ATCTGGTATTTTTAT
promoter_motif	motif6/DMv5	1184042..1184056	TTTTGGTATATTCCC
promoter_motif	motif6/DMv5	11992876..11992890	ATCTGGTATTTTCAG
promoter_motif	motif6/DMv5	11995452..11995466	GCACGGTATATTTTT
promoter_motif	motif6/DMv5	11996787..11996801	ATCTGGTATTTTCAG
promoter_motif	motif6/DMv5	11999363..11999377	GCACGGTATATTTTT
promoter_motif	motif6/DMv5	12002295..12002309	TTTTGGTATTTTTTG
promoter_motif	motif6/DMv5	12103720..12103734	CTCTGTTATTTTGCC
promoter_motif	motif6/DMv5	12172580..12172594	GTTTGGTATTTTATA
promoter_motif	motif6/DMv5	12172596..12172610	TATTGGTATTTTCAT
promoter_motif	motif6/DMv5	12492668..12492682	TTTTGCCATTTTGTA
promoter_motif	motif6/DMv5	12692942..12692956	TGGCGGTATATTTGA
promoter_motif	motif6/DMv5	12704681..12704695	GGTCGGTATTTACCC
promoter_motif	motif6/DMv5	13021322..13021336	TGAGGGTATATTTCA
promoter_motif	motif6/DMv5	13203732..13203746	ATATGGTATATTTGG
promoter_motif	motif6/DMv5	13222317..13222331	TGTCGGTATTTTTAG
promoter_motif	motif6/DMv5	13366234..13366248	TGTTGTCATTTTCAG
promoter_motif	motif6/DMv5	13367594..13367608	ATCTGGTATTTTGCG
promoter_motif	motif6/DMv5	13395157..13395171	TGGTGGTATTTTTTA
promoter_motif	motif6/DMv5	13641272..13641286	TTCTGGTATTTTTTA
promoter_motif	motif6/DMv5	13829788..13829802	CCTTAGCATTTTTCA
promoter_motif	motif6/DMv5	13847887..13847901	TTTTGGTATATAAGA
promoter_motif	motif6/DMv5	14334114..14334128	GTTTGGCATTTTGGT
promoter_motif	motif6/DMv5	14351509..14351523	TTTTAGAATTTTCAG
promoter_motif	motif6/DMv5	14351531..14351545	TTTTGGTATAAATAG
promoter_motif	motif6/DMv5	14689359..14689373	TTTCAGTATTTTTCG
promoter_motif	motif6/DMv5	14735907..14735921	TTTAGGTATATTCGC
promoter_motif	motif6/DMv5	15007441..15007455	GTTTAGTATTTTTTT
promoter_motif	motif6/DMv5	15009607..15009621	GCCCGGAATTTTCCA
promoter_motif	motif6/DMv5	15751100..15751114	TTCTGGTATATTTAA
promoter_motif	motif6/DMv5	15771299..15771313	TATTAGTATTTTGAG
promoter_motif	motif6/DMv5	15773145..15773159	AGCTGGCATTTTCTT
promoter_motif	motif6/DMv5	1614189..1614203	TTGTGGTATTTTTTG
promoter_motif	motif6/DMv5	1614199..1614213	TACTAGTATATTGTG
promoter_motif	motif6/DMv5	16488146..16488160	GATTTGTATTTTTAA
promoter_motif	motif6/DMv5	16729685..16729699	GGCTAGTATAATTGA
promoter_motif	motif6/DMv5	16729734..16729748	TTTTGGTATTTTTGA
promoter_motif	motif6/DMv5	16730967..16730981	AAATAGTATTTTTAA
promoter_motif	motif6/DMv5	16732147..16732161	TAGCGGTATTTTTAG
promoter_motif	motif6/DMv5	16732496..16732510	ATATATTATTTTTAA
promoter_motif	motif6/DMv5	16738404..16738418	TGCCAGTATTTTGCG
promoter_motif	motif6/DMv5	16768567..16768581	CTTTTGTATATTTAC
promoter_motif	motif6/DMv5	16902232..16902246	GCATGGTATTTTTAA
promoter_motif	motif6/DMv5	17176553..17176567	CGTCAGTATATTAAA
promoter_motif	motif6/DMv5	1724430..1724444	TGTTGGTATTTTTTA
promoter_motif	motif6/DMv5	17384194..17384208	CTGTGGTATTTTATC
promoter_motif	motif6/DMv5	17452857..17452871	TAAGGGTATTTTATA
promoter_motif	motif6/DMv5	18152443..18152457	TTGTGGAATTTTTAA
promoter_motif	motif6/DMv5	18443266..18443280	GCTAGGTATTTTTTA
promoter_motif	motif6/DMv5	18484483..18484497	TTGCAGTATTATTGT
promoter_motif	motif6/DMv5	18708835..18708849	CTTTGGAATTTTCAG
promoter_motif	motif6/DMv5	18987302..18987316	CGCTGGTATATTTGA
promoter_motif	motif6/DMv5	19186029..19186043	AGTCGTTATTTTCTG
promoter_motif	motif6/DMv5	1928361..1928375	TTTTTGTATTTTTGG
promoter_motif	motif6/DMv5	19370441..19370455	ACTGAGTATATTTGC
promoter_motif	motif6/DMv5	19430590..19430604	AGGCGGTATTTTTCG
promoter_motif	motif6/DMv5	19430616..19430630	GTCTGGTATTTTACA
promoter_motif	motif6/DMv5	19792155..19792169	CGATGGTATTTTCTA
promoter_motif	motif6/DMv5	20066309..20066323	CAACGGTATTTTTTA
promoter_motif	motif6/DMv5	20091234..20091248	GTTTGGTATTTAATA
promoter_motif	motif6/DMv5	20675944..20675958	TTTTGTTATTTTACG
promoter_motif	motif6/DMv5	20831425..20831439	TGTAATTATTTTTCC
promoter_motif	motif6/DMv5	21179712..21179726	AGCTGGTATTTTTCG
promoter_motif	motif6/DMv5	21262917..21262931	GCTTGGTATTTTAAA
promoter_motif	motif6/DMv5	21369718..21369732	AGCCAGTATATTTTC
promoter_motif	motif6/DMv5	21681740..21681754	TATTGCTATATTTAT
promoter_motif	motif6/DMv5	2192413..2192427	GTTAGGCATTTTCTG
promoter_motif	motif6/DMv5	22005739..22005753	CAGCGGTATAATTTA
promoter_motif	motif6/DMv5	2206046..2206060	AGTTGGCATTTTCAC
promoter_motif	motif6/DMv5	22169211..22169225	TTTTGGTATATTTTC
promoter_motif	motif6/DMv5	22199445..22199459	GCTTGGCATATTTCA
promoter_motif	motif6/DMv5	22429422..22429436	GTAAGGTATTTTTTA
promoter_motif	motif6/DMv5	22429438..22429452	ATTTATTATTTTTAT
promoter_motif	motif6/DMv5	22429445..22429459	TATTGGCATTTATTA
promoter_motif	motif6/DMv5	22471755..22471769	AACTGGTATATTGTA
promoter_motif	motif6/DMv5	2253021..2253035	ACTTGTTATTTTGGA
promoter_motif	motif6/DMv5	22815466..22815480	ATCCAGAATTTTTAG
promoter_motif	motif6/DMv5	2285146..2285160	TGCTGGCATAATCTA
promoter_motif	motif6/DMv5	2365305..2365319	GCCTGGTATTTTTAA
promoter_motif	motif6/DMv5	2580261..2580275	AGCTAGTATTTTCTG
promoter_motif	motif6/DMv5	277553..277567	CATGGGTATATTTAA
promoter_motif	motif6/DMv5	305897..305911	ATTTGGTATTTTCGT
promoter_motif	motif6/DMv5	3159644..3159658	AGCTGGTATATTTCG
promoter_motif	motif6/DMv5	3159940..3159954	CAACGGTATTTTTCC
promoter_motif	motif6/DMv5	3162500..3162514	AGTTGGTATTTTCGC
promoter_motif	motif6/DMv5	3163603..3163617	AGTTGGTATTTTCGC
promoter_motif	motif6/DMv5	329773..329787	TCTCAGTATTTTATC
promoter_motif	motif6/DMv5	3449626..3449640	ATGCAGTATTTTCAA
promoter_motif	motif6/DMv5	3452406..3452420	TTCTGGTATTTTTGT
promoter_motif	motif6/DMv5	3514663..3514677	AGTCAGTATTTTGCG
promoter_motif	motif6/DMv5	412959..412973	GTATGGTATTATTAT
promoter_motif	motif6/DMv5	4187797..4187811	GTTTGGTCTTTTTTA
promoter_motif	motif6/DMv5	419685..419699	TTTTGGTATAATGAC
promoter_motif	motif6/DMv5	419906..419920	GGTTGGTATTTTTCT
promoter_motif	motif6/DMv5	4818238..4818252	CTTTGGTATTTTGCA
promoter_motif	motif6/DMv5	4906799..4906813	TGTTGGAATTTTAGC
promoter_motif	motif6/DMv5	4967824..4967838	TAACGGTATTTTTTA
promoter_motif	motif6/DMv5	4968963..4968977	ATTTAGTATATTAGT
promoter_motif	motif6/DMv5	4968992..4969006	GTTTGGTATATTTTG
promoter_motif	motif6/DMv5	4971468..4971482	TGCTGGTATTATAAC
promoter_motif	motif6/DMv5	5328869..5328883	ACTTGGCATTTTAGT
promoter_motif	motif6/DMv5	568170..568184	GTTTATTATTTTTTA
promoter_motif	motif6/DMv5	5720993..5721007	AGTTAGTATTTAGTA
promoter_motif	motif6/DMv5	5801994..5802008	TGATGGTATTTTTTG
promoter_motif	motif6/DMv5	5910326..5910340	GTTTTGTATTTTGAG
promoter_motif	motif6/DMv5	5999514..5999528	GGCTGGTATTTTCCC
promoter_motif	motif6/DMv5	6024535..6024549	TTTTGGTATAATTCA
promoter_motif	motif6/DMv5	6125106..6125120	CATTGGTATTTTCCT
promoter_motif	motif6/DMv5	6448049..6448063	ATTGGCTATTTTACC
promoter_motif	motif6/DMv5	6557785..6557799	GTGTGGTATTTTTTC
promoter_motif	motif6/DMv5	6649363..6649377	TTTCGGTATTTTTCT
promoter_motif	motif6/DMv5	6658482..6658496	ATTTGGTATATTTTA
promoter_motif	motif6/DMv5	6663917..6663931	TTTCGGTATTTTTTC
promoter_motif	motif6/DMv5	6908035..6908049	TTTTGGTATTTTTTC
promoter_motif	motif6/DMv5	6914139..6914153	ACTTAGTATTTTTTC
promoter_motif	motif6/DMv5	6914180..6914194	GTTTAGTATTTTGTT
promoter_motif	motif6/DMv5	6921566..6921580	TTGTATCATTTTTCA
promoter_motif	motif6/DMv5	6945323..6945337	AAACAGTATTTTTTC
promoter_motif	motif6/DMv5	6964377..6964391	TTTCGGTATATTTTG
promoter_motif	motif6/DMv5	6971778..6971792	AAGTAGTATATTTAA
promoter_motif	motif6/DMv5	7013328..7013342	TTGCAGTATTTTTAT
promoter_motif	motif6/DMv5	7063923..7063937	CAACGGTATTTTGAA
promoter_motif	motif6/DMv5	7063934..7063948	TGAAAGTATTTTTTC
promoter_motif	motif6/DMv5	7063956..7063970	CTTGGGTATATTTCG
promoter_motif	motif6/DMv5	7065862..7065876	AGTTAGTATTTTAGT
promoter_motif	motif6/DMv5	7529435..7529449	CAGTGGCATTTTACA
promoter_motif	motif6/DMv5	7827715..7827729	AGTCGGTATTTTTGT
promoter_motif	motif6/DMv5	7840432..7840446	GCTTGGTATTTTTTA
promoter_motif	motif6/DMv5	8072878..8072892	GTTTGGTATTTTTAT
promoter_motif	motif6/DMv5	8384134..8384148	TATCAGTATTATTTT
promoter_motif	motif6/DMv5	8394897..8394911	ATTCGGTATTAATCA
promoter_motif	motif6/DMv5	8426131..8426145	TTTTTGCATTTTTAG
promoter_motif	motif6/DMv5	870420..870434	TTTTGGTATTTTCTA
promoter_motif	motif6/DMv5	9025410..9025424	TTTTTTTATTTTTTC
promoter_motif	motif6/DMv5	9253152..9253166	TTCTAGTATTTTCAA
promoter_motif	motif6/DMv5	9333531..9333545	GCTTGCTATATTTCG
promoter_motif	motif6/DMv5	9576768..9576782	TGGTAGTATATTTTA
promoter_motif	motif6/DMv5	9790897..9790911	AGCCGGTATATTTGG
promoter_motif	motif7/DMv3	10003784..10003798	CTTTCCAGCACTGGC
promoter_motif	motif7/DMv3	10009392..10009406	TGTTCCATCCCTATC
promoter_motif	motif7/DMv3	10200950..10200964	AGTGCCACCACTAGC
promoter_motif	motif7/DMv3	10211168..10211182	GCTGGCAACCCTGCT
promoter_motif	motif7/DMv3	10278789..10278803	AGTGTCATCTCTAAA
promoter_motif	motif7/DMv3	10278812..10278826	TGTATCATCTCTAAG
promoter_motif	motif7/DMv3	10314373..10314387	TTGCGCATCTCTGCT
promoter_motif	motif7/DMv3	10341632..10341646	AGTTCCATCCCTAGC
promoter_motif	motif7/DMv3	10362985..10362999	TCTCCCATCTCTAGA
promoter_motif	motif7/DMv3	1037238..1037252	AGTTTCACCTCTGAT
promoter_motif	motif7/DMv3	10426805..10426819	TCGACCATCTCTAAC
promoter_motif	motif7/DMv3	10428803..10428817	ATTTACAGCACTGCC
promoter_motif	motif7/DMv3	10431347..10431361	AGTCACATCACCAGT
promoter_motif	motif7/DMv3	10437562..10437576	CTTGGCAACTCTAGA
promoter_motif	motif7/DMv3	10483293..10483307	TGTGTCATCTCTGTC
promoter_motif	motif7/DMv3	10488606..10488620	ACTCCCATCGCTATT
promoter_motif	motif7/DMv3	10728987..10729001	TTTACCATCTCTATG
promoter_motif	motif7/DMv3	10732400..10732414	ACTGTCATCCCCAAT
promoter_motif	motif7/DMv3	1077952..1077966	ACTGACATCACTATT
promoter_motif	motif7/DMv3	10968213..10968227	TCTCACACCTCTGGT
promoter_motif	motif7/DMv3	10976402..10976416	TGCTCCAGCCCTGGC
promoter_motif	motif7/DMv3	11001465..11001479	ACTCACATCCCTGGG
promoter_motif	motif7/DMv3	11011305..11011319	TCTTGCAACACTGGA
promoter_motif	motif7/DMv3	11120339..11120353	ATTTCCAACACTAAG
promoter_motif	motif7/DMv3	11123762..11123776	GTGTGCACCGCTGGC
promoter_motif	motif7/DMv3	11123784..11123798	TTTTCCAACACTACT
promoter_motif	motif7/DMv3	1128937..1128951	CTGACCACCTCTAGT
promoter_motif	motif7/DMv3	1150667..1150681	GTTCGCATCTCTAGC
promoter_motif	motif7/DMv3	11526708..11526722	TTTAGCATCACTCGC
promoter_motif	motif7/DMv3	1172994..1173008	AGGGCCATCTCTAGC
promoter_motif	motif7/DMv3	11809445..11809459	ACTGCCAGCTCTGGA
promoter_motif	motif7/DMv3	12056338..12056352	GCGCCCACCTCTATC
promoter_motif	motif7/DMv3	12096522..12096536	TTTTCCAACACTGCC
promoter_motif	motif7/DMv3	12428015..12428029	TTTTTCAACACTGCC
promoter_motif	motif7/DMv3	12712450..12712464	CTTTGCAACCCTGGC
promoter_motif	motif7/DMv3	13000606..13000620	TTGGTCACCTCTAGT
promoter_motif	motif7/DMv3	13073871..13073885	TGGCCCATCCCCAAT
promoter_motif	motif7/DMv3	13222539..13222553	TTTAACAACACTAAC
promoter_motif	motif7/DMv3	13286757..13286771	TTTCCCACCACTATT
promoter_motif	motif7/DMv3	13286782..13286796	TTTTGCAGCACTTAT
promoter_motif	motif7/DMv3	13296299..13296313	AATGGCAGCGCTGGC
promoter_motif	motif7/DMv3	13369194..13369208	ATTGTCACCACCAGT
promoter_motif	motif7/DMv3	13374167..13374181	TTTTCCAACACTGCT
promoter_motif	motif7/DMv3	13378894..13378908	TATGCCAGCTCTGAC
promoter_motif	motif7/DMv3	13387316..13387330	GCTGTCATCCCTAAA
promoter_motif	motif7/DMv3	13793503..13793517	CTTCCCAACACTGCC
promoter_motif	motif7/DMv3	13829715..13829729	TGTTCCAGCTCTAAT
promoter_motif	motif7/DMv3	14274805..14274819	AGTTCCAGCCCTATT
promoter_motif	motif7/DMv3	143329..143343	TCTGCCATCACTACG
promoter_motif	motif7/DMv3	1502906..1502920	TCTGGCAACGCTGCC
promoter_motif	motif7/DMv3	15061648..15061662	AATTCCACCACTAGA
promoter_motif	motif7/DMv3	15248852..15248866	AGTGTCATCCCTAAG
promoter_motif	motif7/DMv3	15248885..15248899	TCGCGCATCGCTGGC
promoter_motif	motif7/DMv3	15271996..15272010	TCGCCCATCGCTATT
promoter_motif	motif7/DMv3	159016..159030	AAGAGCATCACTAAC
promoter_motif	motif7/DMv3	1611135..1611149	TCTGGCAACGCTGTC
promoter_motif	motif7/DMv3	16300220..16300234	CGTTGCAGCCCTGGT
promoter_motif	motif7/DMv3	16310732..16310746	TAGTGCATCCCTGGC
promoter_motif	motif7/DMv3	16491531..16491545	TTGCACACCCCTAGT
promoter_motif	motif7/DMv3	16491548..16491562	TGTTCCACCACTACT
promoter_motif	motif7/DMv3	16680062..16680076	TGCTCCAGCCCTATC
promoter_motif	motif7/DMv3	16729762..16729776	TTTGGCATCTCTAAG
promoter_motif	motif7/DMv3	16825191..16825205	AGTTCCATCCCCAGA
promoter_motif	motif7/DMv3	17384138..17384152	GTTTCCAGCGCTGCC
promoter_motif	motif7/DMv3	17410649..17410663	TGGGCCATCCCTAGG
promoter_motif	motif7/DMv3	17484505..17484519	TGTGGCAACGCTGCC
promoter_motif	motif7/DMv3	17501086..17501100	TTTGCCATCCCTAAC
promoter_motif	motif7/DMv3	1752091..1752105	TGTGGCAGCCCTGGT
promoter_motif	motif7/DMv3	18096561..18096575	AGTCTCACCACTATC
promoter_motif	motif7/DMv3	18590903..18590917	TTTACCACCTCTAGG
promoter_motif	motif7/DMv3	18677188..18677202	AGCAGCAGCTCTAGC
promoter_motif	motif7/DMv3	18688805..18688819	AGTGGCAACGCCAGC
promoter_motif	motif7/DMv3	18987689..18987703	GCTCCCAGCCCTAGG
promoter_motif	motif7/DMv3	19045138..19045152	AGTGTCATCTCTAAA
promoter_motif	motif7/DMv3	19126975..19126989	CTTGGCAGCACTGCA
promoter_motif	motif7/DMv3	19131971..19131985	TTTTCCAGCACTTGC
promoter_motif	motif7/DMv3	19185722..19185736	ACTTCCATCTCCAGT
promoter_motif	motif7/DMv3	19444755..19444769	CCTTGCAGCACTGTC
promoter_motif	motif7/DMv3	19453492..19453506	CTTGCCAGCTCTAAA
promoter_motif	motif7/DMv3	19584215..19584229	ATCTGCAACACTGGT
promoter_motif	motif7/DMv3	1974120..1974134	AGTGCCATCACCAAA
promoter_motif	motif7/DMv3	19795878..19795892	AATTCCATCTCTAAA
promoter_motif	motif7/DMv3	1982201..1982215	CGTGCCATCACTAAA
promoter_motif	motif7/DMv3	20061445..20061459	CTTGCCAACACTGGC
promoter_motif	motif7/DMv3	20075479..20075493	CTGCTCAGCTCTGGC
promoter_motif	motif7/DMv3	20350033..20350047	CTGTGCATCTCTATC
promoter_motif	motif7/DMv3	20675960..20675974	ACGGGCACCTCCAGT
promoter_motif	motif7/DMv3	20734921..20734935	CGTTTCAGCTCTATT
promoter_motif	motif7/DMv3	20890397..20890411	CTTCTCAACTCTAAT
promoter_motif	motif7/DMv3	20918935..20918949	ATTCCCATCCCTAAA
promoter_motif	motif7/DMv3	21156832..21156846	ATTTGCAGCACTGGC
promoter_motif	motif7/DMv3	21163593..21163607	ATTGGCAGCACTGCC
promoter_motif	motif7/DMv3	21310031..21310045	CTTGACAACCCTGAT
promoter_motif	motif7/DMv3	21380000..21380014	TGTTCCAGCGCCAAC
promoter_motif	motif7/DMv3	21682132..21682146	TGTCCCAGCTCTATG
promoter_motif	motif7/DMv3	21784037..21784051	TATGGCAACTCTGAT
promoter_motif	motif7/DMv3	2216321..2216335	TTGACCACCCCTACT
promoter_motif	motif7/DMv3	22247843..22247857	AGTGGCAACGCTATT
promoter_motif	motif7/DMv3	2375890..2375904	ATTGCCATCCCTAAG
promoter_motif	motif7/DMv3	2577666..2577680	CTTGGCAGCCCTGCA
promoter_motif	motif7/DMv3	2740017..2740031	TCTGGCAGCACTGTA
promoter_motif	motif7/DMv3	2766221..2766235	TCTGGCAACTCTATG
promoter_motif	motif7/DMv3	2770133..2770147	GTTGGCAGCGCTATT
promoter_motif	motif7/DMv3	2857151..2857165	TTGGCCATCTCTAGT
promoter_motif	motif7/DMv3	2878602..2878616	CTGAGCATCACTGGC
promoter_motif	motif7/DMv3	2883125..2883139	CTCTGCAGCCCTGGC
promoter_motif	motif7/DMv3	2883163..2883177	TGGCCCAACCCTGGT
promoter_motif	motif7/DMv3	294671..294685	ATTTGCAACTCTAGA
promoter_motif	motif7/DMv3	295121..295135	ATTGACAACCCTATC
promoter_motif	motif7/DMv3	2977100..2977114	TGTGCCATCTCTATG
promoter_motif	motif7/DMv3	3023240..3023254	ATCGACATCTCTGGC
promoter_motif	motif7/DMv3	3145703..3145717	TTGCCCACCGCTATT
promoter_motif	motif7/DMv3	3145726..3145740	AGTGACATCGCTAAC
promoter_motif	motif7/DMv3	3159964..3159978	ATTGCCATCGCCAGC
promoter_motif	motif7/DMv3	3162480..3162494	TTGCGCAGCTCCGCC
promoter_motif	motif7/DMv3	3327895..3327909	TGGCGCAACTCTGGA
promoter_motif	motif7/DMv3	3457318..3457332	TTTTCCATCACTGGC
promoter_motif	motif7/DMv3	3813429..3813443	CTTTACAGCACTGTT
promoter_motif	motif7/DMv3	3862663..3862677	TTTCCCATCCCTGCT
promoter_motif	motif7/DMv3	4387060..4387074	GGTGTCATCACTGGC
promoter_motif	motif7/DMv3	4394181..4394195	ATGGCCACCCCTGTT
promoter_motif	motif7/DMv3	4403260..4403274	TAGTACATCACTATT
promoter_motif	motif7/DMv3	4459841..4459855	CTGGACATCACTGCC
promoter_motif	motif7/DMv3	453083..453097	GGTGACAACCCTAAC
promoter_motif	motif7/DMv3	4838006..4838020	CTGTGCATCACTGAC
promoter_motif	motif7/DMv3	4973955..4973969	CCTGGCAACCCTGGC
promoter_motif	motif7/DMv3	4981621..4981635	TTGTGCAGCACTGGT
promoter_motif	motif7/DMv3	5009718..5009732	TGTGCCACCTCTAGC
promoter_motif	motif7/DMv3	5010849..5010863	ACTGCCACCTCTAGC
promoter_motif	motif7/DMv3	5278561..5278575	AGTGCCACCTCCGAT
promoter_motif	motif7/DMv3	5279062..5279076	TTTGGCAGCACTAAT
promoter_motif	motif7/DMv3	5327251..5327265	GGTTCCATCTCTATC
promoter_motif	motif7/DMv3	5519900..5519914	ATGTGCAACACTATT
promoter_motif	motif7/DMv3	5532207..5532221	TGGTGCATCTCTAGC
promoter_motif	motif7/DMv3	5721047..5721061	AGGGCCATCCCTATT
promoter_motif	motif7/DMv3	5724650..5724664	GCTGCCACCTCTGGC
promoter_motif	motif7/DMv3	5981733..5981747	TCTTACATCACTAAA
promoter_motif	motif7/DMv3	5986330..5986344	ACTCGCAGCCCTATC
promoter_motif	motif7/DMv3	6024557..6024571	TTTCGCACCCCTTGC
promoter_motif	motif7/DMv3	602786..602800	TTTGGCAACACTGCA
promoter_motif	motif7/DMv3	6036912..6036926	GTTGGCAGCACTGCT
promoter_motif	motif7/DMv3	6037929..6037943	AGTGGCAACTCTAGT
promoter_motif	motif7/DMv3	6069091..6069105	ACTGCCATCACTAAT
promoter_motif	motif7/DMv3	6338760..6338774	CGTTCCAACTCCAGT
promoter_motif	motif7/DMv3	6395490..6395504	TGCTTCAGCTCCAGC
promoter_motif	motif7/DMv3	6490849..6490863	CTTGGCAACCCTGAA
promoter_motif	motif7/DMv3	6956990..6957004	ATGACCATCACTAAT
promoter_motif	motif7/DMv3	6967600..6967614	AGGTCCAGCACCAGT
promoter_motif	motif7/DMv3	7032593..7032607	TGTCACATCTCTAAT
promoter_motif	motif7/DMv3	7056282..7056296	CTTTGCAACACTGCC
promoter_motif	motif7/DMv3	7204244..7204258	TTTTGCATCTCTACC
promoter_motif	motif7/DMv3	7515285..7515299	TGTCTCAGCGCTGAC
promoter_motif	motif7/DMv3	7853287..7853301	ATGGCCACCACCAGT
promoter_motif	motif7/DMv3	8042861..8042875	GCTGCCATCGCTATG
promoter_motif	motif7/DMv3	8126991..8127005	CTTTACATCACTAAT
promoter_motif	motif7/DMv3	8159809..8159823	TGCTGCAGCCCTAAT
promoter_motif	motif7/DMv3	819957..819971	CGTGTCAGCACTATT
promoter_motif	motif7/DMv3	8211356..8211370	TTTCACAGCACTGAA
promoter_motif	motif7/DMv3	8212899..8212913	CTTTCCAACACTGTC
promoter_motif	motif7/DMv3	825942..825956	CCTGACAGCCCTGGT
promoter_motif	motif7/DMv3	8302964..8302978	GTTGACAACCCTAAT
promoter_motif	motif7/DMv3	8302983..8302997	AGTGTCATCCCTAAA
promoter_motif	motif7/DMv3	8305590..8305604	ATTTCCAGCTCTAGA
promoter_motif	motif7/DMv3	8319927..8319941	CTTGGCAACTCTGGT
promoter_motif	motif7/DMv3	8366023..8366037	CGTTCCACCTCTACC
promoter_motif	motif7/DMv3	8514844..8514858	TGTTCCATCTCTCAC
promoter_motif	motif7/DMv3	8515077..8515091	TTTGCCACCACCAAG
promoter_motif	motif7/DMv3	8517386..8517400	TTTTCCAACACTGCC
promoter_motif	motif7/DMv3	852728..852742	TTGTGCAGCTCCATT
promoter_motif	motif7/DMv3	8686249..8686263	ACTACCATCGCTAAT
promoter_motif	motif7/DMv3	9253108..9253122	TCTGGCAACACTGTT
promoter_motif	motif7/DMv3	9431380..9431394	GTTTCCAGCCCTCGC
promoter_motif	motif7/DMv3	9431419..9431433	TTTTACAACACTGAA
promoter_motif	motif7/DMv3	9763219..9763233	AACTCCATCCCTGGT
promoter_motif	motif7/DMv3	9763225..9763239	TGGTGCAACTCCATC
promoter_motif	motif7/DMv3	9893443..9893457	TTTTCCACCCCTCAC
promoter_motif	motif7/DMv3	9897531..9897545	TGCCCCAGCTCTAAG
promoter_motif	motif7/DMv3	9918187..9918201	GCCTGCAGCCCTGGT
promoter_motif	motif7/DMv3	9954172..9954186	TTTTACAGCACTGGC
promoter_motif	motif7/DMv3	9957298..9957312	ATTTGCAACTCCAGC
promoter_motif	motif8/DMv2	10455828..10455842	GTCCCGCAACGAAAC
promoter_motif	motif8/DMv2	12046095..12046109	CGTTCGCAGCTCAGC
promoter_motif	motif8/DMv2	12093754..12093768	ATGCACCAGCAGCAG
promoter_motif	motif8/DMv2	13192195..13192209	CGCCCGCTGCACAGC
promoter_motif	motif8/DMv2	13366439..13366453	AAGTGGCAACTCTCT
promoter_motif	motif8/DMv2	1344176..1344190	CGTTGCCAGCGAAAC
promoter_motif	motif8/DMv2	13665515..13665529	CGGCAGCAGCGGCAG
promoter_motif	motif8/DMv2	13803601..13803615	AGTCAGCAGCGCTGC
promoter_motif	motif8/DMv2	14425133..14425147	AACTAGCTGCGGTAC
promoter_motif	motif8/DMv2	15017145..15017159	CTTTGGCAGCACCCC
promoter_motif	motif8/DMv2	1502907..1502921	ATCTGGCAACGCTGC
promoter_motif	motif8/DMv2	1611136..1611150	CTCTGGCAACGCTGT
promoter_motif	motif8/DMv2	1710455..1710469	AGCCGGCAACAGTGT
promoter_motif	motif8/DMv2	17484504..17484518	GTGTGGCAACGCTGC
promoter_motif	motif8/DMv2	17816989..17817003	CTCTGGCTGCTCTGG
promoter_motif	motif8/DMv2	18496434..18496448	TGGCGGCAGCTCTTG
promoter_motif	motif8/DMv2	18688806..18688820	AAGTGGCAACGCCAG
promoter_motif	motif8/DMv2	19120298..19120312	AGCGGGCAGCGCTCA
promoter_motif	motif8/DMv2	19426441..19426455	CGCTGGCAACAGCTT
promoter_motif	motif8/DMv2	19577687..19577701	ATCCGGCAACTCCAC
promoter_motif	motif8/DMv2	207299..207313	GTCTGGCAGCGAAAT
promoter_motif	motif8/DMv2	20859146..20859160	AACCACCAACGCCAC
promoter_motif	motif8/DMv2	21163592..21163606	CATTGGCAGCACTGC
promoter_motif	motif8/DMv2	21168360..21168374	AGCAGCCAGCGCAGA
promoter_motif	motif8/DMv2	22247844..22247858	CAGTGGCAACGCTAT
promoter_motif	motif8/DMv2	2766220..2766234	GTCTGGCAACTCTAT
promoter_motif	motif8/DMv2	2855774..2855788	TTCCAGCAGCGACTG
promoter_motif	motif8/DMv2	3422959..3422973	CGCCCGCTGCGCTTT
promoter_motif	motif8/DMv2	3422962..3422976	AGGCGCCCGCTGCGC
promoter_motif	motif8/DMv2	3461976..3461990	CGCCGCCTGCGGCTC
promoter_motif	motif8/DMv2	415044..415058	CTCTCGCAGCGCACA
promoter_motif	motif8/DMv2	4690699..4690713	ATCTGGCAACGACGC
promoter_motif	motif8/DMv2	479710..479724	CGGCGGCAGCTCTGC
promoter_motif	motif8/DMv2	4981638..4981652	AGTCAGCAGCAGCAA
promoter_motif	motif8/DMv2	5338075..5338089	ATTTGGCAACGGTTC
promoter_motif	motif8/DMv2	5342348..5342362	CGCCGGCAACGATCT
promoter_motif	motif8/DMv2	6372403..6372417	AGCCGGCAAATGAGC
promoter_motif	motif8/DMv2	6610976..6610990	AGCAAGCAGCTGACC
promoter_motif	motif8/DMv2	7008644..7008658	ATCTACCAGCAGTGC
promoter_motif	motif8/DMv2	7188063..7188077	CAGACGCAGCGCCGA
promoter_motif	motif8/DMv2	7741544..7741558	GGCCGGCAGCTCCGT
promoter_motif	motif8/DMv2	8124006..8124020	CACTAGCAACTCTGC
promoter_motif	motif8/DMv2	8437348..8437362	ATGTGGCAACTCCCC
promoter_motif	motif8/DMv2	852706..852720	GGGTGGCAACTCCCG
promoter_motif	motif9/DMp4	10032715..10032729	AGACGCGTGCGCACG
promoter_motif	motif9/DMp4	10457677..10457691	CGATGCGATCGTTTG
promoter_motif	motif9/DMp4	10506735..10506749	GGTCGAGTGCGGTTG
promoter_motif	motif9/DMp4	10506745..10506759	CATTGAATGCGGTCG
promoter_motif	motif9/DMp4	10544895..10544909	AATCTCAAGCGGATC
promoter_motif	motif9/DMp4	10736011..10736025	TAGCGCGTGAATTTC
promoter_motif	motif9/DMp4	11081362..11081376	CTTGGCGTTCACATC
promoter_motif	motif9/DMp4	1134718..1134732	CGAAGTGCGCAGACC
promoter_motif	motif9/DMp4	11445568..11445582	CGCAGCGAGCACTCG
promoter_motif	motif9/DMp4	11531013..11531027	AGTTGAGATCATTTG
promoter_motif	motif9/DMp4	12027465..12027479	CGGCGTGCGCGGTTC
promoter_motif	motif9/DMp4	12103223..12103237	CATCGAGTGCAGTCG
promoter_motif	motif9/DMp4	13191922..13191936	AGACGCGAAAAGATG
promoter_motif	motif9/DMp4	13378516..13378530	CCTATCGATAGGTTT
promoter_motif	motif9/DMp4	13445616..13445630	AAACGCATTCGCATC
promoter_motif	motif9/DMp4	13549282..13549296	GGACGTGCTCGCTTT
promoter_motif	motif9/DMp4	13847956..13847970	TCAAGCATGCGTTTC
promoter_motif	motif9/DMp4	13977324..13977338	CGTCGCGCGTGGACG
promoter_motif	motif9/DMp4	14001217..14001231	CGACGCGTGCGGTTG
promoter_motif	motif9/DMp4	14110705..14110719	CGAAGCGGTCGCATG
promoter_motif	motif9/DMp4	14490880..14490894	CGCAGCGTTCAGACG
promoter_motif	motif9/DMp4	1518111..1518125	CAAAGCGAACAGATC
promoter_motif	motif9/DMp4	15318863..15318877	AGCCTCGCGCAGTTT
promoter_motif	motif9/DMp4	16352952..16352966	CAACGCGAAAGGTTT
promoter_motif	motif9/DMp4	16485939..16485953	TTGCGCGCGCATTTC
promoter_motif	motif9/DMp4	16790680..16790694	AAAGGTGCTCGGATC
promoter_motif	motif9/DMp4	16816682..16816696	TGAAGCGTGCGGTTT
promoter_motif	motif9/DMp4	17171430..17171444	CGTTTCGTTAGTTTG
promoter_motif	motif9/DMp4	1737486..1737500	CGTGGCGAGCGCACG
promoter_motif	motif9/DMp4	17450329..17450343	CGTCGAGATCGGTTG
promoter_motif	motif9/DMp4	18209203..18209217	CCAAGAGAGCAGATC
promoter_motif	motif9/DMp4	18617276..18617290	TCTGGCGTGCGGACG
promoter_motif	motif9/DMp4	18831114..18831128	CCCTGCGTACATATG
promoter_motif	motif9/DMp4	19059663..19059677	GGAAGCAAGCGGATC
promoter_motif	motif9/DMp4	19158589..19158603	GTTCGCGTTCACTTC
promoter_motif	motif9/DMp4	19190366..19190380	CACGGTGAGCGGATC
promoter_motif	motif9/DMp4	19404753..19404767	CGAGGCAAGCACATC
promoter_motif	motif9/DMp4	19769027..19769041	GCGCGCGCGCGGTCC
promoter_motif	motif9/DMp4	2010150..2010164	CGTGGTGTTAAGTTT
promoter_motif	motif9/DMp4	20311237..20311251	CGCGGCGAACGGACG
promoter_motif	motif9/DMp4	21069859..21069873	TCACGAGAGCGGACG
promoter_motif	motif9/DMp4	2130835..2130849	TGCTGCGAACGGTCG
promoter_motif	motif9/DMp4	21314383..21314397	AGACGCGAGCGCTCG
promoter_motif	motif9/DMp4	22134374..22134388	GCAATCGTGCGGTCT
promoter_motif	motif9/DMp4	22961150..22961164	TAAGTCGAACAGTTG
promoter_motif	motif9/DMp4	2364690..2364704	CTCTGCGCTCGTTTC
promoter_motif	motif9/DMp4	2492972..2492986	CGACGCGAGTGGTTC
promoter_motif	motif9/DMp4	2730141..2730155	CAATTCGAGCGATTC
promoter_motif	motif9/DMp4	2855276..2855290	GGAAGCAATCGGTTC
promoter_motif	motif9/DMp4	2862565..2862579	CTGATCGTTCGGATC
promoter_motif	motif9/DMp4	2959175..2959189	GAACGCGTTCTTTTC
promoter_motif	motif9/DMp4	3507185..3507199	CCAAGTAAGCGGTTC
promoter_motif	motif9/DMp4	3523918..3523932	TATCGAGTGTGGATC
promoter_motif	motif9/DMp4	3718215..3718229	GAACGCGCGCGCTCG
promoter_motif	motif9/DMp4	3771736..3771750	ACCTGCGCGCGGATC
promoter_motif	motif9/DMp4	3772051..3772065	GTTCTCGTTCGGTTT
promoter_motif	motif9/DMp4	4031399..4031413	CGGATCGAACGCTTC
promoter_motif	motif9/DMp4	4198028..4198042	GTGCGCGAGCGTTCG
promoter_motif	motif9/DMp4	4372007..4372021	CGACGCAAGCGGTTC
promoter_motif	motif9/DMp4	4394225..4394239	TGTTGCGAACACTTG
promoter_motif	motif9/DMp4	4965724..4965738	AGACGAGATAAGATG
promoter_motif	motif9/DMp4	4969033..4969047	CAACACGTGCGGTTC
promoter_motif	motif9/DMp4	4995425..4995439	CACCGCGAACGATCC
promoter_motif	motif9/DMp4	523490..523504	GAGCGAGAGAGTTTC
promoter_motif	motif9/DMp4	5336107..5336121	CAGAGCGATCAGTCC
promoter_motif	motif9/DMp4	542531..542545	ACAAGCGTTCATTCC
promoter_motif	motif9/DMp4	564191..564205	GCAGGCGTGCGTTTC
promoter_motif	motif9/DMp4	5980067..5980081	CGCCTCGAACGCTTC
promoter_motif	motif9/DMp4	6078469..6078483	CGGCGCGTGTGCTCG
promoter_motif	motif9/DMp4	6411093..6411107	GGCGGCGAATGGTTG
promoter_motif	motif9/DMp4	6480461..6480475	CAATTCGTTCGCTTC
promoter_motif	motif9/DMp4	6498670..6498684	CGTTTCGTTCGCATC
promoter_motif	motif9/DMp4	6742526..6742540	CCTGGCGTGCGGACG
promoter_motif	motif9/DMp4	7084602..7084616	CGAAGCGATCGGTCG
promoter_motif	motif9/DMp4	7219997..7220011	GCTTGCGTGCGGTTG
promoter_motif	motif9/DMp4	7460613..7460627	CGCCGTGCTCTGTTT
promoter_motif	motif9/DMp4	7466567..7466581	CGTTGCGTGCGGTTG
promoter_motif	motif9/DMp4	7608407..7608421	CCGATCGCGCGGATG
promoter_motif	motif9/DMp4	7811457..7811471	TCTCGAGAGCGGACG
promoter_motif	motif9/DMp4	7885379..7885393	AGAAGCGAAAATTTG
promoter_motif	motif9/DMp4	8012786..8012800	AGCGTCGCGCTGTTC
promoter_motif	motif9/DMp4	8088323..8088337	CGCCGCGTTCGCTCT
promoter_motif	motif9/DMp4	825984..825998	CATCGAAATCGGATG
promoter_motif	motif9/DMp4	8301027..8301041	CGGCGCGTTTAGTTT
promoter_motif	motif9/DMp4	8437314..8437328	CGCCTCGTTCGCATC
promoter_motif	motif9/DMp4	87351..87365	CGTTGTGAACAGTCG
promoter_motif	motif9/DMp4	8781212..8781226	ATTCGCGGTCAGTTC
promoter_motif	motif9/DMp4	8984839..8984853	CGCAGCGAGAAGTTG
promoter_motif	motif9/DMp4	9151230..9151244	CGGTTCGAGCTGATC
promoter_motif	motif9/DMp4	9503817..9503831	TGCGGCGAAAGTTTC
promoter_motif	motif9/DMp4	9581708..9581722	CGATGCGAACGGACG
promoter_motif	motif9/DMp4	9613404..9613418	CGACGTGCTCATTTT
promoter_motif	motif9/DMp4	9736671..9736685	ATTCGCAATCAGTTC

reference = 2R
promoter_motif	motif1/DMv4	10040606..10040620	GAGGTGGCAGCACTA
promoter_motif	motif1/DMv4	10040638..10040652	CGCCTGGCAACACCA
promoter_motif	motif1/DMv4	10052374..10052388	GATCCGGGAACACTA
promoter_motif	motif1/DMv4	10052560..10052574	AGTCTGGCAACTCCG
promoter_motif	motif1/DMv4	10104130..10104144	GCGGCGGTCACACTG
promoter_motif	motif1/DMv4	10122929..10122943	ACTCTGGTCACACAG
promoter_motif	motif1/DMv4	10127180..10127194	CCTTCGGCCACACTT
promoter_motif	motif1/DMv4	10644030..10644044	TATACGTTCACACCT
promoter_motif	motif1/DMv4	10656922..10656936	TCCACGGTCACACTG
promoter_motif	motif1/DMv4	10740132..10740146	GCCACGGTCACACTA
promoter_motif	motif1/DMv4	10758570..10758584	TCGACGGCCACACTT
promoter_motif	motif1/DMv4	10763327..10763341	CGGTTGGTAACTCAG
promoter_motif	motif1/DMv4	10879722..10879736	AAGTTGGCATCACTG
promoter_motif	motif1/DMv4	10881331..10881345	CGTCTGGCCACTCTG
promoter_motif	motif1/DMv4	11089018..11089032	CTGCTGGCAATACTG
promoter_motif	motif1/DMv4	11209669..11209683	AGGGCGGCCACACTG
promoter_motif	motif1/DMv4	11259010..11259024	AATCTGGTCACACAG
promoter_motif	motif1/DMv4	11312718..11312732	GCAACGGTCGCTCCG
promoter_motif	motif1/DMv4	1138530..1138544	ATATCGGTCATACAA
promoter_motif	motif1/DMv4	11389331..11389345	TGGTTGGTCATTCTA
promoter_motif	motif1/DMv4	11570210..11570224	CGGTCGGTCACACTG
promoter_motif	motif1/DMv4	11736088..11736102	ACTTGGGTCACACTG
promoter_motif	motif1/DMv4	1181561..1181575	AATACGTTCACACCT
promoter_motif	motif1/DMv4	11902290..11902304	CATCTGGTAACACTT
promoter_motif	motif1/DMv4	11986049..11986063	GTTGCGGTCACACTG
promoter_motif	motif1/DMv4	11990119..11990133	CGACTGGTAACACCG
promoter_motif	motif1/DMv4	12012478..12012492	CGGACGGTCACACTT
promoter_motif	motif1/DMv4	12066333..12066347	ACTGCGGTCACACTA
promoter_motif	motif1/DMv4	12074093..12074107	CCGGTGGTCACACTC
promoter_motif	motif1/DMv4	12152182..12152196	CAGACGGTCACACTG
promoter_motif	motif1/DMv4	12159468..12159482	AGAACGGTCACACTG
promoter_motif	motif1/DMv4	12208232..12208246	CACCTGGTCACACTG
promoter_motif	motif1/DMv4	12209624..12209638	ATTTTGGTCACTCTA
promoter_motif	motif1/DMv4	12225767..12225781	GTCATGGTCATATTC
promoter_motif	motif1/DMv4	12439782..12439796	GCTCTGGGAACGTTG
promoter_motif	motif1/DMv4	12458742..12458756	TGCGCGGTCACACTG
promoter_motif	motif1/DMv4	12473615..12473629	CGCGCGGCCACACTG
promoter_motif	motif1/DMv4	12671171..12671185	CACACGGTCACACTG
promoter_motif	motif1/DMv4	12889439..12889453	ATGACGGTCACACTA
promoter_motif	motif1/DMv4	12889493..12889507	GATCTGGCAGCGCTG
promoter_motif	motif1/DMv4	12892964..12892978	GCTGCGGTCACACTA
promoter_motif	motif1/DMv4	12968751..12968765	AGGATGGCCACCTCG
promoter_motif	motif1/DMv4	12991926..12991940	GAGCCGGTCACCTTG
promoter_motif	motif1/DMv4	13307088..13307102	AAGATGGTCACTCCG
promoter_motif	motif1/DMv4	13345168..13345182	GCCACGGTCACACTG
promoter_motif	motif1/DMv4	13357120..13357134	TCCGCGGTCACACTT
promoter_motif	motif1/DMv4	13469024..13469038	CCGCTGGCCACTCTG
promoter_motif	motif1/DMv4	13478385..13478399	ACTCTGGCAACGCTC
promoter_motif	motif1/DMv4	13560117..13560131	TCAACGGTCACACCA
promoter_motif	motif1/DMv4	13570995..13571009	ACTGCGGTCACTTTT
promoter_motif	motif1/DMv4	13574213..13574227	AGCTGGGCCACATCG
promoter_motif	motif1/DMv4	13585861..13585875	TGCCTGGCCACACTG
promoter_motif	motif1/DMv4	13606787..13606801	GCACTGTTCGCACTT
promoter_motif	motif1/DMv4	13624764..13624778	TATCTGGCCATACTG
promoter_motif	motif1/DMv4	13627154..13627168	CCATTGTGCACACTG
promoter_motif	motif1/DMv4	13635608..13635622	TCAACGGTCACACTA
promoter_motif	motif1/DMv4	13982203..13982217	GCCCTGGTCATGTCG
promoter_motif	motif1/DMv4	14022111..14022125	AAATTGGTCACGCTG
promoter_motif	motif1/DMv4	14022923..14022937	GATGCGGTCACACTG
promoter_motif	motif1/DMv4	14028214..14028228	TATGTGGCAGCATTG
promoter_motif	motif1/DMv4	14038887..14038901	CATCTGGTAACACTG
promoter_motif	motif1/DMv4	14048218..14048232	GAATCGGCAGCACTG
promoter_motif	motif1/DMv4	14164674..14164688	CGATAGGTAATACTG
promoter_motif	motif1/DMv4	14327988..14328002	AATGCGGCCGCATTT
promoter_motif	motif1/DMv4	14512769..14512783	TATATGGTCACACCA
promoter_motif	motif1/DMv4	14519382..14519396	AACTTGGTCACACTG
promoter_motif	motif1/DMv4	14519398..14519412	CAAACGGGCACACTG
promoter_motif	motif1/DMv4	14526775..14526789	AGCACGGTAGCTCTA
promoter_motif	motif1/DMv4	14706984..14706998	CATACGGTCACACCG
promoter_motif	motif1/DMv4	14834775..14834789	GTTCTGGCCACTCAA
promoter_motif	motif1/DMv4	14860452..14860466	CGAACGGTATCACCG
promoter_motif	motif1/DMv4	15029132..15029146	CATCTGGGCACACTG
promoter_motif	motif1/DMv4	15171456..15171470	ACAACGGTCACACTG
promoter_motif	motif1/DMv4	15324738..15324752	GATTCGGTCACACTG
promoter_motif	motif1/DMv4	15329839..15329853	AGCGCGGCCACACTA
promoter_motif	motif1/DMv4	1559269..1559283	GCGACGGTCACACTT
promoter_motif	motif1/DMv4	1585345..1585359	TCCGCGGTCACACTA
promoter_motif	motif1/DMv4	16144892..16144906	GCACTGGTCACACTG
promoter_motif	motif1/DMv4	16145133..16145147	AAAACGGTCACACTG
promoter_motif	motif1/DMv4	16162017..16162031	TGCAAGGGCACACTC
promoter_motif	motif1/DMv4	16174576..16174590	CATACGGTCACACTG
promoter_motif	motif1/DMv4	16204910..16204924	GCAATGGCAATCCTG
promoter_motif	motif1/DMv4	16214287..16214301	TCCACGGTCACACTT
promoter_motif	motif1/DMv4	1642013..1642027	CCTGCGGTCACACTA
promoter_motif	motif1/DMv4	16439591..16439605	CACTTGGTCACACTG
promoter_motif	motif1/DMv4	1647903..1647917	CGTCTGGCAACATCG
promoter_motif	motif1/DMv4	16531289..16531303	TACGCGGTCACACTG
promoter_motif	motif1/DMv4	16882414..16882428	AGTCTGGCAACCCTA
promoter_motif	motif1/DMv4	16897056..16897070	AGACTGGTCACACTG
promoter_motif	motif1/DMv4	16899476..16899490	ACGTCGGTCACACTG
promoter_motif	motif1/DMv4	16961553..16961567	CGGTTGGTCGCACTT
promoter_motif	motif1/DMv4	17056146..17056160	GGTCTGGCAACGCTT
promoter_motif	motif1/DMv4	17056455..17056469	CATCTGGCAACACTG
promoter_motif	motif1/DMv4	17169891..17169905	TTAACGGTAATATTA
promoter_motif	motif1/DMv4	17179658..17179672	AGAACGGTTACATTG
promoter_motif	motif1/DMv4	17187416..17187430	AAGATGGTCACTCAC
promoter_motif	motif1/DMv4	17200189..17200203	TCAAAGGTCACCTTG
promoter_motif	motif1/DMv4	17271856..17271870	AGTGCGGTCACACTG
promoter_motif	motif1/DMv4	17368682..17368696	CATCTGGTAACATTG
promoter_motif	motif1/DMv4	17504368..17504382	GCGGCGGTCACACCA
promoter_motif	motif1/DMv4	17512542..17512556	CAAAAGGCCACACTA
promoter_motif	motif1/DMv4	17547502..17547516	GGTGTGGTGACACTG
promoter_motif	motif1/DMv4	17579101..17579115	TCTCTGGTCACACTG
promoter_motif	motif1/DMv4	17930386..17930400	AAAACTGTAACACTC
promoter_motif	motif1/DMv4	17967654..17967668	AATACGGTCATACCA
promoter_motif	motif1/DMv4	17990667..17990681	CATACGGTCACACTT
promoter_motif	motif1/DMv4	18014997..18015011	CGTACGGTCATACTG
promoter_motif	motif1/DMv4	18024495..18024509	GCGGCGGTCGCATCG
promoter_motif	motif1/DMv4	18095485..18095499	CGTTCGGTATCACTG
promoter_motif	motif1/DMv4	18449573..18449587	CAGGTGGCAATTCTG
promoter_motif	motif1/DMv4	18493600..18493614	AATGCGGTCACCCTA
promoter_motif	motif1/DMv4	18525215..18525229	AGTGTGTGCACACCG
promoter_motif	motif1/DMv4	18724871..18724885	TTCGTGGTCTCACTC
promoter_motif	motif1/DMv4	18741887..18741901	TCGGCGGTCACATCG
promoter_motif	motif1/DMv4	18770191..18770205	GTCGCGGTCACACTT
promoter_motif	motif1/DMv4	18951775..18951789	CCTGCGGTCACACTT
promoter_motif	motif1/DMv4	18954747..18954761	CGAACGGTCACACTG
promoter_motif	motif1/DMv4	18962226..18962240	GCTGCGGCCACACTC
promoter_motif	motif1/DMv4	18981775..18981789	TCAGTGGGCACACGA
promoter_motif	motif1/DMv4	1903203..1903217	TATATGGTCACACTA
promoter_motif	motif1/DMv4	19270914..19270928	CCTACGGTCACTCTG
promoter_motif	motif1/DMv4	19289827..19289841	TGGCTGGCCACTCTA
promoter_motif	motif1/DMv4	19589886..19589900	CAGCTGGTCTCACAG
promoter_motif	motif1/DMv4	19590014..19590028	AGCACGGTCACACTG
promoter_motif	motif1/DMv4	19640279..19640293	GGAAGGGTCATACTA
promoter_motif	motif1/DMv4	19693761..19693775	GTGATGGCCACGTTG
promoter_motif	motif1/DMv4	19696773..19696787	TAAACGGTCACTTAA
promoter_motif	motif1/DMv4	19699491..19699505	AGGACGGTCACTCTA
promoter_motif	motif1/DMv4	1972897..1972911	ATGGCGGCCACATCT
promoter_motif	motif1/DMv4	1973104..1973118	AAAGCGGTCACACTA
promoter_motif	motif1/DMv4	19750113..19750127	TGTTCGGCCACACTG
promoter_motif	motif1/DMv4	19752947..19752961	CCTCCGGTCACTCTA
promoter_motif	motif1/DMv4	19841533..19841547	GCTGCGGTCACACTT
promoter_motif	motif1/DMv4	19841611..19841625	AGCCTGGCCACATTA
promoter_motif	motif1/DMv4	19844912..19844926	AGTCTGGCCACACTG
promoter_motif	motif1/DMv4	19909870..19909884	ATAACGGTCTCACTG
promoter_motif	motif1/DMv4	19936407..19936421	CATTCGGTCACACTA
promoter_motif	motif1/DMv4	19955977..19955991	CATCTGGCAACACTG
promoter_motif	motif1/DMv4	19986152..19986166	TATAGGGCCACTCTG
promoter_motif	motif1/DMv4	20025541..20025555	CACTTGGTCACACTG
promoter_motif	motif1/DMv4	20290212..20290226	TGAACGGCCACACAA
promoter_motif	motif1/DMv4	20340555..20340569	GCTCTGGGCACTCAG
promoter_motif	motif1/DMv4	20402819..20402833	AGAACGGTCTCTCTG
promoter_motif	motif1/DMv4	20453073..20453087	CCTACGGTCACACTA
promoter_motif	motif1/DMv4	20487305..20487319	GCTTTGGTCATACTG
promoter_motif	motif1/DMv4	20650679..20650693	CATACGGTCACACTT
promoter_motif	motif1/DMv4	20662764..20662778	CGAACGGTCACACTA
promoter_motif	motif1/DMv4	20671083..20671097	CGAATGGCAACATCG
promoter_motif	motif1/DMv4	20674927..20674941	ATTGCGGTCACACTG
promoter_motif	motif1/DMv4	20769085..20769099	AGCACGGTCACACTG
promoter_motif	motif1/DMv4	20824962..20824976	GCAGCGTCCACACCG
promoter_motif	motif1/DMv4	20835904..20835918	CATCTGGCAACTCTA
promoter_motif	motif1/DMv4	20850014..20850028	AATCTGGCCGCATTA
promoter_motif	motif1/DMv4	20857288..20857302	CTTGCGGTCACACTA
promoter_motif	motif1/DMv4	20965225..20965239	TAACTGGTCATACGT
promoter_motif	motif1/DMv4	2540721..2540735	CCTGTGGCAACGCTT
promoter_motif	motif1/DMv4	2543968..2543982	AATTTGGTAACTTTT
promoter_motif	motif1/DMv4	2695127..2695141	GCCACGGCCACACTG
promoter_motif	motif1/DMv4	2873209..2873223	TCTGCGGTCACACTA
promoter_motif	motif1/DMv4	2899750..2899764	GCCACGGTCACACTG
promoter_motif	motif1/DMv4	3274611..3274625	GCGTCGGCCACACTA
promoter_motif	motif1/DMv4	3283430..3283444	GCGAGGGTCACACTG
promoter_motif	motif1/DMv4	3333261..3333275	TGCTTGGTCACACTA
promoter_motif	motif1/DMv4	3354232..3354246	TTGTTGGTCACACTG
promoter_motif	motif1/DMv4	3361632..3361646	AGCGCGGTCACACTG
promoter_motif	motif1/DMv4	3427177..3427191	AAAACGGTCACTCTG
promoter_motif	motif1/DMv4	3600106..3600120	AATGCGGGCGCCCTG
promoter_motif	motif1/DMv4	3673526..3673540	ACCGCGGTCACACCA
promoter_motif	motif1/DMv4	3693971..3693985	GCCCTGGTCACACTG
promoter_motif	motif1/DMv4	3699527..3699541	TATACGGTCACTTTA
promoter_motif	motif1/DMv4	3803961..3803975	TGTGCGGCAACTCTG
promoter_motif	motif1/DMv4	3812472..3812486	TATCTGGTCACACTA
promoter_motif	motif1/DMv4	3955475..3955489	CGAGCGGTCACATTA
promoter_motif	motif1/DMv4	3967525..3967539	GCAACGGCCACACTG
promoter_motif	motif1/DMv4	4044137..4044151	TGGCTGGCCACACTG
promoter_motif	motif1/DMv4	4249643..4249657	GTTTCGGCAACACTT
promoter_motif	motif1/DMv4	4487442..4487456	GGCACGGTCACGCTG
promoter_motif	motif1/DMv4	4512959..4512973	CATATGGTCACTCTA
promoter_motif	motif1/DMv4	4553333..4553347	CATCTGGTAACACTG
promoter_motif	motif1/DMv4	4779337..4779351	CGCACGGTAACTTTT
promoter_motif	motif1/DMv4	4781125..4781139	AGCACGGTCACACTG
promoter_motif	motif1/DMv4	4794482..4794496	TTCGCGGCCACTTTG
promoter_motif	motif1/DMv4	4802039..4802053	CGTTTGGCAACGCTG
promoter_motif	motif1/DMv4	4810302..4810316	CACACGGTCCCACTG
promoter_motif	motif1/DMv4	4834870..4834884	GCGAGGGTCACACTG
promoter_motif	motif1/DMv4	4839835..4839849	GGTGCGGTCACACTG
promoter_motif	motif1/DMv4	4990743..4990757	GCGGTGGTCACACTG
promoter_motif	motif1/DMv4	5001457..5001471	CAAACGGTCACACAC
promoter_motif	motif1/DMv4	5001772..5001786	AGTATGGTCACTCTG
promoter_motif	motif1/DMv4	5079607..5079621	CATATGGTAACACTG
promoter_motif	motif1/DMv4	5094606..5094620	AGCACGGCCACACTG
promoter_motif	motif1/DMv4	5172583..5172597	GGCGCGGTCACACTG
promoter_motif	motif1/DMv4	5174327..5174341	CACCTGGCCACTCTC
promoter_motif	motif1/DMv4	5311586..5311600	CATCTGGCAACTTTG
promoter_motif	motif1/DMv4	5580810..5580824	GCCGCGGCCACACTA
promoter_motif	motif1/DMv4	5753102..5753116	AGAGTGGCAACCCTT
promoter_motif	motif1/DMv4	5769849..5769863	CCAACGGTCACACTA
promoter_motif	motif1/DMv4	5779190..5779204	CGCACGGTCACACTC
promoter_motif	motif1/DMv4	5798378..5798392	AGAGTGGTCATTTTT
promoter_motif	motif1/DMv4	5852543..5852557	GCAACGGCAATCCTA
promoter_motif	motif1/DMv4	5852567..5852581	ACTCTGGCCACACCG
promoter_motif	motif1/DMv4	5963125..5963139	GCCCTGGTCACTCTG
promoter_motif	motif1/DMv4	6029819..6029833	GGAAAGGTAACACTA
promoter_motif	motif1/DMv4	6139897..6139911	TCAACGGTCACACTG
promoter_motif	motif1/DMv4	616495..616509	AGCGCGGCCACACTA
promoter_motif	motif1/DMv4	6197620..6197634	TGATTGGTCACTCTA
promoter_motif	motif1/DMv4	6240880..6240894	CCAAAGGCAACACAG
promoter_motif	motif1/DMv4	6430773..6430787	CAAACGGCAACTCTC
promoter_motif	motif1/DMv4	6532922..6532936	TGTTTGGTCACACTG
promoter_motif	motif1/DMv4	6627328..6627342	ACCATGGTCACATTA
promoter_motif	motif1/DMv4	6707486..6707500	AGTACGGTCACTCTA
promoter_motif	motif1/DMv4	676136..676150	CCTCTGGTCACATTA
promoter_motif	motif1/DMv4	6763254..6763268	GATCTGGTCACACAA
promoter_motif	motif1/DMv4	6767166..6767180	AACCTGGTCACACTT
promoter_motif	motif1/DMv4	7107051..7107065	ACTTGGGTCATACTA
promoter_motif	motif1/DMv4	7254239..7254253	GGAGCGGTCGCACAC
promoter_motif	motif1/DMv4	7317112..7317126	AACGTGGTAGCACAG
promoter_motif	motif1/DMv4	7317145..7317159	GCGTTGGCAACGCTT
promoter_motif	motif1/DMv4	7323738..7323752	AATGCGGTCGCGCAG
promoter_motif	motif1/DMv4	7539112..7539126	CGAACGGTCACACAT
promoter_motif	motif1/DMv4	7566863..7566877	GCTGTGGCAACACTG
promoter_motif	motif1/DMv4	7578782..7578796	AATCTGGCAACACTG
promoter_motif	motif1/DMv4	7778492..7778506	CACCTGGCCACACTA
promoter_motif	motif1/DMv4	7779622..7779636	CGCTCGTTCACTTTG
promoter_motif	motif1/DMv4	7791404..7791418	TACCCGGTCACACTA
promoter_motif	motif1/DMv4	7876262..7876276	AATCTGGTCACACCT
promoter_motif	motif1/DMv4	7915490..7915504	CCTCTGGCAACGCTT
promoter_motif	motif1/DMv4	8033238..8033252	CCAGTGGTCACTCTA
promoter_motif	motif1/DMv4	8038562..8038576	CCTACGGTCACACCA
promoter_motif	motif1/DMv4	8068137..8068151	GAGTTGGTCACACTA
promoter_motif	motif1/DMv4	8071781..8071795	GCTGTGGTCACACTA
promoter_motif	motif1/DMv4	8088317..8088331	CAAACGGTCACTCTG
promoter_motif	motif1/DMv4	8088346..8088360	GCGACGGTCCCACTT
promoter_motif	motif1/DMv4	8318580..8318594	AATCTGGTAACACTG
promoter_motif	motif1/DMv4	8324826..8324840	CGTCTGGTAACACTG
promoter_motif	motif1/DMv4	8406413..8406427	GCGACGGTAACACTG
promoter_motif	motif1/DMv4	8521098..8521112	AGTACGGTCACTCTG
promoter_motif	motif1/DMv4	8562920..8562934	CGACTGGTCTCATTT
promoter_motif	motif1/DMv4	9086355..9086369	CTGTTGGCAACCCTG
promoter_motif	motif1/DMv4	9336914..9336928	GAATCGGTCGCATCG
promoter_motif	motif1/DMv4	9336928..9336942	CCTTTGGTCGCTCTG
promoter_motif	motif1/DMv4	9370717..9370731	AGTGCGGTCACACTG
promoter_motif	motif1/DMv4	9390308..9390322	GCCACGGTCACGCTG
promoter_motif	motif1/DMv4	9393926..9393940	GACACGGTCTCACCC
promoter_motif	motif1/DMv4	9395046..9395060	CATGTGGCAACTCTG
promoter_motif	motif1/DMv4	9420500..9420514	CACCCGGCCACATCC
promoter_motif	motif1/DMv4	9642848..9642862	CATGTGGCCCCACCG
promoter_motif	motif1/DMv4	9741843..9741857	AACGCGGTCACACCT
promoter_motif	motif1/DMv4	9847829..9847843	TTGATGGTAACACTG
promoter_motif	motif1/DMv4	9848168..9848182	GGACTGGTCACTCTG
promoter_motif	motif1/DMv4	9878201..9878215	AGTCTGGCAACTCTG
promoter_motif	motif2/NDM4	10057915..10057928	CCTTATCGATAGGC
promoter_motif	motif2/NDM4	10057915..10057928	GCCTATCGATAAGG
promoter_motif	motif2/NDM4	10057957..10057970	GACAATCGAAGACA
promoter_motif	motif2/NDM4	10061585..10061598	CGAAATCGAAATAA
promoter_motif	motif2/NDM4	10189892..10189905	AGTTATCGATAACG
promoter_motif	motif2/NDM4	10189892..10189905	CGTTATCGATAACT
promoter_motif	motif2/NDM4	10250489..10250502	AAGCATCGATATCA
promoter_motif	motif2/NDM4	10250489..10250502	TGATATCGATGCTT
promoter_motif	motif2/NDM4	10250508..10250521	AAACATCGAAAATT
promoter_motif	motif2/NDM4	10250546..10250559	ATACATCGATGTAT
promoter_motif	motif2/NDM4	10278279..10278292	AGCAGTCGATAACC
promoter_motif	motif2/NDM4	10298969..10298982	GGACATCGAAAAAC
promoter_motif	motif2/NDM4	1032123..1032136	AAATATCGATATAA
promoter_motif	motif2/NDM4	1032123..1032136	TTATATCGATATTT
promoter_motif	motif2/NDM4	10488713..10488726	CCGTATCGATTTTA
promoter_motif	motif2/NDM4	10488713..10488726	TAAAATCGATACGG
promoter_motif	motif2/NDM4	10488738..10488751	GCTTATCGAAATTA
promoter_motif	motif2/NDM4	10488738..10488751	TAATTTCGATAAGC
promoter_motif	motif2/NDM4	10491926..10491939	TATATTCGATAACA
promoter_motif	motif2/NDM4	10491926..10491939	TGTTATCGAATATA
promoter_motif	motif2/NDM4	10633415..10633428	TGCCATCGATGCAA
promoter_motif	motif2/NDM4	10633415..10633428	TTGCATCGATGGCA
promoter_motif	motif2/NDM4	10639984..10639997	AGATATCGATTACA
promoter_motif	motif2/NDM4	10639984..10639997	TGTAATCGATATCT
promoter_motif	motif2/NDM4	10643794..10643807	ACTTATCGATACAT
promoter_motif	motif2/NDM4	10643794..10643807	ATGTATCGATAAGT
promoter_motif	motif2/NDM4	10658370..10658383	CACAATCGAAATCC
promoter_motif	motif2/NDM4	10740161..10740174	ACATATCGAAATGT
promoter_motif	motif2/NDM4	10740161..10740174	ACATTTCGATATGT
promoter_motif	motif2/NDM4	10740186..10740199	TGCTTTCGATAAAA
promoter_motif	motif2/NDM4	10740186..10740199	TTTTATCGAAAGCA
promoter_motif	motif2/NDM4	10850743..10850756	AAACATCGATTGCA
promoter_motif	motif2/NDM4	10850743..10850756	TGCAATCGATGTTT
promoter_motif	motif2/NDM4	11088692..11088705	AATTATCGATTGCT
promoter_motif	motif2/NDM4	11088692..11088705	AGCAATCGATAATT
promoter_motif	motif2/NDM4	11088700..11088713	ATAATTCGATAGCA
promoter_motif	motif2/NDM4	11088700..11088713	TGCTATCGAATTAT
promoter_motif	motif2/NDM4	11101134..11101147	AAACATCGATAATA
promoter_motif	motif2/NDM4	11101134..11101147	TATTATCGATGTTT
promoter_motif	motif2/NDM4	11105154..11105167	GTCTATCGAAAAAA
promoter_motif	motif2/NDM4	11105829..11105842	AAACATCGATGAAT
promoter_motif	motif2/NDM4	11105829..11105842	ATTCATCGATGTTT
promoter_motif	motif2/NDM4	11105876..11105889	AAACATCGATGCTA
promoter_motif	motif2/NDM4	11198647..11198660	ATAAGTCGATAGCC
promoter_motif	motif2/NDM4	11198663..11198676	ACTAATCGAATATA
promoter_motif	motif2/NDM4	11268207..11268220	CTCCATCGATTTGC
promoter_motif	motif2/NDM4	11268207..11268220	GCAAATCGATGGAG
promoter_motif	motif2/NDM4	11315551..11315564	GGCTATCGATGAAA
promoter_motif	motif2/NDM4	11315551..11315564	TTTCATCGATAGCC
promoter_motif	motif2/NDM4	11419756..11419769	ACTCATCGATAGTC
promoter_motif	motif2/NDM4	11419756..11419769	GACTATCGATGAGT
promoter_motif	motif2/NDM4	11428892..11428905	GCCAATCGATAACC
promoter_motif	motif2/NDM4	11428892..11428905	GGTTATCGATTGGC
promoter_motif	motif2/NDM4	11443244..11443257	AGCTATCGAAACCC
promoter_motif	motif2/NDM4	11443244..11443257	GGGTTTCGATAGCT
promoter_motif	motif2/NDM4	11453323..11453336	ACCTATCGAAACTA
promoter_motif	motif2/NDM4	11453332..11453345	AACTATCGATGTAT
promoter_motif	motif2/NDM4	11453332..11453345	ATACATCGATAGTT
promoter_motif	motif2/NDM4	11756660..11756673	ACTTGTCGATGACA
promoter_motif	motif2/NDM4	11819475..11819488	AAACATCGATGCTA
promoter_motif	motif2/NDM4	11819487..11819500	TACTATCGATAGTA
promoter_motif	motif2/NDM4	11842527..11842540	ATATATCGATAATC
promoter_motif	motif2/NDM4	11842527..11842540	GATTATCGATATAT
promoter_motif	motif2/NDM4	11842534..11842547	GATAATCGATAGCA
promoter_motif	motif2/NDM4	11842534..11842547	TGCTATCGATTATC
promoter_motif	motif2/NDM4	11887846..11887859	CGAAATCGAAATCA
promoter_motif	motif2/NDM4	11888789..11888802	AAGTTTCGATAGCT
promoter_motif	motif2/NDM4	11888789..11888802	AGCTATCGAAACTT
promoter_motif	motif2/NDM4	11990165..11990178	TCTCATCGATGGCA
promoter_motif	motif2/NDM4	11990165..11990178	TGCCATCGATGAGA
promoter_motif	motif2/NDM4	11990178..11990191	AACTATCGATTGGG
promoter_motif	motif2/NDM4	11990178..11990191	CCCAATCGATAGTT
promoter_motif	motif2/NDM4	12007278..12007291	ACATTTCGATACGA
promoter_motif	motif2/NDM4	12012426..12012439	CAATTTCGATAGTA
promoter_motif	motif2/NDM4	12012426..12012439	TACTATCGAAATTG
promoter_motif	motif2/NDM4	12026127..12026140	AAATATCGATAATT
promoter_motif	motif2/NDM4	12026127..12026140	AATTATCGATATTT
promoter_motif	motif2/NDM4	12029674..12029687	ATCTATCGATTAAC
promoter_motif	motif2/NDM4	12029674..12029687	GTTAATCGATAGAT
promoter_motif	motif2/NDM4	12066274..12066287	AGCTATCGATGTGA
promoter_motif	motif2/NDM4	12066274..12066287	TCACATCGATAGCT
promoter_motif	motif2/NDM4	12066294..12066307	GACTATCGATGACA
promoter_motif	motif2/NDM4	12066294..12066307	TGTCATCGATAGTC
promoter_motif	motif2/NDM4	12109313..12109326	GGCTATCGATTTGA
promoter_motif	motif2/NDM4	12109313..12109326	TCAAATCGATAGCC
promoter_motif	motif2/NDM4	12235030..12235043	ACTTATCGATAAAT
promoter_motif	motif2/NDM4	12235030..12235043	ATTTATCGATAAGT
promoter_motif	motif2/NDM4	12235048..12235061	CCACATCGATAGCA
promoter_motif	motif2/NDM4	12235048..12235061	TGCTATCGATGTGG
promoter_motif	motif2/NDM4	12661429..12661442	AAATATCGAAAGAC
promoter_motif	motif2/NDM4	12661429..12661442	GTCTTTCGATATTT
promoter_motif	motif2/NDM4	12737901..12737914	ATTTATCGAAATCA
promoter_motif	motif2/NDM4	12737901..12737914	TGATTTCGATAAAT
promoter_motif	motif2/NDM4	12737934..12737947	ATCTATCGATGGGC
promoter_motif	motif2/NDM4	12737934..12737947	GCCCATCGATAGAT
promoter_motif	motif2/NDM4	12737946..12737959	ATACATCGATTGTA
promoter_motif	motif2/NDM4	12737946..12737959	TACAATCGATGTAT
promoter_motif	motif2/NDM4	12760481..12760494	CATTTTCGATAATA
promoter_motif	motif2/NDM4	12760481..12760494	TATTATCGAAAATG
promoter_motif	motif2/NDM4	12761223..12761236	ATTAATCGAAATTA
promoter_motif	motif2/NDM4	12842948..12842961	TATTATCGATACGA
promoter_motif	motif2/NDM4	12842948..12842961	TCGTATCGATAATA
promoter_motif	motif2/NDM4	12842959..12842972	ATATATCGAAAGTG
promoter_motif	motif2/NDM4	12842959..12842972	CACTTTCGATATAT
promoter_motif	motif2/NDM4	12903409..12903422	GACTATCGATAAGC
promoter_motif	motif2/NDM4	12903409..12903422	GCTTATCGATAGTC
promoter_motif	motif2/NDM4	12903457..12903470	AACAATCGATATTA
promoter_motif	motif2/NDM4	12903457..12903470	TAATATCGATTGTT
promoter_motif	motif2/NDM4	12907054..12907067	ATATATCGATACGG
promoter_motif	motif2/NDM4	12907054..12907067	CCGTATCGATATAT
promoter_motif	motif2/NDM4	12944340..12944353	ATTTGTCGATAACA
promoter_motif	motif2/NDM4	12944370..12944383	GGGAATCGATGCCA
promoter_motif	motif2/NDM4	12944370..12944383	TGGCATCGATTCCC
promoter_motif	motif2/NDM4	12979449..12979462	ATCTATCGAAACAG
promoter_motif	motif2/NDM4	12984526..12984539	GTCAATCGATTCGA
promoter_motif	motif2/NDM4	12984526..12984539	TCGAATCGATTGAC
promoter_motif	motif2/NDM4	13016298..13016311	AGCCATCGATGCTC
promoter_motif	motif2/NDM4	13016298..13016311	GAGCATCGATGGCT
promoter_motif	motif2/NDM4	13300224..13300237	ATCAATCGAATAAT
promoter_motif	motif2/NDM4	13300249..13300262	AGTTATCGATATAA
promoter_motif	motif2/NDM4	13300249..13300262	TTATATCGATAACT
promoter_motif	motif2/NDM4	13307153..13307166	AATAATCGATTGCC
promoter_motif	motif2/NDM4	13307153..13307166	GGCAATCGATTATT
promoter_motif	motif2/NDM4	13318469..13318482	AACAATCGATAACT
promoter_motif	motif2/NDM4	13318469..13318482	AGTTATCGATTGTT
promoter_motif	motif2/NDM4	13318521..13318534	ACCTATCGATTGCT
promoter_motif	motif2/NDM4	13318521..13318534	AGCAATCGATAGGT
promoter_motif	motif2/NDM4	13332461..13332474	AAACATCGATGACC
promoter_motif	motif2/NDM4	13332461..13332474	GGTCATCGATGTTT
promoter_motif	motif2/NDM4	13332482..13332495	CTTAATCGATTAGA
promoter_motif	motif2/NDM4	13332482..13332495	TCTAATCGATTAAG
promoter_motif	motif2/NDM4	13345137..13345150	AAACATCGATAGTC
promoter_motif	motif2/NDM4	13345137..13345150	GACTATCGATGTTT
promoter_motif	motif2/NDM4	13356706..13356719	GCATATCGATATCA
promoter_motif	motif2/NDM4	13356706..13356719	TGATATCGATATGC
promoter_motif	motif2/NDM4	13356723..13356736	ACCTATCGATGAGT
promoter_motif	motif2/NDM4	13356723..13356736	ACTCATCGATAGGT
promoter_motif	motif2/NDM4	13401686..13401699	AATCATCGATTACT
promoter_motif	motif2/NDM4	13401686..13401699	AGTAATCGATGATT
promoter_motif	motif2/NDM4	13435012..13435025	AACTATCGATAGCT
promoter_motif	motif2/NDM4	13435012..13435025	AGCTATCGATAGTT
promoter_motif	motif2/NDM4	13480263..13480276	AAAAATCGATTACT
promoter_motif	motif2/NDM4	13480263..13480276	AGTAATCGATTTTT
promoter_motif	motif2/NDM4	13556853..13556866	GCATATCGATATCC
promoter_motif	motif2/NDM4	13556853..13556866	GGATATCGATATGC
promoter_motif	motif2/NDM4	13560181..13560194	AATGATCGATAACT
promoter_motif	motif2/NDM4	13610760..13610773	GACAATCGATTAAC
promoter_motif	motif2/NDM4	13610760..13610773	GTTAATCGATTGTC
promoter_motif	motif2/NDM4	13614432..13614445	CATTTTCGATAGAC
promoter_motif	motif2/NDM4	13614432..13614445	GTCTATCGAAAATG
promoter_motif	motif2/NDM4	13669454..13669467	AGTAATCGAAAGTG
promoter_motif	motif2/NDM4	13669454..13669467	CACTTTCGATTACT
promoter_motif	motif2/NDM4	13669467..13669480	ACACATCGATTGGC
promoter_motif	motif2/NDM4	13669467..13669480	GCCAATCGATGTGT
promoter_motif	motif2/NDM4	13677163..13677176	GCCAATCGATAGGC
promoter_motif	motif2/NDM4	13677163..13677176	GCCTATCGATTGGC
promoter_motif	motif2/NDM4	13748291..13748304	AGTCATCGAAGACA
promoter_motif	motif2/NDM4	13759533..13759546	ATATATCGATTGAT
promoter_motif	motif2/NDM4	13759533..13759546	ATCAATCGATATAT
promoter_motif	motif2/NDM4	13931287..13931300	GCCAATCGAAAAGG
promoter_motif	motif2/NDM4	13982437..13982450	AAAAATCGATAGTA
promoter_motif	motif2/NDM4	13982437..13982450	TACTATCGATTTTT
promoter_motif	motif2/NDM4	13982457..13982470	AGATATCGATTTCA
promoter_motif	motif2/NDM4	13982457..13982470	TGAAATCGATATCT
promoter_motif	motif2/NDM4	13995909..13995922	ATATTTCGATTACC
promoter_motif	motif2/NDM4	13995909..13995922	GGTAATCGAAATAT
promoter_motif	motif2/NDM4	14013387..14013400	CAATTTCGATAGGC
promoter_motif	motif2/NDM4	14013387..14013400	GCCTATCGAAATTG
promoter_motif	motif2/NDM4	14028239..14028252	AAGTATCGATTAAA
promoter_motif	motif2/NDM4	14028239..14028252	TTTAATCGATACTT
promoter_motif	motif2/NDM4	14045520..14045533	GAAAATCGAAATCG
promoter_motif	motif2/NDM4	14045527..14045540	GTGTATCGAAAATC
promoter_motif	motif2/NDM4	14060123..14060136	ACTTATCGATAGCT
promoter_motif	motif2/NDM4	14060123..14060136	AGCTATCGATAAGT
promoter_motif	motif2/NDM4	14067690..14067703	AAACATCGATGTTT
promoter_motif	motif2/NDM4	14278133..14278146	GCCTATCGATTCAA
promoter_motif	motif2/NDM4	14278133..14278146	TTGAATCGATAGGC
promoter_motif	motif2/NDM4	14299430..14299443	AATAGTCGATAGTT
promoter_motif	motif2/NDM4	14308886..14308899	CACTATCGATAGCA
promoter_motif	motif2/NDM4	14308886..14308899	TGCTATCGATAGTG
promoter_motif	motif2/NDM4	14328399..14328412	CGCTATCGATTGCA
promoter_motif	motif2/NDM4	14328399..14328412	TGCAATCGATAGCG
promoter_motif	motif2/NDM4	14500566..14500579	ACTTATCGATAACC
promoter_motif	motif2/NDM4	14500566..14500579	GGTTATCGATAAGT
promoter_motif	motif2/NDM4	14502536..14502549	AATAATCGATTAGC
promoter_motif	motif2/NDM4	14502536..14502549	GCTAATCGATTATT
promoter_motif	motif2/NDM4	14512556..14512569	ACTTATCGATAAGT
promoter_motif	motif2/NDM4	14526813..14526826	GGCTATCGATAACA
promoter_motif	motif2/NDM4	14526813..14526826	TGTTATCGATAGCC
promoter_motif	motif2/NDM4	14576079..14576092	AAAAATCGAAAAAA
promoter_motif	motif2/NDM4	14593433..14593446	AACAATCGAAGTCC
promoter_motif	motif2/NDM4	14598371..14598384	ACTTATCGATATAC
promoter_motif	motif2/NDM4	14598371..14598384	GTATATCGATAAGT
promoter_motif	motif2/NDM4	14706943..14706956	TTAAATCGATACAA
promoter_motif	motif2/NDM4	14706943..14706956	TTGTATCGATTTAA
promoter_motif	motif2/NDM4	14749620..14749633	CTCTATCGAAATTC
promoter_motif	motif2/NDM4	14749620..14749633	GAATTTCGATAGAG
promoter_motif	motif2/NDM4	14943478..14943491	GAAAATCGATTCGA
promoter_motif	motif2/NDM4	1496099..1496112	AAATATCGATAAAT
promoter_motif	motif2/NDM4	1496099..1496112	ATTTATCGATATTT
promoter_motif	motif2/NDM4	15017052..15017065	AATTATCGATGCAC
promoter_motif	motif2/NDM4	15017052..15017065	GTGCATCGATAATT
promoter_motif	motif2/NDM4	15051577..15051590	GGCTATCGATACCA
promoter_motif	motif2/NDM4	15051577..15051590	TGGTATCGATAGCC
promoter_motif	motif2/NDM4	15051598..15051611	AAATATCGATAATT
promoter_motif	motif2/NDM4	15051598..15051611	AATTATCGATATTT
promoter_motif	motif2/NDM4	15052592..15052605	ATAAATCGAAAATA
promoter_motif	motif2/NDM4	15066199..15066212	GCCTATCGATAGCA
promoter_motif	motif2/NDM4	15066199..15066212	TGCTATCGATAGGC
promoter_motif	motif2/NDM4	15312453..15312466	AAATATCGATGCTC
promoter_motif	motif2/NDM4	15312453..15312466	GAGCATCGATATTT
promoter_motif	motif2/NDM4	15312465..15312478	ATATTTCGATAAGA
promoter_motif	motif2/NDM4	15312465..15312478	TCTTATCGAAATAT
promoter_motif	motif2/NDM4	15312497..15312510	ATATATCGATAATC
promoter_motif	motif2/NDM4	15312497..15312510	GATTATCGATATAT
promoter_motif	motif2/NDM4	15324975..15324988	AGCAATCGATAACA
promoter_motif	motif2/NDM4	15324975..15324988	TGTTATCGATTGCT
promoter_motif	motif2/NDM4	15333834..15333847	ATTTATCGATTGAC
promoter_motif	motif2/NDM4	15333834..15333847	GTCAATCGATAAAT
promoter_motif	motif2/NDM4	15333845..15333858	AAAAATCGATAATT
promoter_motif	motif2/NDM4	15333845..15333858	AATTATCGATTTTT
promoter_motif	motif2/NDM4	1550746..1550759	AAATATCGAATACG
promoter_motif	motif2/NDM4	16132931..16132944	GCGCATCGATAGCC
promoter_motif	motif2/NDM4	16132931..16132944	GGCTATCGATGCGC
promoter_motif	motif2/NDM4	16150405..16150418	ATCTATCGATAGCA
promoter_motif	motif2/NDM4	16150405..16150418	TGCTATCGATAGAT
promoter_motif	motif2/NDM4	16196185..16196198	AAATATCGATTGTT
promoter_motif	motif2/NDM4	16196185..16196198	AACAATCGATATTT
promoter_motif	motif2/NDM4	16196204..16196217	AATCATCGATATCT
promoter_motif	motif2/NDM4	16196204..16196217	AGATATCGATGATT
promoter_motif	motif2/NDM4	16214352..16214365	CGTTATCGATAGTA
promoter_motif	motif2/NDM4	16214352..16214365	TACTATCGATAACG
promoter_motif	motif2/NDM4	16214751..16214764	AGCCATCGATTGTG
promoter_motif	motif2/NDM4	16214751..16214764	CACAATCGATGGCT
promoter_motif	motif2/NDM4	1647922..1647935	GCTTTTCGATTACA
promoter_motif	motif2/NDM4	1647922..1647935	TGTAATCGAAAAGC
promoter_motif	motif2/NDM4	1648324..1648337	AACTATCGATAAAT
promoter_motif	motif2/NDM4	1648324..1648337	ATTTATCGATAGTT
promoter_motif	motif2/NDM4	16523858..16523871	TGAAATCGATTAAA
promoter_motif	motif2/NDM4	16523858..16523871	TTTAATCGATTTCA
promoter_motif	motif2/NDM4	16558650..16558663	CACTATCGATAGAC
promoter_motif	motif2/NDM4	16558650..16558663	GTCTATCGATAGTG
promoter_motif	motif2/NDM4	16558662..16558675	ACTTATCGAAGACG
promoter_motif	motif2/NDM4	16837591..16837604	CTATATCGATTCCC
promoter_motif	motif2/NDM4	16837591..16837604	GGGAATCGATATAG
promoter_motif	motif2/NDM4	16881868..16881881	ACCTTTCGATATAA
promoter_motif	motif2/NDM4	16881868..16881881	TTATATCGAAAGGT
promoter_motif	motif2/NDM4	16904951..16904964	CTTTATCGAAATTA
promoter_motif	motif2/NDM4	16904951..16904964	TAATTTCGATAAAG
promoter_motif	motif2/NDM4	16905244..16905257	AAGTATCGATAGCA
promoter_motif	motif2/NDM4	16905244..16905257	TGCTATCGATACTT
promoter_motif	motif2/NDM4	16905263..16905276	ATGCATCGATTGAC
promoter_motif	motif2/NDM4	16905263..16905276	GTCAATCGATGCAT
promoter_motif	motif2/NDM4	16984830..16984843	ACTTATCGATAGCC
promoter_motif	motif2/NDM4	16984830..16984843	GGCTATCGATAAGT
promoter_motif	motif2/NDM4	17015997..17016010	GCGTATCGATAACA
promoter_motif	motif2/NDM4	17015997..17016010	TGTTATCGATACGC
promoter_motif	motif2/NDM4	17016060..17016073	ACTTATCGATACGC
promoter_motif	motif2/NDM4	17016060..17016073	GCGTATCGATAAGT
promoter_motif	motif2/NDM4	17031019..17031032	GGCTATCGATTACA
promoter_motif	motif2/NDM4	17031019..17031032	TGTAATCGATAGCC
promoter_motif	motif2/NDM4	17048093..17048106	TAGCATCGATAGCA
promoter_motif	motif2/NDM4	17048093..17048106	TGCTATCGATGCTA
promoter_motif	motif2/NDM4	17048119..17048132	AAATATCGATATCA
promoter_motif	motif2/NDM4	17048119..17048132	TGATATCGATATTT
promoter_motif	motif2/NDM4	17058470..17058483	CCCCATCGATAACG
promoter_motif	motif2/NDM4	17058470..17058483	CGTTATCGATGGGG
promoter_motif	motif2/NDM4	17062774..17062787	AAAAATCGAAAGTT
promoter_motif	motif2/NDM4	17062774..17062787	AACTTTCGATTTTT
promoter_motif	motif2/NDM4	17169795..17169808	ACATATCGATAGTC
promoter_motif	motif2/NDM4	17169795..17169808	GACTATCGATATGT
promoter_motif	motif2/NDM4	17199873..17199886	ATATATCGATAGCG
promoter_motif	motif2/NDM4	17199873..17199886	CGCTATCGATATAT
promoter_motif	motif2/NDM4	17273730..17273743	GAAAATCGAAAGAC
promoter_motif	motif2/NDM4	17389569..17389582	AAACATCGATTCCC
promoter_motif	motif2/NDM4	17389569..17389582	GGGAATCGATGTTT
promoter_motif	motif2/NDM4	17406613..17406626	TACTATCGATGACA
promoter_motif	motif2/NDM4	17406613..17406626	TGTCATCGATAGTA
promoter_motif	motif2/NDM4	17519726..17519739	AGCCGTCGATAGGC
promoter_motif	motif2/NDM4	17545557..17545570	ATGCATCGATAAAT
promoter_motif	motif2/NDM4	17545557..17545570	ATTTATCGATGCAT
promoter_motif	motif2/NDM4	17547559..17547572	ACAAATCGATAGAA
promoter_motif	motif2/NDM4	17547559..17547572	TTCTATCGATTTGT
promoter_motif	motif2/NDM4	17575170..17575183	AACTATCGATAGCT
promoter_motif	motif2/NDM4	17575170..17575183	AGCTATCGATAGTT
promoter_motif	motif2/NDM4	17723885..17723898	AAAAATCGAAAAAT
promoter_motif	motif2/NDM4	17839170..17839183	GGGTATCGAATATA
promoter_motif	motif2/NDM4	17860576..17860589	ACAAATCGATATCA
promoter_motif	motif2/NDM4	17860576..17860589	TGATATCGATTTGT
promoter_motif	motif2/NDM4	17867307..17867320	TAAAATCGATGGAA
promoter_motif	motif2/NDM4	17867307..17867320	TTCCATCGATTTTA
promoter_motif	motif2/NDM4	17874163..17874176	CAATATCGATAATC
promoter_motif	motif2/NDM4	17874163..17874176	GATTATCGATATTG
promoter_motif	motif2/NDM4	17945181..17945194	GGCCATCGATGAAA
promoter_motif	motif2/NDM4	17945181..17945194	TTTCATCGATGGCC
promoter_motif	motif2/NDM4	17948408..17948421	ATATATCGATTTCA
promoter_motif	motif2/NDM4	17948408..17948421	TGAAATCGATATAT
promoter_motif	motif2/NDM4	18001078..18001091	GCTAATCGATGAGA
promoter_motif	motif2/NDM4	18001078..18001091	TCTCATCGATTAGC
promoter_motif	motif2/NDM4	18010056..18010069	ACGTATCGATGTCT
promoter_motif	motif2/NDM4	18010056..18010069	AGACATCGATACGT
promoter_motif	motif2/NDM4	18010083..18010096	CGATTTCGATAGGC
promoter_motif	motif2/NDM4	18010083..18010096	GCCTATCGAAATCG
promoter_motif	motif2/NDM4	18015250..18015263	ATTTATCGAAACAA
promoter_motif	motif2/NDM4	18067155..18067168	CGATTTCGATTTCA
promoter_motif	motif2/NDM4	18067155..18067168	TGAAATCGAAATCG
promoter_motif	motif2/NDM4	18073451..18073464	ACATATCGAAGAAC
promoter_motif	motif2/NDM4	18100335..18100348	AACTATCGAAGAAC
promoter_motif	motif2/NDM4	18106039..18106052	AACAATCGATTCAA
promoter_motif	motif2/NDM4	18106039..18106052	TTGAATCGATTGTT
promoter_motif	motif2/NDM4	18205106..18205119	AAATATCGATGCTT
promoter_motif	motif2/NDM4	18205106..18205119	AAGCATCGATATTT
promoter_motif	motif2/NDM4	18205121..18205134	CAGTATCGATAGAC
promoter_motif	motif2/NDM4	18205121..18205134	GTCTATCGATACTG
promoter_motif	motif2/NDM4	18219602..18219615	AGCTATCGATTCGG
promoter_motif	motif2/NDM4	18219602..18219615	CCGAATCGATAGCT
promoter_motif	motif2/NDM4	18262551..18262564	GCATATCGATAGCA
promoter_motif	motif2/NDM4	18262551..18262564	TGCTATCGATATGC
promoter_motif	motif2/NDM4	18294423..18294436	ATGTATCGATTTTG
promoter_motif	motif2/NDM4	18294423..18294436	CAAAATCGATACAT
promoter_motif	motif2/NDM4	18307873..18307886	CGTTATCGATAGTC
promoter_motif	motif2/NDM4	18307873..18307886	GACTATCGATAACG
promoter_motif	motif2/NDM4	18308499..18308512	AACAATCGATAGAT
promoter_motif	motif2/NDM4	18308499..18308512	ATCTATCGATTGTT
promoter_motif	motif2/NDM4	18308509..18308522	AGATTTCGATAGAT
promoter_motif	motif2/NDM4	18308509..18308522	ATCTATCGAAATCT
promoter_motif	motif2/NDM4	18370808..18370821	GTCTATCGATAACA
promoter_motif	motif2/NDM4	18370808..18370821	TGTTATCGATAGAC
promoter_motif	motif2/NDM4	18379660..18379673	ATATATCGATAGGG
promoter_motif	motif2/NDM4	18379660..18379673	CCCTATCGATATAT
promoter_motif	motif2/NDM4	18379675..18379688	GACTATCGATTACA
promoter_motif	motif2/NDM4	18379675..18379688	TGTAATCGATAGTC
promoter_motif	motif2/NDM4	18493173..18493186	ATCTATCGATAGAC
promoter_motif	motif2/NDM4	18493173..18493186	GTCTATCGATAGAT
promoter_motif	motif2/NDM4	18525236..18525249	GCCTATCGATAAGA
promoter_motif	motif2/NDM4	18525236..18525249	TCTTATCGATAGGC
promoter_motif	motif2/NDM4	18525247..18525260	ACCCATCGATTTCT
promoter_motif	motif2/NDM4	18525247..18525260	AGAAATCGATGGGT
promoter_motif	motif2/NDM4	18525281..18525294	AACAATCGAAAAGT
promoter_motif	motif2/NDM4	18527666..18527679	AAACATCGATACCG
promoter_motif	motif2/NDM4	18527666..18527679	CGGTATCGATGTTT
promoter_motif	motif2/NDM4	18527678..18527691	CGTTATCGATAGTC
promoter_motif	motif2/NDM4	18527678..18527691	GACTATCGATAACG
promoter_motif	motif2/NDM4	18527705..18527718	AACAATCGATAGGT
promoter_motif	motif2/NDM4	18527705..18527718	ACCTATCGATTGTT
promoter_motif	motif2/NDM4	18528963..18528976	AAATATCGATAGTA
promoter_motif	motif2/NDM4	18528963..18528976	TACTATCGATATTT
promoter_motif	motif2/NDM4	18533889..18533902	AAACATCGATTGGC
promoter_motif	motif2/NDM4	18533889..18533902	GCCAATCGATGTTT
promoter_motif	motif2/NDM4	18547948..18547961	GTATATCGATGACA
promoter_motif	motif2/NDM4	18547948..18547961	TGTCATCGATATAC
promoter_motif	motif2/NDM4	18558226..18558239	ATATTTCGATAGTA
promoter_motif	motif2/NDM4	18558226..18558239	TACTATCGAAATAT
promoter_motif	motif2/NDM4	18558234..18558247	AAATATCGATAGCC
promoter_motif	motif2/NDM4	18558234..18558247	GGCTATCGATATTT
promoter_motif	motif2/NDM4	18588499..18588512	ATATATCGATTCCG
promoter_motif	motif2/NDM4	18588499..18588512	CGGAATCGATATAT
promoter_motif	motif2/NDM4	18588507..18588520	ATATATCGATATAT
promoter_motif	motif2/NDM4	1868273..1868286	ATTAATCGATATCA
promoter_motif	motif2/NDM4	1868273..1868286	TGATATCGATTAAT
promoter_motif	motif2/NDM4	18694492..18694505	AGAAATCGATATCG
promoter_motif	motif2/NDM4	18694492..18694505	CGATATCGATTTCT
promoter_motif	motif2/NDM4	18694543..18694556	AATAATCGATTTAT
promoter_motif	motif2/NDM4	18694543..18694556	ATAAATCGATTATT
promoter_motif	motif2/NDM4	18741851..18741864	AAATATCGAAAAAA
promoter_motif	motif2/NDM4	18824760..18824773	GTCAATCGATATCA
promoter_motif	motif2/NDM4	18824760..18824773	TGATATCGATTGAC
promoter_motif	motif2/NDM4	19028127..19028140	AGTCATCGATTTTC
promoter_motif	motif2/NDM4	19028127..19028140	GAAAATCGATGACT
promoter_motif	motif2/NDM4	19132822..19132835	ACACATCGATTACA
promoter_motif	motif2/NDM4	19132822..19132835	TGTAATCGATGTGT
promoter_motif	motif2/NDM4	19254367..19254380	ATATATCGATAGGC
promoter_motif	motif2/NDM4	19254367..19254380	GCCTATCGATATAT
promoter_motif	motif2/NDM4	19254389..19254402	GGTTGTCGATAAGG
promoter_motif	motif2/NDM4	19264576..19264589	AGTTATCGATAACA
promoter_motif	motif2/NDM4	19264576..19264589	TGTTATCGATAACT
promoter_motif	motif2/NDM4	19271003..19271016	CGTTATCGATTAAA
promoter_motif	motif2/NDM4	19271003..19271016	TTTAATCGATAACG
promoter_motif	motif2/NDM4	19431513..19431526	AGCTATCGATAAAT
promoter_motif	motif2/NDM4	19431513..19431526	ATTTATCGATAGCT
promoter_motif	motif2/NDM4	19435704..19435717	CACTATCGATATAA
promoter_motif	motif2/NDM4	19435704..19435717	TTATATCGATAGTG
promoter_motif	motif2/NDM4	19438791..19438804	ATTAATCGATGGCC
promoter_motif	motif2/NDM4	19438791..19438804	GGCCATCGATTAAT
promoter_motif	motif2/NDM4	19438805..19438818	AATCATCGATTGGT
promoter_motif	motif2/NDM4	19438805..19438818	ACCAATCGATGATT
promoter_motif	motif2/NDM4	19442293..19442306	AAATATCGATATTT
promoter_motif	motif2/NDM4	19581455..19581468	CGTTATCGATATCA
promoter_motif	motif2/NDM4	19581455..19581468	TGATATCGATAACG
promoter_motif	motif2/NDM4	1963887..1963900	AATAATCGATGTTA
promoter_motif	motif2/NDM4	1963887..1963900	TAACATCGATTATT
promoter_motif	motif2/NDM4	1963905..1963918	AGATATCGATATAA
promoter_motif	motif2/NDM4	1963905..1963918	TTATATCGATATCT
promoter_motif	motif2/NDM4	1972975..1972988	AAAAATCGATAAAA
promoter_motif	motif2/NDM4	1972975..1972988	TTTTATCGATTTTT
promoter_motif	motif2/NDM4	19730827..19730840	AGCAATCGAATTCC
promoter_motif	motif2/NDM4	19730852..19730865	ACCAATCGATTCGC
promoter_motif	motif2/NDM4	19730852..19730865	GCGAATCGATTGGT
promoter_motif	motif2/NDM4	1973192..1973205	AATTATCGATAAAT
promoter_motif	motif2/NDM4	1973192..1973205	ATTTATCGATAATT
promoter_motif	motif2/NDM4	19732250..19732263	AGTTATCGATTGCA
promoter_motif	motif2/NDM4	19732250..19732263	TGCAATCGATAACT
promoter_motif	motif2/NDM4	19737825..19737838	GAGTATCGATAGAC
promoter_motif	motif2/NDM4	19737825..19737838	GTCTATCGATACTC
promoter_motif	motif2/NDM4	19738645..19738658	ATCAATCGATATCC
promoter_motif	motif2/NDM4	19738645..19738658	GGATATCGATTGAT
promoter_motif	motif2/NDM4	19752911..19752924	CGCTATCGATAACA
promoter_motif	motif2/NDM4	19752911..19752924	TGTTATCGATAGCG
promoter_motif	motif2/NDM4	19756150..19756163	AGCTTTCGATAACC
promoter_motif	motif2/NDM4	19756150..19756163	GGTTATCGAAAGCT
promoter_motif	motif2/NDM4	19757736..19757749	ATGTATCGATACCG
promoter_motif	motif2/NDM4	19757736..19757749	CGGTATCGATACAT
promoter_motif	motif2/NDM4	19778005..19778018	CAACTTCGATAGCA
promoter_motif	motif2/NDM4	19778030..19778043	ATATATCGATACTG
promoter_motif	motif2/NDM4	19778030..19778043	CAGTATCGATATAT
promoter_motif	motif2/NDM4	19821272..19821285	AGTTATCGATAACG
promoter_motif	motif2/NDM4	19821272..19821285	CGTTATCGATAACT
promoter_motif	motif2/NDM4	19827290..19827303	ACATATCGATAGCT
promoter_motif	motif2/NDM4	19827290..19827303	AGCTATCGATATGT
promoter_motif	motif2/NDM4	19830056..19830069	GACTATCGATAAAA
promoter_motif	motif2/NDM4	19830056..19830069	TTTTATCGATAGTC
promoter_motif	motif2/NDM4	19855424..19855437	ATATATCGATATTA
promoter_motif	motif2/NDM4	19855424..19855437	TAATATCGATATAT
promoter_motif	motif2/NDM4	19857604..19857617	AACTATCGAAAGTA
promoter_motif	motif2/NDM4	19857604..19857617	TACTTTCGATAGTT
promoter_motif	motif2/NDM4	19859940..19859953	ACTTATCGATAACA
promoter_motif	motif2/NDM4	19859940..19859953	TGTTATCGATAAGT
promoter_motif	motif2/NDM4	19875993..19876006	AGCAATCGATACCC
promoter_motif	motif2/NDM4	19875993..19876006	GGGTATCGATTGCT
promoter_motif	motif2/NDM4	19876014..19876027	CGTCATCGATATAA
promoter_motif	motif2/NDM4	19876014..19876027	TTATATCGATGACG
promoter_motif	motif2/NDM4	19900314..19900327	GCCCATCGATATAC
promoter_motif	motif2/NDM4	19900314..19900327	GTATATCGATGGGC
promoter_motif	motif2/NDM4	19911678..19911691	GCCTATCGATAACA
promoter_motif	motif2/NDM4	19911678..19911691	TGTTATCGATAGGC
promoter_motif	motif2/NDM4	19921463..19921476	ACCTATCGAAATCT
promoter_motif	motif2/NDM4	19921463..19921476	AGATTTCGATAGGT
promoter_motif	motif2/NDM4	19944670..19944683	CGATATCGAAACGA
promoter_motif	motif2/NDM4	19947922..19947935	AGCTATCGATTTCC
promoter_motif	motif2/NDM4	19947922..19947935	GGAAATCGATAGCT
promoter_motif	motif2/NDM4	19949989..19950002	ACTTATCGATATAA
promoter_motif	motif2/NDM4	19949989..19950002	TTATATCGATAAGT
promoter_motif	motif2/NDM4	19950553..19950566	CTCTATCGATAACA
promoter_motif	motif2/NDM4	19950553..19950566	TGTTATCGATAGAG
promoter_motif	motif2/NDM4	19974079..19974092	CAACATCGATATCG
promoter_motif	motif2/NDM4	19974079..19974092	CGATATCGATGTTG
promoter_motif	motif2/NDM4	19974085..19974098	AGATATCGATATCG
promoter_motif	motif2/NDM4	19974085..19974098	CGATATCGATATCT
promoter_motif	motif2/NDM4	19974103..19974116	CTCTATCGATACCC
promoter_motif	motif2/NDM4	19974103..19974116	GGGTATCGATAGAG
promoter_motif	motif2/NDM4	20002139..20002152	AAATATCGATACCC
promoter_motif	motif2/NDM4	20002139..20002152	GGGTATCGATATTT
promoter_motif	motif2/NDM4	20061964..20061977	CCCAATCGATACTA
promoter_motif	motif2/NDM4	20061964..20061977	TAGTATCGATTGGG
promoter_motif	motif2/NDM4	20061991..20062004	AAATATCGAAATAT
promoter_motif	motif2/NDM4	20061991..20062004	ATATTTCGATATTT
promoter_motif	motif2/NDM4	20085339..20085352	AGCTGTCGATAACT
promoter_motif	motif2/NDM4	20085353..20085366	GTATTTCGATAGCA
promoter_motif	motif2/NDM4	20085353..20085366	TGCTATCGAAATAC
promoter_motif	motif2/NDM4	20318138..20318151	AAAAATCGAAAAGC
promoter_motif	motif2/NDM4	20381975..20381988	CCATATCGATTTAC
promoter_motif	motif2/NDM4	20381975..20381988	GTAAATCGATATGG
promoter_motif	motif2/NDM4	20413644..20413657	AGTCATCGATGGTA
promoter_motif	motif2/NDM4	20413644..20413657	TACCATCGATGACT
promoter_motif	motif2/NDM4	20422990..20423003	GAATATCGATTGCA
promoter_motif	motif2/NDM4	20422990..20423003	TGCAATCGATATTC
promoter_motif	motif2/NDM4	20448604..20448617	CCCTATCGATAGAC
promoter_motif	motif2/NDM4	20448604..20448617	GTCTATCGATAGGG
promoter_motif	motif2/NDM4	20449119..20449132	TGTCATCGATAACA
promoter_motif	motif2/NDM4	20449119..20449132	TGTTATCGATGACA
promoter_motif	motif2/NDM4	20487416..20487429	CGTCATCGATACAG
promoter_motif	motif2/NDM4	20487416..20487429	CTGTATCGATGACG
promoter_motif	motif2/NDM4	20487433..20487446	ATATATCGATGCCC
promoter_motif	motif2/NDM4	20487433..20487446	GGGCATCGATATAT
promoter_motif	motif2/NDM4	20551901..20551914	CACTATCGATATAA
promoter_motif	motif2/NDM4	20551901..20551914	TTATATCGATAGTG
promoter_motif	motif2/NDM4	20762453..20762466	AGATATCGATATCG
promoter_motif	motif2/NDM4	20762453..20762466	CGATATCGATATCT
promoter_motif	motif2/NDM4	20852664..20852677	AACTATCGATTACT
promoter_motif	motif2/NDM4	20852664..20852677	AGTAATCGATAGTT
promoter_motif	motif2/NDM4	20854875..20854888	TACAATCGATTAAA
promoter_motif	motif2/NDM4	20854875..20854888	TTTAATCGATTGTA
promoter_motif	motif2/NDM4	20857070..20857083	ATGTATCGATAGCA
promoter_motif	motif2/NDM4	20857070..20857083	TGCTATCGATACAT
promoter_motif	motif2/NDM4	20857078..20857091	ATACATCGATAACG
promoter_motif	motif2/NDM4	20857078..20857091	CGTTATCGATGTAT
promoter_motif	motif2/NDM4	20899007..20899020	AGGCATCGATTACC
promoter_motif	motif2/NDM4	20899007..20899020	GGTAATCGATGCCT
promoter_motif	motif2/NDM4	20899036..20899049	ACATATCGATGCAT
promoter_motif	motif2/NDM4	20899036..20899049	ATGCATCGATATGT
promoter_motif	motif2/NDM4	20899044..20899057	ACATATCGATGCAT
promoter_motif	motif2/NDM4	20899044..20899057	ATGCATCGATATGT
promoter_motif	motif2/NDM4	2101633..2101646	TGCTGTCGATAACA
promoter_motif	motif2/NDM4	2101994..2102007	AGTAATCGAAAAAC
promoter_motif	motif2/NDM4	21027063..21027076	ATTTATCGAATAAT
promoter_motif	motif2/NDM4	2512127..2512140	ATGAATCGATTTAA
promoter_motif	motif2/NDM4	2512127..2512140	TTAAATCGATTCAT
promoter_motif	motif2/NDM4	2523991..2524004	AGACATCGATACCT
promoter_motif	motif2/NDM4	2523991..2524004	AGGTATCGATGTCT
promoter_motif	motif2/NDM4	2524004..2524017	GTATATCGATATGA
promoter_motif	motif2/NDM4	2524004..2524017	TCATATCGATATAC
promoter_motif	motif2/NDM4	2549728..2549741	AATTATCGATGCGC
promoter_motif	motif2/NDM4	2549728..2549741	GCGCATCGATAATT
promoter_motif	motif2/NDM4	2563307..2563320	ACAAGTCGATAGCA
promoter_motif	motif2/NDM4	2584159..2584172	ACCTATCGATTGGC
promoter_motif	motif2/NDM4	2584159..2584172	GCCAATCGATAGGT
promoter_motif	motif2/NDM4	2584189..2584202	CCCTATCGATAACG
promoter_motif	motif2/NDM4	2584189..2584202	CGTTATCGATAGGG
promoter_motif	motif2/NDM4	2629321..2629334	ACCTATCGATAGCT
promoter_motif	motif2/NDM4	2629321..2629334	AGCTATCGATAGGT
promoter_motif	motif2/NDM4	2629364..2629377	GCCTATCGATAATA
promoter_motif	motif2/NDM4	2629364..2629377	TATTATCGATAGGC
promoter_motif	motif2/NDM4	2633845..2633858	AACTATCGATTAAC
promoter_motif	motif2/NDM4	2633845..2633858	GTTAATCGATAGTT
promoter_motif	motif2/NDM4	2636662..2636675	AACAGTCGATATCG
promoter_motif	motif2/NDM4	2644528..2644541	AAGTATCGATATGT
promoter_motif	motif2/NDM4	2644528..2644541	ACATATCGATACTT
promoter_motif	motif2/NDM4	2646420..2646433	AATCATCGAAACCG
promoter_motif	motif2/NDM4	2698069..2698082	AAATATCGATAGCA
promoter_motif	motif2/NDM4	2698069..2698082	TGCTATCGATATTT
promoter_motif	motif2/NDM4	2698465..2698478	AACAATCGATAGGC
promoter_motif	motif2/NDM4	2698465..2698478	GCCTATCGATTGTT
promoter_motif	motif2/NDM4	2698483..2698496	AAACATCGATGATT
promoter_motif	motif2/NDM4	2698483..2698496	AATCATCGATGTTT
promoter_motif	motif2/NDM4	2698502..2698515	AATAATCGATGTGT
promoter_motif	motif2/NDM4	2698502..2698515	ACACATCGATTATT
promoter_motif	motif2/NDM4	2873257..2873270	AAGCATCGATATGG
promoter_motif	motif2/NDM4	2873257..2873270	CCATATCGATGCTT
promoter_motif	motif2/NDM4	3295352..3295365	TGTTTTCGATAGAA
promoter_motif	motif2/NDM4	3295352..3295365	TTCTATCGAAAACA
promoter_motif	motif2/NDM4	3328142..3328155	ATAAATCGATATTC
promoter_motif	motif2/NDM4	3328142..3328155	GAATATCGATTTAT
promoter_motif	motif2/NDM4	3400260..3400273	CGGTATCGATAAGC
promoter_motif	motif2/NDM4	3400260..3400273	GCTTATCGATACCG
promoter_motif	motif2/NDM4	3403898..3403911	ATGTATCGATAGAC
promoter_motif	motif2/NDM4	3403898..3403911	GTCTATCGATACAT
promoter_motif	motif2/NDM4	3403910..3403923	ACTATTCGATAAAA
promoter_motif	motif2/NDM4	3406749..3406762	GTCTATCGATAGCA
promoter_motif	motif2/NDM4	3406749..3406762	TGCTATCGATAGAC
promoter_motif	motif2/NDM4	3406769..3406782	ACTTATCGATTGTC
promoter_motif	motif2/NDM4	3406769..3406782	GACAATCGATAAGT
promoter_motif	motif2/NDM4	3420942..3420955	ACTATTCGATATCG
promoter_motif	motif2/NDM4	3420942..3420955	CGATATCGAATAGT
promoter_motif	motif2/NDM4	3420948..3420961	CGATATCGATAGGC
promoter_motif	motif2/NDM4	3420948..3420961	GCCTATCGATATCG
promoter_motif	motif2/NDM4	3541472..3541485	ACGAATCGATACAT
promoter_motif	motif2/NDM4	3541472..3541485	ATGTATCGATTCGT
promoter_motif	motif2/NDM4	3542823..3542836	AAATATCGATAGGA
promoter_motif	motif2/NDM4	3542823..3542836	TCCTATCGATATTT
promoter_motif	motif2/NDM4	3556529..3556542	ACTTATCGATATAA
promoter_motif	motif2/NDM4	3556529..3556542	TTATATCGATAAGT
promoter_motif	motif2/NDM4	3561936..3561949	CGCTGTCGATAACA
promoter_motif	motif2/NDM4	3563887..3563900	ATCTATCGATAGCG
promoter_motif	motif2/NDM4	3563887..3563900	CGCTATCGATAGAT
promoter_motif	motif2/NDM4	3629749..3629762	AAATATCGAAGCCA
promoter_motif	motif2/NDM4	3693996..3694009	ACCTATCGATATAC
promoter_motif	motif2/NDM4	3693996..3694009	GTATATCGATAGGT
promoter_motif	motif2/NDM4	3711108..3711121	AACTATCGAATCTC
promoter_motif	motif2/NDM4	3716538..3716551	GATTGTCGATAGGT
promoter_motif	motif2/NDM4	3716545..3716558	CGTTATCGATTGTC
promoter_motif	motif2/NDM4	3716545..3716558	GACAATCGATAACG
promoter_motif	motif2/NDM4	3719648..3719661	GATTGTCGATAGGT
promoter_motif	motif2/NDM4	3719655..3719668	CGTTATCGATTGTC
promoter_motif	motif2/NDM4	3719655..3719668	GACAATCGATAACG
promoter_motif	motif2/NDM4	3819869..3819882	GTCTATCGAAACAT
promoter_motif	motif2/NDM4	3843384..3843397	CGTCATCGATGTTC
promoter_motif	motif2/NDM4	3843384..3843397	GAACATCGATGACG
promoter_motif	motif2/NDM4	3849413..3849426	CTATATCGATTAAA
promoter_motif	motif2/NDM4	3849413..3849426	TTTAATCGATATAG
promoter_motif	motif2/NDM4	3849973..3849986	CGTTATCGAATACC
promoter_motif	motif2/NDM4	3849973..3849986	GGTATTCGATAACG
promoter_motif	motif2/NDM4	3859661..3859674	AAAAATCGAATGCT
promoter_motif	motif2/NDM4	3874763..3874776	AGGCATCGATAGTG
promoter_motif	motif2/NDM4	3874763..3874776	CACTATCGATGCCT
promoter_motif	motif2/NDM4	3969925..3969938	CTGTATCGATAGAA
promoter_motif	motif2/NDM4	3969925..3969938	TTCTATCGATACAG
promoter_motif	motif2/NDM4	3986165..3986178	AAAAATCGATATTT
promoter_motif	motif2/NDM4	3986165..3986178	AAATATCGATTTTT
promoter_motif	motif2/NDM4	3993816..3993829	AAACATCGATTGGC
promoter_motif	motif2/NDM4	3993816..3993829	GCCAATCGATGTTT
promoter_motif	motif2/NDM4	3993834..3993847	AGCTATCGATTACC
promoter_motif	motif2/NDM4	3993834..3993847	GGTAATCGATAGCT
promoter_motif	motif2/NDM4	3993862..3993875	CAATATCGATAGGC
promoter_motif	motif2/NDM4	3993862..3993875	GCCTATCGATATTG
promoter_motif	motif2/NDM4	4010467..4010480	CCCTATCGATATGC
promoter_motif	motif2/NDM4	4010467..4010480	GCATATCGATAGGG
promoter_motif	motif2/NDM4	4010478..4010491	TGCTATCGAAAGCA
promoter_motif	motif2/NDM4	4010478..4010491	TGCTTTCGATAGCA
promoter_motif	motif2/NDM4	4014780..4014793	ACACATCGATTTAA
promoter_motif	motif2/NDM4	4014780..4014793	TTAAATCGATGTGT
promoter_motif	motif2/NDM4	4018883..4018896	ACCTATCGATAACT
promoter_motif	motif2/NDM4	4018883..4018896	AGTTATCGATAGGT
promoter_motif	motif2/NDM4	4018910..4018923	AACCATCGAAACTA
promoter_motif	motif2/NDM4	4044169..4044182	AAACATCGATGCCG
promoter_motif	motif2/NDM4	4051022..4051035	TCCTATCGATAGCA
promoter_motif	motif2/NDM4	4051022..4051035	TGCTATCGATAGGA
promoter_motif	motif2/NDM4	4055394..4055407	TGATATCGATAAAA
promoter_motif	motif2/NDM4	4055394..4055407	TTTTATCGATATCA
promoter_motif	motif2/NDM4	4055404..4055417	AAAAATCGATTGTG
promoter_motif	motif2/NDM4	4055404..4055417	CACAATCGATTTTT
promoter_motif	motif2/NDM4	4116273..4116286	AGCTTTCGATTGAG
promoter_motif	motif2/NDM4	4116273..4116286	CTCAATCGAAAGCT
promoter_motif	motif2/NDM4	4341079..4341092	AGCAGTCGATAAGG
promoter_motif	motif2/NDM4	4471160..4471173	GCTTTTCGATATTA
promoter_motif	motif2/NDM4	4471160..4471173	TAATATCGAAAAGC
promoter_motif	motif2/NDM4	4519515..4519528	AAACATCGATTGAG
promoter_motif	motif2/NDM4	4519515..4519528	CTCAATCGATGTTT
promoter_motif	motif2/NDM4	4611709..4611722	AAACATCGATAGCA
promoter_motif	motif2/NDM4	4611709..4611722	TGCTATCGATGTTT
promoter_motif	motif2/NDM4	4787737..4787750	AAGTATCGATAAGT
promoter_motif	motif2/NDM4	4787737..4787750	ACTTATCGATACTT
promoter_motif	motif2/NDM4	4794525..4794538	GATAATCGATAGGC
promoter_motif	motif2/NDM4	4794525..4794538	GCCTATCGATTATC
promoter_motif	motif2/NDM4	4801641..4801654	GACTATCGAATAGC
promoter_motif	motif2/NDM4	482764..482777	AGTATTCGATTGCG
promoter_motif	motif2/NDM4	482764..482777	CGCAATCGAATACT
promoter_motif	motif2/NDM4	4949459..4949472	ACTTATCGATTTAC
promoter_motif	motif2/NDM4	4949459..4949472	GTAAATCGATAAGT
promoter_motif	motif2/NDM4	4975314..4975327	AACTATCGATACGT
promoter_motif	motif2/NDM4	4975314..4975327	ACGTATCGATAGTT
promoter_motif	motif2/NDM4	5019505..5019518	AATTATCGATATAA
promoter_motif	motif2/NDM4	5019505..5019518	TTATATCGATAATT
promoter_motif	motif2/NDM4	5032721..5032734	AAGAATCGAAAATC
promoter_motif	motif2/NDM4	5032728..5032741	GAAAATCGAAATCA
promoter_motif	motif2/NDM4	5053190..5053203	ACGTATCGATATCG
promoter_motif	motif2/NDM4	5053190..5053203	CGATATCGATACGT
promoter_motif	motif2/NDM4	5471822..5471835	AAGAATCGATTATT
promoter_motif	motif2/NDM4	5471822..5471835	AATAATCGATTCTT
promoter_motif	motif2/NDM4	5472102..5472115	AATTATCGATTTGC
promoter_motif	motif2/NDM4	5472102..5472115	GCAAATCGATAATT
promoter_motif	motif2/NDM4	5481503..5481516	AAACATCGATATAC
promoter_motif	motif2/NDM4	5481503..5481516	GTATATCGATGTTT
promoter_motif	motif2/NDM4	5636271..5636284	AACTTTCGAAAACA
promoter_motif	motif2/NDM4	5645594..5645607	AGATTTCGATTAAT
promoter_motif	motif2/NDM4	5645594..5645607	ATTAATCGAAATCT
promoter_motif	motif2/NDM4	5708027..5708040	AACTTTCGAAATCC
promoter_motif	motif2/NDM4	5730027..5730040	AAATATCGATGCGT
promoter_motif	motif2/NDM4	5730027..5730040	ACGCATCGATATTT
promoter_motif	motif2/NDM4	5749054..5749067	AATAATCGAATGAA
promoter_motif	motif2/NDM4	5769895..5769908	GCCTATCGATTGCA
promoter_motif	motif2/NDM4	5769895..5769908	TGCAATCGATAGGC
promoter_motif	motif2/NDM4	5876615..5876628	AAATATCGATTACA
promoter_motif	motif2/NDM4	5876615..5876628	TGTAATCGATATTT
promoter_motif	motif2/NDM4	5876635..5876648	ATTCATCGATTGGG
promoter_motif	motif2/NDM4	5876635..5876648	CCCAATCGATGAAT
promoter_motif	motif2/NDM4	5920434..5920447	TACTATCGATTATA
promoter_motif	motif2/NDM4	5920434..5920447	TATAATCGATAGTA
promoter_motif	motif2/NDM4	5939673..5939686	GGCTATCGATAGAA
promoter_motif	motif2/NDM4	5939673..5939686	TTCTATCGATAGCC
promoter_motif	motif2/NDM4	5954079..5954092	AAAAATCGATGTTT
promoter_motif	motif2/NDM4	5954079..5954092	AAACATCGATTTTT
promoter_motif	motif2/NDM4	5954095..5954108	AAACATCGATAGCC
promoter_motif	motif2/NDM4	5954095..5954108	GGCTATCGATGTTT
promoter_motif	motif2/NDM4	5954118..5954131	AGAAATCGATAAAT
promoter_motif	motif2/NDM4	5954118..5954131	ATTTATCGATTTCT
promoter_motif	motif2/NDM4	5987096..5987109	AACAATCGATAGCT
promoter_motif	motif2/NDM4	5987096..5987109	AGCTATCGATTGTT
promoter_motif	motif2/NDM4	6005157..6005170	CGCAATCGATTGTC
promoter_motif	motif2/NDM4	6005157..6005170	GACAATCGATTGCG
promoter_motif	motif2/NDM4	6005173..6005186	GCGCATCGATGGCA
promoter_motif	motif2/NDM4	6005173..6005186	TGCCATCGATGCGC
promoter_motif	motif2/NDM4	6010071..6010084	GGCCATCGATACCA
promoter_motif	motif2/NDM4	6010071..6010084	TGGTATCGATGGCC
promoter_motif	motif2/NDM4	6139940..6139953	CCTTATCGATACTA
promoter_motif	motif2/NDM4	6139940..6139953	TAGTATCGATAAGG
promoter_motif	motif2/NDM4	6139949..6139962	AAACATCGATAGTA
promoter_motif	motif2/NDM4	6139949..6139962	TACTATCGATGTTT
promoter_motif	motif2/NDM4	6317190..6317203	AGATATCGATATCA
promoter_motif	motif2/NDM4	6317190..6317203	TGATATCGATATCT
promoter_motif	motif2/NDM4	6324898..6324911	ATCTATCGATTATA
promoter_motif	motif2/NDM4	6324898..6324911	TATAATCGATAGAT
promoter_motif	motif2/NDM4	6356068..6356081	AGAAATCGAAAACA
promoter_motif	motif2/NDM4	6356068..6356081	TGTTTTCGATTTCT
promoter_motif	motif2/NDM4	6356103..6356116	GCATATCGAAACGA
promoter_motif	motif2/NDM4	6367627..6367640	ACATATCGATAGCA
promoter_motif	motif2/NDM4	6367627..6367640	TGCTATCGATATGT
promoter_motif	motif2/NDM4	6616713..6616726	ACCCATCGATTTTC
promoter_motif	motif2/NDM4	6616713..6616726	GAAAATCGATGGGT
promoter_motif	motif2/NDM4	6698565..6698578	GTGAATCGATAACA
promoter_motif	motif2/NDM4	6698565..6698578	TGTTATCGATTCAC
promoter_motif	motif2/NDM4	6709115..6709128	ACATATCGATATAA
promoter_motif	motif2/NDM4	6709115..6709128	TTATATCGATATGT
promoter_motif	motif2/NDM4	7037584..7037597	AACTATCGATTACC
promoter_motif	motif2/NDM4	7037584..7037597	GGTAATCGATAGTT
promoter_motif	motif2/NDM4	7037613..7037626	CGTTATCGATTGCC
promoter_motif	motif2/NDM4	7037613..7037626	GGCAATCGATAACG
promoter_motif	motif2/NDM4	7167170..7167183	CCTTATCGATAAGA
promoter_motif	motif2/NDM4	7167170..7167183	TCTTATCGATAAGG
promoter_motif	motif2/NDM4	7177255..7177268	ATGTATCGATACAA
promoter_motif	motif2/NDM4	7177255..7177268	TTGTATCGATACAT
promoter_motif	motif2/NDM4	7185027..7185040	ATTCATCGATATAG
promoter_motif	motif2/NDM4	7185027..7185040	CTATATCGATGAAT
promoter_motif	motif2/NDM4	7226196..7226209	GCGAATCGATGGAA
promoter_motif	motif2/NDM4	7226196..7226209	TTCCATCGATTCGC
promoter_motif	motif2/NDM4	7244002..7244015	GAATATCGAAAAAA
promoter_motif	motif2/NDM4	7246671..7246684	AAAATTCGATAGAC
promoter_motif	motif2/NDM4	7247599..7247612	ATCCATCGATTTCG
promoter_motif	motif2/NDM4	7247599..7247612	CGAAATCGATGGAT
promoter_motif	motif2/NDM4	7506518..7506531	ACTTATCGATAGCG
promoter_motif	motif2/NDM4	7506518..7506531	CGCTATCGATAAGT
promoter_motif	motif2/NDM4	7566936..7566949	AAATATCGATAAGG
promoter_motif	motif2/NDM4	7566936..7566949	CCTTATCGATATTT
promoter_motif	motif2/NDM4	7731745..7731758	ACTTATCGATGGCC
promoter_motif	motif2/NDM4	7731745..7731758	GGCCATCGATAAGT
promoter_motif	motif2/NDM4	7740066..7740079	TACTATCGATTCGA
promoter_motif	motif2/NDM4	7740066..7740079	TCGAATCGATAGTA
promoter_motif	motif2/NDM4	7740085..7740098	AAATATCGATATTG
promoter_motif	motif2/NDM4	7740085..7740098	CAATATCGATATTT
promoter_motif	motif2/NDM4	7786969..7786982	GTCTATCGATAGAC
promoter_motif	motif2/NDM4	7786997..7787010	GGCAATCGATAGTA
promoter_motif	motif2/NDM4	7786997..7787010	TACTATCGATTGCC
promoter_motif	motif2/NDM4	7791468..7791481	AACAATCGATTTTC
promoter_motif	motif2/NDM4	7791468..7791481	GAAAATCGATTGTT
promoter_motif	motif2/NDM4	7856351..7856364	GATAATCGATATTA
promoter_motif	motif2/NDM4	7856351..7856364	TAATATCGATTATC
promoter_motif	motif2/NDM4	7856395..7856408	AACCATCGATAGTG
promoter_motif	motif2/NDM4	7856395..7856408	CACTATCGATGGTT
promoter_motif	motif2/NDM4	7856415..7856428	CACTATCGATAGCG
promoter_motif	motif2/NDM4	7856415..7856428	CGCTATCGATAGTG
promoter_motif	motif2/NDM4	7870458..7870471	ACTTATCGATAGTC
promoter_motif	motif2/NDM4	7870458..7870471	GACTATCGATAAGT
promoter_motif	motif2/NDM4	7870492..7870505	AATTTTCGATTTCA
promoter_motif	motif2/NDM4	7870492..7870505	TGAAATCGAAAATT
promoter_motif	motif2/NDM4	7876587..7876600	AGAAATCGATAGCT
promoter_motif	motif2/NDM4	7876587..7876600	AGCTATCGATTTCT
promoter_motif	motif2/NDM4	7876600..7876613	GAAAATCGATGCTA
promoter_motif	motif2/NDM4	7921399..7921412	AACTATCGATAAGA
promoter_motif	motif2/NDM4	7921399..7921412	TCTTATCGATAGTT
promoter_motif	motif2/NDM4	7924793..7924806	ACAAATCGATTGTA
promoter_motif	motif2/NDM4	7924793..7924806	TACAATCGATTTGT
promoter_motif	motif2/NDM4	7926529..7926542	GGTTATCGATATAC
promoter_motif	motif2/NDM4	7926529..7926542	GTATATCGATAACC
promoter_motif	motif2/NDM4	8062269..8062282	AAATATCGATAACA
promoter_motif	motif2/NDM4	8062269..8062282	TGTTATCGATATTT
promoter_motif	motif2/NDM4	8208797..8208810	GAAAATCGAAAATA
promoter_motif	motif2/NDM4	8222827..8222840	GTCTATCGATATGA
promoter_motif	motif2/NDM4	8222827..8222840	TCATATCGATAGAC
promoter_motif	motif2/NDM4	8232136..8232149	AATTATCGATAGAC
promoter_motif	motif2/NDM4	8232136..8232149	GTCTATCGATAATT
promoter_motif	motif2/NDM4	8293476..8293489	CTATATCGATATCA
promoter_motif	motif2/NDM4	8293476..8293489	TGATATCGATATAG
promoter_motif	motif2/NDM4	8324092..8324105	ATACTTCGATAGCA
promoter_motif	motif2/NDM4	8398310..8398323	AACTATCGATAACT
promoter_motif	motif2/NDM4	8398310..8398323	AGTTATCGATAGTT
promoter_motif	motif2/NDM4	8402847..8402860	AGTTATCGAAAAAG
promoter_motif	motif2/NDM4	8402847..8402860	CTTTTTCGATAACT
promoter_motif	motif2/NDM4	8402866..8402879	AATTATCGATATGT
promoter_motif	motif2/NDM4	8402866..8402879	ACATATCGATAATT
promoter_motif	motif2/NDM4	8416504..8416517	AAGCATCGATAGCG
promoter_motif	motif2/NDM4	8416504..8416517	CGCTATCGATGCTT
promoter_motif	motif2/NDM4	8480409..8480422	GGACATCGATATGA
promoter_motif	motif2/NDM4	8480409..8480422	TCATATCGATGTCC
promoter_motif	motif2/NDM4	8480449..8480462	CGAAATCGAAATGA
promoter_motif	motif2/NDM4	8480455..8480468	CGATTTCGATTACA
promoter_motif	motif2/NDM4	8480455..8480468	TGTAATCGAAATCG
promoter_motif	motif2/NDM4	8500194..8500207	AGATATCGATGATG
promoter_motif	motif2/NDM4	8500194..8500207	CATCATCGATATCT
promoter_motif	motif2/NDM4	8521064..8521077	CGATATCGATGGGC
promoter_motif	motif2/NDM4	8521064..8521077	GCCCATCGATATCG
promoter_motif	motif2/NDM4	8524113..8524126	AACTATCGATAGTT
promoter_motif	motif2/NDM4	8540019..8540032	CACTATCGATAACA
promoter_motif	motif2/NDM4	8540019..8540032	TGTTATCGATAGTG
promoter_motif	motif2/NDM4	8564176..8564189	AGAAATCGAAATCA
promoter_motif	motif2/NDM4	8564176..8564189	TGATTTCGATTTCT
promoter_motif	motif2/NDM4	8573718..8573731	GTGTATCGATAAAA
promoter_motif	motif2/NDM4	8573718..8573731	TTTTATCGATACAC
promoter_motif	motif2/NDM4	8645074..8645087	GCCTATCGAAATTA
promoter_motif	motif2/NDM4	8645074..8645087	TAATTTCGATAGGC
promoter_motif	motif2/NDM4	8756984..8756997	AATTATCGATTGCT
promoter_motif	motif2/NDM4	8756984..8756997	AGCAATCGATAATT
promoter_motif	motif2/NDM4	8757670..8757683	AGCTATCGATAGTC
promoter_motif	motif2/NDM4	8757670..8757683	GACTATCGATAGCT
promoter_motif	motif2/NDM4	8767758..8767771	AACAATCGATATAT
promoter_motif	motif2/NDM4	8767758..8767771	ATATATCGATTGTT
promoter_motif	motif2/NDM4	8767768..8767781	ATATATCGATAGCC
promoter_motif	motif2/NDM4	8767768..8767781	GGCTATCGATATAT
promoter_motif	motif2/NDM4	8803429..8803442	AGCAATCGATAACC
promoter_motif	motif2/NDM4	8803429..8803442	GGTTATCGATTGCT
promoter_motif	motif2/NDM4	8803450..8803463	AAAAATCGATACTA
promoter_motif	motif2/NDM4	8803450..8803463	TAGTATCGATTTTT
promoter_motif	motif2/NDM4	8821600..8821613	GAATATCGATAGGC
promoter_motif	motif2/NDM4	8821600..8821613	GCCTATCGATATTC
promoter_motif	motif2/NDM4	9020573..9020586	AGCAATCGATAGGC
promoter_motif	motif2/NDM4	9020573..9020586	GCCTATCGATTGCT
promoter_motif	motif2/NDM4	9102194..9102207	ACTTATCGATAAGC
promoter_motif	motif2/NDM4	9102194..9102207	GCTTATCGATAAGT
promoter_motif	motif2/NDM4	9279165..9279178	GGCAATCGAAACCG
promoter_motif	motif2/NDM4	9294501..9294514	ACCATTCGATTGCA
promoter_motif	motif2/NDM4	9294501..9294514	TGCAATCGAATGGT
promoter_motif	motif2/NDM4	9299228..9299241	ACCATTCGATTGCA
promoter_motif	motif2/NDM4	9299228..9299241	TGCAATCGAATGGT
promoter_motif	motif2/NDM4	9326612..9326625	ATCTATCGAATATC
promoter_motif	motif2/NDM4	9337995..9338008	AGTTATCGAAATGC
promoter_motif	motif2/NDM4	9337995..9338008	GCATTTCGATAACT
promoter_motif	motif2/NDM4	9338105..9338118	TACCATCGATAAGA
promoter_motif	motif2/NDM4	9338105..9338118	TCTTATCGATGGTA
promoter_motif	motif2/NDM4	9372923..9372936	AGAAATCGATTAAT
promoter_motif	motif2/NDM4	9372923..9372936	ATTAATCGATTTCT
promoter_motif	motif2/NDM4	9395007..9395020	ACGTATCGATAAGT
promoter_motif	motif2/NDM4	9395007..9395020	ACTTATCGATACGT
promoter_motif	motif2/NDM4	9439969..9439982	AATAATCGATAGCA
promoter_motif	motif2/NDM4	9439969..9439982	TGCTATCGATTATT
promoter_motif	motif2/NDM4	9439978..9439991	AGAAATCGATGCTA
promoter_motif	motif2/NDM4	9439978..9439991	TAGCATCGATTTCT
promoter_motif	motif2/NDM4	9441569..9441582	GTTTATCGATTCCA
promoter_motif	motif2/NDM4	9441569..9441582	TGGAATCGATAAAC
promoter_motif	motif2/NDM4	9749539..9749552	AAAAATCGATTTGA
promoter_motif	motif2/NDM4	9749539..9749552	TCAAATCGATTTTT
promoter_motif	motif2/NDM4	9847945..9847958	ATCTTTCGATTGCA
promoter_motif	motif2/NDM4	9847945..9847958	TGCAATCGAAAGAT
promoter_motif	motif2/NDM4	9848116..9848129	GCTTATCGATAACA
promoter_motif	motif2/NDM4	9848116..9848129	TGTTATCGATAAGC
promoter_motif	motif2/NDM4	9855810..9855823	AATTATCGATATGT
promoter_motif	motif2/NDM4	9855810..9855823	ACATATCGATAATT
promoter_motif	motif2/NDM4	9878640..9878653	AAACATCGATAACG
promoter_motif	motif2/NDM4	9878640..9878653	CGTTATCGATGTTT
promoter_motif	motif2/NDM4	9896629..9896642	AGCCATCGAAAGCA
promoter_motif	motif2/NDM4	9896629..9896642	TGCTTTCGATGGCT
promoter_motif	motif3/DMp1	10247818..10247832	GGATATAAAAGGGCT
promoter_motif	motif3/DMp1	10402731..10402745	CGATATAAAAGCCCG
promoter_motif	motif3/DMp1	10494506..10494520	AAGTATAAAAGTTGC
promoter_motif	motif3/DMp1	10565660..10565674	GAGTATAAATGGGCC
promoter_motif	motif3/DMp1	10633428..10633442	ATCTATATAAAGCCA
promoter_motif	motif3/DMp1	10634830..10634844	AGGTATAAAACCGAT
promoter_motif	motif3/DMp1	10636694..10636708	ACGTATAAAAGCGGA
promoter_motif	motif3/DMp1	10695894..10695908	CCATATATAAGCGCT
promoter_motif	motif3/DMp1	10758600..10758614	TTGTATAAAATGTAT
promoter_motif	motif3/DMp1	10769590..10769604	GGGTATAAAAGGCCG
promoter_motif	motif3/DMp1	10912376..10912390	AGGTATAAAAGCACT
promoter_motif	motif3/DMp1	10943770..10943784	TTCTATAAAATATGA
promoter_motif	motif3/DMp1	11103153..11103167	GCATATAAAAGGCAC
promoter_motif	motif3/DMp1	11213909..11213923	GGGTATATAAAGAGG
promoter_motif	motif3/DMp1	11215791..11215805	GGGTATAAAAGAAGA
promoter_motif	motif3/DMp1	11296318..11296332	AGCTATAAAAGCCTC
promoter_motif	motif3/DMp1	11312701..11312715	GTTTATAAAAGCAGC
promoter_motif	motif3/DMp1	11437503..11437517	TGGTATAAAACATAA
promoter_motif	motif3/DMp1	11577299..11577313	ACTTATAAAAACGAT
promoter_motif	motif3/DMp1	11829018..11829032	CCCTATATAAGAGAC
promoter_motif	motif3/DMp1	11830335..11830349	GGTTATAAATAGACG
promoter_motif	motif3/DMp1	12004570..12004584	AAGTATAAAAGTGAG
promoter_motif	motif3/DMp1	12012458..12012472	TGGTATATATTCGCG
promoter_motif	motif3/DMp1	12110168..12110182	GGCTATATAAGCCAC
promoter_motif	motif3/DMp1	12373076..12373090	AAGTATAAAAGGCTT
promoter_motif	motif3/DMp1	12464106..12464120	CCGTATAAAAGTGAA
promoter_motif	motif3/DMp1	12540239..12540253	GGGTATAAAAAGGGG
promoter_motif	motif3/DMp1	12559506..12559520	TCCTATAAATAGAGA
promoter_motif	motif3/DMp1	12634105..12634119	GGCTATAAAAGCAAG
promoter_motif	motif3/DMp1	12636111..12636125	GCCTATATATATAGG
promoter_motif	motif3/DMp1	12636986..12637000	TCCTATAAATAGGAC
promoter_motif	motif3/DMp1	12637858..12637872	GCCTATAAATAGGGC
promoter_motif	motif3/DMp1	12704062..12704076	TGATATAAAATGGTT
promoter_motif	motif3/DMp1	12714342..12714356	GGCTATAAAAGCTTC
promoter_motif	motif3/DMp1	12984952..12984966	GCGTATAAAAGCAGC
promoter_motif	motif3/DMp1	13007828..13007842	CACTATATAAGGAGC
promoter_motif	motif3/DMp1	13012237..13012251	TCCTATATAAGCAGC
promoter_motif	motif3/DMp1	13042171..13042185	GCATATAAAAGCCAT
promoter_motif	motif3/DMp1	13046557..13046571	AGCTATAAAAACCGT
promoter_motif	motif3/DMp1	13048351..13048365	TGATATAAATACCAC
promoter_motif	motif3/DMp1	13054027..13054041	TTGTATAAATAGTTA
promoter_motif	motif3/DMp1	13297725..13297739	GTGTATATAAGCTGA
promoter_motif	motif3/DMp1	13397399..13397413	GATTATATAAGGGAA
promoter_motif	motif3/DMp1	13398985..13398999	GGCTATAAAAGATCG
promoter_motif	motif3/DMp1	13399704..13399718	GGCTATATAAGCCCC
promoter_motif	motif3/DMp1	13604020..13604034	TGCTATAAAAGTGCG
promoter_motif	motif3/DMp1	13739550..13739564	TGGTATAAAAACTTT
promoter_motif	motif3/DMp1	13777496..13777510	AGCTATAAAATGAGT
promoter_motif	motif3/DMp1	13932597..13932611	GGGTATATAAAACAT
promoter_motif	motif3/DMp1	13935008..13935022	ACGTATATAAAGGTT
promoter_motif	motif3/DMp1	13939628..13939642	AGCTATAAAAATATG
promoter_motif	motif3/DMp1	13941588..13941602	GCCTATAAATACAGC
promoter_motif	motif3/DMp1	13950149..13950163	CATTATAAATGGCCA
promoter_motif	motif3/DMp1	13997449..13997463	CCCTATAAAAAGTGC
promoter_motif	motif3/DMp1	14022153..14022167	TGGTATATATAGCAG
promoter_motif	motif3/DMp1	14076449..14076463	CCATATAAAAGAGTT
promoter_motif	motif3/DMp1	14182363..14182377	CGGTATATAAGGGCC
promoter_motif	motif3/DMp1	14183397..14183411	GGCTATATAAACACA
promoter_motif	motif3/DMp1	14184522..14184536	GGCTATATAAGCATA
promoter_motif	motif3/DMp1	14185652..14185666	TGCTATATAAATGCA
promoter_motif	motif3/DMp1	14185654..14185668	CTATATAAATGCAAC
promoter_motif	motif3/DMp1	14271424..14271438	GACTATATAAGATCG
promoter_motif	motif3/DMp1	14272038..14272052	TGCTATATAAGATCG
promoter_motif	motif3/DMp1	14273111..14273125	GGCTATAAAAAGAAG
promoter_motif	motif3/DMp1	14274074..14274088	AGCTATATAAGATCC
promoter_motif	motif3/DMp1	14275593..14275607	GACTATATAAAGCGT
promoter_motif	motif3/DMp1	14276540..14276554	GCATATAAAAAGCAG
promoter_motif	motif3/DMp1	14277431..14277445	GCCTATAAAAGAAAA
promoter_motif	motif3/DMp1	14278151..14278165	GGCTATAAAAGAGAC
promoter_motif	motif3/DMp1	14281101..14281115	ACCAATAAAAGCACC
promoter_motif	motif3/DMp1	14288189..14288203	GGCTATATAAAGCCC
promoter_motif	motif3/DMp1	14290724..14290738	AGCTATATAATCGTC
promoter_motif	motif3/DMp1	14296484..14296498	GCGTATATAAATTGA
promoter_motif	motif3/DMp1	14301122..14301136	CCATATAAAACCGGA
promoter_motif	motif3/DMp1	14424241..14424255	GGGTATAAAAGGCCC
promoter_motif	motif3/DMp1	14702536..14702550	GCGTATAAATGGAGT
promoter_motif	motif3/DMp1	14753238..14753252	GCCTATAAAAGAGCA
promoter_motif	motif3/DMp1	14754864..14754878	AGCTATATAAGACCT
promoter_motif	motif3/DMp1	1492354..1492368	TTGTATATAAACGGT
promoter_motif	motif3/DMp1	15269093..15269107	GGGTATAAAAGAACT
promoter_motif	motif3/DMp1	15273396..15273410	GGATATAAAAGCGTT
promoter_motif	motif3/DMp1	15388845..15388859	TTCTATAAATTCCAT
promoter_motif	motif3/DMp1	15395624..15395638	CCATATAAAATGTGG
promoter_motif	motif3/DMp1	15585196..15585210	GGGTATAAAAGCCGC
promoter_motif	motif3/DMp1	15591320..15591334	TCGTATAAAAGGCAG
promoter_motif	motif3/DMp1	15599819..15599833	TTGTATAAATGCTGA
promoter_motif	motif3/DMp1	15600867..15600881	AACTATAAAAGCCAG
promoter_motif	motif3/DMp1	15658769..15658783	TCCTATAAAAGACCC
promoter_motif	motif3/DMp1	15671569..15671583	AACTATAAAAACCGA
promoter_motif	motif3/DMp1	1585304..1585318	AAGTATATAATCGCG
promoter_motif	motif3/DMp1	15892528..15892542	CCATATAAAAGAACG
promoter_motif	motif3/DMp1	16141489..16141503	ATGTATATATGCCAT
promoter_motif	motif3/DMp1	16175070..16175084	TAATATAAAAATGAG
promoter_motif	motif3/DMp1	16179465..16179479	AAATATAAATACTGG
promoter_motif	motif3/DMp1	1641993..1642007	TGGTATAAATGATCA
promoter_motif	motif3/DMp1	16420831..16420845	CCGTATAAAACAAGT
promoter_motif	motif3/DMp1	16421982..16421996	TAGTATAAATAGCTG
promoter_motif	motif3/DMp1	16428001..16428015	GGGTATATAAAGAAG
promoter_motif	motif3/DMp1	16640061..16640075	AAATATATAAGCAAG
promoter_motif	motif3/DMp1	16737458..16737472	CCATATAAAACCCAA
promoter_motif	motif3/DMp1	16739648..16739662	CTGTATATATAGGCC
promoter_motif	motif3/DMp1	16756843..16756857	CACTATAAAAGAGCT
promoter_motif	motif3/DMp1	16757866..16757880	AGCTATATAAGCGCG
promoter_motif	motif3/DMp1	16804227..16804241	GTGTATATATAGGTG
promoter_motif	motif3/DMp1	1680517..1680531	CCCTATAAAAGGACA
promoter_motif	motif3/DMp1	16831497..16831511	CGGTATAAAATCCGA
promoter_motif	motif3/DMp1	1686049..1686063	GCCTATATAAGCCGT
promoter_motif	motif3/DMp1	16949103..16949117	CGCTATAAAAGTCAT
promoter_motif	motif3/DMp1	16954613..16954627	GCCTATATAAACACG
promoter_motif	motif3/DMp1	16968271..16968285	AGTTATAAAAACTCG
promoter_motif	motif3/DMp1	17102526..17102540	ATGTATATAAACATA
promoter_motif	motif3/DMp1	17169199..17169213	TAGTATAAAATGTGG
promoter_motif	motif3/DMp1	17477903..17477917	CCATATAAAAGCATA
promoter_motif	motif3/DMp1	17549790..17549804	GGATATAAAAGCGGT
promoter_motif	motif3/DMp1	17722572..17722586	CGGTATAAAAGCCGA
promoter_motif	motif3/DMp1	18098288..18098302	AGGTATATAAGTCCG
promoter_motif	motif3/DMp1	18365855..18365869	CTGTATATATACGGC
promoter_motif	motif3/DMp1	18486807..18486821	AAGTATAAAAAGTAA
promoter_motif	motif3/DMp1	18590175..18590189	AACTATAAATGATGT
promoter_motif	motif3/DMp1	18594201..18594215	GACTATATAAGCTGT
promoter_motif	motif3/DMp1	18871832..18871846	TCCTATAAAAAGAGT
promoter_motif	motif3/DMp1	18872870..18872884	TACTATAAAATTTAA
promoter_motif	motif3/DMp1	18873884..18873898	TCCCATAAAAAGAGG
promoter_motif	motif3/DMp1	18952259..18952273	GGGTATAAAAGGAGC
promoter_motif	motif3/DMp1	19307229..19307243	TCCTATATAAATAGA
promoter_motif	motif3/DMp1	19361173..19361187	CCGTATAAAAACCCC
promoter_motif	motif3/DMp1	1937673..1937687	CAGTATAAAAGGAGG
promoter_motif	motif3/DMp1	19399784..19399798	GGCCATAAAAGCAGG
promoter_motif	motif3/DMp1	1947087..1947101	TTGTATAAAAGGGGC
promoter_motif	motif3/DMp1	19502082..19502096	CGATATAAAAAGGCC
promoter_motif	motif3/DMp1	19573083..19573097	GGGTATAAAATCGTG
promoter_motif	motif3/DMp1	19635049..19635063	GCGTATAAATACCCT
promoter_motif	motif3/DMp1	19639404..19639418	CCCTATAAATACTCG
promoter_motif	motif3/DMp1	19827903..19827917	CGGTATAAATTGCCG
promoter_motif	motif3/DMp1	19836157..19836171	GGGTATAAAACGAAC
promoter_motif	motif3/DMp1	20004281..20004295	GACAATAAAAGCTCG
promoter_motif	motif3/DMp1	20181593..20181607	GGCTATAAAAACCGG
promoter_motif	motif3/DMp1	20298092..20298106	GCGTATAAAAGGAGC
promoter_motif	motif3/DMp1	20340578..20340592	CGATATAAAAAGACA
promoter_motif	motif3/DMp1	20418809..20418823	GCCTATAAAAGCATT
promoter_motif	motif3/DMp1	20465686..20465700	GAGTATAAAAGTCAG
promoter_motif	motif3/DMp1	2067197..2067211	GGCTATATAAGGGAA
promoter_motif	motif3/DMp1	20683027..20683041	CGCTATATAAAGGCC
promoter_motif	motif3/DMp1	20769034..20769048	TGGTATATAACGCCA
promoter_motif	motif3/DMp1	20785768..20785782	GGCTATAAAACGGCG
promoter_motif	motif3/DMp1	20859385..20859399	TGGTATAAAAGCGAG
promoter_motif	motif3/DMp1	20919871..20919885	GGGTATATAAAGTCG
promoter_motif	motif3/DMp1	21064256..21064270	CACTATATAAAGCAG
promoter_motif	motif3/DMp1	2512111..2512125	AAGTATAAAAAAGGA
promoter_motif	motif3/DMp1	2567910..2567924	CCATATAAAAACGAT
promoter_motif	motif3/DMp1	2607073..2607087	CACTATAAAAAGTGA
promoter_motif	motif3/DMp1	2669013..2669027	TCTTATAAAAAGTGT
promoter_motif	motif3/DMp1	2766168..2766182	GAGTATAAAAACAAT
promoter_motif	motif3/DMp1	2779232..2779246	GAATATAAAAGCAAA
promoter_motif	motif3/DMp1	2832945..2832959	TACTATAAAAGGGTC
promoter_motif	motif3/DMp1	2836948..2836962	CTGTATATAACGTGC
promoter_motif	motif3/DMp1	3019662..3019676	GTGTATAAATTGGTG
promoter_motif	motif3/DMp1	3035170..3035184	AGCTATAAATGACAG
promoter_motif	motif3/DMp1	3136637..3136651	GGCTATAAAAGCGTT
promoter_motif	motif3/DMp1	3148790..3148804	GGGTATAAAAACCCT
promoter_motif	motif3/DMp1	3289330..3289344	GAATATAAATGGTAA
promoter_motif	motif3/DMp1	3296909..3296923	CGCTATATAAGCGAA
promoter_motif	motif3/DMp1	3346391..3346405	GACCATAAAAGCGGC
promoter_motif	motif3/DMp1	3551257..3551271	TCGTATAAAAGGCAG
promoter_motif	motif3/DMp1	3814127..3814141	CAGTATAAAAGCGAA
promoter_motif	motif3/DMp1	3830895..3830909	TAATATAAATGGACA
promoter_motif	motif3/DMp1	3979172..3979186	GTCTATAAATACGGG
promoter_motif	motif3/DMp1	4093227..4093241	TGCCATAAAAGCCAT
promoter_motif	motif3/DMp1	4116249..4116263	TGCTATATAAGCAAT
promoter_motif	motif3/DMp1	4154834..4154848	TCTTATATAAGCTGC
promoter_motif	motif3/DMp1	4318769..4318783	TCATATAAAAAGGCT
promoter_motif	motif3/DMp1	4322100..4322114	TCATATAAAAAGACT
promoter_motif	motif3/DMp1	4322915..4322929	TGATATATAAACACC
promoter_motif	motif3/DMp1	4325122..4325136	GCGTATAAAAGCCGA
promoter_motif	motif3/DMp1	4339424..4339438	TAGTATAAAAGGCAC
promoter_motif	motif3/DMp1	4346284..4346298	CCGTATATAAGAGAC
promoter_motif	motif3/DMp1	4352631..4352645	GTCTATAAAAGCGGG
promoter_motif	motif3/DMp1	4359426..4359440	GTCTATAAAAGGGCG
promoter_motif	motif3/DMp1	4466009..4466023	CCGTATAAAACCGCA
promoter_motif	motif3/DMp1	4477970..4477984	CGGTATAAAACGGAT
promoter_motif	motif3/DMp1	4583318..4583332	TTCTATAAATGCTTC
promoter_motif	motif3/DMp1	4604422..4604436	GAGTATAAAAGGTCC
promoter_motif	motif3/DMp1	4932234..4932248	TTGTATAAAATGTGC
promoter_motif	motif3/DMp1	4949479..4949493	GCATATAAATAGCCT
promoter_motif	motif3/DMp1	5048966..5048980	CGCTATAAAAGCGCA
promoter_motif	motif3/DMp1	5068825..5068839	ATTTATAAAAGCCTA
promoter_motif	motif3/DMp1	5134769..5134783	AGGTATAAAAGCGAG
promoter_motif	motif3/DMp1	5232881..5232895	TGCTATAAAAGTTGG
promoter_motif	motif3/DMp1	5250429..5250443	GACTATAAAAGACCA
promoter_motif	motif3/DMp1	5447065..5447079	CGCTATATAAGGAAA
promoter_motif	motif3/DMp1	5476326..5476340	ATCTATAAAACACTG
promoter_motif	motif3/DMp1	5636240..5636254	TAATATAAAAACGAA
promoter_motif	motif3/DMp1	5641172..5641186	AGGTATAAATTTCTG
promoter_motif	motif3/DMp1	5704750..5704764	GGGTATATATAGAAC
promoter_motif	motif3/DMp1	5777350..5777364	GAATATAAAAACAGT
promoter_motif	motif3/DMp1	5793765..5793779	GCATATAAAACAGGA
promoter_motif	motif3/DMp1	5931030..5931044	TCCTATAAAAAGAAG
promoter_motif	motif3/DMp1	5942121..5942135	TGCTATATAAGCTCG
promoter_motif	motif3/DMp1	5956580..5956594	TGGTATATAAGCCGG
promoter_motif	motif3/DMp1	6199566..6199580	AGTTATAAAAGCCAC
promoter_motif	motif3/DMp1	6306192..6306206	GGGTATAAAAGACAG
promoter_motif	motif3/DMp1	6308591..6308605	GGGTATAAAAGCCAG
promoter_motif	motif3/DMp1	6311910..6311924	GGGTATAAAAGACAG
promoter_motif	motif3/DMp1	6315437..6315451	GGGTATAAAAGACAG
promoter_motif	motif3/DMp1	6797377..6797391	GTCTATAAAAGCGGC
promoter_motif	motif3/DMp1	7122721..7122735	GGCTATAAATTAAAG
promoter_motif	motif3/DMp1	7124207..7124221	AAGTATATAAACCTA
promoter_motif	motif3/DMp1	7126517..7126531	CGGCATAAAAGGGGA
promoter_motif	motif3/DMp1	7129715..7129729	TTATATAAAAGTTGG
promoter_motif	motif3/DMp1	7132902..7132916	AGCTATAAAAGGCAG
promoter_motif	motif3/DMp1	7133575..7133589	TCGAATAAAAGACCG
promoter_motif	motif3/DMp1	7135597..7135611	TCGCATATAAGGCCC
promoter_motif	motif3/DMp1	7142640..7142654	CGGTATATAAAGTGG
promoter_motif	motif3/DMp1	7149332..7149346	TGCTATAAAAAGCGC
promoter_motif	motif3/DMp1	7165966..7165980	TCATATAAAAAGCAG
promoter_motif	motif3/DMp1	7190531..7190545	GGATATAAAATGGGC
promoter_motif	motif3/DMp1	7195091..7195105	AGCTATAAAATAGTT
promoter_motif	motif3/DMp1	7208855..7208869	ACATATAAAAGGAAC
promoter_motif	motif3/DMp1	7232640..7232654	CTGTATATAAGGTTG
promoter_motif	motif3/DMp1	7233586..7233600	CTGTATAAAAGGGGT
promoter_motif	motif3/DMp1	7237395..7237409	CTGTATAAAAGGGGT
promoter_motif	motif3/DMp1	7238283..7238297	TCGTATAAAAGGGGT
promoter_motif	motif3/DMp1	7241899..7241913	TCGTATAAAAGGGGT
promoter_motif	motif3/DMp1	7242789..7242803	CTGTATAAAAGGGGT
promoter_motif	motif3/DMp1	7248167..7248181	TGCTATAAAATAGCT
promoter_motif	motif3/DMp1	7573956..7573970	GCTTATAAAAACCAT
promoter_motif	motif3/DMp1	7932088..7932102	GCGTATAAAAGGCAG
promoter_motif	motif3/DMp1	8061787..8061801	ACGTATAAAAGGAGT
promoter_motif	motif3/DMp1	8073137..8073151	GAGTATAAAAACGCA
promoter_motif	motif3/DMp1	8127849..8127863	CACTATAAATAGTTC
promoter_motif	motif3/DMp1	8128696..8128710	TGGTATAAAAGCCCC
promoter_motif	motif3/DMp1	8146881..8146895	CCGTATATATGGCGA
promoter_motif	motif3/DMp1	8188755..8188769	ATCTATATAAACTGA
promoter_motif	motif3/DMp1	8262760..8262774	GGGTATAAATAGTGA
promoter_motif	motif3/DMp1	8274432..8274446	TTCTATATAAATCCG
promoter_motif	motif3/DMp1	8289689..8289703	TCGTATAAATAGACT
promoter_motif	motif3/DMp1	8562945..8562959	AACTATAAAACCATT
promoter_motif	motif3/DMp1	8578477..8578491	TTCTATAAATTGGGG
promoter_motif	motif3/DMp1	8668014..8668028	GCGAATAAAAGGAAG
promoter_motif	motif3/DMp1	9186002..9186016	GGCCATAAAAAGCCA
promoter_motif	motif3/DMp1	9281178..9281192	TGCTATATAATTCAC
promoter_motif	motif3/DMp1	9321661..9321675	GGCTATAAAAGGCCA
promoter_motif	motif3/DMp1	9682252..9682266	TATTATAAAAAGCAA
promoter_motif	motif3/DMp1	9722615..9722629	GCCTATAAAAGATCG
promoter_motif	motif3/DMp1	9723893..9723907	CTCTATAAAACCAAG
promoter_motif	motif4/DMp2	10099905..10099919	TTCAGTTGGCCTGCG
promoter_motif	motif4/DMp2	10134472..10134486	TTTAGTCTGCGTTGC
promoter_motif	motif4/DMp2	10178855..10178869	ATCATTTGACCTTGA
promoter_motif	motif4/DMp2	10195645..10195659	TTCAGTCTTCTTTTG
promoter_motif	motif4/DMp2	10229543..10229557	TTCAGTTTTGTTTTG
promoter_motif	motif4/DMp2	10247786..10247800	TTCAGTTCAAATCAC
promoter_motif	motif4/DMp2	10258541..10258555	ATCATTCGGCGGTTG
promoter_motif	motif4/DMp2	10319829..10319843	CTCATTCGAAATTTG
promoter_motif	motif4/DMp2	10491360..10491374	TTCATTTGGATTTGC
promoter_motif	motif4/DMp2	10562543..10562557	GTCAGTAGTTAGCCA
promoter_motif	motif4/DMp2	10562547..10562561	GTCAGTCAGTAGTTA
promoter_motif	motif4/DMp2	10565627..10565641	TTCAGTTAATGGCCC
promoter_motif	motif4/DMp2	10601114..10601128	CTCAGTCCGCGACGA
promoter_motif	motif4/DMp2	10633463..10633477	ATCAGTTCGATTTGT
promoter_motif	motif4/DMp2	10636728..10636742	ATCAGTTAGCTCCAG
promoter_motif	motif4/DMp2	10640408..10640422	ATCAGTAGGCAGTTA
promoter_motif	motif4/DMp2	10686448..10686462	TTCAGTTGGGGTTTA
promoter_motif	motif4/DMp2	10695927..10695941	CTTAGTCGTTTTGGA
promoter_motif	motif4/DMp2	10695962..10695976	CTCAGTCTTTCGTTT
promoter_motif	motif4/DMp2	10720336..10720350	TTCAGTCGTCAAACG
promoter_motif	motif4/DMp2	10740443..10740457	TTCAGTTTGTTTTAT
promoter_motif	motif4/DMp2	10761456..10761470	GTCAGTTTGTATTGG
promoter_motif	motif4/DMp2	10769622..10769636	TTCAGTTGTTCCGAA
promoter_motif	motif4/DMp2	10804862..10804876	TTCAGTTCGATTCGA
promoter_motif	motif4/DMp2	10837241..10837255	TTCAGTCGAGGAGTG
promoter_motif	motif4/DMp2	10838403..10838417	CTCAGTTCGTAGCTG
promoter_motif	motif4/DMp2	10898900..10898914	TTTAGTCTTGGTCGG
promoter_motif	motif4/DMp2	10943749..10943763	GTCAGTCAGTTATCA
promoter_motif	motif4/DMp2	11129083..11129097	TTCAGTCGGCATTCG
promoter_motif	motif4/DMp2	11136281..11136295	TTCATTTCATTTCGG
promoter_motif	motif4/DMp2	11136286..11136300	TTCATTTCGGTTCGG
promoter_motif	motif4/DMp2	11185839..11185853	GTCAGTCCAGATTCT
promoter_motif	motif4/DMp2	11213877..11213891	TTCAGTTTAATAATT
promoter_motif	motif4/DMp2	11237635..11237649	CTCATTTGAACGCGA
promoter_motif	motif4/DMp2	11297656..11297670	CTCAGTCTAAATTCG
promoter_motif	motif4/DMp2	11370325..11370339	ATCAGTTCATTTTGA
promoter_motif	motif4/DMp2	11384725..11384739	TTCAGTTACAATACG
promoter_motif	motif4/DMp2	11428933..11428947	GTCATTTTCCAGTTG
promoter_motif	motif4/DMp2	11437470..11437484	TTCATTTTGTTGTTC
promoter_motif	motif4/DMp2	11443315..11443329	TTCAGTTCGTTTTCC
promoter_motif	motif4/DMp2	11563447..11563461	ATCAGTTGTTTTTCA
promoter_motif	motif4/DMp2	11581594..11581608	TTCAGTATGAATGCG
promoter_motif	motif4/DMp2	11589187..11589201	TTCAGTTTCCTTAGG
promoter_motif	motif4/DMp2	11600109..11600123	ATCATTTTGCTCTGG
promoter_motif	motif4/DMp2	11614888..11614902	GTCAGTTCGTTCGCG
promoter_motif	motif4/DMp2	11734850..11734864	TTCAGTTGGCTCCAG
promoter_motif	motif4/DMp2	11749437..11749451	ATCAGTTCCAGGCCC
promoter_motif	motif4/DMp2	11826894..11826908	TTTAGTTTGGCTTTG
promoter_motif	motif4/DMp2	11830381..11830395	ATCAGTCGCCGGATG
promoter_motif	motif4/DMp2	11840012..11840026	TTCATTCGTTCATCG
promoter_motif	motif4/DMp2	11887778..11887792	TTCAGTTTACTTCCA
promoter_motif	motif4/DMp2	11902260..11902274	GTCATTTCGTGTTCG
promoter_motif	motif4/DMp2	11905241..11905255	TTCAGTCGTTGGCGG
promoter_motif	motif4/DMp2	11915678..11915692	TTTATTTGTCGTCCA
promoter_motif	motif4/DMp2	11986053..11986067	CTCAGTTGCGGTCAC
promoter_motif	motif4/DMp2	11990281..11990295	GTCATTTTGCATGGG
promoter_motif	motif4/DMp2	12046280..12046294	GTCAGTTTGATACAC
promoter_motif	motif4/DMp2	12068752..12068766	GTCAGTTGTCCATCG
promoter_motif	motif4/DMp2	12114004..12114018	TTCAGTTGCCGTCGA
promoter_motif	motif4/DMp2	12129448..12129462	AGCAGTTTCCCTTCA
promoter_motif	motif4/DMp2	12176827..12176841	CTCATTCGCTATCCA
promoter_motif	motif4/DMp2	12221472..12221486	TTCATTCGGCAACGA
promoter_motif	motif4/DMp2	12231869..12231883	TTCATTTGTATTGCC
promoter_motif	motif4/DMp2	12234984..12234998	GTTAGTCGATTTCCC
promoter_motif	motif4/DMp2	12286429..12286443	TTCAGTTCGTGTCTG
promoter_motif	motif4/DMp2	12374154..12374168	GTCAGTTGCATTCGA
promoter_motif	motif4/DMp2	12375544..12375558	CTCAGTTGCAATGTC
promoter_motif	motif4/DMp2	12378623..12378637	ATTAGTTCAGTTTCT
promoter_motif	motif4/DMp2	12378628..12378642	TTCAGTTTCTCGATT
promoter_motif	motif4/DMp2	1241480..1241494	TTCATTTTCATTCGA
promoter_motif	motif4/DMp2	12422463..12422477	TTCAGTTTACTTTAG
promoter_motif	motif4/DMp2	1242962..1242976	CTTAGTTTTGCTCGA
promoter_motif	motif4/DMp2	12439762..12439776	CTCAGTTCACTCGCG
promoter_motif	motif4/DMp2	12495182..12495196	ATCAGTTTCTGTGTT
promoter_motif	motif4/DMp2	12542554..12542568	TTTAGTTAGCAGTTA
promoter_motif	motif4/DMp2	12579207..12579221	TTCAGTTCCAAGTCG
promoter_motif	motif4/DMp2	12618878..12618892	CTCAGTCGATTTTTG
promoter_motif	motif4/DMp2	12641989..12642003	TTCAGTTGCTTTTGT
promoter_motif	motif4/DMp2	12756907..12756921	CTCAGTTGATCGGGC
promoter_motif	motif4/DMp2	12761263..12761277	ATCAGTTGTTTGGTC
promoter_motif	motif4/DMp2	12786063..12786077	GTCAGTTTCTAGACG
promoter_motif	motif4/DMp2	12914725..12914739	TTCATTCCAATTTTC
promoter_motif	motif4/DMp2	12941509..12941523	ATTAGTCTGTTTTTG
promoter_motif	motif4/DMp2	12959451..12959465	TTTAGTTGACACCCT
promoter_motif	motif4/DMp2	12984920..12984934	GTCAGTTGCAGTGCA
promoter_motif	motif4/DMp2	12996349..12996363	CTCAGTCGAGTTTCG
promoter_motif	motif4/DMp2	1301250..1301264	TTCAGTTTGGTGCTT
promoter_motif	motif4/DMp2	13024744..13024758	CTCAGTCTGTTTTGA
promoter_motif	motif4/DMp2	13282099..13282113	ATCAGTTACGATTTG
promoter_motif	motif4/DMp2	13297693..13297707	TTCAGTCCCAGCTTG
promoter_motif	motif4/DMp2	13315235..13315249	GTTAGTTTAATTTTG
promoter_motif	motif4/DMp2	13332418..13332432	TTTAGTCGCGGCTGT
promoter_motif	motif4/DMp2	13340901..13340915	TTTAGTCGTACATTG
promoter_motif	motif4/DMp2	13356670..13356684	TTCAGTATATTTGCC
promoter_motif	motif4/DMp2	13381257..13381271	TTTATTTGTAGTTTC
promoter_motif	motif4/DMp2	13434976..13434990	TTCAGTGTCATACCG
promoter_motif	motif4/DMp2	13471503..13471517	TTCAGTTCGTTTCCG
promoter_motif	motif4/DMp2	13526628..13526642	TTCAGTTCGATTCGA
promoter_motif	motif4/DMp2	13603977..13603991	GTTAGTCGTCGTCGG
promoter_motif	motif4/DMp2	13606840..13606854	CTCATTCGATGTTGG
promoter_motif	motif4/DMp2	13616467..13616481	GTCAGTCTGTGCTCT
promoter_motif	motif4/DMp2	13637800..13637814	GGCAGTCGCGTTTGG
promoter_motif	motif4/DMp2	13643912..13643926	TTCAGTTGAGATTCT
promoter_motif	motif4/DMp2	13680374..13680388	ATCAGTCGCCTGCCT
promoter_motif	motif4/DMp2	13701847..13701861	TTCAGTTGATATCGA
promoter_motif	motif4/DMp2	13711071..13711085	GTCAGTCGTATCACG
promoter_motif	motif4/DMp2	13734197..13734211	TTCAGTTTCAGTTTT
promoter_motif	motif4/DMp2	13939595..13939609	TTCAGTACGTATTCG
promoter_motif	motif4/DMp2	13983242..13983256	CTCAGTTAGCTGCCG
promoter_motif	motif4/DMp2	13995879..13995893	TTCAGTTCAAGTTCG
promoter_motif	motif4/DMp2	14011367..14011381	TTCAGTTGCGTTTTG
promoter_motif	motif4/DMp2	14013795..14013809	CTCATTCGCCGGCTG
promoter_motif	motif4/DMp2	14045761..14045775	TTTAGTCTGACACTG
promoter_motif	motif4/DMp2	14058963..14058977	TTCATTTCATCATTA
promoter_motif	motif4/DMp2	1406611..1406625	ATCAGTTTGTTTCAG
promoter_motif	motif4/DMp2	1406621..1406635	TTCAGTTAACTCGCG
promoter_motif	motif4/DMp2	14076481..14076495	GTCAGTTACCCACTA
promoter_motif	motif4/DMp2	14080343..14080357	CTCAGTTGGCTGTGG
promoter_motif	motif4/DMp2	14176245..14176259	TTCAGTCTCATCCGC
promoter_motif	motif4/DMp2	14184555..14184569	CTTAGTTTCATATTG
promoter_motif	motif4/DMp2	14271458..14271472	ATCAGTTCAATCCAA
promoter_motif	motif4/DMp2	14272072..14272086	ATCAGTTGTAGTTGA
promoter_motif	motif4/DMp2	14274108..14274122	ATCAGTTGAATTCAA
promoter_motif	motif4/DMp2	14275627..14275641	ATCAGTTGTCAACGG
promoter_motif	motif4/DMp2	14277464..14277478	ATCAGTTTCATTTCA
promoter_motif	motif4/DMp2	14281170..14281184	ATTAGTTGTGAATCT
promoter_motif	motif4/DMp2	14310439..14310453	GTCAGTTGGCATTTG
promoter_motif	motif4/DMp2	14385517..14385531	CTCAGTTCCTCGTCG
promoter_motif	motif4/DMp2	14391112..14391126	TTCAGTTGCTTTTTT
promoter_motif	motif4/DMp2	14414934..14414948	GTCAGTTTGGCTCGT
promoter_motif	motif4/DMp2	14424274..14424288	ATCAGTTACTCGTGG
promoter_motif	motif4/DMp2	14505507..14505521	TTCAGTTCGAATTTT
promoter_motif	motif4/DMp2	14540255..14540269	TTCAGTCTCTTTCCG
promoter_motif	motif4/DMp2	14540266..14540280	CTCAGTTGCTTTTCA
promoter_motif	motif4/DMp2	14561026..14561040	ATCAGTTGAGAACGT
promoter_motif	motif4/DMp2	14642492..14642506	TTCAGTTTCAGTTGG
promoter_motif	motif4/DMp2	14642498..14642512	TTCAGTTGGCAAATT
promoter_motif	motif4/DMp2	14648562..14648576	GTCAGTCGGGAGTTG
promoter_motif	motif4/DMp2	14658987..14659001	TTTAGTCACCGTTGG
promoter_motif	motif4/DMp2	14670803..14670817	TTCAGTCTGTTAACG
promoter_motif	motif4/DMp2	14698949..14698963	ATCAGTTAGTGAGCA
promoter_motif	motif4/DMp2	14702503..14702517	TTCAGTCGGTGTGAA
promoter_motif	motif4/DMp2	14745432..14745446	ATCATTTGTGCTCGA
promoter_motif	motif4/DMp2	14749565..14749579	GTCAGTTCTTAAGCG
promoter_motif	motif4/DMp2	14754898..14754912	TTCAGTTGACAAAGC
promoter_motif	motif4/DMp2	14765896..14765910	TTCAGTTGAGCTTTG
promoter_motif	motif4/DMp2	14865212..14865226	ATCAGTATTAAATCG
promoter_motif	motif4/DMp2	14874848..14874862	TTCATTTTCATTTCT
promoter_motif	motif4/DMp2	14878541..14878555	ATCAGTCGCTTTTTA
promoter_motif	motif4/DMp2	14954661..14954675	ATCAGTTTGTCGATG
promoter_motif	motif4/DMp2	15014734..15014748	CTTAGTCGTTTTCGG
promoter_motif	motif4/DMp2	15015116..15015130	TTCAGTTACCCCGCA
promoter_motif	motif4/DMp2	15057735..15057749	TTGAGTTCTGTTTCA
promoter_motif	motif4/DMp2	15057746..15057760	TTCAGTTCGGTTCGG
promoter_motif	motif4/DMp2	15057761..15057775	TTTAGTTCCCGTTTA
promoter_motif	motif4/DMp2	15116549..15116563	CTCAGTTTCAGTTTT
promoter_motif	motif4/DMp2	15116555..15116569	TTCAGTTTTCGGTTT
promoter_motif	motif4/DMp2	15116568..15116582	TTCAGTACCAGTTTG
promoter_motif	motif4/DMp2	15172721..15172735	CTCAGTCCAACATGA
promoter_motif	motif4/DMp2	15245821..15245835	TTCAGTAGAGCGTTG
promoter_motif	motif4/DMp2	15269126..15269140	GTCAGTTTGATTTTA
promoter_motif	motif4/DMp2	15273426..15273440	GTCAGTCTAGTTTTG
promoter_motif	motif4/DMp2	15311588..15311602	TTCATTCGTGCTCTG
promoter_motif	motif4/DMp2	15311606..15311620	CGCAGTTCTCTTTTG
promoter_motif	motif4/DMp2	15337075..15337089	CTCAGTTCCAGCCCA
promoter_motif	motif4/DMp2	15388812..15388826	TTCAGTTTAAATCCG
promoter_motif	motif4/DMp2	15518995..15519009	GTCAGTTTCGAGGTT
promoter_motif	motif4/DMp2	15568883..15568897	TTCAGTTAAAGGCGT
promoter_motif	motif4/DMp2	15834799..15834813	ATCATTTTCGTATTA
promoter_motif	motif4/DMp2	15834810..15834824	ATTATTTTCCTTCTG
promoter_motif	motif4/DMp2	1585334..1585348	TTTATTTCTCTTCCG
promoter_motif	motif4/DMp2	15999013..15999027	ATCAGTTTGAATCGA
promoter_motif	motif4/DMp2	16100105..16100119	TTCATTTTCATTCAC
promoter_motif	motif4/DMp2	16141455..16141469	TTCATTCGCCGCGCG
promoter_motif	motif4/DMp2	16175104..16175118	CGCAGTTTCAATCGA
promoter_motif	motif4/DMp2	16204423..16204437	TTCAGTTCGTAAGCC
promoter_motif	motif4/DMp2	16208000..16208014	TTCAGTTCGATTCTC
promoter_motif	motif4/DMp2	16391753..16391767	TTTAGTTTCATTTCT
promoter_motif	motif4/DMp2	16392656..16392670	TTCAGTCTGAAGTTA
promoter_motif	motif4/DMp2	16413806..16413820	CTCAGTTCTCGGCAA
promoter_motif	motif4/DMp2	16426808..16426822	ATCAGTTTACATTTG
promoter_motif	motif4/DMp2	16435186..16435200	ATCATTTGATAAGCG
promoter_motif	motif4/DMp2	16469622..16469636	CTCAGTTGCCTGGCG
promoter_motif	motif4/DMp2	16490489..16490503	ATTAGTTCGACATTG
promoter_motif	motif4/DMp2	1670349..1670363	GTTAGTTGAACTTCA
promoter_motif	motif4/DMp2	16739615..16739629	CTCAGTTGATGTGTA
promoter_motif	motif4/DMp2	16831534..16831548	GTCAGTCAGTTGTGT
promoter_motif	motif4/DMp2	16831538..16831552	GTCAGTTGTGTTCCA
promoter_motif	motif4/DMp2	16848403..16848417	CTCAGTCGGTGGTTG
promoter_motif	motif4/DMp2	16866823..16866837	CTCAGTTGGCTCTGA
promoter_motif	motif4/DMp2	16949134..16949148	TTCATTTAGTGGTCA
promoter_motif	motif4/DMp2	16961528..16961542	GTCAGTCGGTTTTCT
promoter_motif	motif4/DMp2	16964101..16964115	ATCATTTGTTCTTTT
promoter_motif	motif4/DMp2	16979725..16979739	TTCAGTTCGCATTGG
promoter_motif	motif4/DMp2	17029942..17029956	ATCAGTTTATTTATT
promoter_motif	motif4/DMp2	17035638..17035652	TTCAGTTCCACCAGG
promoter_motif	motif4/DMp2	17058127..17058141	TTCAGTTTATTTATT
promoter_motif	motif4/DMp2	17105264..17105278	TTCATTCGGAGGTTC
promoter_motif	motif4/DMp2	17105271..17105285	TTCAGTATTCATTCG
promoter_motif	motif4/DMp2	17138451..17138465	ATCAGTTGCTCAACG
promoter_motif	motif4/DMp2	17155085..17155099	TTCAGTTGAGATTGT
promoter_motif	motif4/DMp2	17155096..17155110	TTCAGTCAAGATTCA
promoter_motif	motif4/DMp2	17185516..17185530	TTCAGTTTTCCAGCA
promoter_motif	motif4/DMp2	17273848..17273862	ATCAGTTTACTAATT
promoter_motif	motif4/DMp2	17385420..17385434	TTTAGTTAAACTTGA
promoter_motif	motif4/DMp2	17409342..17409356	ATCAGTCTTCGCGCA
promoter_motif	motif4/DMp2	17428089..17428103	ATCAGTATGTTTGTA
promoter_motif	motif4/DMp2	17477934..17477948	CTCAGTTTTCTTTAC
promoter_motif	motif4/DMp2	17494443..17494457	ATCAGTTCAACGCAA
promoter_motif	motif4/DMp2	17497709..17497723	ATCAGTCGCCGATGA
promoter_motif	motif4/DMp2	17559182..17559196	ATCAGTTTATCTTTG
promoter_motif	motif4/DMp2	17576039..17576053	CTCAGTTGAAATTGA
promoter_motif	motif4/DMp2	17590391..17590405	TTCAGTTCAGTTCGC
promoter_motif	motif4/DMp2	17590402..17590416	TTCAGTTGAATTTCA
promoter_motif	motif4/DMp2	17599103..17599117	GTCAGTTGTGGAGCA
promoter_motif	motif4/DMp2	17644912..17644926	TTCAGTCGAAAACGG
promoter_motif	motif4/DMp2	17653012..17653026	GTTAGTTTCCATGCA
promoter_motif	motif4/DMp2	17660835..17660849	TTTAGTTCACTGTCT
promoter_motif	motif4/DMp2	17688394..17688408	ATCAGTTCGCCGAGA
promoter_motif	motif4/DMp2	17859210..17859224	TTCATTTCAATGTCT
promoter_motif	motif4/DMp2	17958773..17958787	GTCAGTTGTCCTATT
promoter_motif	motif4/DMp2	17963522..17963536	TGCAGTTTTATTTGG
promoter_motif	motif4/DMp2	18003832..18003846	CTCAGTTGGAATTCA
promoter_motif	motif4/DMp2	18015311..18015325	TTCAGTCGTAGTTAA
promoter_motif	motif4/DMp2	18067199..18067213	ATCAGTTGAAGGTGG
promoter_motif	motif4/DMp2	18080646..18080660	TTCAGTCAGCAAGCA
promoter_motif	motif4/DMp2	18090153..18090167	CTCAGTTTGGGTTCC
promoter_motif	motif4/DMp2	18090159..18090173	CTCAGTCTCAGTTTG
promoter_motif	motif4/DMp2	18093076..18093090	ATCAGTTGCCCTGAG
promoter_motif	motif4/DMp2	18115723..18115737	TTTAGTTCGTTTACG
promoter_motif	motif4/DMp2	18115728..18115742	TTTAGTTTAGTTCGT
promoter_motif	motif4/DMp2	18115733..18115747	ATTAGTTTAGTTTAG
promoter_motif	motif4/DMp2	18131466..18131480	GTCAGTTGTGCGACA
promoter_motif	motif4/DMp2	18158422..18158436	TTCAGTATCGTGCCA
promoter_motif	motif4/DMp2	18205167..18205181	CTCAGTTGAGTTTTG
promoter_motif	motif4/DMp2	18220611..18220625	AGCAGTTTGTGTTGA
promoter_motif	motif4/DMp2	18270638..18270652	TTTAGTTCTCGTTTG
promoter_motif	motif4/DMp2	18296152..18296166	ATCAGTTGTCAACTG
promoter_motif	motif4/DMp2	18314467..18314481	GTTAGTTCTCTTTCT
promoter_motif	motif4/DMp2	18365889..18365903	CTCAGTCTTAATGTT
promoter_motif	motif4/DMp2	18434050..18434064	TTCAGTCGTCGTCGT
promoter_motif	motif4/DMp2	18437599..18437613	TTCAGTCTCTGTCTG
promoter_motif	motif4/DMp2	18480458..18480472	TTCATTCTATGTTTG
promoter_motif	motif4/DMp2	18482174..18482188	TTCAGTTCATTGATA
promoter_motif	motif4/DMp2	18482201..18482215	TTCAGTCTACATCAA
promoter_motif	motif4/DMp2	18501813..18501827	TTCATTTTCCGCTGT
promoter_motif	motif4/DMp2	18501832..18501846	TTCAGTAGTAGTTTT
promoter_motif	motif4/DMp2	18531409..18531423	TTCAGTCTCATTCGT
promoter_motif	motif4/DMp2	18533832..18533846	TTCAGTCGTGAAATA
promoter_motif	motif4/DMp2	18534735..18534749	TTCAGTCACCGATCG
promoter_motif	motif4/DMp2	18535967..18535981	TTCAGTTCGATTGTT
promoter_motif	motif4/DMp2	18537237..18537251	GTCAGTTACCATGGA
promoter_motif	motif4/DMp2	18538059..18538073	TTCAGTTCATTGATA
promoter_motif	motif4/DMp2	18538086..18538100	TTCAGTCTACATCAA
promoter_motif	motif4/DMp2	18542884..18542898	GTCAGTTGCTCTATC
promoter_motif	motif4/DMp2	18547975..18547989	TTCAGTATTATATCA
promoter_motif	motif4/DMp2	18551195..18551209	TTCAGTCGCTGTCGG
promoter_motif	motif4/DMp2	18554658..18554672	TTCAGTTCGTGACTA
promoter_motif	motif4/DMp2	18555449..18555463	GTCATTTTCCAGCGA
promoter_motif	motif4/DMp2	18576467..18576481	TTCAGTTTTTCTTTA
promoter_motif	motif4/DMp2	18590209..18590223	TTCAGTTCCCAAGAT
promoter_motif	motif4/DMp2	18595286..18595300	TTTAGTTTTAATCAC
promoter_motif	motif4/DMp2	18642722..18642736	TTGAGTTGATTGTCA
promoter_motif	motif4/DMp2	18642733..18642747	GTCAGTTTTCATACA
promoter_motif	motif4/DMp2	18693808..18693822	ATCAGTCTTGCGGTG
promoter_motif	motif4/DMp2	18733619..18733633	GTCATTTGTTTTCGC
promoter_motif	motif4/DMp2	18746306..18746320	ATCAGTTTAGGCGCA
promoter_motif	motif4/DMp2	18773862..18773876	TTCATTTGATCTTAG
promoter_motif	motif4/DMp2	18781962..18781976	CTCAGTTGTGATCGC
promoter_motif	motif4/DMp2	18783696..18783710	GTCAGTTTCGATCGA
promoter_motif	motif4/DMp2	18806302..18806316	TTCATTCGAACATCT
promoter_motif	motif4/DMp2	18828456..18828470	CTCAGTTGTGGCTGG
promoter_motif	motif4/DMp2	18871798..18871812	ATCAGTTGTTTATAA
promoter_motif	motif4/DMp2	18886395..18886409	TTCAGTACGCTTCTG
promoter_motif	motif4/DMp2	18933846..18933860	GTCAGTTGCGTTCCG
promoter_motif	motif4/DMp2	18952293..18952307	TGCAGTTGAGAATCA
promoter_motif	motif4/DMp2	18991256..18991270	TTCAGTAGAGAACCA
promoter_motif	motif4/DMp2	19171625..19171639	TTCATTCGTATTTAT
promoter_motif	motif4/DMp2	19235149..19235163	ATCAGTTCACATCGA
promoter_motif	motif4/DMp2	19245089..19245103	TTCATTTGCAGATAT
promoter_motif	motif4/DMp2	19246259..19246273	TTCAGTCAGCGCTGG
promoter_motif	motif4/DMp2	19246287..19246301	TTCAGTAGGTTTCGC
promoter_motif	motif4/DMp2	19274403..19274417	TTTAGTTTTGATTTA
promoter_motif	motif4/DMp2	19303462..19303476	CTCATTTGAGTTTCA
promoter_motif	motif4/DMp2	19351795..19351809	AGCAGTTCGCTTTCA
promoter_motif	motif4/DMp2	19351825..19351839	CGCAGTCGGAGTCGG
promoter_motif	motif4/DMp2	19425994..19426008	CTCAGTCTTCCACGC
promoter_motif	motif4/DMp2	19428298..19428312	TTCATTTGGTAAATA
promoter_motif	motif4/DMp2	19492665..19492679	TGCAGTCCACGTCGG
promoter_motif	motif4/DMp2	19545091..19545105	TTTAGTTCGGTTTCG
promoter_motif	motif4/DMp2	19570903..19570917	CTCAGTACGCTGTCG
promoter_motif	motif4/DMp2	19588254..19588268	TTCAGTTTTAAGTTT
promoter_motif	motif4/DMp2	19589913..19589927	TTCAGTCTAACATTT
promoter_motif	motif4/DMp2	19594391..19594405	TTCAGTCTGTTTGGG
promoter_motif	motif4/DMp2	19601422..19601436	TTCAGTTGAAGTTTG
promoter_motif	motif4/DMp2	19774495..19774509	TTTAGTTGCCTTAGT
promoter_motif	motif4/DMp2	19821274..19821288	CTCAGTTATCGATAA
promoter_motif	motif4/DMp2	19850476..19850490	CTCAGTTTCGTGGAG
promoter_motif	motif4/DMp2	19857827..19857841	TTCAGTCGCATCTCT
promoter_motif	motif4/DMp2	19866719..19866733	TTCAGTTCACAGTTC
promoter_motif	motif4/DMp2	19866731..19866745	TTCAGTTCAGTTCAG
promoter_motif	motif4/DMp2	19866736..19866750	TTCAGTTCAGTTCGG
promoter_motif	motif4/DMp2	19866741..19866755	TTCAGTTCGGTGTGG
promoter_motif	motif4/DMp2	19904697..19904711	CTCAGTCTCTCACTG
promoter_motif	motif4/DMp2	19914068..19914082	CTCAGTTAGTTCCAG
promoter_motif	motif4/DMp2	19918709..19918723	TTCAGTTATACTATA
promoter_motif	motif4/DMp2	19956443..19956457	TTCAGTGCACGTTCA
promoter_motif	motif4/DMp2	20021063..20021077	TTCAGTATGCGGTTA
promoter_motif	motif4/DMp2	20027088..20027102	CTCATTTGCTCATTG
promoter_motif	motif4/DMp2	20046886..20046900	CTCAGTTGAACTATC
promoter_motif	motif4/DMp2	20050011..20050025	CTCATTCGAGATTTG
promoter_motif	motif4/DMp2	20062234..20062248	TTCATTTTGTTTATG
promoter_motif	motif4/DMp2	20117303..20117317	ATCAGTTGGCTCGCT
promoter_motif	motif4/DMp2	20193403..20193417	ATCAGTTGTGTCTTG
promoter_motif	motif4/DMp2	2019412..2019426	TTTAGTATTTTTTTG
promoter_motif	motif4/DMp2	20231224..20231238	GTCAGTTTTCCTGTG
promoter_motif	motif4/DMp2	20265338..20265352	GTCAGTTGCCATCGC
promoter_motif	motif4/DMp2	20340545..20340559	CTCAGTAGAGATTTA
promoter_motif	motif4/DMp2	20361854..20361868	TTCAGTTTTCCGTTT
promoter_motif	motif4/DMp2	20518583..20518597	TTCAGTGGCGTACCG
promoter_motif	motif4/DMp2	2056576..2056590	CTCAGTCCGTCGTTG
promoter_motif	motif4/DMp2	20644903..20644917	CTCAGTTCAGTTGGT
promoter_motif	motif4/DMp2	20644908..20644922	TTCAGTTGGTGCACT
promoter_motif	motif4/DMp2	20682982..20682996	TTCAGTCGCATCAGC
promoter_motif	motif4/DMp2	20764219..20764233	TTCAGTTTCTTCAGT
promoter_motif	motif4/DMp2	20778526..20778540	CTCAGTTCTGCTCGA
promoter_motif	motif4/DMp2	20785801..20785815	ATCATTTCCAGTCGG
promoter_motif	motif4/DMp2	20815784..20815798	ATTAGTCGTTGTCTG
promoter_motif	motif4/DMp2	20824983..20824997	TTCAGTCTTCTTTCG
promoter_motif	motif4/DMp2	20829921..20829935	TTTAGTTGGAGTTTT
promoter_motif	motif4/DMp2	20832109..20832123	ATCAGTTGGCCGAGT
promoter_motif	motif4/DMp2	2083500..2083514	CTCAGTTCGTGATAC
promoter_motif	motif4/DMp2	20870710..20870724	TTCAGTTACTTGACG
promoter_motif	motif4/DMp2	20899585..20899599	ATCAGTTCTTGGTAA
promoter_motif	motif4/DMp2	20939840..20939854	TTTAGTTGCTTTGCA
promoter_motif	motif4/DMp2	20949485..20949499	ATCAGTTTCGAGCTG
promoter_motif	motif4/DMp2	20971856..20971870	ATCAGTCTTTTTCCG
promoter_motif	motif4/DMp2	21061704..21061718	TTCAGTTTACAGCAT
promoter_motif	motif4/DMp2	21064224..21064238	ATCAGTTGTAAAAAG
promoter_motif	motif4/DMp2	21114138..21114152	ATCAGTCGTGATTTG
promoter_motif	motif4/DMp2	2512090..2512104	ATCAGTCGTAGTCAG
promoter_motif	motif4/DMp2	2523743..2523757	TTCAGTTTTGAGCTG
promoter_motif	motif4/DMp2	2532585..2532599	GTTAGTCGTTGGTCA
promoter_motif	motif4/DMp2	2532589..2532603	CTCAGTTAGTCGTTG
promoter_motif	motif4/DMp2	2570734..2570748	CGCAGTTGCCATGCG
promoter_motif	motif4/DMp2	2577468..2577482	ATCAGTTTGGTTTTG
promoter_motif	motif4/DMp2	2698524..2698538	TTCATTCGAATTTTT
promoter_motif	motif4/DMp2	2719285..2719299	TTCAGTGTAGGTTGG
promoter_motif	motif4/DMp2	2766135..2766149	TTCAGTTGTTGCTCA
promoter_motif	motif4/DMp2	2837885..2837899	TTCAGTTCATCATGG
promoter_motif	motif4/DMp2	2873190..2873204	TGCAGTTGTTGGTGT
promoter_motif	motif4/DMp2	2880179..2880193	ATCAGTTTAGTTCAG
promoter_motif	motif4/DMp2	2880189..2880203	TTCAGTTAGCATTGT
promoter_motif	motif4/DMp2	2916415..2916429	TTCAGTTTTCAGTTA
promoter_motif	motif4/DMp2	2916422..2916436	TTCAGTTAACAGTCG
promoter_motif	motif4/DMp2	2921065..2921079	TTTAGTCTATATTTT
promoter_motif	motif4/DMp2	2927641..2927655	TTCAGTTTGCCAGCG
promoter_motif	motif4/DMp2	2933277..2933291	CTCAGTTTGCTCGTG
promoter_motif	motif4/DMp2	2937299..2937313	TTCAGTTCGCCAGCG
promoter_motif	motif4/DMp2	2940277..2940291	CTCAGTCGCACGTCA
promoter_motif	motif4/DMp2	2951060..2951074	TTCAGTTGATTTCCG
promoter_motif	motif4/DMp2	2961646..2961660	ATCAGTTAAACTTTG
promoter_motif	motif4/DMp2	2986060..2986074	TTCAGTTGCGGTTTG
promoter_motif	motif4/DMp2	3017300..3017314	TTCAGTTAGCATTAA
promoter_motif	motif4/DMp2	3019629..3019643	ATCAGTTTGCAGCGT
promoter_motif	motif4/DMp2	3035204..3035218	TTTAGTCTCGAGGTG
promoter_motif	motif4/DMp2	3038205..3038219	GTCAGTCTGCTGCGC
promoter_motif	motif4/DMp2	3041132..3041146	TTCAGTTCACATTCC
promoter_motif	motif4/DMp2	3045734..3045748	ATCAGTTTTGTAGCG
promoter_motif	motif4/DMp2	3074752..3074766	GTCAGTTGCGAGCGG
promoter_motif	motif4/DMp2	3148755..3148769	ATCAGTCTTCCAACA
promoter_motif	motif4/DMp2	3288267..3288281	TTTAGTTCTCTTTTT
promoter_motif	motif4/DMp2	3330547..3330561	CTTAGTTGTGCTGCG
promoter_motif	motif4/DMp2	3332120..3332134	ATCAGTCGTCTGCAA
promoter_motif	motif4/DMp2	3339045..3339059	TTCAGTCGTGAGTTG
promoter_motif	motif4/DMp2	3380083..3380097	CTCAGTTGTTGTTCT
promoter_motif	motif4/DMp2	3403877..3403891	TTCAGTCGTTGTCCA
promoter_motif	motif4/DMp2	3510746..3510760	CTCATTCGCGTTTCA
promoter_motif	motif4/DMp2	3596684..3596698	CTCAGTTCTTTCTCA
promoter_motif	motif4/DMp2	3596692..3596706	CTCAGTTTCTCAGTT
promoter_motif	motif4/DMp2	3597376..3597390	TTTAGTTAAATGTTG
promoter_motif	motif4/DMp2	3615001..3615015	TTCAGTTACGCTGCA
promoter_motif	motif4/DMp2	3670124..3670138	ATCAGTTGCTCGTCA
promoter_motif	motif4/DMp2	3680889..3680903	ATTAGTTGTTAGAGG
promoter_motif	motif4/DMp2	3700008..3700022	GTTAGTCGCTCTTCC
promoter_motif	motif4/DMp2	3716164..3716178	TTCATTTTCGGGCTG
promoter_motif	motif4/DMp2	3719274..3719288	TTCATTTTCGGGCTG
promoter_motif	motif4/DMp2	3837324..3837338	ATCAGTTGACACCTA
promoter_motif	motif4/DMp2	3855538..3855552	TTCAGTTCTAAAAAG
promoter_motif	motif4/DMp2	3889613..3889627	TTCAGTTTTGTTTGG
promoter_motif	motif4/DMp2	3894748..3894762	ATCAGTATCAGTCTA
promoter_motif	motif4/DMp2	3901248..3901262	CTCAGTCCGCCATCG
promoter_motif	motif4/DMp2	3957314..3957328	ATCAGTCAGTTTGTA
promoter_motif	motif4/DMp2	3970480..3970494	TTCAGTCGCGCTCCC
promoter_motif	motif4/DMp2	4048724..4048738	CTCAGTCGCTTGGCA
promoter_motif	motif4/DMp2	4061123..4061137	TTTAGTCACAAATCG
promoter_motif	motif4/DMp2	4119821..4119835	ATCAGTATCCTTTTG
promoter_motif	motif4/DMp2	4150765..4150779	CTCAGTAGTCTTTCC
promoter_motif	motif4/DMp2	4257488..4257502	CTCAGTCCTTGGCCT
promoter_motif	motif4/DMp2	4298714..4298728	TTTAGTTTTAATTGC
promoter_motif	motif4/DMp2	4298719..4298733	TTTAGTTTAGTTTTA
promoter_motif	motif4/DMp2	4318734..4318748	ATCAGTCAACGTTCG
promoter_motif	motif4/DMp2	4318741..4318755	ATCAGTTATCAGTCA
promoter_motif	motif4/DMp2	4322066..4322080	ATCAGTCAACGTTCG
promoter_motif	motif4/DMp2	4322073..4322087	GTCAGTTATCAGTCA
promoter_motif	motif4/DMp2	4322949..4322963	ATCAGTCTTAGAAGA
promoter_motif	motif4/DMp2	4350276..4350290	GTCAGTCGCATTTGT
promoter_motif	motif4/DMp2	4352664..4352678	GTCAGTCAGACATGG
promoter_motif	motif4/DMp2	4458004..4458018	CTCAGTTGTTATTCT
promoter_motif	motif4/DMp2	4465975..4465989	TTCATTCGCGATTAG
promoter_motif	motif4/DMp2	4478003..4478017	ATCAGTCACCACCTG
promoter_motif	motif4/DMp2	4487923..4487937	TGCAGTTCGGATTTG
promoter_motif	motif4/DMp2	4583286..4583300	ATCAGTCGACATCGC
promoter_motif	motif4/DMp2	4583931..4583945	GTCAGTCGAAAACGC
promoter_motif	motif4/DMp2	4623313..4623327	TTCAGTCGGCTCTTA
promoter_motif	motif4/DMp2	4636489..4636503	TTCAGTCGCTTTTGA
promoter_motif	motif4/DMp2	4636511..4636525	CTCAGTCAGGTTCTC
promoter_motif	motif4/DMp2	4680128..4680142	TTCATTTAGACTTCT
promoter_motif	motif4/DMp2	4827282..4827296	TTTAGTTGGGTATGG
promoter_motif	motif4/DMp2	4855676..4855690	TTCAGTAGCCGACAG
promoter_motif	motif4/DMp2	4899558..4899572	CTTAGTTCTGAGCCG
promoter_motif	motif4/DMp2	4904169..4904183	TGCAGTTGCTATTGT
promoter_motif	motif4/DMp2	4949422..4949436	CTCAGTTGTCATAAA
promoter_motif	motif4/DMp2	5052459..5052473	CTCAGTTGAGTTACA
promoter_motif	motif4/DMp2	5068662..5068676	GTCAGTTGAAAATAT
promoter_motif	motif4/DMp2	5073832..5073846	TTCAGTTATAAACTG
promoter_motif	motif4/DMp2	5079580..5079594	ATTAGTCGTTTTTCG
promoter_motif	motif4/DMp2	5129823..5129837	ATCAGTTTGGTAAGA
promoter_motif	motif4/DMp2	5151465..5151479	TTCAGTTTGAGTTGG
promoter_motif	motif4/DMp2	5239146..5239160	GTCAGTTGAACATTT
promoter_motif	motif4/DMp2	5329050..5329064	GTCAGTTTGTTGATG
promoter_motif	motif4/DMp2	5381671..5381685	CTCAGTTCTTATACG
promoter_motif	motif4/DMp2	5397348..5397362	CTCATTTGGTCATCC
promoter_motif	motif4/DMp2	5449142..5449156	GTCAGTCGGTTTAGT
promoter_motif	motif4/DMp2	5449151..5449165	TTTAGTCTTTAACCA
promoter_motif	motif4/DMp2	5467071..5467085	GTCAGTTAAATGTGC
promoter_motif	motif4/DMp2	5490395..5490409	TTTAGTAGCCGTCCA
promoter_motif	motif4/DMp2	5571287..5571301	TTTATTTCGAATTCG
promoter_motif	motif4/DMp2	5591886..5591900	TTCAGTTTTCCATCT
promoter_motif	motif4/DMp2	5593771..5593785	TTCAGTTTCTCATCT
promoter_motif	motif4/DMp2	5700268..5700282	CTTAGTTAGCATTCA
promoter_motif	motif4/DMp2	5704806..5704820	CTCAGTTTTGCTGGC
promoter_motif	motif4/DMp2	5721057..5721071	TTCAGTTACGTTTTG
promoter_motif	motif4/DMp2	5721064..5721078	TTCAGTATTCAGTTA
promoter_motif	motif4/DMp2	5733942..5733956	TTTATTTTGGTTTTA
promoter_motif	motif4/DMp2	5749038..5749052	ATCAGTCATAATCAA
promoter_motif	motif4/DMp2	5749053..5749067	TTCATTCGATTATTC
promoter_motif	motif4/DMp2	5758975..5758989	ATCAGTTTCTTACAA
promoter_motif	motif4/DMp2	5790777..5790791	ATCAGTTTGTGTTTA
promoter_motif	motif4/DMp2	5847178..5847192	ATCATTTGCAAAATG
promoter_motif	motif4/DMp2	5965857..5965871	CTCAGTTCAAATTCA
promoter_motif	motif4/DMp2	5965868..5965882	TTCATTCTCTTTCGA
promoter_motif	motif4/DMp2	5974624..5974638	TTCATTCGAACTTAG
promoter_motif	motif4/DMp2	5988548..5988562	CTCATTCGTTCGTTG
promoter_motif	motif4/DMp2	6134970..6134984	ATTAGTTATCGTTTG
promoter_motif	motif4/DMp2	6144194..6144208	ATCATTCGCGGTCCG
promoter_motif	motif4/DMp2	6154359..6154373	TTTAGTTGCCGTCGG
promoter_motif	motif4/DMp2	6156521..6156535	GTCAGTTGTGTTCGT
promoter_motif	motif4/DMp2	6163167..6163181	TTCAGTTGGGCACTA
promoter_motif	motif4/DMp2	6178519..6178533	TTCAGTTCGCCTCGA
promoter_motif	motif4/DMp2	6190526..6190540	TTCAGTTGAGCGCTG
promoter_motif	motif4/DMp2	6201402..6201416	ATCAGTCGAGAATCT
promoter_motif	motif4/DMp2	6282681..6282695	CTCAGTTCGTTTGTG
promoter_motif	motif4/DMp2	6308557..6308571	TTCAGTTGTCAATTA
promoter_motif	motif4/DMp2	6362972..6362986	TTCAGTCAACGCTCG
promoter_motif	motif4/DMp2	6366056..6366070	TTCAGTCTCTCTTTT
promoter_motif	motif4/DMp2	6422521..6422535	TTCATTCGGTTTCGT
promoter_motif	motif4/DMp2	6429153..6429167	GTCAGTTTTTCTTCA
promoter_motif	motif4/DMp2	6429160..6429174	GTCAGTCGTCAGTTT
promoter_motif	motif4/DMp2	6471196..6471210	TTCAGTTCAGTTCGA
promoter_motif	motif4/DMp2	6471201..6471215	TTCAGTTCGATTTTT
promoter_motif	motif4/DMp2	6618408..6618422	CTCAGTACCAAATCG
promoter_motif	motif4/DMp2	6670360..6670374	CTCATTTCCAATTGG
promoter_motif	motif4/DMp2	6696415..6696429	TTCAGTCTTCGTCGT
promoter_motif	motif4/DMp2	6696427..6696441	TTTAGTCTGTGTTTC
promoter_motif	motif4/DMp2	6707367..6707381	TTTAGTCTCTTTTTA
promoter_motif	motif4/DMp2	6721730..6721744	TTTATTCGAGTTCCG
promoter_motif	motif4/DMp2	6731519..6731533	TTCAGTTGCACATTG
promoter_motif	motif4/DMp2	6762236..6762250	CTCAGTTTGTATTTA
promoter_motif	motif4/DMp2	6968536..6968550	ATCAGTTAAAGTTAT
promoter_motif	motif4/DMp2	7125133..7125147	GTCAGTCTTTAGTGA
promoter_motif	motif4/DMp2	7132929..7132943	TTCATTTTAGAGTGT
promoter_motif	motif4/DMp2	7135632..7135646	ATCAGTTGCACGAGT
promoter_motif	motif4/DMp2	7162774..7162788	TTCAGTCGTTAGCGG
promoter_motif	motif4/DMp2	7165932..7165946	ATCAGTTAGCCTTCT
promoter_motif	motif4/DMp2	7206169..7206183	TTTAGTTTGTCGCGC
promoter_motif	motif4/DMp2	7208823..7208837	CTCAGTTCATACTTT
promoter_motif	motif4/DMp2	7224350..7224364	TTCAGTTGCTCGAAA
promoter_motif	motif4/DMp2	7227622..7227636	TTCAGTTCCCTATTC
promoter_motif	motif4/DMp2	7228938..7228952	TTTAGTCACTCTCCG
promoter_motif	motif4/DMp2	7296949..7296963	CTCAGTTTCAGTACT
promoter_motif	motif4/DMp2	7363211..7363225	TTCAGTTCGCGAGAG
promoter_motif	motif4/DMp2	7409550..7409564	TTTAGTTGGGGATGC
promoter_motif	motif4/DMp2	7415367..7415381	TTCAGTCGTTGCGCT
promoter_motif	motif4/DMp2	7539388..7539402	CTCATTTCGTGTTTT
promoter_motif	motif4/DMp2	7563445..7563459	TTCAGTTGAGTTTTG
promoter_motif	motif4/DMp2	75663..75677	ATCAGTTTTTTAATT
promoter_motif	motif4/DMp2	7573922..7573936	GTCAGTTATTGGTCA
promoter_motif	motif4/DMp2	7573926..7573940	ATCAGTCAGTTATTG
promoter_motif	motif4/DMp2	7599765..7599779	TTCAGTTTCTTTTCA
promoter_motif	motif4/DMp2	7732823..7732837	ATCAGTTTAGTCGTG
promoter_motif	motif4/DMp2	7732828..7732842	TTTAGTCGTGAGCTT
promoter_motif	motif4/DMp2	7748800..7748814	GTCAGTTGGCCAGGC
promoter_motif	motif4/DMp2	7748812..7748826	GGCAGTTCGTATCCG
promoter_motif	motif4/DMp2	7750736..7750750	TTCATTCGCAGCCGA
promoter_motif	motif4/DMp2	7753877..7753891	CTCAGTTAACGTTAT
promoter_motif	motif4/DMp2	7772961..7772975	ATCAGTTGAGTGGAT
promoter_motif	motif4/DMp2	7907312..7907326	TGCAGTTCAGATTGA
promoter_motif	motif4/DMp2	7912764..7912778	GTCAGTAGAGTTCCG
promoter_motif	motif4/DMp2	7932122..7932136	CTCATTTCAAAACCG
promoter_motif	motif4/DMp2	7942591..7942605	TTTATTCCAAGTTCG
promoter_motif	motif4/DMp2	8061755..8061769	TTCAGTTTTATACTA
promoter_motif	motif4/DMp2	8067328..8067342	TTCAGTTCATTGGTA
promoter_motif	motif4/DMp2	8098719..8098733	ATCAGTTGAGCATCA
promoter_motif	motif4/DMp2	8194032..8194046	TTCAGTTGCTGTTCG
promoter_motif	motif4/DMp2	8198168..8198182	ATCAGTTTTGGTCAG
promoter_motif	motif4/DMp2	8198178..8198192	GTCAGTCGCCGTTGA
promoter_motif	motif4/DMp2	8201621..8201635	CTCAGTTTGCAACAG
promoter_motif	motif4/DMp2	8213609..8213623	TTCAGTCGTGAGCGT
promoter_motif	motif4/DMp2	8246939..8246953	TTCAGTTATGCGTTG
promoter_motif	motif4/DMp2	8259098..8259112	GTTAGTCGTGCTTCG
promoter_motif	motif4/DMp2	8323337..8323351	TTCAGTCTGAACGTG
promoter_motif	motif4/DMp2	8394817..8394831	GTCAGTTGCCGATTT
promoter_motif	motif4/DMp2	8433172..8433186	TTTAGTTGGTGCTCT
promoter_motif	motif4/DMp2	8449575..8449589	TTTAGTTTTCGGCTC
promoter_motif	motif4/DMp2	8532632..8532646	TTCAGTTGCTTTTGG
promoter_motif	motif4/DMp2	8535711..8535725	ATCAGTCACTAAGCG
promoter_motif	motif4/DMp2	8543458..8543472	TTCAGTCTGAGTTGG
promoter_motif	motif4/DMp2	8553291..8553305	TTCAGTTGTCTCTAG
promoter_motif	motif4/DMp2	8557711..8557725	CTCAGTTCGTTCGCA
promoter_motif	motif4/DMp2	8578444..8578458	ATCAGTATCGTTTTT
promoter_motif	motif4/DMp2	8587580..8587594	CTCATTAGGCGTTGG
promoter_motif	motif4/DMp2	8730008..8730022	ATCAGTCGATGATAG
promoter_motif	motif4/DMp2	8884625..8884639	TTCAGTTGAACTCTG
promoter_motif	motif4/DMp2	8967032..8967046	TTCAGTCGCTCGCCA
promoter_motif	motif4/DMp2	9046572..9046586	GTCAGTCGGAAATCG
promoter_motif	motif4/DMp2	9077578..9077592	TTCAGTCGACGCTTG
promoter_motif	motif4/DMp2	9101990..9102004	CTCAGTCGTCGCGCA
promoter_motif	motif4/DMp2	9112826..9112840	TTCAGTTACTCGCTA
promoter_motif	motif4/DMp2	9127231..9127245	TTCAGTTACTGATCG
promoter_motif	motif4/DMp2	9183418..9183432	TTCAGTTGCCGTCCA
promoter_motif	motif4/DMp2	9265220..9265234	ATCATTCCGCAATCG
promoter_motif	motif4/DMp2	9281213..9281227	GTCAGTCAACAGTCA
promoter_motif	motif4/DMp2	9286874..9286888	TTCAGTCTAGACTGC
promoter_motif	motif4/DMp2	9286881..9286895	TTTAGTTTTCAGTCT
promoter_motif	motif4/DMp2	9294515..9294529	CTCAGTTGAAGCTGG
promoter_motif	motif4/DMp2	9299242..9299256	CTCAGTTGAAGCTGG
promoter_motif	motif4/DMp2	9317388..9317402	TTCAGTCGCTTTTCG
promoter_motif	motif4/DMp2	9336891..9336905	GTCAGTTATGTTCTA
promoter_motif	motif4/DMp2	9336895..9336909	TTCAGTCAGTTATGT
promoter_motif	motif4/DMp2	9382360..9382374	TTTATTTTGCAGTCA
promoter_motif	motif4/DMp2	9390343..9390357	TTCAGTATATTTTCT
promoter_motif	motif4/DMp2	9428243..9428257	TTTAGTCTGTGTCTA
promoter_motif	motif4/DMp2	9437764..9437778	CGCAGTCGCCATTTG
promoter_motif	motif4/DMp2	9438941..9438955	CTCAGTTGTTGCTCG
promoter_motif	motif4/DMp2	9480830..9480844	CTCAGTTTGTGAATT
promoter_motif	motif4/DMp2	9552615..9552629	TTTAGTTCTAAATTC
promoter_motif	motif4/DMp2	957714..957728	TTTATTTGGTTTTAA
promoter_motif	motif4/DMp2	9667755..9667769	GTCAGTTGGTTTCCC
promoter_motif	motif4/DMp2	9714453..9714467	TTCATTTGGGGGCCC
promoter_motif	motif4/DMp2	9714469..9714483	TTCATTTCCACTTCG
promoter_motif	motif4/DMp2	9737361..9737375	TTCAGTTTTAATACA
promoter_motif	motif4/DMp2	9798440..9798454	TTTAGTTGTTGTCGA
promoter_motif	motif4/DMp2	9812997..9813011	CTCAGTCAAATTTGA
promoter_motif	motif4/DMp2	9871135..9871149	TTCATTTTCCCGCAG
promoter_motif	motif4/DMp2	9878173..9878187	CTCAGTCGCCCCCCA
promoter_motif	motif5/NDM5	10040663..10040674	AAACAGCTGATC
promoter_motif	motif5/NDM5	10040663..10040674	GATCAGCTGTTT
promoter_motif	motif5/NDM5	10048732..10048743	TAACATCTGATT
promoter_motif	motif5/NDM5	10073294..10073305	CCTCATCTGTGT
promoter_motif	motif5/NDM5	10134444..10134455	CAACTGCTGCCA
promoter_motif	motif5/NDM5	10146533..10146544	AGTCAGCTGAGA
promoter_motif	motif5/NDM5	10146533..10146544	TCTCAGCTGACT
promoter_motif	motif5/NDM5	10244796..10244807	AGCCTGCTGATA
promoter_motif	motif5/NDM5	10247798..10247809	GAACAGCTCTCC
promoter_motif	motif5/NDM5	10488733..10488744	AATCTGCTTATC
promoter_motif	motif5/NDM5	10494446..10494457	CATCTGCTGTTG
promoter_motif	motif5/NDM5	10494449..10494460	CAACATCTGCTG
promoter_motif	motif5/NDM5	10506205..10506216	CTCCAGCTGTCT
promoter_motif	motif5/NDM5	10733402..10733413	TTACAGCTTTTC
promoter_motif	motif5/NDM5	10748264..10748275	AAACAGCTGATA
promoter_motif	motif5/NDM5	10748264..10748275	TATCAGCTGTTT
promoter_motif	motif5/NDM5	10776534..10776545	AAACTGCTTTTA
promoter_motif	motif5/NDM5	11035355..11035366	CACCAGCTCCTC
promoter_motif	motif5/NDM5	11105123..11105134	AAACAGCTGTTC
promoter_motif	motif5/NDM5	11105123..11105134	GAACAGCTGTTT
promoter_motif	motif5/NDM5	11107917..11107928	CAACTGCTGCCG
promoter_motif	motif5/NDM5	11268193..11268204	AAACAGCTGAGT
promoter_motif	motif5/NDM5	11268193..11268204	ACTCAGCTGTTT
promoter_motif	motif5/NDM5	11297640..11297651	TTACAGCTGCTC
promoter_motif	motif5/NDM5	11399163..11399174	CAACAGCTGTTA
promoter_motif	motif5/NDM5	11399163..11399174	TAACAGCTGTTG
promoter_motif	motif5/NDM5	11422667..11422678	CGGCAGCTGTGA
promoter_motif	motif5/NDM5	11422667..11422678	TCACAGCTGCCG
promoter_motif	motif5/NDM5	11428832..11428843	AATCAGCTGTGG
promoter_motif	motif5/NDM5	11428832..11428843	CCACAGCTGATT
promoter_motif	motif5/NDM5	11430186..11430197	AAACAGCTGATC
promoter_motif	motif5/NDM5	11430186..11430197	GATCAGCTGTTT
promoter_motif	motif5/NDM5	11453281..11453292	GTCCAGCTGTGC
promoter_motif	motif5/NDM5	11458954..11458965	TCGCAGCTGACA
promoter_motif	motif5/NDM5	11458954..11458965	TGTCAGCTGCGA
promoter_motif	motif5/NDM5	11458965..11458976	AGTCTGCTGTCA
promoter_motif	motif5/NDM5	11566443..11566454	AATCAGCTGTTG
promoter_motif	motif5/NDM5	11566443..11566454	CAACAGCTGATT
promoter_motif	motif5/NDM5	11567565..11567576	GACCAGCTGACC
promoter_motif	motif5/NDM5	11567565..11567576	GGTCAGCTGGTC
promoter_motif	motif5/NDM5	11568032..11568043	GAGCTGCTGTGC
promoter_motif	motif5/NDM5	11568035..11568046	CAGCAGCTCACT
promoter_motif	motif5/NDM5	11822376..11822387	CAACAGCTGTCC
promoter_motif	motif5/NDM5	11822376..11822387	GGACAGCTGTTG
promoter_motif	motif5/NDM5	11842543..11842554	CCACAGCTGCTA
promoter_motif	motif5/NDM5	11842543..11842554	TAGCAGCTGTGG
promoter_motif	motif5/NDM5	11878813..11878824	AAACAGCTGACG
promoter_motif	motif5/NDM5	11878813..11878824	CGTCAGCTGTTT
promoter_motif	motif5/NDM5	11879869..11879880	CAGCAGCTGTTC
promoter_motif	motif5/NDM5	11879869..11879880	GAACAGCTGCTG
promoter_motif	motif5/NDM5	11895170..11895181	AAACAGCTGAGC
promoter_motif	motif5/NDM5	11895170..11895181	GCTCAGCTGTTT
promoter_motif	motif5/NDM5	12030642..12030653	AACCAGCTGTTG
promoter_motif	motif5/NDM5	12030642..12030653	CAACAGCTGGTT
promoter_motif	motif5/NDM5	12030656..12030667	CATCAGCTTGTG
promoter_motif	motif5/NDM5	12175720..12175731	ATACATCTGTTT
promoter_motif	motif5/NDM5	12178966..12178977	AATCAGCTGCGG
promoter_motif	motif5/NDM5	12178966..12178977	CCGCAGCTGATT
promoter_motif	motif5/NDM5	12181917..12181928	AAACAGCTGACT
promoter_motif	motif5/NDM5	12181917..12181928	AGTCAGCTGTTT
promoter_motif	motif5/NDM5	12223550..12223561	GAACAGCTGACA
promoter_motif	motif5/NDM5	12223550..12223561	TGTCAGCTGTTC
promoter_motif	motif5/NDM5	12242729..12242740	GCTCCGCTGTTT
promoter_motif	motif5/NDM5	12286438..12286449	TGTCTGCTGCTC
promoter_motif	motif5/NDM5	12466925..12466936	CGCCCGCTGTTA
promoter_motif	motif5/NDM5	12473588..12473599	TACCAGCTCATA
promoter_motif	motif5/NDM5	12476688..12476699	GACCAGCTGGTC
promoter_motif	motif5/NDM5	12737967..12737978	AGCCAGCTGGTC
promoter_motif	motif5/NDM5	12737967..12737978	GACCAGCTGGCT
promoter_motif	motif5/NDM5	12786099..12786110	AGTCAGCTTTTT
promoter_motif	motif5/NDM5	12844978..12844989	AATCAGCTGACT
promoter_motif	motif5/NDM5	12844978..12844989	AGTCAGCTGATT
promoter_motif	motif5/NDM5	12979463..12979474	AAACAGCTGGTT
promoter_motif	motif5/NDM5	12979463..12979474	AACCAGCTGTTT
promoter_motif	motif5/NDM5	13012245..13012256	ATGCAGCTGCTT
promoter_motif	motif5/NDM5	13297723..13297734	ACTCAGCTTATA
promoter_motif	motif5/NDM5	13314979..13314990	TTCCAGCTGTTT
promoter_motif	motif5/NDM5	13405681..13405692	AAACAGCTGATT
promoter_motif	motif5/NDM5	13405681..13405692	AATCAGCTGTTT
promoter_motif	motif5/NDM5	13423140..13423151	ACACAGCTTTTT
promoter_motif	motif5/NDM5	13473627..13473638	AAACAGCTGATT
promoter_motif	motif5/NDM5	13473627..13473638	AATCAGCTGTTT
promoter_motif	motif5/NDM5	13478398..13478409	GTCCAGCTGTCT
promoter_motif	motif5/NDM5	13585874..13585885	AAACAGCTGCTG
promoter_motif	motif5/NDM5	13585874..13585885	CAGCAGCTGTTT
promoter_motif	motif5/NDM5	13636536..13636547	AAACAGCTTCGA
promoter_motif	motif5/NDM5	13669406..13669417	AAACAGCTGTGT
promoter_motif	motif5/NDM5	13669406..13669417	ACACAGCTGTTT
promoter_motif	motif5/NDM5	13680344..13680355	CGCCAGCTCTTG
promoter_motif	motif5/NDM5	13906127..13906138	CCTCAGCTTCTC
promoter_motif	motif5/NDM5	13997515..13997526	GAGCTGCTGTTG
promoter_motif	motif5/NDM5	14313910..14313921	AAACAGCTGTTT
promoter_motif	motif5/NDM5	14334051..14334062	ATTCAGCTGATA
promoter_motif	motif5/NDM5	14502549..14502560	ACGCAGCTGCTA
promoter_motif	motif5/NDM5	14502549..14502560	TAGCAGCTGCGT
promoter_motif	motif5/NDM5	14574168..14574179	CAACTGCTGACT
promoter_motif	motif5/NDM5	14738337..14738348	AAACAGCTGATT
promoter_motif	motif5/NDM5	14738337..14738348	AATCAGCTGTTT
promoter_motif	motif5/NDM5	14946886..14946897	AGACAGCTGGGG
promoter_motif	motif5/NDM5	14946886..14946897	CCCCAGCTGTCT
promoter_motif	motif5/NDM5	15180053..15180064	ACACTGCTGTTT
promoter_motif	motif5/NDM5	15284278..15284289	ATGCAGCTGATC
promoter_motif	motif5/NDM5	15324817..15324828	CATCATCTGTGG
promoter_motif	motif5/NDM5	15379591..15379602	AAACAGCTGTTC
promoter_motif	motif5/NDM5	15379591..15379602	GAACAGCTGTTT
promoter_motif	motif5/NDM5	15558109..15558120	AAACAGCTGCTT
promoter_motif	motif5/NDM5	15558109..15558120	AAGCAGCTGTTT
promoter_motif	motif5/NDM5	15755632..15755643	CACCTGCTGTGC
promoter_motif	motif5/NDM5	16177097..16177108	TGACAGCTGTCA
promoter_motif	motif5/NDM5	16193774..16193785	CAGCAGCTTCTC
promoter_motif	motif5/NDM5	16214300..16214311	GATCTGCTTATT
promoter_motif	motif5/NDM5	16234510..16234521	TATCAGCTTATA
promoter_motif	motif5/NDM5	16311799..16311810	CTTCAGCTGCTC
promoter_motif	motif5/NDM5	16424045..16424056	CAACTGCTTTTC
promoter_motif	motif5/NDM5	16439585..16439596	ACACTGCTGTTA
promoter_motif	motif5/NDM5	1647879..1647890	AGTCAGCTGCCG
promoter_motif	motif5/NDM5	1647879..1647890	CGGCAGCTGACT
promoter_motif	motif5/NDM5	16528478..16528489	TACCTGCTGGTT
promoter_motif	motif5/NDM5	16638455..16638466	CTGCAGCTGTCA
promoter_motif	motif5/NDM5	16661243..16661254	CCACTGCTGCTG
promoter_motif	motif5/NDM5	16680463..16680474	CATCAGCTGCGC
promoter_motif	motif5/NDM5	16680463..16680474	GCGCAGCTGATG
promoter_motif	motif5/NDM5	1670360..1670371	TCACCGCTGTTA
promoter_motif	motif5/NDM5	16758312..16758323	GATCAGCTGAGA
promoter_motif	motif5/NDM5	16758312..16758323	TCTCAGCTGATC
promoter_motif	motif5/NDM5	16758320..16758331	GAACAGCTGATC
promoter_motif	motif5/NDM5	16758320..16758331	GATCAGCTGTTC
promoter_motif	motif5/NDM5	16873997..16874008	CATCAGCTGTTC
promoter_motif	motif5/NDM5	16873997..16874008	GAACAGCTGATG
promoter_motif	motif5/NDM5	16881847..16881858	AATCAGCTTGTG
promoter_motif	motif5/NDM5	16947998..16948009	ATCCAGCTGCTG
promoter_motif	motif5/NDM5	16948001..16948012	CAGCTGCTGTTA
promoter_motif	motif5/NDM5	17153843..17153854	CATCATCTGGTA
promoter_motif	motif5/NDM5	17169159..17169170	GAACTGCTGGTT
promoter_motif	motif5/NDM5	17187398..17187409	TGACTGCTGATC
promoter_motif	motif5/NDM5	17200165..17200176	AACCAGCTGATG
promoter_motif	motif5/NDM5	17200165..17200176	CATCAGCTGGTT
promoter_motif	motif5/NDM5	17273870..17273881	TAACATCTGTGG
promoter_motif	motif5/NDM5	17506576..17506587	AAACAGCTGATT
promoter_motif	motif5/NDM5	17506576..17506587	AATCAGCTGTTT
promoter_motif	motif5/NDM5	17512509..17512520	AGTCAGCTGTCG
promoter_motif	motif5/NDM5	17512509..17512520	CGACAGCTGACT
promoter_motif	motif5/NDM5	17563829..17563840	AAACAGCTCCTG
promoter_motif	motif5/NDM5	17599096..17599107	CAACTGCTGCTC
promoter_motif	motif5/NDM5	17726284..17726295	CAACAGCTTTGC
promoter_motif	motif5/NDM5	18062254..18062265	AAACAGCTTTTT
promoter_motif	motif5/NDM5	18180933..18180944	CACCTGCTGGTC
promoter_motif	motif5/NDM5	18219565..18219576	GTCCAGCTGATT
promoter_motif	motif5/NDM5	18235815..18235826	AGTCAGCTCTTG
promoter_motif	motif5/NDM5	18270652..18270663	GAACAGCTTCGC
promoter_motif	motif5/NDM5	18289562..18289573	AATCCGCTGCCC
promoter_motif	motif5/NDM5	18525262..18525273	AAACAGCTGGGT
promoter_motif	motif5/NDM5	18525262..18525273	ACCCAGCTGTTT
promoter_motif	motif5/NDM5	18537227..18537238	CACCTGCTGCTC
promoter_motif	motif5/NDM5	18591935..18591946	AATCAGCTTATC
promoter_motif	motif5/NDM5	18592201..18592212	TGACAGCTTTCC
promoter_motif	motif5/NDM5	18594199..18594210	CGACAGCTTATA
promoter_motif	motif5/NDM5	18704910..18704921	GTCCAGCTGAGC
promoter_motif	motif5/NDM5	18762287..18762298	CCACTGCTGTCA
promoter_motif	motif5/NDM5	18770204..18770215	ACGCAGCTGTTC
promoter_motif	motif5/NDM5	18770204..18770215	GAACAGCTGCGT
promoter_motif	motif5/NDM5	18901545..18901556	CTGCAGCTGCTG
promoter_motif	motif5/NDM5	18901548..18901559	CAGCTGCTGCTG
promoter_motif	motif5/NDM5	18952267..18952278	TATCAGCTCCTT
promoter_motif	motif5/NDM5	18966578..18966589	AAACAGCTGGTG
promoter_motif	motif5/NDM5	18966578..18966589	CACCAGCTGTTT
promoter_motif	motif5/NDM5	1922990..1923001	AAACATCTGTTG
promoter_motif	motif5/NDM5	19289817..19289828	GGTCAGCTGTTA
promoter_motif	motif5/NDM5	19289817..19289828	TAACAGCTGACC
promoter_motif	motif5/NDM5	19303456..19303467	CGGCAGCTCATT
promoter_motif	motif5/NDM5	19411118..19411129	AAACAGCTGTTC
promoter_motif	motif5/NDM5	19411118..19411129	GAACAGCTGTTT
promoter_motif	motif5/NDM5	19443719..19443730	CAACAGCTGGCA
promoter_motif	motif5/NDM5	19443719..19443730	TGCCAGCTGTTG
promoter_motif	motif5/NDM5	19448009..19448020	AAACAGCTGTTC
promoter_motif	motif5/NDM5	19448009..19448020	GAACAGCTGTTT
promoter_motif	motif5/NDM5	19448029..19448040	CAACAGCTGTCC
promoter_motif	motif5/NDM5	19448029..19448040	GGACAGCTGTTG
promoter_motif	motif5/NDM5	19452362..19452373	CATCAGCTGTTC
promoter_motif	motif5/NDM5	19452362..19452373	GAACAGCTGATG
promoter_motif	motif5/NDM5	19452412..19452423	GAACAGCTGTCA
promoter_motif	motif5/NDM5	19452412..19452423	TGACAGCTGTTC
promoter_motif	motif5/NDM5	19581513..19581524	AAACAGCTGACA
promoter_motif	motif5/NDM5	19581513..19581524	TGTCAGCTGTTT
promoter_motif	motif5/NDM5	19581523..19581534	AATCTGCTGCTG
promoter_motif	motif5/NDM5	19585230..19585241	ATGCAGCTGGTC
promoter_motif	motif5/NDM5	19717485..19717496	CTCCAGCTGTGG
promoter_motif	motif5/NDM5	19756156..19756167	CATCAGCTTTCG
promoter_motif	motif5/NDM5	19765987..19765998	GCACTGCTGGTC
promoter_motif	motif5/NDM5	19944657..19944668	CAACAGCTGATA
promoter_motif	motif5/NDM5	19944657..19944668	TATCAGCTGTTG
promoter_motif	motif5/NDM5	20046798..20046809	AAACAGCTGATT
promoter_motif	motif5/NDM5	20046798..20046809	AATCAGCTGTTT
promoter_motif	motif5/NDM5	20061940..20061951	ACACAGCTGGTA
promoter_motif	motif5/NDM5	20061940..20061951	TACCAGCTGTGT
promoter_motif	motif5/NDM5	20083021..20083032	AAGCAGCTGTTC
promoter_motif	motif5/NDM5	20083021..20083032	GAACAGCTGCTT
promoter_motif	motif5/NDM5	20231216..20231227	TGACAGCTGACA
promoter_motif	motif5/NDM5	20231216..20231227	TGTCAGCTGTCA
promoter_motif	motif5/NDM5	20387784..20387795	AGACAGCTCAGT
promoter_motif	motif5/NDM5	20459173..20459184	AAACAGCTGACT
promoter_motif	motif5/NDM5	20459173..20459184	AGTCAGCTGTTT
promoter_motif	motif5/NDM5	20462084..20462095	AAACAGCTGATT
promoter_motif	motif5/NDM5	20462084..20462095	AATCAGCTGTTT
promoter_motif	motif5/NDM5	20494544..20494555	CACCAGCTCTTC
promoter_motif	motif5/NDM5	20499197..20499208	GAGCAGCTGACC
promoter_motif	motif5/NDM5	20499197..20499208	GGTCAGCTGCTC
promoter_motif	motif5/NDM5	20499220..20499231	AATCAGCTGTTG
promoter_motif	motif5/NDM5	20499220..20499231	CAACAGCTGATT
promoter_motif	motif5/NDM5	20549033..20549044	AAACAGCTGATA
promoter_motif	motif5/NDM5	20549033..20549044	TATCAGCTGTTT
promoter_motif	motif5/NDM5	20551954..20551965	AATCAGCTGTTG
promoter_motif	motif5/NDM5	20551954..20551965	CAACAGCTGATT
promoter_motif	motif5/NDM5	20555860..20555871	AAACAGCTGATC
promoter_motif	motif5/NDM5	20555860..20555871	GATCAGCTGTTT
promoter_motif	motif5/NDM5	20556889..20556900	AATCAGCTGTGC
promoter_motif	motif5/NDM5	20556889..20556900	GCACAGCTGATT
promoter_motif	motif5/NDM5	20574874..20574885	AACCCGCTGTGA
promoter_motif	motif5/NDM5	20671011..20671022	CATCAGCTGATC
promoter_motif	motif5/NDM5	20671011..20671022	GATCAGCTGATG
promoter_motif	motif5/NDM5	20671064..20671075	AAACAGCTGGTT
promoter_motif	motif5/NDM5	20671064..20671075	AACCAGCTGTTT
promoter_motif	motif5/NDM5	20736462..20736473	AGCCAGCTGATA
promoter_motif	motif5/NDM5	20736462..20736473	TATCAGCTGGCT
promoter_motif	motif5/NDM5	20763345..20763356	ACACATCTGAGT
promoter_motif	motif5/NDM5	20835926..20835937	AGACAGCTGGCG
promoter_motif	motif5/NDM5	20835926..20835937	CGCCAGCTGTCT
promoter_motif	motif5/NDM5	2101626..2101637	CAGCATCTGTTA
promoter_motif	motif5/NDM5	2523764..2523775	AGTCAGCTGGCA
promoter_motif	motif5/NDM5	2523764..2523775	TGCCAGCTGACT
promoter_motif	motif5/NDM5	2549657..2549668	ACGCAGCTGTTG
promoter_motif	motif5/NDM5	2549657..2549668	CAACAGCTGCGT
promoter_motif	motif5/NDM5	2555649..2555660	AATCAGCTGTGC
promoter_motif	motif5/NDM5	2555649..2555660	GCACAGCTGATT
promoter_motif	motif5/NDM5	2603383..2603394	CATCATCTGACC
promoter_motif	motif5/NDM5	2603402..2603413	CAGCCGCTGTTA
promoter_motif	motif5/NDM5	2629341..2629352	GGCCAGCTGACA
promoter_motif	motif5/NDM5	2629341..2629352	TGTCAGCTGGCC
promoter_motif	motif5/NDM5	2633874..2633885	CAACAGCTGGTC
promoter_motif	motif5/NDM5	2633874..2633885	GACCAGCTGTTG
promoter_motif	motif5/NDM5	2810839..2810850	AAACAGCTGTTT
promoter_motif	motif5/NDM5	2810852..2810863	CAGCTGCTGGTT
promoter_motif	motif5/NDM5	2837876..2837887	GAACTTCTGTTC
promoter_motif	motif5/NDM5	2899771..2899782	GAACAGCTTTCT
promoter_motif	motif5/NDM5	2921017..2921028	CGACAGCTCTGC
promoter_motif	motif5/NDM5	2922644..2922655	GTTCAGCTGTGC
promoter_motif	motif5/NDM5	2952007..2952018	TCACCGCTGATG
promoter_motif	motif5/NDM5	3045714..3045725	GATCAGCTCGTT
promoter_motif	motif5/NDM5	3148748..3148759	CTACTGCTGTTG
promoter_motif	motif5/NDM5	3427225..3427236	AATCAGCTGATC
promoter_motif	motif5/NDM5	3427225..3427236	GATCAGCTGATT
promoter_motif	motif5/NDM5	3454258..3454269	AATCAGCTGTTC
promoter_motif	motif5/NDM5	3454258..3454269	GAACAGCTGATT
promoter_motif	motif5/NDM5	3502085..3502096	GTCCAGCTGTTG
promoter_motif	motif5/NDM5	3553348..3553359	GCACAGCTGTTA
promoter_motif	motif5/NDM5	3553348..3553359	TAACAGCTGTGC
promoter_motif	motif5/NDM5	3556520..3556531	CGACAGCTGTTA
promoter_motif	motif5/NDM5	3556520..3556531	TAACAGCTGTCG
promoter_motif	motif5/NDM5	3586976..3586987	AATCAGCTGTTC
promoter_motif	motif5/NDM5	3586976..3586987	GAACAGCTGATT
promoter_motif	motif5/NDM5	3592423..3592434	CCACTGCTGTCG
promoter_motif	motif5/NDM5	3699958..3699969	CATCAGCTGGGC
promoter_motif	motif5/NDM5	3699958..3699969	GCCCAGCTGATG
promoter_motif	motif5/NDM5	3712973..3712984	GAACAGCTGATA
promoter_motif	motif5/NDM5	3712973..3712984	TATCAGCTGTTC
promoter_motif	motif5/NDM5	3832337..3832348	ATACATCTGTGT
promoter_motif	motif5/NDM5	3843401..3843412	GAACCGCTGATT
promoter_motif	motif5/NDM5	3875949..3875960	ACGCCGCTGATT
promoter_motif	motif5/NDM5	3886061..3886072	GACCATCTGATA
promoter_motif	motif5/NDM5	3919091..3919102	CAACTGCTGCTC
promoter_motif	motif5/NDM5	3970465..3970476	CCCCAGCTGAGC
promoter_motif	motif5/NDM5	3970465..3970476	GCTCAGCTGGGG
promoter_motif	motif5/NDM5	4010487..4010498	GGCCTGCTGCTT
promoter_motif	motif5/NDM5	4051012..4051023	ACTCAGCTGTTC
promoter_motif	motif5/NDM5	4051012..4051023	GAACAGCTGAGT
promoter_motif	motif5/NDM5	4051035..4051046	AATCAGCTGGCG
promoter_motif	motif5/NDM5	4051035..4051046	CGCCAGCTGATT
promoter_motif	motif5/NDM5	4052150..4052161	AAACAGCTGACG
promoter_motif	motif5/NDM5	4052150..4052161	CGTCAGCTGTTT
promoter_motif	motif5/NDM5	4148954..4148965	AGTCAGCTTTTC
promoter_motif	motif5/NDM5	4154795..4154806	CATCAGCTTCGC
promoter_motif	motif5/NDM5	4352650..4352661	CACCAGCTTACT
promoter_motif	motif5/NDM5	4465987..4465998	CAGCCGCTGTTC
promoter_motif	motif5/NDM5	4597253..4597264	TTACAGCTGGTA
promoter_motif	motif5/NDM5	4600230..4600241	AAACAGCTCACC
promoter_motif	motif5/NDM5	4839187..4839198	AAACAGCTGACA
promoter_motif	motif5/NDM5	4839187..4839198	TGTCAGCTGTTT
promoter_motif	motif5/NDM5	4918565..4918576	GCTCAGCTTTTG
promoter_motif	motif5/NDM5	4982200..4982211	GGTCAGCTTTTG
promoter_motif	motif5/NDM5	4985989..4986000	CAACAGCTGTTA
promoter_motif	motif5/NDM5	4985989..4986000	TAACAGCTGTTG
promoter_motif	motif5/NDM5	5025493..5025504	TAGCAGCTGTGA
promoter_motif	motif5/NDM5	5025493..5025504	TCACAGCTGCTA
promoter_motif	motif5/NDM5	5031477..5031488	ACGCAGCTGGCC
promoter_motif	motif5/NDM5	5031477..5031488	GGCCAGCTGCGT
promoter_motif	motif5/NDM5	5095039..5095050	CACCAGCTGACC
promoter_motif	motif5/NDM5	5095039..5095050	GGTCAGCTGGTG
promoter_motif	motif5/NDM5	5127509..5127520	AAACAGCTCATA
promoter_motif	motif5/NDM5	5139525..5139536	CAACAGCTGTTG
promoter_motif	motif5/NDM5	5151487..5151498	AAGCAGCTTTTC
promoter_motif	motif5/NDM5	5313912..5313923	AGTCAGCTGGCC
promoter_motif	motif5/NDM5	5313912..5313923	GGCCAGCTGACT
promoter_motif	motif5/NDM5	5342438..5342449	GAACTGCTGCTA
promoter_motif	motif5/NDM5	5410398..5410409	TAACTGCTGTGA
promoter_motif	motif5/NDM5	5474189..5474200	AAACAGCTGATC
promoter_motif	motif5/NDM5	5474189..5474200	GATCAGCTGTTT
promoter_motif	motif5/NDM5	5481532..5481543	CCCCAGCTGCCA
promoter_motif	motif5/NDM5	5680821..5680832	GAGCAGCTCTTT
promoter_motif	motif5/NDM5	5724170..5724181	GAACTGCTGTTG
promoter_motif	motif5/NDM5	5733979..5733990	CATCAGCTGTGA
promoter_motif	motif5/NDM5	5733979..5733990	TCACAGCTGATG
promoter_motif	motif5/NDM5	5936958..5936969	GCTCTGCTGATT
promoter_motif	motif5/NDM5	6029803..6029814	AGACAGCTGCTG
promoter_motif	motif5/NDM5	6029803..6029814	CAGCAGCTGTCT
promoter_motif	motif5/NDM5	6197278..6197289	CAACAGCTGTTC
promoter_motif	motif5/NDM5	6197278..6197289	GAACAGCTGTTG
promoter_motif	motif5/NDM5	631828..631839	AAACTGCTGATG
promoter_motif	motif5/NDM5	6346443..6346454	CACCAGCTGCCG
promoter_motif	motif5/NDM5	6346443..6346454	CGGCAGCTGGTG
promoter_motif	motif5/NDM5	6533232..6533243	TCTCATCTGTTC
promoter_motif	motif5/NDM5	6618821..6618832	AAACAGCTGATT
promoter_motif	motif5/NDM5	6618821..6618832	AATCAGCTGTTT
promoter_motif	motif5/NDM5	6700851..6700862	AAACAGCTGTGA
promoter_motif	motif5/NDM5	6700851..6700862	TCACAGCTGTTT
promoter_motif	motif5/NDM5	7037566..7037577	AAACAGCTGTGT
promoter_motif	motif5/NDM5	7037566..7037577	ACACAGCTGTTT
promoter_motif	motif5/NDM5	7121467..7121478	AAGCAGCTGGGA
promoter_motif	motif5/NDM5	7121467..7121478	TCCCAGCTGCTT
promoter_motif	motif5/NDM5	7122735..7122746	GCCCAGCTGGGC
promoter_motif	motif5/NDM5	7177234..7177245	CCCCAGCTTTCT
promoter_motif	motif5/NDM5	7190461..7190472	AGTCAGCTTCTT
promoter_motif	motif5/NDM5	7297949..7297960	AATCAGCTTCCG
promoter_motif	motif5/NDM5	7506543..7506554	CTGCAGCTGGTC
promoter_motif	motif5/NDM5	7520087..7520098	AAACAGCTGAGC
promoter_motif	motif5/NDM5	7520087..7520098	GCTCAGCTGTTT
promoter_motif	motif5/NDM5	7539350..7539361	CATCAGCTGTTC
promoter_motif	motif5/NDM5	7539350..7539361	GAACAGCTGATG
promoter_motif	motif5/NDM5	7573964..7573975	CCTCAGCTTATA
promoter_motif	motif5/NDM5	7578400..7578411	CAACAGCTGTTA
promoter_motif	motif5/NDM5	7578400..7578411	TAACAGCTGTTG
promoter_motif	motif5/NDM5	7858189..7858200	ATTCAGCTGTCT
promoter_motif	motif5/NDM5	7866464..7866475	GACCAGCTTATA
promoter_motif	motif5/NDM5	7868017..7868028	CGACAGCTTTCG
promoter_motif	motif5/NDM5	7915201..7915212	CTACAGCTGTTT
promoter_motif	motif5/NDM5	8026265..8026276	AATCAGCTGTCT
promoter_motif	motif5/NDM5	8026265..8026276	AGACAGCTGATT
promoter_motif	motif5/NDM5	8056205..8056216	CGGCAGCTGTCA
promoter_motif	motif5/NDM5	8056205..8056216	TGACAGCTGCCG
promoter_motif	motif5/NDM5	8068156..8068167	TTACTGCTGTTC
promoter_motif	motif5/NDM5	8071789..8071800	CCACAGCTGCGC
promoter_motif	motif5/NDM5	8071789..8071800	GCGCAGCTGTGG
promoter_motif	motif5/NDM5	8077847..8077858	GTACTGCTGATC
promoter_motif	motif5/NDM5	8086372..8086383	CAACAGCTGGTA
promoter_motif	motif5/NDM5	8086372..8086383	TACCAGCTGTTG
promoter_motif	motif5/NDM5	8088359..8088370	GCACCGCTGTGC
promoter_motif	motif5/NDM5	8213810..8213821	CTACAGCTGTGC
promoter_motif	motif5/NDM5	8297568..8297579	AAGCAGCTTAGT
promoter_motif	motif5/NDM5	8323596..8323607	GAACAGCTGTCA
promoter_motif	motif5/NDM5	8323596..8323607	TGACAGCTGTTC
promoter_motif	motif5/NDM5	8511233..8511244	GCACTGCTGTTC
promoter_motif	motif5/NDM5	8539980..8539991	AAACAGCTGTTG
promoter_motif	motif5/NDM5	8539980..8539991	CAACAGCTGTTT
promoter_motif	motif5/NDM5	8540285..8540296	AAACAGCTTGGT
promoter_motif	motif5/NDM5	8543436..8543447	CGTCCGCTGTTT
promoter_motif	motif5/NDM5	8573697..8573708	AATCAGCTGGTA
promoter_motif	motif5/NDM5	8573697..8573708	TACCAGCTGATT
promoter_motif	motif5/NDM5	8580192..8580203	CATCAGCTGTGA
promoter_motif	motif5/NDM5	8580192..8580203	TCACAGCTGATG
promoter_motif	motif5/NDM5	8587574..8587585	GTACAGCTCATT
promoter_motif	motif5/NDM5	8643868..8643879	AAACAGCTGTTT
promoter_motif	motif5/NDM5	8730137..8730148	AGGCAGCTTTTC
promoter_motif	motif5/NDM5	8736465..8736476	CAACATCTGGTG
promoter_motif	motif5/NDM5	8841025..8841036	CAACAGCTTTTA
promoter_motif	motif5/NDM5	9058889..9058900	CGGCAGCTGATA
promoter_motif	motif5/NDM5	9058889..9058900	TATCAGCTGCCG
promoter_motif	motif5/NDM5	9073298..9073309	CATCTGCTGGTG
promoter_motif	motif5/NDM5	9094231..9094242	CAACAGCTGACC
promoter_motif	motif5/NDM5	9094231..9094242	GGTCAGCTGTTG
promoter_motif	motif5/NDM5	9102204..9102215	AAGCAGCTGATT
promoter_motif	motif5/NDM5	9102204..9102215	AATCAGCTGCTT
promoter_motif	motif5/NDM5	9107742..9107753	AAACAGCTGATT
promoter_motif	motif5/NDM5	9107742..9107753	AATCAGCTGTTT
promoter_motif	motif5/NDM5	9126953..9126964	ACTCAGCTGATC
promoter_motif	motif5/NDM5	9126953..9126964	GATCAGCTGAGT
promoter_motif	motif5/NDM5	9145349..9145360	GTGCAGCTGTCC
promoter_motif	motif5/NDM5	9148132..9148143	TATCCGCTGGTT
promoter_motif	motif5/NDM5	9187172..9187183	ACGCTGCTGTTT
promoter_motif	motif5/NDM5	9326548..9326559	CTACAGCTGTCT
promoter_motif	motif5/NDM5	9326597..9326608	GAACAGCTGTTA
promoter_motif	motif5/NDM5	9326597..9326608	TAACAGCTGTTC
promoter_motif	motif5/NDM5	9443380..9443391	CACCATCTGTGC
promoter_motif	motif5/NDM5	9481162..9481173	AAACAGCTGATC
promoter_motif	motif5/NDM5	9481162..9481173	GATCAGCTGTTT
promoter_motif	motif5/NDM5	9496711..9496722	AAACAGCTTAGC
promoter_motif	motif5/NDM5	9713853..9713864	CCGCAGCTGTCC
promoter_motif	motif5/NDM5	9713853..9713864	GGACAGCTGCGG
promoter_motif	motif5/NDM5	9855829..9855840	TAACATCTGATA
promoter_motif	motif6/DMv5	1009817..1009831	TTTCAGTATTTAACA
promoter_motif	motif6/DMv5	10478644..10478658	TTTCATCATTTTTTG
promoter_motif	motif6/DMv5	10478653..10478667	TTTTTGTATTTGTTG
promoter_motif	motif6/DMv5	10643987..10644001	AACTGGTATATTTGT
promoter_motif	motif6/DMv5	10644007..10644021	GTTTGGTATTTTTAG
promoter_motif	motif6/DMv5	10656980..10656994	CGTTGGTATTTTATG
promoter_motif	motif6/DMv5	10758626..10758640	TTTTAGTATATTTCC
promoter_motif	motif6/DMv5	10881394..10881408	GTTTGGTATTTTTAT
promoter_motif	motif6/DMv5	11178867..11178881	TGCTGCTATATTTGC
promoter_motif	motif6/DMv5	11209711..11209725	ATTTGGTATTTTAAT
promoter_motif	motif6/DMv5	11209943..11209957	ATTCAGTATTTTTGG
promoter_motif	motif6/DMv5	11311367..11311381	ATTCAGTATATATCG
promoter_motif	motif6/DMv5	11425666..11425680	TTAAGGTATTTTTTA
promoter_motif	motif6/DMv5	11570188..11570202	TTTTAGTATTTTCCA
promoter_motif	motif6/DMv5	11756687..11756701	TTTTGGTATTTTCAT
promoter_motif	motif6/DMv5	11898861..11898875	TTTTTGTATATTTTC
promoter_motif	motif6/DMv5	11986089..11986103	TTTCGGTATATTTTC
promoter_motif	motif6/DMv5	11986446..11986460	AGGCGGTATTATTCG
promoter_motif	motif6/DMv5	12012455..12012469	TTCTGGTATATATTC
promoter_motif	motif6/DMv5	12074070..12074084	CAGCGGTATATTTAA
promoter_motif	motif6/DMv5	12090406..12090420	TGGCGGTATTTTCCT
promoter_motif	motif6/DMv5	12118210..12118224	TCTTAGCATTTTACA
promoter_motif	motif6/DMv5	12159519..12159533	ATTCAGTATTATTGT
promoter_motif	motif6/DMv5	12175760..12175774	ATTTGTAATTTTTGA
promoter_motif	motif6/DMv5	12181878..12181892	ACCCAGTATTTTGAC
promoter_motif	motif6/DMv5	12235007..12235021	GCGTGGTATTTTTGA
promoter_motif	motif6/DMv5	12355691..12355705	CTTTACTATTTTTTA
promoter_motif	motif6/DMv5	12458765..12458779	AGCCGGTATTTTTAG
promoter_motif	motif6/DMv5	12458787..12458801	TTGTAGTATATTTTC
promoter_motif	motif6/DMv5	12458796..12458810	CGATGGTATTTGTAG
promoter_motif	motif6/DMv5	12473572..12473586	CTTTGGTATATATAA
promoter_motif	motif6/DMv5	12667346..12667360	TATTATTATTTTTCC
promoter_motif	motif6/DMv5	12713017..12713031	TATAGGTATTTTTGG
promoter_motif	motif6/DMv5	12743693..12743707	GCCGGGTATTTTTTA
promoter_motif	motif6/DMv5	12755682..12755696	AGTCAGTATTTTCAT
promoter_motif	motif6/DMv5	12844942..12844956	TTCTAGTATTTTCCA
promoter_motif	motif6/DMv5	12892941..12892955	CTAAGGTATATTTAA
promoter_motif	motif6/DMv5	12907542..12907556	TTTTGTTATTTTTTG
promoter_motif	motif6/DMv5	130471..130485	CAATGTTATTTTTTA
promoter_motif	motif6/DMv5	13356681..13356695	CTTCGGTCTATTTCA
promoter_motif	motif6/DMv5	13426792..13426806	GCCTGGCATTTTCCG
promoter_motif	motif6/DMv5	13460279..13460293	TAGTGGTATTATTTA
promoter_motif	motif6/DMv5	13571018..13571032	GTGTGGTATATTTTA
promoter_motif	motif6/DMv5	13571031..13571045	GTTCGGTATATTTGT
promoter_motif	motif6/DMv5	13635640..13635654	TGATGGTATTTTGTA
promoter_motif	motif6/DMv5	1395416..1395430	CTTTGGCATTTTCCA
promoter_motif	motif6/DMv5	14054751..14054765	CTTTGGTATTATTAC
promoter_motif	motif6/DMv5	14061160..14061174	TTCTAGTATATTTGG
promoter_motif	motif6/DMv5	14293479..14293493	GTTTTGTATATTATA
promoter_motif	motif6/DMv5	14593443..14593457	TGTTGGACTTTTTAG
promoter_motif	motif6/DMv5	15171480..15171494	CGGTGGTATATTTTC
promoter_motif	motif6/DMv5	15179742..15179756	TTATGGTATTTTTTG
promoter_motif	motif6/DMv5	15374377..15374391	TTTTGGTATTTTCTT
promoter_motif	motif6/DMv5	15374386..15374400	ATGTGGTATTTTTGG
promoter_motif	motif6/DMv5	15379530..15379544	TTTAATTATATTTCA
promoter_motif	motif6/DMv5	15524120..15524134	ACATGGCATTTTCGA
promoter_motif	motif6/DMv5	1559218..1559232	AAGTGGTATATTAAG
promoter_motif	motif6/DMv5	16144915..16144929	CGCCAGTATTTTTTA
promoter_motif	motif6/DMv5	16152383..16152397	GTTTGTTATATTTCT
promoter_motif	motif6/DMv5	16214332..16214346	TTGCAGTATTTTATT
promoter_motif	motif6/DMv5	16229486..16229500	ATTTGTCATTTTCGA
promoter_motif	motif6/DMv5	1641970..1641984	AAATAGTATTTTCCA
promoter_motif	motif6/DMv5	16436629..16436643	ATTTGGTATTTAGTT
promoter_motif	motif6/DMv5	16474963..16474977	GAACAGTATTTTTAA
promoter_motif	motif6/DMv5	16505984..16505998	GCTTAGCATTTTTAA
promoter_motif	motif6/DMv5	16511077..16511091	AGTTGTTATTATTTT
promoter_motif	motif6/DMv5	16511080..16511094	TGTTATTATTTTCTG
promoter_motif	motif6/DMv5	16948017..16948031	ATACGGTATATTACA
promoter_motif	motif6/DMv5	16978545..16978559	TATCGGTATTATTCA
promoter_motif	motif6/DMv5	17169840..17169854	TTTTGTTATTTTCCG
promoter_motif	motif6/DMv5	17179687..17179701	GGGTGGTATTTTAAT
promoter_motif	motif6/DMv5	17504391..17504405	TGTTGGTATATTTGC
promoter_motif	motif6/DMv5	17504419..17504433	GTACGGTATATTTTA
promoter_motif	motif6/DMv5	17990632..17990646	TACTAGTATATTTTT
promoter_motif	motif6/DMv5	18062390..18062404	TTTTGGTATTTTTAT
promoter_motif	motif6/DMv5	18493562..18493576	TTCTGGTATTTTCCC
promoter_motif	motif6/DMv5	18547974..18547988	TTTCAGTATTATATC
promoter_motif	motif6/DMv5	1869295..1869309	AATTAGTATTTTAAA
promoter_motif	motif6/DMv5	18741864..18741878	TTGAGGTATATTTCT
promoter_motif	motif6/DMv5	18770214..18770228	TTGCGGTATATTTGA
promoter_motif	motif6/DMv5	18770244..18770258	TTTTAGTATTTTTCA
promoter_motif	motif6/DMv5	18962275..18962289	TCTTGGTATTTTCGC
promoter_motif	motif6/DMv5	18962526..18962540	CATTATTATATTTTA
promoter_motif	motif6/DMv5	19071889..19071903	TTTTTGCATTTTTAA
promoter_motif	motif6/DMv5	19589945..19589959	GGCTAGTATTATTTT
promoter_motif	motif6/DMv5	1973152..1973166	ATTTGGTATATTTTC
promoter_motif	motif6/DMv5	19823266..19823280	TTTGGGAATTTTGCC
promoter_motif	motif6/DMv5	19827879..19827893	GTTCAGTATTTTTCC
promoter_motif	motif6/DMv5	19904884..19904898	AGTTGGTATTATTTG
promoter_motif	motif6/DMv5	19986183..19986197	TTGTGGTATTTATAG
promoter_motif	motif6/DMv5	20021470..20021484	TAGAGGTATTTTCTG
promoter_motif	motif6/DMv5	20290235..20290249	CCTTGGTATTTTTGG
promoter_motif	motif6/DMv5	20299349..20299363	GTTCAGTATTTTTTC
promoter_motif	motif6/DMv5	20402842..20402856	ATTTGGTATTTTTTA
promoter_motif	motif6/DMv5	20487343..20487357	TTTCGGTATATTGGT
promoter_motif	motif6/DMv5	20487353..20487367	ACATAGTATATTTCG
promoter_motif	motif6/DMv5	20555872..20555886	TTTGGGTATTTTGCC
promoter_motif	motif6/DMv5	20631315..20631329	CGAAGGTATTTTTGA
promoter_motif	motif6/DMv5	20662787..20662801	GTACGGTATTTTTAA
promoter_motif	motif6/DMv5	20662836..20662850	ATGTGGTATTTTAAC
promoter_motif	motif6/DMv5	20857265..20857279	GCTTGGTATATTTTA
promoter_motif	motif6/DMv5	20971857..20971871	AATCAGTCTTTTTCC
promoter_motif	motif6/DMv5	21140817..21140831	TAGTGGTATTTTTGT
promoter_motif	motif6/DMv5	2695088..2695102	GCATGGTATATTTTA
promoter_motif	motif6/DMv5	2886265..2886279	ATACGGAATTTTATG
promoter_motif	motif6/DMv5	2899697..2899711	TGCTGGCATATTTAG
promoter_motif	motif6/DMv5	2930497..2930511	GTTTGGAATTTTACA
promoter_motif	motif6/DMv5	3274643..3274657	ATTCGGTATTTTCGG
promoter_motif	motif6/DMv5	3295320..3295334	GCCTGGTATTTTTTG
promoter_motif	motif6/DMv5	3316122..3316136	TGGCAGTATTTTCGA
promoter_motif	motif6/DMv5	3328186..3328200	AAATGGTATATTTCC
promoter_motif	motif6/DMv5	3561925..3561939	TTTTGGTATTTTGTT
promoter_motif	motif6/DMv5	3673503..3673517	CCAAGGTATTTTTTG
promoter_motif	motif6/DMv5	3716181..3716195	TTTTGGTATTTTTTA
promoter_motif	motif6/DMv5	3719291..3719305	TTTTGGTATTTTTTA
promoter_motif	motif6/DMv5	3788417..3788431	TTTTGTTATTTTAAT
promoter_motif	motif6/DMv5	3812495..3812509	TCTTTGTATATTATA
promoter_motif	motif6/DMv5	3855560..3855574	GGCTAGTATATTTCT
promoter_motif	motif6/DMv5	3901278..3901292	TGGTGCTATATTCAA
promoter_motif	motif6/DMv5	4125275..4125289	GTTTGGTATATTCGC
promoter_motif	motif6/DMv5	4125297..4125311	GTCCGGTATTTTCCA
promoter_motif	motif6/DMv5	4250740..4250754	TTTTAGTATTTTACA
promoter_motif	motif6/DMv5	4487487..4487501	ATTTGGTATTTTTGG
promoter_motif	motif6/DMv5	4515130..4515144	ACATGGTATATTTTC
promoter_motif	motif6/DMv5	4636408..4636422	TATTACTATTTTTGC
promoter_motif	motif6/DMv5	4781101..4781115	CTGTGGTATATTACG
promoter_motif	motif6/DMv5	4813145..4813159	TAGCAGTATTTGTCA
promoter_motif	motif6/DMv5	5055044..5055058	TTTTGGTATTTTAAT
promoter_motif	motif6/DMv5	5079641..5079655	GGATGGTATTTTTAT
promoter_motif	motif6/DMv5	5095014..5095028	TTTTGGTATTTTTAG
promoter_motif	motif6/DMv5	5172626..5172640	TCTTGGTATATTTAA
promoter_motif	motif6/DMv5	5174291..5174305	CTTAAGTATTTTTCA
promoter_motif	motif6/DMv5	5287832..5287846	TATCGGTATATTTTA
promoter_motif	motif6/DMv5	5311562..5311576	TTGTGGTATTATTGG
promoter_motif	motif6/DMv5	5466885..5466899	ATTTACAATTTTTTA
promoter_motif	motif6/DMv5	5779213..5779227	AGGTGGTATATTCCA
promoter_motif	motif6/DMv5	5920768..5920782	GTCTAGTATTTTTTA
promoter_motif	motif6/DMv5	6298729..6298743	TATTATTATTTTTCA
promoter_motif	motif6/DMv5	6619027..6619041	GTGCGGTATTTTTTA
promoter_motif	motif6/DMv5	6711070..6711084	TTGTGGTATATACTG
promoter_motif	motif6/DMv5	6763224..6763238	CTTTGGTATTAGTAA
promoter_motif	motif6/DMv5	6767211..6767225	TTTTAGTATATTTCA
promoter_motif	motif6/DMv5	6785436..6785450	ATCTATTATTTTCGA
promoter_motif	motif6/DMv5	6786583..6786597	CTTTGGTATTTTTAA
promoter_motif	motif6/DMv5	7180681..7180695	GTTGGGTATTTTGGG
promoter_motif	motif6/DMv5	7297962..7297976	TTTTAGTATTTAAGC
promoter_motif	motif6/DMv5	7731765..7731779	TATCGGTATTATTGA
promoter_motif	motif6/DMv5	7856106..7856120	ATTCAGTATTTATAC
promoter_motif	motif6/DMv5	7876285..7876299	GACTGGCATTTTTGG
promoter_motif	motif6/DMv5	8028096..8028110	TTGCGGCATTTTTTA
promoter_motif	motif6/DMv5	8078139..8078153	TGCTGGTATATATTT
promoter_motif	motif6/DMv5	8201607..8201621	GTTCGGAATTTTCGC
promoter_motif	motif6/DMv5	8232567..8232581	GTCGGGTATTATTAG
promoter_motif	motif6/DMv5	8394869..8394883	TTTCGGTATTTTTCA
promoter_motif	motif6/DMv5	8406436..8406450	CGATGGCATTTTCAC
promoter_motif	motif6/DMv5	8409470..8409484	TATTATTATTTTAAA
promoter_motif	motif6/DMv5	8433162..8433176	GTTTAGAATATTTAG
promoter_motif	motif6/DMv5	8543445..8543459	TTTGGGAATTTTTTT
promoter_motif	motif6/DMv5	9045864..9045878	GGTTGGTATTTTTCC
promoter_motif	motif6/DMv5	9062680..9062694	ATATGGTATTTGTTG
promoter_motif	motif6/DMv5	9099683..9099697	CTTTTGAATTTTTTG
promoter_motif	motif6/DMv5	9390344..9390358	GTTCAGTATATTTTC
promoter_motif	motif6/DMv5	9393903..9393917	TGGCGGTATAATTTA
promoter_motif	motif6/DMv5	9480894..9480908	TTGCGGTATATTTTG
promoter_motif	motif6/DMv5	9712068..9712082	ATCTGGTATTTTTCA
promoter_motif	motif6/DMv5	9749479..9749493	TGCTGGTATTTTTGG
promoter_motif	motif7/DMv3	10028423..10028437	TTTGCCATCTCTAGT
promoter_motif	motif7/DMv3	10040604..10040618	GGTGGCAGCACTAGC
promoter_motif	motif7/DMv3	10122936..10122950	CTTTTCAACTCTGGT
promoter_motif	motif7/DMv3	10127201..10127215	CGTGCCATCCCCACT
promoter_motif	motif7/DMv3	10146499..10146513	TTGCGCAACTCTGGC
promoter_motif	motif7/DMv3	10146508..10146522	TCTGGCAACCCTGGT
promoter_motif	motif7/DMv3	10239744..10239758	GGTGCCAGCCCTATG
promoter_motif	motif7/DMv3	10250560..10250574	TCTTACATCCCTAGC
promoter_motif	motif7/DMv3	10299310..10299324	TGTTCCATCTCTAGA
promoter_motif	motif7/DMv3	10488700..10488714	GGTTCCACCTCTAAT
promoter_motif	motif7/DMv3	10506197..10506211	CCTGTCATCTCCAGC
promoter_motif	motif7/DMv3	10532743..10532757	ACTGGCAACACTGGC
promoter_motif	motif7/DMv3	10532783..10532797	ATTGTCATCACTATT
promoter_motif	motif7/DMv3	10640025..10640039	GCTACCATCACTATT
promoter_motif	motif7/DMv3	10823186..10823200	TTTACCAACACTAAC
promoter_motif	motif7/DMv3	10879720..10879734	GTTGGCATCACTGTG
promoter_motif	motif7/DMv3	11089008..11089022	TCTGACAGCACTGCT
promoter_motif	motif7/DMv3	11105140..11105154	AGTGTCATCTCTACC
promoter_motif	motif7/DMv3	11105888..11105902	TTCTCCATCTCTAGC
promoter_motif	motif7/DMv3	11185851..11185865	CTTGACAACACTGTC
promoter_motif	motif7/DMv3	11268215..11268229	ATTTGCAACACTGTT
promoter_motif	motif7/DMv3	11419724..11419738	TTCTGCATCACTAGT
promoter_motif	motif7/DMv3	11453302..11453316	TGTACCATCACTAAT
promoter_motif	motif7/DMv3	11756633..11756647	TTTGCCACCTCTAGC
promoter_motif	motif7/DMv3	11888776..11888790	TTGGCCATCGCTAGC
promoter_motif	motif7/DMv3	11902301..11902315	TTTCACATCGCCATC
promoter_motif	motif7/DMv3	11904659..11904673	GTTGCCAGCCCTGTC
promoter_motif	motif7/DMv3	12058344..12058358	TTTTACAGCACTGTT
promoter_motif	motif7/DMv3	12118202..12118216	TTTTACAACACTGAC
promoter_motif	motif7/DMv3	12374187..12374201	TATTCCAGCTCTGCT
promoter_motif	motif7/DMv3	12661408..12661422	CTGCTCATCTCTAGC
promoter_motif	motif7/DMv3	12889495..12889509	TCTGGCAGCGCTGAC
promoter_motif	motif7/DMv3	12903379..12903393	TTGTCCACCTCTACT
promoter_motif	motif7/DMv3	12944362..12944376	GATGCCATCACTGGC
promoter_motif	motif7/DMv3	12950146..12950160	AGTACCATCGCTAAT
promoter_motif	motif7/DMv3	13318546..13318560	ATTTCCATCGCTATT
promoter_motif	motif7/DMv3	13343964..13343978	TGTGCCATCACTGAC
promoter_motif	motif7/DMv3	13343978..13343992	CAGTGCATCTCTAAT
promoter_motif	motif7/DMv3	13434997..13435011	TTTTCCATCCCTGAA
promoter_motif	motif7/DMv3	13480294..13480308	TGTGCCACCACTAAT
promoter_motif	motif7/DMv3	13556875..13556889	TCTCACATCTCTGAA
promoter_motif	motif7/DMv3	13610806..13610820	AATTCCACCTCTAAC
promoter_motif	motif7/DMv3	13673643..13673657	TTTTCCATCTCTATT
promoter_motif	motif7/DMv3	13677191..13677205	ATTCCCATCGCTATC
promoter_motif	motif7/DMv3	13738328..13738342	GCTGGCAGCACTAGT
promoter_motif	motif7/DMv3	13982210..13982224	TTGTTCAGCCCTGGT
promoter_motif	motif7/DMv3	14028256..14028270	GGGGTCATCGCTAAC
promoter_motif	motif7/DMv3	14048220..14048234	ATCGGCAGCACTGCC
promoter_motif	motif7/DMv3	14061184..14061198	GAGGTCATCTCTAAT
promoter_motif	motif7/DMv3	14299505..14299519	TCGCCCATCTCTATT
promoter_motif	motif7/DMv3	14338558..14338572	TCTGGCAGCCCTGTG
promoter_motif	motif7/DMv3	14338793..14338807	GCTGGCAACCCTAGC
promoter_motif	motif7/DMv3	14500544..14500558	TGTTTCAACGCCAGC
promoter_motif	motif7/DMv3	14502561..14502575	CGGCTCATCACTAAT
promoter_motif	motif7/DMv3	14545689..14545703	AATTGCAACGCTAGC
promoter_motif	motif7/DMv3	15017093..15017107	TTGTGCAGCCCTGCA
promoter_motif	motif7/DMv3	15024677..15024691	ACTACCATCACTAAT
promoter_motif	motif7/DMv3	15024872..15024886	TTGTTCATCTCTGTT
promoter_motif	motif7/DMv3	15024882..15024896	CTGTTCATCTCTGGC
promoter_motif	motif7/DMv3	15066223..15066237	AGTGCCATCGCTAGC
promoter_motif	motif7/DMv3	15177600..15177614	TCGCCCACCGCTAGC
promoter_motif	motif7/DMv3	15284287..15284301	AGTGGCATCTCTGAT
promoter_motif	motif7/DMv3	15325001..15325015	CTGTCCACCACTGGC
promoter_motif	motif7/DMv3	15339991..15340005	ACTGCCATCGCTAGA
promoter_motif	motif7/DMv3	15998997..15999011	ATGGCCAACTCCAGC
promoter_motif	motif7/DMv3	16150368..16150382	TTTCACATCCCTATC
promoter_motif	motif7/DMv3	16196159..16196173	AAGTGCAGCCCTGGT
promoter_motif	motif7/DMv3	16392674..16392688	ATGTTCAACACTAGA
promoter_motif	motif7/DMv3	16449815..16449829	TGCCCCATCTCTAAA
promoter_motif	motif7/DMv3	1648360..1648374	TTGTCCATCCCTATC
promoter_motif	motif7/DMv3	16528205..16528219	GGTGGCATCGCTGGC
promoter_motif	motif7/DMv3	16528441..16528455	TCTGCCAACTCTATG
promoter_motif	motif7/DMv3	16558625..16558639	CCTGTCATCTCTGGC
promoter_motif	motif7/DMv3	16558694..16558708	CTCTGCAGCCCTGGT
promoter_motif	motif7/DMv3	16874011..16874025	TTTTCCAGCTCCGGC
promoter_motif	motif7/DMv3	16882373..16882387	GTTTGCAGCCCTGGT
promoter_motif	motif7/DMv3	16882416..16882430	TCTGGCAACCCTACA
promoter_motif	motif7/DMv3	16904968..16904982	TCGCTCAGCACTGTT
promoter_motif	motif7/DMv3	16945281..16945295	TTTCCCATCCCTAGC
promoter_motif	motif7/DMv3	17016095..17016109	TTTCCCATCTCTAAC
promoter_motif	motif7/DMv3	17048060..17048074	TGGCCCAGCTCTAAT
promoter_motif	motif7/DMv3	17056457..17056471	TCTGGCAACACTGGT
promoter_motif	motif7/DMv3	17066600..17066614	ATTGCCACCGCTGGC
promoter_motif	motif7/DMv3	17183173..17183187	GGTGGCAGCGCTGAA
promoter_motif	motif7/DMv3	17369400..17369414	CTTTGCAACACTGTT
promoter_motif	motif7/DMv3	17389598..17389612	CTCCCCATCACTATC
promoter_motif	motif7/DMv3	17660815..17660829	TGGGGCAGCTCCGCC
promoter_motif	motif7/DMv3	17963500..17963514	GCTGCCAACACTGCC
promoter_motif	motif7/DMv3	18010032..18010046	TCTTACACCTCTAAG
promoter_motif	motif7/DMv3	18073463..18073477	ACTTGCATCACTAGC
promoter_motif	motif7/DMv3	18262608..18262622	GTTGCCATCTCCAAC
promoter_motif	motif7/DMv3	18299041..18299055	CTTGGCAGCTCTGCC
promoter_motif	motif7/DMv3	18307888..18307902	GCTGCCATCTCCGGT
promoter_motif	motif7/DMv3	18379704..18379718	TTGTGCAACTCCAGT
promoter_motif	motif7/DMv3	18480447..18480461	TTTGGCAGCTCTGTG
promoter_motif	motif7/DMv3	18528932..18528946	TCTTCCATCTCTGAA
promoter_motif	motif7/DMv3	18533859..18533873	TCTTACATCACTAAC
promoter_motif	motif7/DMv3	18966567..18966581	GGTGCCATCACTGTG
promoter_motif	motif7/DMv3	1905239..1905253	TTTTCCAACACCATA
promoter_motif	motif7/DMv3	19274054..19274068	ACTTACATCGCTATC
promoter_motif	motif7/DMv3	19284180..19284194	GAGCACATCCCTAGT
promoter_motif	motif7/DMv3	19411356..19411370	TCGCCCATCACTAAT
promoter_motif	motif7/DMv3	19431537..19431551	TGGTGCAACCCTGTC
promoter_motif	motif7/DMv3	19435748..19435762	TAGCCCATCCCTATT
promoter_motif	motif7/DMv3	19585633..19585647	CTCGTCATCTCTGGT
promoter_motif	motif7/DMv3	1963861..1963875	TTTTACATCTCTATT
promoter_motif	motif7/DMv3	19732263..19732277	TGTACCATCGCTATT
promoter_motif	motif7/DMv3	19752940..19752954	TTGGGCACCTCCGGT
promoter_motif	motif7/DMv3	19855267..19855281	TTGCCCATCTCTAAT
promoter_motif	motif7/DMv3	19855460..19855474	TTTTGCAGCCCTCGT
promoter_motif	motif7/DMv3	19974132..19974146	TTTCACATCTCTGGG
promoter_motif	motif7/DMv3	20046851..20046865	GCTGCCAACTCTATT
promoter_motif	motif7/DMv3	20046857..20046871	GTTGGCAGCTCTGTT
promoter_motif	motif7/DMv3	20419108..20419122	CTGTCCAGCACTACC
promoter_motif	motif7/DMv3	20487462..20487476	TCTCACATCACTAAG
promoter_motif	motif7/DMv3	20491113..20491127	TGTCTCATCCCTGCT
promoter_motif	motif7/DMv3	20650647..20650661	GTCTGCAGCCCTGGT
promoter_motif	motif7/DMv3	20684930..20684944	TGTTCCATCCCCAAT
promoter_motif	motif7/DMv3	20835902..20835916	TCTGGCAACTCTATC
promoter_motif	motif7/DMv3	2501280..2501294	CCTTCCAACACTGCC
promoter_motif	motif7/DMv3	2524027..2524041	GCTGACAGCCCTGCT
promoter_motif	motif7/DMv3	2549763..2549777	TTTCCCACCCCTAAT
promoter_motif	motif7/DMv3	2584232..2584246	TCCGCCAGCCCTGGC
promoter_motif	motif7/DMv3	2636698..2636712	TCGTTCATCTCTAGC
promoter_motif	motif7/DMv3	2698004..2698018	TTTGACAACCCTAAG
promoter_motif	motif7/DMv3	2873247..2873261	TATGGCATCTCTCAT
promoter_motif	motif7/DMv3	2922620..2922634	TCTCACAGCGCTGCC
promoter_motif	motif7/DMv3	2952003..2952017	TTGGTCACCGCTGAT
promoter_motif	motif7/DMv3	3165605..3165619	AAGCCCATCTCTAGC
promoter_motif	motif7/DMv3	3387615..3387629	TTTGGCAACCCTGCC
promoter_motif	motif7/DMv3	3477614..3477628	GGTGGCAGCTCTGTC
promoter_motif	motif7/DMv3	3541438..3541452	TCTCCCATCTCTATG
promoter_motif	motif7/DMv3	3719690..3719704	ATGGCCAACTCTAGC
promoter_motif	motif7/DMv3	3803959..3803973	TGCGGCAACTCTGAC
promoter_motif	motif7/DMv3	3843358..3843372	TTTCCCACCTCTATC
promoter_motif	motif7/DMv3	3955178..3955192	TTGCACACCTCTATC
promoter_motif	motif7/DMv3	3985974..3985988	ACTGTCATCACTAGC
promoter_motif	motif7/DMv3	4014746..4014760	ACTTCCATCTCTAGC
promoter_motif	motif7/DMv3	4052163..4052177	GCTCTCATCTCTAAA
promoter_motif	motif7/DMv3	4052378..4052392	TCGCCCATCTCTAAC
promoter_motif	motif7/DMv3	4787702..4787716	AGTTCCACCCCTAAG
promoter_motif	motif7/DMv3	4787714..4787728	TACGTCAGCCCTAGT
promoter_motif	motif7/DMv3	4788918..4788932	CGGCACATCACTAGT
promoter_motif	motif7/DMv3	4794509..4794523	AGTGCCATCGCTATC
promoter_motif	motif7/DMv3	4801619..4801633	CCTGACAGCCCTGAA
promoter_motif	motif7/DMv3	4838589..4838603	AGTCCCATCTCTAAT
promoter_motif	motif7/DMv3	4975350..4975364	ACTTCCATCACTAAT
promoter_motif	motif7/DMv3	4998300..4998314	AATGCCATCTCCAGC
promoter_motif	motif7/DMv3	5139471..5139485	CTTTCCAGCACTAGT
promoter_motif	motif7/DMv3	5474675..5474689	CTGCTCACCTCTAGC
promoter_motif	motif7/DMv3	5476298..5476312	AGGCACAGCACTGAC
promoter_motif	motif7/DMv3	5730001..5730015	CCTTCCACCTCTAAT
promoter_motif	motif7/DMv3	5735317..5735331	TTGTCCACCACTAGC
promoter_motif	motif7/DMv3	5852574..5852588	ACTCGCAACTCTGGC
promoter_motif	motif7/DMv3	5920391..5920405	CCGCCCATCCCTAAA
promoter_motif	motif7/DMv3	5936119..5936133	GCGCTCATCTCTATT
promoter_motif	motif7/DMv3	5936151..5936165	AGGGCCATCGCTGGC
promoter_motif	motif7/DMv3	5936990..5937004	TTTGTCATCTCTATT
promoter_motif	motif7/DMv3	5956202..5956216	ACTTCCATCTCTAAT
promoter_motif	motif7/DMv3	5963132..5963146	AGGTGCAGCCCTGGT
promoter_motif	motif7/DMv3	5987070..5987084	TTTACCATCTCTAGA
promoter_motif	motif7/DMv3	6005185..6005199	GCTTCCAGCCCTAGA
promoter_motif	motif7/DMv3	6139915..6139929	GGTTCCAGCTCTAAT
promoter_motif	motif7/DMv3	6197292..6197306	CGTGCCATCACTAAT
promoter_motif	motif7/DMv3	6317223..6317237	TGTTCCAGCTCTATA
promoter_motif	motif7/DMv3	6367588..6367602	ACTCCCATCCCTATC
promoter_motif	motif7/DMv3	6696871..6696885	GTGTACATCCCTAGT
promoter_motif	motif7/DMv3	6698577..6698591	ACTTCCATCTCTAAG
promoter_motif	motif7/DMv3	6726208..6726222	GGTGGCAGCTCCAGC
promoter_motif	motif7/DMv3	7171493..7171507	GGTGGCAACACCAGC
promoter_motif	motif7/DMv3	7171912..7171926	CCTGGCAGCCCTATT
promoter_motif	motif7/DMv3	7539339..7539353	TCTGGCAGCTCCATC
promoter_motif	motif7/DMv3	7566861..7566875	TGTGGCAACACTGAA
promoter_motif	motif7/DMv3	7578784..7578798	TCTGGCAACACTGGA
promoter_motif	motif7/DMv3	7740097..7740111	TGTTCCATCTCCACT
promoter_motif	motif7/DMv3	7856340..7856354	TATCCCAGCACTAGT
promoter_motif	motif7/DMv3	7872957..7872971	TTTCCCATCACCAAA
promoter_motif	motif7/DMv3	7876629..7876643	TTTTACATCACTAGA
promoter_motif	motif7/DMv3	7921444..7921458	TCTCCCATCACTAGT
promoter_motif	motif7/DMv3	8062293..8062307	TCTCGCAACCCTAGT
promoter_motif	motif7/DMv3	8315375..8315389	TTGGCCAGCTCCAAG
promoter_motif	motif7/DMv3	8356111..8356125	GTTGACAGCACTGGC
promoter_motif	motif7/DMv3	8457400..8457414	TCCGGCATCCCTATT
promoter_motif	motif7/DMv3	8539994..8540008	TTTGTCAGCACCAGC
promoter_motif	motif7/DMv3	8573660..8573674	GGTGGCAACTCCAAC
promoter_motif	motif7/DMv3	8643912..8643926	TTTTACAGCACCAAT
promoter_motif	motif7/DMv3	8645030..8645044	GTTTCCAACACTGCT
promoter_motif	motif7/DMv3	8803508..8803522	TGTTCCAGCTCTATT
promoter_motif	motif7/DMv3	9046118..9046132	TGGCCCACCTCTAGT
promoter_motif	motif7/DMv3	9086357..9086371	GTTGGCAACCCTGGT
promoter_motif	motif7/DMv3	9117748..9117762	AGTGCCATCACCGGT
promoter_motif	motif7/DMv3	9122551..9122565	TTTGGCATCCCTGGC
promoter_motif	motif7/DMv3	9395048..9395062	TGTGGCAACTCTGGC
promoter_motif	motif7/DMv3	9439944..9439958	ATTGACAGCCCTAGC
promoter_motif	motif7/DMv3	9480845..9480859	CTGCCCAACACTGGC
promoter_motif	motif7/DMv3	9733769..9733783	TCTTCCAGCTCTGAG
promoter_motif	motif7/DMv3	9746429..9746443	GCTACCATCACTAAT
promoter_motif	motif7/DMv3	9878199..9878213	TCTGGCAACTCTGGC
promoter_motif	motif7/DMv3	9878664..9878678	CGTTCCACCACTAGC
promoter_motif	motif8/DMv2	11107917..11107931	CAGCGGCAGCAGTTG
promoter_motif	motif8/DMv2	12128227..12128241	ATCGGGCAACGCTTG
promoter_motif	motif8/DMv2	12861453..12861467	AGGCGCCAGCGGTTC
promoter_motif	motif8/DMv2	12889494..12889508	ATCTGGCAGCGCTGA
promoter_motif	motif8/DMv2	13294928..13294942	ATCTGGCAGCTCAGT
promoter_motif	motif8/DMv2	13300236..13300250	ATGTGGCAGCACTAG
promoter_motif	motif8/DMv2	13363568..13363582	TGGTCGCAGCTCAGT
promoter_motif	motif8/DMv2	13478384..13478398	CTCTGGCAACGCTCT
promoter_motif	motif8/DMv2	15260745..15260759	AGTGAGCAGCGCAGT
promoter_motif	motif8/DMv2	15343647..15343661	AGCTGGCAACACTGC
promoter_motif	motif8/DMv2	15558093..15558107	ATCTGGCAGCACCAT
promoter_motif	motif8/DMv2	17056456..17056470	ATCTGGCAACACTGG
promoter_motif	motif8/DMv2	18449592..18449606	ATGTGGCAACACCGC
promoter_motif	motif8/DMv2	18496021..18496035	AGTTGCCTACACAGC
promoter_motif	motif8/DMv2	18762293..18762307	CAGTGGCAGAGGAGC
promoter_motif	motif8/DMv2	18776375..18776389	GGCAGGCAGCACTGA
promoter_motif	motif8/DMv2	18942976..18942990	CTCCGGCAACAACGG
promoter_motif	motif8/DMv2	19268701..19268715	GGCCCGCAGCTCCAC
promoter_motif	motif8/DMv2	19502288..19502302	GTCCAGCTGCGACGC
promoter_motif	motif8/DMv2	20163236..20163250	CAGCACCAGCACCGC
promoter_motif	motif8/DMv2	20277235..20277249	CAGCAGCAACAGCAG
promoter_motif	motif8/DMv2	20680932..20680946	GAGCGCCAGCGCTGT
promoter_motif	motif8/DMv2	20829963..20829977	AGGCGGCAGCACCGT
promoter_motif	motif8/DMv2	20835903..20835917	ATCTGGCAACTCTAT
promoter_motif	motif8/DMv2	2520663..2520677	AGGTGGCAGCGCTGG
promoter_motif	motif8/DMv2	2540722..2540736	CTGTGGCAACGCTTC
promoter_motif	motif8/DMv2	2544820..2544834	AGGTGGCAACGCCAG
promoter_motif	motif8/DMv2	2760291..2760305	AGGTGGCAACGCCAC
promoter_motif	motif8/DMv2	3377399..3377413	AACCAGCAGCAGCAG
promoter_motif	motif8/DMv2	3477615..3477629	GGGTGGCAGCTCTGT
promoter_motif	motif8/DMv2	3597058..3597072	AGCGACCAGCACTGC
promoter_motif	motif8/DMv2	3889635..3889649	TGTTCGCCGCGGCGC
promoter_motif	motif8/DMv2	5476590..5476604	TTCCGGCAGAACAGG
promoter_motif	motif8/DMv2	5846343..5846357	CTCCCGCAGCACATT
promoter_motif	motif8/DMv2	5852566..5852580	CTCTGGCCACACCGC
promoter_motif	motif8/DMv2	5852575..5852589	CACTCGCAACTCTGG
promoter_motif	motif8/DMv2	6445373..6445387	ATCTGGCAGCGCCAC
promoter_motif	motif8/DMv2	6709155..6709169	AGTTGGCAGCTCCGT
promoter_motif	motif8/DMv2	7276293..7276307	TTGCCGCAACACACC
promoter_motif	motif8/DMv2	7566862..7566876	CTGTGGCAACACTGA
promoter_motif	motif8/DMv2	7578783..7578797	ATCTGGCAACACTGG
promoter_motif	motif8/DMv2	7967058..7967072	TGCAGGCAGCGCCAC
promoter_motif	motif8/DMv2	8301544..8301558	AAGCGGCAGAGACTC
promoter_motif	motif8/DMv2	8476791..8476805	GGGTGGCAACTCAAC
promoter_motif	motif8/DMv2	8539983..8539997	CAGCGGCAACAGCTG
promoter_motif	motif8/DMv2	8803469..8803483	TTCTGGCTACACCGA
promoter_motif	motif8/DMv2	9395047..9395061	ATGTGGCAACTCTGG
promoter_motif	motif8/DMv2	9481144..9481158	TTCTGGCAACGCCAT
promoter_motif	motif8/DMv2	9510570..9510584	CGTCAGCAGCGGACG
promoter_motif	motif8/DMv2	9878200..9878214	GTCTGGCAACTCTGG
promoter_motif	motif9/DMp4	10155388..10155402	CGACGCGTTAAGATC
promoter_motif	motif9/DMp4	10601094..10601108	CAACGCGGGCGGTTG
promoter_motif	motif9/DMp4	11052442..11052456	CGAAGCGTTCGGTTC
promoter_motif	motif9/DMp4	11052451..11052465	CGGTTCGATAGGTTG
promoter_motif	motif9/DMp4	11750208..11750222	CAACGTGGGCGCATC
promoter_motif	motif9/DMp4	11819404..11819418	CTCCGCGTGAAGTCG
promoter_motif	motif9/DMp4	11905261..11905275	CGTTGCGTTCGGTTT
promoter_motif	motif9/DMp4	12064128..12064142	GGAAGCAATCGCATC
promoter_motif	motif9/DMp4	12118158..12118172	TGTGGCGATCGGTTC
promoter_motif	motif9/DMp4	12225829..12225843	GATCGAGTGAGCTTC
promoter_motif	motif9/DMp4	12542512..12542526	CGGAGCAAGTGGATC
promoter_motif	motif9/DMp4	12618848..12618862	GGTTGCGGTCGGTCC
promoter_motif	motif9/DMp4	12756927..12756941	GATAGAGGTCGGTTG
promoter_motif	motif9/DMp4	12984900..12984914	CGTGACGATCGGTTC
promoter_motif	motif9/DMp4	13431861..13431875	AAACGCGTGTAGTTG
promoter_motif	motif9/DMp4	13637830..13637844	GGACGCGTTAGCTCC
promoter_motif	motif9/DMp4	13677223..13677237	CGCCGCGTTAGTTTT
promoter_motif	motif9/DMp4	13950234..13950248	CGTCGCGATCGCTCC
promoter_motif	motif9/DMp4	13995864..13995878	CGGCTCGAACGGTTC
promoter_motif	motif9/DMp4	14120289..14120303	CGAAGCGAGCGGTAC
promoter_motif	motif9/DMp4	14310459..14310473	AGACGAGCGTGGATG
promoter_motif	motif9/DMp4	14745404..14745418	GGAGTTGCGCAGTTC
promoter_motif	motif9/DMp4	14874868..14874882	GCTCGCGAGTGGACG
promoter_motif	motif9/DMp4	15051670..15051684	CAACGAGTAAGGTTG
promoter_motif	motif9/DMp4	15051681..15051695	GTTGGTGTTCGTTTC
promoter_motif	motif9/DMp4	15245841..15245855	CGACGCGATCGGTTC
promoter_motif	motif9/DMp4	16435153..16435167	CATCGAGTTTAGTTC
promoter_motif	motif9/DMp4	16469587..16469601	TGTGGTGTGCTCTTC
promoter_motif	motif9/DMp4	16785057..16785071	CGTTGTGAGCAATCC
promoter_motif	motif9/DMp4	16904914..16904928	CATCGTGAGTGGTCC
promoter_motif	motif9/DMp4	17015965..17015979	CAAGTCGCGCATTTG
promoter_motif	motif9/DMp4	17081095..17081109	TGAATTGAACGGTTC
promoter_motif	motif9/DMp4	17210970..17210984	GCTCGCGGACAGTTG
promoter_motif	motif9/DMp4	17575100..17575114	CGACGAACGCGGTTG
promoter_motif	motif9/DMp4	17688378..17688392	CCACGCGAGTGAATC
promoter_motif	motif9/DMp4	17759554..17759568	CGACGAAGGCGGTTC
promoter_motif	motif9/DMp4	18090133..18090147	TGTCGCGTGCGGATC
promoter_motif	motif9/DMp4	18198767..18198781	CACTGCGATCGCATC
promoter_motif	motif9/DMp4	18270658..18270672	CTTCGCGTTCGGTTC
promoter_motif	motif9/DMp4	18545427..18545441	CAAAGCGATCGGTTC
promoter_motif	motif9/DMp4	18576447..18576461	CGGTTCGTGCACATC
promoter_motif	motif9/DMp4	18783716..18783730	ACTGGAGTGCGGACG
promoter_motif	motif9/DMp4	18828435..18828449	GGTCGCGATCGATCT
promoter_motif	motif9/DMp4	18933866..18933880	GCGTGCGAGCAGATC
promoter_motif	motif9/DMp4	19246304..19246318	TTTGGAGAGCAGTTG
promoter_motif	motif9/DMp4	19425985..19425999	CCACGCGAACAGTCG
promoter_motif	motif9/DMp4	19545131..19545145	CGCAGCGCGCACACC
promoter_motif	motif9/DMp4	19601442..19601456	GGCCGCGTTCAGTTG
promoter_motif	motif9/DMp4	19757817..19757831	CCGAGTGAACGGACG
promoter_motif	motif9/DMp4	19774529..19774543	CGCTGAGTTAGGATC
promoter_motif	motif9/DMp4	19821572..19821586	AAAATAGTGCGGATG
promoter_motif	motif9/DMp4	19909912..19909926	CGCCGTGCTCGCTTT
promoter_motif	motif9/DMp4	20130803..20130817	CAAGGCAAGCGGACG
promoter_motif	motif9/DMp4	20221786..20221800	GGACGCGCGCTCTCC
promoter_motif	motif9/DMp4	20453113..20453127	ACCGGCGAGAGGATG
promoter_motif	motif9/DMp4	20526078..20526092	CGAGGCGAGTGGACG
promoter_motif	motif9/DMp4	2056556..2056570	CGAAGTGTGCAGTTC
promoter_motif	motif9/DMp4	20680896..20680910	CGCCGCGATCGGTTG
promoter_motif	motif9/DMp4	20829897..20829911	CGGCGCGGTTGTATC
promoter_motif	motif9/DMp4	20870694..20870708	CACTGCGAGCGTTCG
promoter_motif	motif9/DMp4	2108562..2108576	CGACGCATTCGGACT
promoter_motif	motif9/DMp4	2628115..2628129	CAAAGAGTACAGTCC
promoter_motif	motif9/DMp4	2779285..2779299	CAACGCACGCGCTCC
promoter_motif	motif9/DMp4	2899782..2899796	CGACTTGAACGGACG
promoter_motif	motif9/DMp4	2922656..2922670	CACGGCGGTCGGACG
promoter_motif	motif9/DMp4	3361560..3361574	CGCGGTGAACGGTTG
promoter_motif	motif9/DMp4	3362118..3362132	AGGTGTGTTCTGTTC
promoter_motif	motif9/DMp4	3377328..3377342	AGCGGCGAGCGCATG
promoter_motif	motif9/DMp4	3413184..3413198	CGCGGCAAGCTGATC
promoter_motif	motif9/DMp4	3474504..3474518	GGCGGTGAACAGTTC
promoter_motif	motif9/DMp4	3610126..3610140	CGCGGCGAACGGACG
promoter_motif	motif9/DMp4	3693997..3694011	TATATCGATAGGTTC
promoter_motif	motif9/DMp4	3818336..3818350	ATTGGAGAGCGGTTT
promoter_motif	motif9/DMp4	4119801..4119815	TCGCGAGCGCGGTCG
promoter_motif	motif9/DMp4	4125381..4125395	TGCAGCGCACGGTCC
promoter_motif	motif9/DMp4	4298699..4298713	GCTCGTAAACGGTTC
promoter_motif	motif9/DMp4	4537156..4537170	GACTGCGTGCGATCC
promoter_motif	motif9/DMp4	4621778..4621792	CGCTGCGTGCGGTTT
promoter_motif	motif9/DMp4	5300934..5300948	GGACGAGTTCGGTTC
promoter_motif	motif9/DMp4	5301870..5301884	CGGTGCGGACGGTCG
promoter_motif	motif9/DMp4	5599848..5599862	CGTCGAGAGAGGTTC
promoter_motif	motif9/DMp4	5707524..5707538	CGACGCAGTCGGACG
promoter_motif	motif9/DMp4	5735591..5735605	CGGCGCACGCGGTTT
promoter_motif	motif9/DMp4	5748231..5748245	TGAAGTGAACGGTTC
promoter_motif	motif9/DMp4	5940065..5940079	GCTCGCGAGTGGTTG
promoter_motif	motif9/DMp4	5944356..5944370	GGCTGCGATCGGTTG
promoter_motif	motif9/DMp4	5965888..5965902	CGACGCGAACGGACG
promoter_motif	motif9/DMp4	7182815..7182829	AAAAGCGTTCGATTT
promoter_motif	motif9/DMp4	7227591..7227605	CATGTCGAGCTCTTG
promoter_motif	motif9/DMp4	7284904..7284918	CGACGCGATCGGTTG
promoter_motif	motif9/DMp4	7323768..7323782	CAAAGTGCGCGGATC
promoter_motif	motif9/DMp4	7415352..7415366	CGATGTGAACAGACG
promoter_motif	motif9/DMp4	7800237..7800251	TCTTGCGCGCGCTTC
promoter_motif	motif9/DMp4	7800250..7800264	TGAGGCGAGCGGTTC
promoter_motif	motif9/DMp4	7912744..7912758	GAACGCGGAAGGTTG
promoter_motif	motif9/DMp4	7924838..7924852	CCACGCGAGAGTTTT
promoter_motif	motif9/DMp4	8062619..8062633	CCCTGCGTGCAATTG
promoter_motif	motif9/DMp4	8201641..8201655	CGCGTCGAATGGTTC
promoter_motif	motif9/DMp4	8481113..8481127	AGTCGCGTTCTCTCG
promoter_motif	motif9/DMp4	8532612..8532626	GGACGAGTTCGGTCC
promoter_motif	motif9/DMp4	8553271..8553285	CGCCGCGATCTGATC
promoter_motif	motif9/DMp4	8557691..8557705	CGTGGAGTTCGGACG
promoter_motif	motif9/DMp4	8868463..8868477	CAACGAGAGCGGTTC
promoter_motif	motif9/DMp4	9127251..9127265	CAAGGCGTTCGTTTG
promoter_motif	motif9/DMp4	9336856..9336870	TGCAGAGAGCGTTTT
promoter_motif	motif9/DMp4	9657439..9657453	GCAAGCGTGCGGTTT

reference = 3L
promoter_motif	motif1/DMv4	10218336..10218350	GTCACGGTTACACTC
promoter_motif	motif1/DMv4	1034884..1034898	CATCTGGTCACACTT
promoter_motif	motif1/DMv4	10654113..10654127	GCTACGGTCACTCTG
promoter_motif	motif1/DMv4	10872188..10872202	ATTATGGTCACACTG
promoter_motif	motif1/DMv4	11067498..11067512	TTTACGGTCTTACTG
promoter_motif	motif1/DMv4	11102786..11102800	AAAACGGTCACACTG
promoter_motif	motif1/DMv4	11113937..11113951	GGTCTGGCAACGCCG
promoter_motif	motif1/DMv4	11116291..11116305	GTTCTGGTCACACTG
promoter_motif	motif1/DMv4	11162718..11162732	CGCAAGGTCACACTG
promoter_motif	motif1/DMv4	11207592..11207606	GGCACGGTCACACTC
promoter_motif	motif1/DMv4	11245384..11245398	AAGGCGGGCGCACCG
promoter_motif	motif1/DMv4	11602541..11602555	ACTGCGGTAACACTG
promoter_motif	motif1/DMv4	11675131..11675145	TCTTTGGCCACATTG
promoter_motif	motif1/DMv4	11704468..11704482	TTTGCGGTCACACTG
promoter_motif	motif1/DMv4	11786641..11786655	AGTGCGGTCACACTG
promoter_motif	motif1/DMv4	11788703..11788717	AGCCTGGGCACACTG
promoter_motif	motif1/DMv4	12139195..12139209	TAGTTGGTCACACTG
promoter_motif	motif1/DMv4	12142357..12142371	GTTCTGGCCATACTG
promoter_motif	motif1/DMv4	12186763..12186777	GGAACGGTCACTCTA
promoter_motif	motif1/DMv4	12199108..12199122	GCCTTGGTCACACTG
promoter_motif	motif1/DMv4	1238317..1238331	GTGCCGGTCGCATTT
promoter_motif	motif1/DMv4	12407910..12407924	TTCGTGGTCACACTG
promoter_motif	motif1/DMv4	12490280..12490294	CCCACGTTCACATCG
promoter_motif	motif1/DMv4	12494404..12494418	GTTTTGGTCACACTA
promoter_motif	motif1/DMv4	12526816..12526830	GCTCTGGTTACACTG
promoter_motif	motif1/DMv4	12738441..12738455	AGCTTGGTCACACTG
promoter_motif	motif1/DMv4	12743158..12743172	GCTACGGTCACACTC
promoter_motif	motif1/DMv4	12743222..12743236	GTAGTGGTCACACTG
promoter_motif	motif1/DMv4	12798191..12798205	CCTGCGGCCACACTG
promoter_motif	motif1/DMv4	12799013..12799027	AATCTGGTAACACTA
promoter_motif	motif1/DMv4	12843252..12843266	GGCGCTGCCACACTT
promoter_motif	motif1/DMv4	1298609..1298623	AATCTGGCAGCACTA
promoter_motif	motif1/DMv4	13001371..13001385	AAACTGGTCACCTTA
promoter_motif	motif1/DMv4	13009135..13009149	AGCCTGGTCACACCG
promoter_motif	motif1/DMv4	1302661..1302675	GCCGCGGTCACACTG
promoter_motif	motif1/DMv4	1302948..1302962	CACCTGGTCACACTT
promoter_motif	motif1/DMv4	13034876..13034890	CCGCTGGCCACACCG
promoter_motif	motif1/DMv4	13037545..13037559	GCTCCGGTCACACTG
promoter_motif	motif1/DMv4	1331736..1331750	GCGACGGTCACGTTA
promoter_motif	motif1/DMv4	1334876..1334890	CCCGCGGTCACACTT
promoter_motif	motif1/DMv4	1342363..1342377	GCTTTGGTAATATTT
promoter_motif	motif1/DMv4	13467601..13467615	TTTGAGTTCACACTG
promoter_motif	motif1/DMv4	13479411..13479425	ACAGTGGCAACATTG
promoter_motif	motif1/DMv4	13922497..13922511	CGCACGGTCACATTT
promoter_motif	motif1/DMv4	13957790..13957804	AATACGTTCACATTG
promoter_motif	motif1/DMv4	14044331..14044345	AAGACGGTCACACTG
promoter_motif	motif1/DMv4	14503171..14503185	GTTTTGGTAACGTTG
promoter_motif	motif1/DMv4	14796465..14796479	AATGCGGTCGCATTA
promoter_motif	motif1/DMv4	15091259..15091273	GCGGTGGTCATACCA
promoter_motif	motif1/DMv4	1534029..1534043	CCTGCGGTCACTCTG
promoter_motif	motif1/DMv4	1537140..1537154	AGCCTGGTCATACTG
promoter_motif	motif1/DMv4	15492063..15492077	TGTATGGCAACACTG
promoter_motif	motif1/DMv4	15497979..15497993	AAGCTGGTCACTCTT
promoter_motif	motif1/DMv4	15513717..15513731	AAGATGGTCACACAT
promoter_motif	motif1/DMv4	15517197..15517211	GACACGGTCATACAA
promoter_motif	motif1/DMv4	15828464..15828478	GCTCTGGTCCCATTT
promoter_motif	motif1/DMv4	15961240..15961254	GCTTCGGTCACACTG
promoter_motif	motif1/DMv4	15980907..15980921	GCTGCGGTCACTCTA
promoter_motif	motif1/DMv4	15997839..15997853	ACCGCGGTCACACTA
promoter_motif	motif1/DMv4	15998302..15998316	GGTCTGGCAACTCTC
promoter_motif	motif1/DMv4	16080620..16080634	CGCACGGTCACTCTG
promoter_motif	motif1/DMv4	16083575..16083589	GGTCTGGTCACACTG
promoter_motif	motif1/DMv4	16105480..16105494	GCTGCGGTCACACTA
promoter_motif	motif1/DMv4	16124712..16124726	GATTTGGTCACACTG
promoter_motif	motif1/DMv4	1618385..1618399	GATACGGCAACTCCA
promoter_motif	motif1/DMv4	16225115..16225129	AGCAAGGTCACACTG
promoter_motif	motif1/DMv4	1639208..1639222	TGCACGGCCACACTG
promoter_motif	motif1/DMv4	1639696..1639710	CCAGTGGCAACGCCG
promoter_motif	motif1/DMv4	16404924..16404938	CATCTGGCCACACTG
promoter_motif	motif1/DMv4	1645220..1645234	ACGCTGGCAACACTG
promoter_motif	motif1/DMv4	1645544..1645558	GACACTGGCACACCG
promoter_motif	motif1/DMv4	1647448..1647462	AGTCCGGGCACATTA
promoter_motif	motif1/DMv4	16603511..16603525	ACAACGGTCACATTG
promoter_motif	motif1/DMv4	1665040..1665054	CATCTGGTCACACTG
promoter_motif	motif1/DMv4	16666632..16666646	AATATGGTCATACTA
promoter_motif	motif1/DMv4	16704752..16704766	GCTGCGGTCACTCTA
promoter_motif	motif1/DMv4	16773206..16773220	AAAACGTTCACTCTG
promoter_motif	motif1/DMv4	16801519..16801533	CGACAGGTCACATTA
promoter_motif	motif1/DMv4	17009660..17009674	AATCTGGCAACACTG
promoter_motif	motif1/DMv4	17035664..17035678	GATATGGGCACACTG
promoter_motif	motif1/DMv4	17035890..17035904	ATACCGGTCTCTCTT
promoter_motif	motif1/DMv4	17044361..17044375	CACCTGGCAACCCTG
promoter_motif	motif1/DMv4	17235200..17235214	GACGCGGTCACACTT
promoter_motif	motif1/DMv4	1731091..1731105	AAAGCGGTCACACTG
promoter_motif	motif1/DMv4	17418581..17418595	ACAACGGTCACACTG
promoter_motif	motif1/DMv4	17421931..17421945	GATGTGGCAACTCCA
promoter_motif	motif1/DMv4	17426282..17426296	GCTGCGGCCACACTG
promoter_motif	motif1/DMv4	17426971..17426985	GTAGTGGCAACGCTG
promoter_motif	motif1/DMv4	17459036..17459050	TAACTGGTCACACTA
promoter_motif	motif1/DMv4	17523191..17523205	TACACGGTCACTCTG
promoter_motif	motif1/DMv4	17550866..17550880	CCGACGGCCATACTT
promoter_motif	motif1/DMv4	17550881..17550895	GATCTGGCAGCCCTG
promoter_motif	motif1/DMv4	17614915..17614929	GCTGCGGTCCCACCA
promoter_motif	motif1/DMv4	176213..176227	AAAAGGGCCACACTG
promoter_motif	motif1/DMv4	17797807..17797821	GATCTGGTAGCACTG
promoter_motif	motif1/DMv4	17839584..17839598	AATGCGGTCACACTG
promoter_motif	motif1/DMv4	1798791..1798805	CGCTCGGCAACCCTG
promoter_motif	motif1/DMv4	18099214..18099228	GCGCTGGCCGCATTA
promoter_motif	motif1/DMv4	18102674..18102688	CATCTGGCTACACTC
promoter_motif	motif1/DMv4	18102902..18102916	CATCTGGCAACGCTA
promoter_motif	motif1/DMv4	184646..184660	TACCCGGCCACATTG
promoter_motif	motif1/DMv4	18677144..18677158	CGTCTGGTCACACCA
promoter_motif	motif1/DMv4	1876324..1876338	AGAGCGGTCTCACTC
promoter_motif	motif1/DMv4	18814264..18814278	TATGTGGTCACACTA
promoter_motif	motif1/DMv4	18834668..18834682	AATCTGGTAACACTT
promoter_motif	motif1/DMv4	18865853..18865867	AGTCTGGTCACACTG
promoter_motif	motif1/DMv4	18978111..18978125	AGAATGGCCCCACTG
promoter_motif	motif1/DMv4	18993690..18993704	TGGACGGTCACACTG
promoter_motif	motif1/DMv4	19056247..19056261	CGCACGGTCCCACTA
promoter_motif	motif1/DMv4	19085766..19085780	AATCTGGTCACACTG
promoter_motif	motif1/DMv4	19093430..19093444	CGTACGGTCACACTG
promoter_motif	motif1/DMv4	19093445..19093459	TCCAGGGGCACATTG
promoter_motif	motif1/DMv4	19253772..19253786	CCTACGGCCACACTG
promoter_motif	motif1/DMv4	19254523..19254537	GCTTTGGTCACACTG
promoter_motif	motif1/DMv4	19257273..19257287	TATTTGGTCACTCTG
promoter_motif	motif1/DMv4	19579328..19579342	GAGATGGTCACACTG
promoter_motif	motif1/DMv4	19579365..19579379	GCAACGGTCACTCTG
promoter_motif	motif1/DMv4	19591849..19591863	CAGCTGGGCACACTG
promoter_motif	motif1/DMv4	19592196..19592210	GGTGTGTGCACACTG
promoter_motif	motif1/DMv4	19611976..19611990	CGAACGGTCCCTCTG
promoter_motif	motif1/DMv4	19680454..19680468	AAACTGGTCCCTCTA
promoter_motif	motif1/DMv4	19688308..19688322	GCTCCGTTCACTCCA
promoter_motif	motif1/DMv4	19786675..19786689	GCACTGGCCACACTG
promoter_motif	motif1/DMv4	19799197..19799211	CAGGTGGCAACCCCG
promoter_motif	motif1/DMv4	19809051..19809065	GCCACGTTCACACTG
promoter_motif	motif1/DMv4	19908145..19908159	CGCGCGGTCACACTG
promoter_motif	motif1/DMv4	19916792..19916806	TATTTGGGCACACTG
promoter_motif	motif1/DMv4	19945867..19945881	GCATTGGTAATACTT
promoter_motif	motif1/DMv4	19995839..19995853	TATCTGGTAACACTT
promoter_motif	motif1/DMv4	20022034..20022048	AGTATGTGCACTCTG
promoter_motif	motif1/DMv4	20122262..20122276	CGACTGGTAACACTG
promoter_motif	motif1/DMv4	20219502..20219516	GCGGCTGCCACACCG
promoter_motif	motif1/DMv4	20234595..20234609	AGAGCGGCCATTTTG
promoter_motif	motif1/DMv4	20303112..20303126	GAAACGGGCACACCA
promoter_motif	motif1/DMv4	20306733..20306747	GAGATGGTAACACTG
promoter_motif	motif1/DMv4	20306742..20306756	ACACTGGCACCACTT
promoter_motif	motif1/DMv4	20349909..20349923	AGCGCGGTCATACCT
promoter_motif	motif1/DMv4	20394704..20394718	TGGATGGTCACATTT
promoter_motif	motif1/DMv4	20410339..20410353	ACGTCGGCCACATTT
promoter_motif	motif1/DMv4	20419191..20419205	AAAATGTGAACACTG
promoter_motif	motif1/DMv4	20423568..20423582	CAGTTGGGCACACTG
promoter_motif	motif1/DMv4	20425436..20425450	CAAACGGTCTTACTA
promoter_motif	motif1/DMv4	20429268..20429282	ACTGCGGTCTTACTT
promoter_motif	motif1/DMv4	20490414..20490428	CGTCTGGCAACGCTT
promoter_motif	motif1/DMv4	20512519..20512533	CATCTGGTCACACTG
promoter_motif	motif1/DMv4	20514101..20514115	ACCACGGTCACACTA
promoter_motif	motif1/DMv4	20519277..20519291	CCTCCGGCAACACCA
promoter_motif	motif1/DMv4	20791769..20791783	CAAACGGTCACACTC
promoter_motif	motif1/DMv4	20802349..20802363	GAAACGGTCACGTTG
promoter_motif	motif1/DMv4	21020503..21020517	TAGCTGGCAACACTG
promoter_motif	motif1/DMv4	21024332..21024346	TTCACGGTCACGTCG
promoter_motif	motif1/DMv4	21024920..21024934	AACCTGGTCACACTG
promoter_motif	motif1/DMv4	21027628..21027642	AGCACGTCCACACTG
promoter_motif	motif1/DMv4	21168873..21168887	CGTGCGGTCACACTG
promoter_motif	motif1/DMv4	21233410..21233424	ACGTTGGCCACTTTT
promoter_motif	motif1/DMv4	21261054..21261068	GCTTTGGTCACTTTG
promoter_motif	motif1/DMv4	212695..212709	AGTACGGTCCTACTG
promoter_motif	motif1/DMv4	21336809..21336823	CCAACGGGCACACTT
promoter_motif	motif1/DMv4	21486195..21486209	CGGCTGGTCACACTG
promoter_motif	motif1/DMv4	21490580..21490594	ACTGCGGTCACACTG
promoter_motif	motif1/DMv4	21510277..21510291	TTTTCGGTCACACTT
promoter_motif	motif1/DMv4	21516276..21516290	CGAAAGGTCCCACTA
promoter_motif	motif1/DMv4	21522406..21522420	AAAACGGTAATACTA
promoter_motif	motif1/DMv4	21526786..21526800	GCTTTGGTCACACTG
promoter_motif	motif1/DMv4	21530102..21530116	ACAACGGTCATACAA
promoter_motif	motif1/DMv4	21532951..21532965	CGCATGGTCCCACTG
promoter_motif	motif1/DMv4	21816557..21816571	CTAACGGCCACACTG
promoter_motif	motif1/DMv4	21825834..21825848	GGGGTGGCCACACCG
promoter_motif	motif1/DMv4	2257673..2257687	AGCTCGGCAGCACTG
promoter_motif	motif1/DMv4	22720882..22720896	AGCTTGGTCCCACTA
promoter_motif	motif1/DMv4	22872192..22872206	GATGTGGCAACTTTG
promoter_motif	motif1/DMv4	23119122..23119136	GGGGTGGGCACACTA
promoter_motif	motif1/DMv4	2372176..2372190	CATCTGGCAACCCCA
promoter_motif	motif1/DMv4	2503594..2503608	GCAGCGTTCACTTTA
promoter_motif	motif1/DMv4	2586535..2586549	TAATTGGTCACACTG
promoter_motif	motif1/DMv4	2587481..2587495	GGAGTGGTCGTATTG
promoter_motif	motif1/DMv4	2651834..2651848	TTGCTGGTCACACTG
promoter_motif	motif1/DMv4	3035181..3035195	AATCTGGTAACATCG
promoter_motif	motif1/DMv4	3042379..3042393	ATTACGGTCACACCA
promoter_motif	motif1/DMv4	3046812..3046826	AACGCGGTCACCCTG
promoter_motif	motif1/DMv4	3070839..3070853	GATTTGGTCACACCG
promoter_motif	motif1/DMv4	3071154..3071168	GATGCGGTCACACTG
promoter_motif	motif1/DMv4	3127710..3127724	CGCACTGTCACATTG
promoter_motif	motif1/DMv4	3143819..3143833	ACCACGGTCACACTT
promoter_motif	motif1/DMv4	3165174..3165188	GTAACGGTCACTCTG
promoter_motif	motif1/DMv4	3169288..3169302	TGTATGGTCACACTG
promoter_motif	motif1/DMv4	3268491..3268505	CAAAATGTCACACTA
promoter_motif	motif1/DMv4	3271040..3271054	TCAACGGGCACATCT
promoter_motif	motif1/DMv4	328075..328089	AGCACGGTCACACTT
promoter_motif	motif1/DMv4	3461316..3461330	AGTCCGGTCACACTT
promoter_motif	motif1/DMv4	3466397..3466411	AGTGTGGTAGCACTG
promoter_motif	motif1/DMv4	3472108..3472122	GGAACGGTCACTCTG
promoter_motif	motif1/DMv4	361469..361483	ACCGCTGCCACACTG
promoter_motif	motif1/DMv4	3811256..3811270	CCTCTGGTCACACTG
promoter_motif	motif1/DMv4	3896889..3896903	AGTCCGGTCACACTG
promoter_motif	motif1/DMv4	3960101..3960115	GTAATGGCAACCCTG
promoter_motif	motif1/DMv4	4003454..4003468	GCTATGGTCACACAA
promoter_motif	motif1/DMv4	4040518..4040532	GACGTGGCAACTCTG
promoter_motif	motif1/DMv4	4103570..4103584	CAAACGGTCATACTG
promoter_motif	motif1/DMv4	4134529..4134543	GAGCTGGCCACACTG
promoter_motif	motif1/DMv4	4136034..4136048	GAAACGGCCACACTA
promoter_motif	motif1/DMv4	4242731..4242745	AGTTCGGTCACTCTA
promoter_motif	motif1/DMv4	4254287..4254301	GCGGTGGTCACACTG
promoter_motif	motif1/DMv4	4254767..4254781	GTTAAGGTCACACTC
promoter_motif	motif1/DMv4	4277961..4277975	CTTCTGGTCACACCT
promoter_motif	motif1/DMv4	4292491..4292505	AATACGGTCACACAC
promoter_motif	motif1/DMv4	4318755..4318769	ACATTGGTCATACTG
promoter_motif	motif1/DMv4	4322235..4322249	TTTACGGTATCACTA
promoter_motif	motif1/DMv4	4364084..4364098	ATTGCGGTCACACTG
promoter_motif	motif1/DMv4	4364128..4364142	TCTCTGGTCACACTG
promoter_motif	motif1/DMv4	4364564..4364578	CAGCTGTTAACACTA
promoter_motif	motif1/DMv4	4825724..4825738	ACTATGGTAGCACTG
promoter_motif	motif1/DMv4	4833050..4833064	GCCGCGGTCGCTCCA
promoter_motif	motif1/DMv4	4861483..4861497	GCGCCGTCCATACTG
promoter_motif	motif1/DMv4	5359313..5359327	GCACTGGTCACATCG
promoter_motif	motif1/DMv4	542911..542925	AAGCTGGTCACTCTG
promoter_motif	motif1/DMv4	5554677..5554691	AGTGCGGCCACACTG
promoter_motif	motif1/DMv4	5556776..5556790	TTCTTGGTCACATTG
promoter_motif	motif1/DMv4	5758651..5758665	TGAGCGGTCCCACCA
promoter_motif	motif1/DMv4	5772676..5772690	GATATGGTCACACTC
promoter_motif	motif1/DMv4	5804069..5804083	GCTACGGCCACACTT
promoter_motif	motif1/DMv4	6068341..6068355	GCCGCGGTCCTACCA
promoter_motif	motif1/DMv4	6087830..6087844	GGTAAGGCAACTCTA
promoter_motif	motif1/DMv4	6182838..6182852	CTGCCTGTCACACTG
promoter_motif	motif1/DMv4	6186283..6186297	AATGCGTCCACACTC
promoter_motif	motif1/DMv4	6186599..6186613	TGCACGGTCACACTG
promoter_motif	motif1/DMv4	648491..648505	CGCGTGGCAACGCTA
promoter_motif	motif1/DMv4	6599288..6599302	CATCTGGTAACACTA
promoter_motif	motif1/DMv4	6749607..6749621	TGTACGGTCACACTG
promoter_motif	motif1/DMv4	690526..690540	GCTGTTGTCGCACTG
promoter_motif	motif1/DMv4	6948999..6949013	AGGCTGGTCACATTT
promoter_motif	motif1/DMv4	6951452..6951466	AAAACGGTCTTACTA
promoter_motif	motif1/DMv4	6962120..6962134	AAAACGGTAACACTA
promoter_motif	motif1/DMv4	7007227..7007241	CAGATGGCCACGCGG
promoter_motif	motif1/DMv4	7086298..7086312	AATTCGGTCATATTC
promoter_motif	motif1/DMv4	7243603..7243617	AGAACGGCCACATTG
promoter_motif	motif1/DMv4	7316490..7316504	CAAACGGTAACACTG
promoter_motif	motif1/DMv4	7316730..7316744	GACATGGTCACACTG
promoter_motif	motif1/DMv4	7362344..7362358	TGCGCGGTCCCACCA
promoter_motif	motif1/DMv4	7504105..7504119	GAGTTGGCAACACTG
promoter_motif	motif1/DMv4	7504113..7504127	AACACTGCCACACTG
promoter_motif	motif1/DMv4	7633530..7633544	ATGATGGGCACGCCG
promoter_motif	motif1/DMv4	7634751..7634765	GTGTGGGCCACACTG
promoter_motif	motif1/DMv4	7647838..7647852	GACACGGTCACACTG
promoter_motif	motif1/DMv4	7905019..7905033	GCGACGGTTACACTG
promoter_motif	motif1/DMv4	7908213..7908227	CAACCGGTCACACTG
promoter_motif	motif1/DMv4	8130911..8130925	GCGAAGTTCACACTA
promoter_motif	motif1/DMv4	8174004..8174018	CATCTGGCCACTCTG
promoter_motif	motif1/DMv4	8184382..8184396	ACCTCGGTCACACTG
promoter_motif	motif1/DMv4	841359..841373	ACTCTGGCAACGCTG
promoter_motif	motif1/DMv4	8961635..8961649	GCGACGGGCACACTG
promoter_motif	motif1/DMv4	9056069..9056083	GGAGTGGTCACACTG
promoter_motif	motif1/DMv4	9065816..9065830	GCGACGGTCACTCTA
promoter_motif	motif1/DMv4	914055..914069	GTTGTGGCCATTCTG
promoter_motif	motif1/DMv4	9353401..9353415	CACCTGGTAACACTG
promoter_motif	motif1/DMv4	9372516..9372530	ATACCGTTCATACTA
promoter_motif	motif1/DMv4	9392340..9392354	AGAACGGTCACACTG
promoter_motif	motif1/DMv4	9395528..9395542	GCAACGGCCACACTG
promoter_motif	motif1/DMv4	9420077..9420091	GCTGCGGTTACACTT
promoter_motif	motif1/DMv4	9420102..9420116	AGTGCGGCCACACTT
promoter_motif	motif1/DMv4	9422922..9422936	ACCCTGGTCACACGG
promoter_motif	motif1/DMv4	9439972..9439986	GCCATGGTCACTCTG
promoter_motif	motif1/DMv4	9504639..9504653	ACTTTGGTCACACTA
promoter_motif	motif1/DMv4	9691416..9691430	GCGGCGGTCACACTA
promoter_motif	motif1/DMv4	9720017..9720031	AGTGCGGTCTCACTA
promoter_motif	motif1/DMv4	9723077..9723091	GATCTGGCAACGCTC
promoter_motif	motif1/DMv4	9848375..9848389	GCTACGGTCACTCTA
promoter_motif	motif1/DMv4	9965837..9965851	ATAACGGCCACACCC
promoter_motif	motif2/NDM4	10260241..10260254	AGTTTTCGATTTGA
promoter_motif	motif2/NDM4	10260241..10260254	TCAAATCGAAAACT
promoter_motif	motif2/NDM4	1035133..1035146	AGGCATCGATTGTA
promoter_motif	motif2/NDM4	1035133..1035146	TACAATCGATGCCT
promoter_motif	motif2/NDM4	10656436..10656449	CGAAATCGATAACA
promoter_motif	motif2/NDM4	10656436..10656449	TGTTATCGATTTCG
promoter_motif	motif2/NDM4	10684107..10684120	ACATATCGATAGGC
promoter_motif	motif2/NDM4	10684107..10684120	GCCTATCGATATGT
promoter_motif	motif2/NDM4	11086279..11086292	CACTATCGATAACG
promoter_motif	motif2/NDM4	11086279..11086292	CGTTATCGATAGTG
promoter_motif	motif2/NDM4	1112379..1112392	GGCAATCGAAAAGA
promoter_motif	motif2/NDM4	11203817..11203830	AACTATCGAAAAAC
promoter_motif	motif2/NDM4	11203817..11203830	GTTTTTCGATAGTT
promoter_motif	motif2/NDM4	11501707..11501720	ATTTTTCGATACGA
promoter_motif	motif2/NDM4	11501707..11501720	TCGTATCGAAAAAT
promoter_motif	motif2/NDM4	11555351..11555364	CGTTATCGATGCGA
promoter_motif	motif2/NDM4	11555351..11555364	TCGCATCGATAACG
promoter_motif	motif2/NDM4	11555371..11555384	GCCTATCGATAACA
promoter_motif	motif2/NDM4	11555371..11555384	TGTTATCGATAGGC
promoter_motif	motif2/NDM4	11555397..11555410	CACATTCGATAGCA
promoter_motif	motif2/NDM4	11555397..11555410	TGCTATCGAATGTG
promoter_motif	motif2/NDM4	11555761..11555774	GATTATCGATAGAC
promoter_motif	motif2/NDM4	11555761..11555774	GTCTATCGATAATC
promoter_motif	motif2/NDM4	11619486..11619499	GACAATCGATAGAA
promoter_motif	motif2/NDM4	11619486..11619499	TTCTATCGATTGTC
promoter_motif	motif2/NDM4	11744395..11744408	CCATATCGATATGA
promoter_motif	motif2/NDM4	11744395..11744408	TCATATCGATATGG
promoter_motif	motif2/NDM4	11783118..11783131	ACGAATCGATATTG
promoter_motif	motif2/NDM4	11783118..11783131	CAATATCGATTCGT
promoter_motif	motif2/NDM4	11783138..11783151	AACTATCGATGAAA
promoter_motif	motif2/NDM4	11783138..11783151	TTTCATCGATAGTT
promoter_motif	motif2/NDM4	11803599..11803612	ACGTTTCGATTACA
promoter_motif	motif2/NDM4	11803599..11803612	TGTAATCGAAACGT
promoter_motif	motif2/NDM4	11818826..11818839	AACTATCGATTATA
promoter_motif	motif2/NDM4	11818826..11818839	TATAATCGATAGTT
promoter_motif	motif2/NDM4	11826679..11826692	ACCTATCGATAGCT
promoter_motif	motif2/NDM4	11826679..11826692	AGCTATCGATAGGT
promoter_motif	motif2/NDM4	11826699..11826712	AAATGTCGATAGAC
promoter_motif	motif2/NDM4	1189577..1189590	AGAAATCGATTTCA
promoter_motif	motif2/NDM4	1189577..1189590	TGAAATCGATTTCT
promoter_motif	motif2/NDM4	11996027..11996040	AAATATCGATAGTT
promoter_motif	motif2/NDM4	11996027..11996040	AACTATCGATATTT
promoter_motif	motif2/NDM4	12109181..12109194	AACAATCGATATTA
promoter_motif	motif2/NDM4	12109181..12109194	TAATATCGATTGTT
promoter_motif	motif2/NDM4	12111286..12111299	TGATATCGATTTAA
promoter_motif	motif2/NDM4	12111286..12111299	TTAAATCGATATCA
promoter_motif	motif2/NDM4	12111303..12111316	AACTATCGATAGAT
promoter_motif	motif2/NDM4	12111303..12111316	ATCTATCGATAGTT
promoter_motif	motif2/NDM4	12113097..12113110	CGATATCGATTGTA
promoter_motif	motif2/NDM4	12113097..12113110	TACAATCGATATCG
promoter_motif	motif2/NDM4	12139229..12139242	AAACATCGATAGTC
promoter_motif	motif2/NDM4	12139229..12139242	GACTATCGATGTTT
promoter_motif	motif2/NDM4	12139248..12139261	CCAAATCGATAGGG
promoter_motif	motif2/NDM4	12139248..12139261	CCCTATCGATTTGG
promoter_motif	motif2/NDM4	12270374..12270387	CGATTTCGATTGCA
promoter_motif	motif2/NDM4	12270374..12270387	TGCAATCGAAATCG
promoter_motif	motif2/NDM4	12329732..12329745	AGCGATCGATAGTT
promoter_motif	motif2/NDM4	1234088..1234101	CCTTATCGATTTCG
promoter_motif	motif2/NDM4	1234088..1234101	CGAAATCGATAAGG
promoter_motif	motif2/NDM4	12410804..12410817	AACTATCGATATAT
promoter_motif	motif2/NDM4	12410804..12410817	ATATATCGATAGTT
promoter_motif	motif2/NDM4	12464821..12464834	AGTATTCGATTACA
promoter_motif	motif2/NDM4	12464821..12464834	TGTAATCGAATACT
promoter_motif	motif2/NDM4	1247970..1247983	AAGTATCGAATATA
promoter_motif	motif2/NDM4	12603164..12603177	AAATTTCGATACAG
promoter_motif	motif2/NDM4	12728015..12728028	ACTTATCGATAACG
promoter_motif	motif2/NDM4	12728015..12728028	CGTTATCGATAAGT
promoter_motif	motif2/NDM4	12734862..12734875	AGTTATCGATAGTG
promoter_motif	motif2/NDM4	12734862..12734875	CACTATCGATAACT
promoter_motif	motif2/NDM4	12766703..12766716	ACGAATCGATAGGG
promoter_motif	motif2/NDM4	12766703..12766716	CCCTATCGATTCGT
promoter_motif	motif2/NDM4	12766713..12766726	GACTATCGAAACGA
promoter_motif	motif2/NDM4	12807142..12807155	AACTATCGATTGAC
promoter_motif	motif2/NDM4	12807142..12807155	GTCAATCGATAGTT
promoter_motif	motif2/NDM4	12842936..12842949	AATTTTCGATAGGT
promoter_motif	motif2/NDM4	12842936..12842949	ACCTATCGAAAATT
promoter_motif	motif2/NDM4	12843229..12843242	GAGTATCGATATCC
promoter_motif	motif2/NDM4	12843229..12843242	GGATATCGATACTC
promoter_motif	motif2/NDM4	12999897..12999910	ATTTATCGATATCA
promoter_motif	motif2/NDM4	12999897..12999910	TGATATCGATAAAT
promoter_motif	motif2/NDM4	13001318..13001331	CGATATCGATATAA
promoter_motif	motif2/NDM4	13001318..13001331	TTATATCGATATCG
promoter_motif	motif2/NDM4	13001324..13001337	CGATATCGAAACGA
promoter_motif	motif2/NDM4	13008453..13008466	AACTATCGATAGCT
promoter_motif	motif2/NDM4	13008453..13008466	AGCTATCGATAGTT
promoter_motif	motif2/NDM4	13010967..13010980	TGTTATCGATAAAA
promoter_motif	motif2/NDM4	13010967..13010980	TTTTATCGATAACA
promoter_motif	motif2/NDM4	13010978..13010991	AAATATCGATGCAA
promoter_motif	motif2/NDM4	13010978..13010991	TTGCATCGATATTT
promoter_motif	motif2/NDM4	13016408..13016421	AAATATCGATAGTT
promoter_motif	motif2/NDM4	13016408..13016421	AACTATCGATATTT
promoter_motif	motif2/NDM4	13037497..13037510	AATAATCGATAACC
promoter_motif	motif2/NDM4	13037497..13037510	GGTTATCGATTATT
promoter_motif	motif2/NDM4	13037517..13037530	CAGCATCGATAGAA
promoter_motif	motif2/NDM4	13037517..13037530	TTCTATCGATGCTG
promoter_motif	motif2/NDM4	13040078..13040091	CGTAATCGATAGAC
promoter_motif	motif2/NDM4	13040078..13040091	GTCTATCGATTACG
promoter_motif	motif2/NDM4	1331672..1331685	AAATTTCGATAGAA
promoter_motif	motif2/NDM4	1331672..1331685	TTCTATCGAAATTT
promoter_motif	motif2/NDM4	1331692..1331705	AACAATCGAAAGAC
promoter_motif	motif2/NDM4	1333179..1333192	CGTTATCGATTTCC
promoter_motif	motif2/NDM4	1333179..1333192	GGAAATCGATAACG
promoter_motif	motif2/NDM4	13383128..13383141	AGTAATCGAAATAC
promoter_motif	motif2/NDM4	13405901..13405914	AACCATCGATGACG
promoter_motif	motif2/NDM4	13405901..13405914	CGTCATCGATGGTT
promoter_motif	motif2/NDM4	1342466..1342479	AGTTATCGATTATA
promoter_motif	motif2/NDM4	1342466..1342479	TATAATCGATAACT
promoter_motif	motif2/NDM4	13435622..13435635	AACATTCGATTTCA
promoter_motif	motif2/NDM4	13479396..13479409	AAGTATCGATTAGA
promoter_motif	motif2/NDM4	13479396..13479409	TCTAATCGATACTT
promoter_motif	motif2/NDM4	13479428..13479441	AACCATCGATAGCG
promoter_motif	motif2/NDM4	13479428..13479441	CGCTATCGATGGTT
promoter_motif	motif2/NDM4	13479878..13479891	AAATATCGATGTGA
promoter_motif	motif2/NDM4	13479878..13479891	TCACATCGATATTT
promoter_motif	motif2/NDM4	13865750..13865763	GGGCATCGATTTAA
promoter_motif	motif2/NDM4	13865750..13865763	TTAAATCGATGCCC
promoter_motif	motif2/NDM4	13967459..13967472	CTATATCGATTCGC
promoter_motif	motif2/NDM4	13967459..13967472	GCGAATCGATATAG
promoter_motif	motif2/NDM4	14024770..14024783	TGCTATCGAAGACA
promoter_motif	motif2/NDM4	14024770..14024783	TGTCTTCGATAGCA
promoter_motif	motif2/NDM4	14024808..14024821	GTTTATCGAAACTA
promoter_motif	motif2/NDM4	14024877..14024890	GCTTATCGATGACA
promoter_motif	motif2/NDM4	14024877..14024890	TGTCATCGATAAGC
promoter_motif	motif2/NDM4	14030038..14030051	ATTTATCGATAGTG
promoter_motif	motif2/NDM4	14030038..14030051	CACTATCGATAAAT
promoter_motif	motif2/NDM4	14046850..14046863	GCCAATCGAAAGTG
promoter_motif	motif2/NDM4	14226506..14226519	TCAAATCGAAAAGA
promoter_motif	motif2/NDM4	14625198..14625211	CACTATCGAAAGCC
promoter_motif	motif2/NDM4	14625198..14625211	GGCTTTCGATAGTG
promoter_motif	motif2/NDM4	14625221..14625234	CTTTATCGATGTCA
promoter_motif	motif2/NDM4	14625221..14625234	TGACATCGATAAAG
promoter_motif	motif2/NDM4	146429..146442	AAATATCGATATCG
promoter_motif	motif2/NDM4	146429..146442	CGATATCGATATTT
promoter_motif	motif2/NDM4	146435..146448	CGATATCGATTCCG
promoter_motif	motif2/NDM4	146435..146448	CGGAATCGATATCG
promoter_motif	motif2/NDM4	14694812..14694825	AGGTATCGATTGCA
promoter_motif	motif2/NDM4	14694812..14694825	TGCAATCGATACCT
promoter_motif	motif2/NDM4	14769284..14769297	AAGTATCGATGCCA
promoter_motif	motif2/NDM4	14769284..14769297	TGGCATCGATACTT
promoter_motif	motif2/NDM4	14975904..14975917	AAACATCGATTGCT
promoter_motif	motif2/NDM4	14975904..14975917	AGCAATCGATGTTT
promoter_motif	motif2/NDM4	14992788..14992801	AAATATCGATATAC
promoter_motif	motif2/NDM4	14992788..14992801	GTATATCGATATTT
promoter_motif	motif2/NDM4	14993038..14993051	ATATATCGATACAA
promoter_motif	motif2/NDM4	14993038..14993051	TTGTATCGATATAT
promoter_motif	motif2/NDM4	15016532..15016545	AACTTTCGATTAGC
promoter_motif	motif2/NDM4	15016532..15016545	GCTAATCGAAAGTT
promoter_motif	motif2/NDM4	1502611..1502624	ATTATTCGATAGTA
promoter_motif	motif2/NDM4	1502611..1502624	TACTATCGAATAAT
promoter_motif	motif2/NDM4	1502761..1502774	GTCAATCGAAAAAT
promoter_motif	motif2/NDM4	15087822..15087835	ACATATCGATAACG
promoter_motif	motif2/NDM4	15087822..15087835	CGTTATCGATATGT
promoter_motif	motif2/NDM4	15087850..15087863	CGATATCGATGTAC
promoter_motif	motif2/NDM4	15087850..15087863	GTACATCGATATCG
promoter_motif	motif2/NDM4	15109807..15109820	CACTTTCGATAACC
promoter_motif	motif2/NDM4	15109807..15109820	GGTTATCGAAAGTG
promoter_motif	motif2/NDM4	15135778..15135791	AAATATCGATATTA
promoter_motif	motif2/NDM4	15135778..15135791	TAATATCGATATTT
promoter_motif	motif2/NDM4	1546016..1546029	AGTATTCGATAAGA
promoter_motif	motif2/NDM4	1546016..1546029	TCTTATCGAATACT
promoter_motif	motif2/NDM4	1546046..1546059	CGTCATCGATGGTA
promoter_motif	motif2/NDM4	1546046..1546059	TACCATCGATGACG
promoter_motif	motif2/NDM4	1546055..1546068	CCATTTCGATACCA
promoter_motif	motif2/NDM4	1546055..1546068	TGGTATCGAAATGG
promoter_motif	motif2/NDM4	15491291..15491304	AAACTTCGATTGCA
promoter_motif	motif2/NDM4	15517249..15517262	CTTTATCGAAACCG
promoter_motif	motif2/NDM4	15547158..15547171	AATAATCGATAACA
promoter_motif	motif2/NDM4	15547158..15547171	TGTTATCGATTATT
promoter_motif	motif2/NDM4	15556185..15556198	ACTTATCGATTACT
promoter_motif	motif2/NDM4	15556185..15556198	AGTAATCGATAAGT
promoter_motif	motif2/NDM4	15569641..15569654	GTATGTCGATAGGA
promoter_motif	motif2/NDM4	15573897..15573910	ACTTATCGATAACT
promoter_motif	motif2/NDM4	15573897..15573910	AGTTATCGATAAGT
promoter_motif	motif2/NDM4	15809529..15809542	GAGTATCGATAGGC
promoter_motif	motif2/NDM4	15809529..15809542	GCCTATCGATACTC
promoter_motif	motif2/NDM4	15810032..15810045	ATTTATCGATACAA
promoter_motif	motif2/NDM4	15810032..15810045	TTGTATCGATAAAT
promoter_motif	motif2/NDM4	15810051..15810064	ATCTATCGATAGTA
promoter_motif	motif2/NDM4	15810051..15810064	TACTATCGATAGAT
promoter_motif	motif2/NDM4	15810060..15810073	GCTAATCGATACTA
promoter_motif	motif2/NDM4	15810060..15810073	TAGTATCGATTAGC
promoter_motif	motif2/NDM4	15819957..15819970	AAATATCGATACAC
promoter_motif	motif2/NDM4	15819957..15819970	GTGTATCGATATTT
promoter_motif	motif2/NDM4	15825520..15825533	AGCTATCGATAAAT
promoter_motif	motif2/NDM4	15825520..15825533	ATTTATCGATAGCT
promoter_motif	motif2/NDM4	15825541..15825554	GCTAATCGAATACA
promoter_motif	motif2/NDM4	15830632..15830645	ATAAATCGAAAAAA
promoter_motif	motif2/NDM4	15947905..15947918	AAATATCGATGTAT
promoter_motif	motif2/NDM4	15947905..15947918	ATACATCGATATTT
promoter_motif	motif2/NDM4	15951912..15951925	GGAAATCGAAAAGC
promoter_motif	motif2/NDM4	15961007..15961020	GAAAATCGATATCA
promoter_motif	motif2/NDM4	15961007..15961020	TGATATCGATTTTC
promoter_motif	motif2/NDM4	15971624..15971637	ATCAGTCGATAGAC
promoter_motif	motif2/NDM4	16083507..16083520	AGTAGTCGATATCA
promoter_motif	motif2/NDM4	16083523..16083536	AAGAATCGATTGCA
promoter_motif	motif2/NDM4	16083523..16083536	TGCAATCGATTCTT
promoter_motif	motif2/NDM4	16163249..16163262	ATAAATCGAAAATA
promoter_motif	motif2/NDM4	1618124..1618137	AGAATTCGATATGC
promoter_motif	motif2/NDM4	1618124..1618137	GCATATCGAATTCT
promoter_motif	motif2/NDM4	16256729..16256742	CCAAATCGAAATCA
promoter_motif	motif2/NDM4	16316778..16316791	CTGAATCGATTGCA
promoter_motif	motif2/NDM4	16316778..16316791	TGCAATCGATTCAG
promoter_motif	motif2/NDM4	16371777..16371790	GAAATTCGATAACC
promoter_motif	motif2/NDM4	16371777..16371790	GGTTATCGAATTTC
promoter_motif	motif2/NDM4	16405821..16405834	GACTATCGAATACA
promoter_motif	motif2/NDM4	16576067..16576080	AGTTATCGATTGTC
promoter_motif	motif2/NDM4	16576067..16576080	GACAATCGATAACT
promoter_motif	motif2/NDM4	16603552..16603565	ACCTATCGATAACG
promoter_motif	motif2/NDM4	16603552..16603565	CGTTATCGATAGGT
promoter_motif	motif2/NDM4	16605539..16605552	AACTATCGATAACT
promoter_motif	motif2/NDM4	16605539..16605552	AGTTATCGATAGTT
promoter_motif	motif2/NDM4	16608572..16608585	ACGTTTCGATAGAC
promoter_motif	motif2/NDM4	16608572..16608585	GTCTATCGAAACGT
promoter_motif	motif2/NDM4	1664863..1664876	AAAAATCGATTTCA
promoter_motif	motif2/NDM4	1664863..1664876	TGAAATCGATTTTT
promoter_motif	motif2/NDM4	16723918..16723931	CGATATCGATAATA
promoter_motif	motif2/NDM4	16723918..16723931	TATTATCGATATCG
promoter_motif	motif2/NDM4	16773150..16773163	AAACATCGATTGCC
promoter_motif	motif2/NDM4	16773150..16773163	GGCAATCGATGTTT
promoter_motif	motif2/NDM4	16835337..16835350	TAATATCGATAGAA
promoter_motif	motif2/NDM4	16835337..16835350	TTCTATCGATATTA
promoter_motif	motif2/NDM4	16948531..16948544	AATAATCGATATCT
promoter_motif	motif2/NDM4	16948531..16948544	AGATATCGATTATT
promoter_motif	motif2/NDM4	16948559..16948572	ACATATCGAAACGC
promoter_motif	motif2/NDM4	17017393..17017406	AATAATCGATAGCG
promoter_motif	motif2/NDM4	17017393..17017406	CGCTATCGATTATT
promoter_motif	motif2/NDM4	17020569..17020582	ATCAATCGATACCG
promoter_motif	motif2/NDM4	17020569..17020582	CGGTATCGATTGAT
promoter_motif	motif2/NDM4	17020600..17020613	CTTAATCGATTAGC
promoter_motif	motif2/NDM4	17020600..17020613	GCTAATCGATTAAG
promoter_motif	motif2/NDM4	1702433..1702446	CCCCATCGATTCCA
promoter_motif	motif2/NDM4	1702433..1702446	TGGAATCGATGGGG
promoter_motif	motif2/NDM4	17028727..17028740	AGTTATCGATATGA
promoter_motif	motif2/NDM4	17028727..17028740	TCATATCGATAACT
promoter_motif	motif2/NDM4	17257546..17257559	AAAAATCGATATTG
promoter_motif	motif2/NDM4	17257546..17257559	CAATATCGATTTTT
promoter_motif	motif2/NDM4	17257566..17257579	CGAAATCGAAAATA
promoter_motif	motif2/NDM4	17550927..17550940	CATTATCGATATTA
promoter_motif	motif2/NDM4	17550927..17550940	TAATATCGATAATG
promoter_motif	motif2/NDM4	17638166..17638179	AAGTATCGATAAAA
promoter_motif	motif2/NDM4	17638166..17638179	TTTTATCGATACTT
promoter_motif	motif2/NDM4	17647406..17647419	CCGTATCGATTGTA
promoter_motif	motif2/NDM4	17647406..17647419	TACAATCGATACGG
promoter_motif	motif2/NDM4	17647674..17647687	GCTTATCGATTATA
promoter_motif	motif2/NDM4	17647674..17647687	TATAATCGATAAGC
promoter_motif	motif2/NDM4	17807257..17807270	TAATGTCGATTGCA
promoter_motif	motif2/NDM4	1795360..1795373	TGACATCGATAGAA
promoter_motif	motif2/NDM4	1795360..1795373	TTCTATCGATGTCA
promoter_motif	motif2/NDM4	1795370..1795383	GTCAATCGATTATA
promoter_motif	motif2/NDM4	1795370..1795383	TATAATCGATTGAC
promoter_motif	motif2/NDM4	1798769..1798782	GCTTATCGATGCAC
promoter_motif	motif2/NDM4	1798769..1798782	GTGCATCGATAAGC
promoter_motif	motif2/NDM4	184593..184606	AGATATCGATTAAT
promoter_motif	motif2/NDM4	184593..184606	ATTAATCGATATCT
promoter_motif	motif2/NDM4	184601..184614	ATTAATCGATGACG
promoter_motif	motif2/NDM4	184601..184614	CGTCATCGATTAAT
promoter_motif	motif2/NDM4	18615755..18615768	ACGATTCGATAACT
promoter_motif	motif2/NDM4	18615755..18615768	AGTTATCGAATCGT
promoter_motif	motif2/NDM4	18666286..18666299	CGGCATCGATACTA
promoter_motif	motif2/NDM4	18666286..18666299	TAGTATCGATGCCG
promoter_motif	motif2/NDM4	1870011..1870024	GCACATCGATTGCC
promoter_motif	motif2/NDM4	1870011..1870024	GGCAATCGATGTGC
promoter_motif	motif2/NDM4	18741464..18741477	AGCTATCGAATATA
promoter_motif	motif2/NDM4	18741464..18741477	TATATTCGATAGCT
promoter_motif	motif2/NDM4	18741754..18741767	CCACATCGATAGAC
promoter_motif	motif2/NDM4	18741754..18741767	GTCTATCGATGTGG
promoter_motif	motif2/NDM4	18815662..18815675	AAATATCGATATCT
promoter_motif	motif2/NDM4	18815662..18815675	AGATATCGATATTT
promoter_motif	motif2/NDM4	18898460..18898473	ATATATCGATAAAT
promoter_motif	motif2/NDM4	18898460..18898473	ATTTATCGATATAT
promoter_motif	motif2/NDM4	19262404..19262417	CGCTTTCGATTGGC
promoter_motif	motif2/NDM4	19262404..19262417	GCCAATCGAAAGCG
promoter_motif	motif2/NDM4	1941027..1941040	AGGCATCGATAATA
promoter_motif	motif2/NDM4	1941027..1941040	TATTATCGATGCCT
promoter_motif	motif2/NDM4	1941051..1941064	AAGTATCGATTATT
promoter_motif	motif2/NDM4	1941051..1941064	AATAATCGATACTT
promoter_motif	motif2/NDM4	19457858..19457871	GACAATCGAAGGCA
promoter_motif	motif2/NDM4	19545394..19545407	TCTTATCGATAGCA
promoter_motif	motif2/NDM4	19545394..19545407	TGCTATCGATAAGA
promoter_motif	motif2/NDM4	19594654..19594667	ACAAATCGAAAGCT
promoter_motif	motif2/NDM4	19594654..19594667	AGCTTTCGATTTGT
promoter_motif	motif2/NDM4	19701156..19701169	CGAAGTCGATAGCC
promoter_motif	motif2/NDM4	19711457..19711470	AACTATCGATGCTG
promoter_motif	motif2/NDM4	19711457..19711470	CAGCATCGATAGTT
promoter_motif	motif2/NDM4	19711477..19711490	AATAATCGATGATT
promoter_motif	motif2/NDM4	19711477..19711490	AATCATCGATTATT
promoter_motif	motif2/NDM4	19794424..19794437	TGCTATCGATAACA
promoter_motif	motif2/NDM4	19794424..19794437	TGTTATCGATAGCA
promoter_motif	motif2/NDM4	19798202..19798215	ATATATCGATATCC
promoter_motif	motif2/NDM4	19798202..19798215	GGATATCGATATAT
promoter_motif	motif2/NDM4	19798221..19798234	AACAATCGATACAG
promoter_motif	motif2/NDM4	19798221..19798234	CTGTATCGATTGTT
promoter_motif	motif2/NDM4	19799155..19799168	CCACATCGATTGTC
promoter_motif	motif2/NDM4	19799155..19799168	GACAATCGATGTGG
promoter_motif	motif2/NDM4	19800295..19800308	CGCTATCGATAGCG
promoter_motif	motif2/NDM4	19811233..19811246	CACTATCGATAGTC
promoter_motif	motif2/NDM4	19811233..19811246	GACTATCGATAGTG
promoter_motif	motif2/NDM4	19827446..19827459	AGCTATCGATAGCC
promoter_motif	motif2/NDM4	19827446..19827459	GGCTATCGATAGCT
promoter_motif	motif2/NDM4	19864186..19864199	AGCTATCGATAGAC
promoter_motif	motif2/NDM4	19864186..19864199	GTCTATCGATAGCT
promoter_motif	motif2/NDM4	19906801..19906814	AGTTTTCGATTAAA
promoter_motif	motif2/NDM4	19906801..19906814	TTTAATCGAAAACT
promoter_motif	motif2/NDM4	19906836..19906849	AAATATCGAAATAT
promoter_motif	motif2/NDM4	19906836..19906849	ATATTTCGATATTT
promoter_motif	motif2/NDM4	19984938..19984951	ACTTATCGATACAT
promoter_motif	motif2/NDM4	19984938..19984951	ATGTATCGATAAGT
promoter_motif	motif2/NDM4	19984972..19984985	ACACATCGATAAGG
promoter_motif	motif2/NDM4	19984972..19984985	CCTTATCGATGTGT
promoter_motif	motif2/NDM4	19994180..19994193	AAAAATCGATATCG
promoter_motif	motif2/NDM4	19994180..19994193	CGATATCGATTTTT
promoter_motif	motif2/NDM4	20104532..20104545	GGCCATCGATACGA
promoter_motif	motif2/NDM4	20104532..20104545	TCGTATCGATGGCC
promoter_motif	motif2/NDM4	20213550..20213563	AAGAATCGATTTGA
promoter_motif	motif2/NDM4	20213550..20213563	TCAAATCGATTCTT
promoter_motif	motif2/NDM4	20254209..20254222	AAAAGTCGATAGCA
promoter_motif	motif2/NDM4	20295526..20295539	ATGTATCGATACTA
promoter_motif	motif2/NDM4	20295526..20295539	TAGTATCGATACAT
promoter_motif	motif2/NDM4	20341411..20341424	AAATATCGAAGAAA
promoter_motif	motif2/NDM4	20341427..20341440	AGATATCGATAATG
promoter_motif	motif2/NDM4	20341427..20341440	CATTATCGATATCT
promoter_motif	motif2/NDM4	20349867..20349880	AACTATCGATAAAA
promoter_motif	motif2/NDM4	20349867..20349880	TTTTATCGATAGTT
promoter_motif	motif2/NDM4	20354708..20354721	AACTATCGATAACA
promoter_motif	motif2/NDM4	20354708..20354721	TGTTATCGATAGTT
promoter_motif	motif2/NDM4	20377496..20377509	GCTTATCGAAAAGC
promoter_motif	motif2/NDM4	20377496..20377509	GCTTTTCGATAAGC
promoter_motif	motif2/NDM4	20377511..20377524	GGATATCGATTAAC
promoter_motif	motif2/NDM4	20377511..20377524	GTTAATCGATATCC
promoter_motif	motif2/NDM4	2038214..2038227	AGGCATCGATTGTA
promoter_motif	motif2/NDM4	2038214..2038227	TACAATCGATGCCT
promoter_motif	motif2/NDM4	20386650..20386663	AATAATCGATATAC
promoter_motif	motif2/NDM4	20386650..20386663	GTATATCGATTATT
promoter_motif	motif2/NDM4	20467539..20467552	AAGTTTCGATAACA
promoter_motif	motif2/NDM4	20467539..20467552	TGTTATCGAAACTT
promoter_motif	motif2/NDM4	20526786..20526799	GGCCATCGAAAGGC
promoter_motif	motif2/NDM4	20779312..20779325	CGGTATCGATTGCC
promoter_motif	motif2/NDM4	20779312..20779325	GGCAATCGATACCG
promoter_motif	motif2/NDM4	20802744..20802757	ATCTATCGATAGGC
promoter_motif	motif2/NDM4	20802744..20802757	GCCTATCGATAGAT
promoter_motif	motif2/NDM4	20809166..20809179	GCTTATCGATAACA
promoter_motif	motif2/NDM4	20809166..20809179	TGTTATCGATAAGC
promoter_motif	motif2/NDM4	20809198..20809211	ACCTATCGATATGA
promoter_motif	motif2/NDM4	20809198..20809211	TCATATCGATAGGT
promoter_motif	motif2/NDM4	20834686..20834699	TGCTGTCGATTTCT
promoter_motif	motif2/NDM4	20834697..20834710	ACTAATCGATAAGA
promoter_motif	motif2/NDM4	20834697..20834710	TCTTATCGATTAGT
promoter_motif	motif2/NDM4	20835045..20835058	AAATTTCGATAGTG
promoter_motif	motif2/NDM4	20835045..20835058	CACTATCGAAATTT
promoter_motif	motif2/NDM4	20835078..20835091	TATTTTCGATAACA
promoter_motif	motif2/NDM4	20835078..20835091	TGTTATCGAAAATA
promoter_motif	motif2/NDM4	21129144..21129157	CATAATCGATGATG
promoter_motif	motif2/NDM4	21129144..21129157	CATCATCGATTATG
promoter_motif	motif2/NDM4	21129165..21129178	GCCAATCGATTTTA
promoter_motif	motif2/NDM4	21129165..21129178	TAAAATCGATTGGC
promoter_motif	motif2/NDM4	21168822..21168835	ACTTATCGATTAAT
promoter_motif	motif2/NDM4	21168822..21168835	ATTAATCGATAAGT
promoter_motif	motif2/NDM4	21209946..21209959	TGGTATCGATGACA
promoter_motif	motif2/NDM4	21209946..21209959	TGTCATCGATACCA
promoter_motif	motif2/NDM4	212213..212226	GGAAATCGAATCCA
promoter_motif	motif2/NDM4	21274644..21274657	CGCTATCGATATGC
promoter_motif	motif2/NDM4	21274644..21274657	GCATATCGATAGCG
promoter_motif	motif2/NDM4	21311123..21311136	AACAATCGATAGTG
promoter_motif	motif2/NDM4	21311123..21311136	CACTATCGATTGTT
promoter_motif	motif2/NDM4	21328289..21328302	CAACATCGATATCA
promoter_motif	motif2/NDM4	21328289..21328302	TGATATCGATGTTG
promoter_motif	motif2/NDM4	21426304..21426317	GAATATCGAATTGC
promoter_motif	motif2/NDM4	21500654..21500667	ATCTATCGATAGCC
promoter_motif	motif2/NDM4	21500654..21500667	GGCTATCGATAGAT
promoter_motif	motif2/NDM4	21500915..21500928	AAACATCGATAGTA
promoter_motif	motif2/NDM4	21500915..21500928	TACTATCGATGTTT
promoter_motif	motif2/NDM4	2168975..2168988	ACTAATCGATATGG
promoter_motif	motif2/NDM4	2168975..2168988	CCATATCGATTAGT
promoter_motif	motif2/NDM4	21762907..21762920	ACGCATCGATGGCT
promoter_motif	motif2/NDM4	21762907..21762920	AGCCATCGATGCGT
promoter_motif	motif2/NDM4	21834519..21834532	AGCTATCGATAAGG
promoter_motif	motif2/NDM4	21834519..21834532	CCTTATCGATAGCT
promoter_motif	motif2/NDM4	2185989..2186002	CACCATCGATGGCA
promoter_motif	motif2/NDM4	2185989..2186002	TGCCATCGATGGTG
promoter_motif	motif2/NDM4	21955410..21955423	TATCATCGATGTAA
promoter_motif	motif2/NDM4	21955410..21955423	TTACATCGATGATA
promoter_motif	motif2/NDM4	22064954..22064967	CTCCATCGATAGCC
promoter_motif	motif2/NDM4	22064954..22064967	GGCTATCGATGGAG
promoter_motif	motif2/NDM4	22064983..22064996	CGTCATCGATAAGC
promoter_motif	motif2/NDM4	22064983..22064996	GCTTATCGATGACG
promoter_motif	motif2/NDM4	22067650..22067663	ATTTATCGATGTTG
promoter_motif	motif2/NDM4	22067650..22067663	CAACATCGATAAAT
promoter_motif	motif2/NDM4	22068901..22068914	ATTTATCGATTGAC
promoter_motif	motif2/NDM4	22068901..22068914	GTCAATCGATAAAT
promoter_motif	motif2/NDM4	22281321..22281334	CGTTATCGATAGCA
promoter_motif	motif2/NDM4	22281321..22281334	TGCTATCGATAACG
promoter_motif	motif2/NDM4	22281720..22281733	CGATATCGATAGTA
promoter_motif	motif2/NDM4	22281720..22281733	TACTATCGATATCG
promoter_motif	motif2/NDM4	22715190..22715203	CACTGTCGATAGCT
promoter_motif	motif2/NDM4	22717290..22717303	AACTATCGATTCTG
promoter_motif	motif2/NDM4	22717290..22717303	CAGAATCGATAGTT
promoter_motif	motif2/NDM4	22720916..22720929	ATTAATCGATATAC
promoter_motif	motif2/NDM4	22720916..22720929	GTATATCGATTAAT
promoter_motif	motif2/NDM4	22861369..22861382	ACAATTCGATAGGC
promoter_motif	motif2/NDM4	22861369..22861382	GCCTATCGAATTGT
promoter_motif	motif2/NDM4	22865299..22865312	ATGAATCGATTAAT
promoter_motif	motif2/NDM4	22865299..22865312	ATTAATCGATTCAT
promoter_motif	motif2/NDM4	22895007..22895020	ATTTATCGATAAGA
promoter_motif	motif2/NDM4	22895007..22895020	TCTTATCGATAAAT
promoter_motif	motif2/NDM4	22895018..22895031	AATTATCGAATCTC
promoter_motif	motif2/NDM4	23332382..23332395	AAACATCGATGACA
promoter_motif	motif2/NDM4	23332382..23332395	TGTCATCGATGTTT
promoter_motif	motif2/NDM4	23547671..23547684	TGTGATCGATAGCA
promoter_motif	motif2/NDM4	23731050..23731063	AGTTATCGATACGA
promoter_motif	motif2/NDM4	23731050..23731063	TCGTATCGATAACT
promoter_motif	motif2/NDM4	2502890..2502903	CCAAATCGATATGG
promoter_motif	motif2/NDM4	2502890..2502903	CCATATCGATTTGG
promoter_motif	motif2/NDM4	2589361..2589374	AGTATTCGATAGGC
promoter_motif	motif2/NDM4	2589361..2589374	GCCTATCGAATACT
promoter_motif	motif2/NDM4	2631664..2631677	CTAAATCGATTTCA
promoter_motif	motif2/NDM4	2631664..2631677	TGAAATCGATTTAG
promoter_motif	motif2/NDM4	2635665..2635678	GGTAATCGATAACC
promoter_motif	motif2/NDM4	2635665..2635678	GGTTATCGATTACC
promoter_motif	motif2/NDM4	264410..264423	AAATATCGATGCTA
promoter_motif	motif2/NDM4	264410..264423	TAGCATCGATATTT
promoter_motif	motif2/NDM4	264772..264785	ATTTATCGATAGCG
promoter_motif	motif2/NDM4	264772..264785	CGCTATCGATAAAT
promoter_motif	motif2/NDM4	2766527..2766540	AAACATCGATTCTT
promoter_motif	motif2/NDM4	2766527..2766540	AAGAATCGATGTTT
promoter_motif	motif2/NDM4	2980957..2980970	AACTATCGATGACG
promoter_motif	motif2/NDM4	2980957..2980970	CGTCATCGATAGTT
promoter_motif	motif2/NDM4	3070879..3070892	ACGTATCGATGTTA
promoter_motif	motif2/NDM4	3070879..3070892	TAACATCGATACGT
promoter_motif	motif2/NDM4	3162117..3162130	AAATATCGATATTT
promoter_motif	motif2/NDM4	3165108..3165121	TGCAATCGATACAA
promoter_motif	motif2/NDM4	3165108..3165121	TTGTATCGATTGCA
promoter_motif	motif2/NDM4	3165123..3165136	AAAAATCGAAAGTT
promoter_motif	motif2/NDM4	3165123..3165136	AACTTTCGATTTTT
promoter_motif	motif2/NDM4	3165133..3165146	AGTTATCGATTGCC
promoter_motif	motif2/NDM4	3165133..3165146	GGCAATCGATAACT
promoter_motif	motif2/NDM4	3178914..3178927	AACTATCGAATGCG
promoter_motif	motif2/NDM4	3178914..3178927	CGCATTCGATAGTT
promoter_motif	motif2/NDM4	3192493..3192506	TCCCATCGATATCA
promoter_motif	motif2/NDM4	3192493..3192506	TGATATCGATGGGA
promoter_motif	motif2/NDM4	3192506..3192519	AGGCATCGATAACA
promoter_motif	motif2/NDM4	3192506..3192519	TGTTATCGATGCCT
promoter_motif	motif2/NDM4	3206377..3206390	CTATATCGAAATGA
promoter_motif	motif2/NDM4	3223339..3223352	TAGTATCGATTAGA
promoter_motif	motif2/NDM4	3223339..3223352	TCTAATCGATACTA
promoter_motif	motif2/NDM4	328030..328043	AGGTATCGATAATC
promoter_motif	motif2/NDM4	328030..328043	GATTATCGATACCT
promoter_motif	motif2/NDM4	3303661..3303674	ATATATCGATAATA
promoter_motif	motif2/NDM4	3303661..3303674	TATTATCGATATAT
promoter_motif	motif2/NDM4	3303702..3303715	AGTCATCGAAAATC
promoter_motif	motif2/NDM4	3319481..3319494	CTACATCGATAAGA
promoter_motif	motif2/NDM4	3319481..3319494	TCTTATCGATGTAG
promoter_motif	motif2/NDM4	3319528..3319541	AAGTATCGATAGCT
promoter_motif	motif2/NDM4	3319528..3319541	AGCTATCGATACTT
promoter_motif	motif2/NDM4	3374219..3374232	CACTATCGATAGGC
promoter_motif	motif2/NDM4	3374219..3374232	GCCTATCGATAGTG
promoter_motif	motif2/NDM4	3460613..3460626	GGTTATCGATTATA
promoter_motif	motif2/NDM4	3460613..3460626	TATAATCGATAACC
promoter_motif	motif2/NDM4	3654819..3654832	ATATATCGATATAA
promoter_motif	motif2/NDM4	3654819..3654832	TTATATCGATATAT
promoter_motif	motif2/NDM4	3806465..3806478	TGCAATCGATAACA
promoter_motif	motif2/NDM4	3806465..3806478	TGTTATCGATTGCA
promoter_motif	motif2/NDM4	3814162..3814175	AAATATCGATGGTG
promoter_motif	motif2/NDM4	3814162..3814175	CACCATCGATATTT
promoter_motif	motif2/NDM4	3818614..3818627	ACACATCGATAGAG
promoter_motif	motif2/NDM4	3818614..3818627	CTCTATCGATGTGT
promoter_motif	motif2/NDM4	3903494..3903507	CAAAATCGAAAATC
promoter_motif	motif2/NDM4	4101268..4101281	GAAAATCGATGAAA
promoter_motif	motif2/NDM4	4103551..4103564	AACCATCGATATGC
promoter_motif	motif2/NDM4	4103551..4103564	GCATATCGATGGTT
promoter_motif	motif2/NDM4	4136090..4136103	AGAAATCGATAAAT
promoter_motif	motif2/NDM4	4136090..4136103	ATTTATCGATTTCT
promoter_motif	motif2/NDM4	4139031..4139044	TAATATCGATATCA
promoter_motif	motif2/NDM4	4139031..4139044	TGATATCGATATTA
promoter_motif	motif2/NDM4	4173826..4173839	CTCCATCGATACGG
promoter_motif	motif2/NDM4	4262513..4262526	TGTTATCGATGGAA
promoter_motif	motif2/NDM4	4262513..4262526	TTCCATCGATAACA
promoter_motif	motif2/NDM4	4262691..4262704	AATAATCGATGTGC
promoter_motif	motif2/NDM4	4262691..4262704	GCACATCGATTATT
promoter_motif	motif2/NDM4	4283818..4283831	AGCCATCGAAACAG
promoter_motif	motif2/NDM4	4406112..4406125	CGCTATCGATAAGA
promoter_motif	motif2/NDM4	4406112..4406125	TCTTATCGATAGCG
promoter_motif	motif2/NDM4	4541246..4541259	GACTATCGATAGCC
promoter_motif	motif2/NDM4	4541246..4541259	GGCTATCGATAGTC
promoter_motif	motif2/NDM4	4550621..4550634	AATAATCGAAAGTG
promoter_motif	motif2/NDM4	4626245..4626258	ATTAATCGATAGGA
promoter_motif	motif2/NDM4	4626245..4626258	TCCTATCGATTAAT
promoter_motif	motif2/NDM4	4753759..4753772	AGCTATCGATATTA
promoter_motif	motif2/NDM4	4753759..4753772	TAATATCGATAGCT
promoter_motif	motif2/NDM4	4758013..4758026	ACTTATCGATTATA
promoter_motif	motif2/NDM4	4758013..4758026	TATAATCGATAAGT
promoter_motif	motif2/NDM4	5124590..5124603	GACCATCGATGATA
promoter_motif	motif2/NDM4	5124590..5124603	TATCATCGATGGTC
promoter_motif	motif2/NDM4	5127280..5127293	ACTAATCGATTATA
promoter_motif	motif2/NDM4	5127280..5127293	TATAATCGATTAGT
promoter_motif	motif2/NDM4	540642..540655	AGTCATCGATAGGA
promoter_motif	motif2/NDM4	540642..540655	TCCTATCGATGACT
promoter_motif	motif2/NDM4	5597078..5597091	CAACATCGATGTCA
promoter_motif	motif2/NDM4	5597087..5597100	AAACATCGATGACA
promoter_motif	motif2/NDM4	5597087..5597100	TGTCATCGATGTTT
promoter_motif	motif2/NDM4	5655366..5655379	AGCTATCGATGGGC
promoter_motif	motif2/NDM4	5655366..5655379	GCCCATCGATAGCT
promoter_motif	motif2/NDM4	5745351..5745364	CAATATCGATATGC
promoter_motif	motif2/NDM4	5745351..5745364	GCATATCGATATTG
promoter_motif	motif2/NDM4	5758906..5758919	AAATATCGATACCA
promoter_motif	motif2/NDM4	5758906..5758919	TGGTATCGATATTT
promoter_motif	motif2/NDM4	5787325..5787338	AGTTATCGATAACG
promoter_motif	motif2/NDM4	5787325..5787338	CGTTATCGATAACT
promoter_motif	motif2/NDM4	5789668..5789681	ATGAATCGATTTAA
promoter_motif	motif2/NDM4	5789668..5789681	TTAAATCGATTCAT
promoter_motif	motif2/NDM4	5806215..5806228	ACGTATCGAATGTA
promoter_motif	motif2/NDM4	581321..581334	ATTAATCGAAACGA
promoter_motif	motif2/NDM4	5890526..5890539	AATTATCGATATCT
promoter_motif	motif2/NDM4	5890526..5890539	AGATATCGATAATT
promoter_motif	motif2/NDM4	5914447..5914460	CCAAATCGAAATCC
promoter_motif	motif2/NDM4	593220..593233	TAAAATCGATGACA
promoter_motif	motif2/NDM4	593220..593233	TGTCATCGATTTTA
promoter_motif	motif2/NDM4	6048223..6048236	ACCTATCGATACAA
promoter_motif	motif2/NDM4	6048223..6048236	TTGTATCGATAGGT
promoter_motif	motif2/NDM4	6129886..6129899	GTCAATCGATATCA
promoter_motif	motif2/NDM4	6129886..6129899	TGATATCGATTGAC
promoter_motif	motif2/NDM4	6166964..6166977	AATATTCGATTACA
promoter_motif	motif2/NDM4	652874..652887	ATTTATCGATGGCG
promoter_motif	motif2/NDM4	652874..652887	CGCCATCGATAAAT
promoter_motif	motif2/NDM4	6543753..6543766	ACCAATCGATTACC
promoter_motif	motif2/NDM4	6543753..6543766	GGTAATCGATTGGT
promoter_motif	motif2/NDM4	6543783..6543796	CCTAATCGATACTA
promoter_motif	motif2/NDM4	6543783..6543796	TAGTATCGATTAGG
promoter_motif	motif2/NDM4	6661053..6661066	CCATATCGATTAAG
promoter_motif	motif2/NDM4	6661053..6661066	CTTAATCGATATGG
promoter_motif	motif2/NDM4	6736289..6736302	AACCATCGATGGCT
promoter_motif	motif2/NDM4	6736289..6736302	AGCCATCGATGGTT
promoter_motif	motif2/NDM4	690465..690478	CGCTATCGATAACC
promoter_motif	motif2/NDM4	690465..690478	GGTTATCGATAGCG
promoter_motif	motif2/NDM4	7118649..7118662	AATATTCGATACCC
promoter_motif	motif2/NDM4	7118670..7118683	ACTTATCGATAACA
promoter_motif	motif2/NDM4	7118670..7118683	TGTTATCGATAAGT
promoter_motif	motif2/NDM4	7328355..7328368	AGCGATCGATAACC
promoter_motif	motif2/NDM4	7341144..7341157	AAATATCGATTACT
promoter_motif	motif2/NDM4	7341144..7341157	AGTAATCGATATTT
promoter_motif	motif2/NDM4	7341380..7341393	CCCTATCGATAGAA
promoter_motif	motif2/NDM4	7341380..7341393	TTCTATCGATAGGG
promoter_motif	motif2/NDM4	7349824..7349837	AACTATCGATAGCT
promoter_motif	motif2/NDM4	7349824..7349837	AGCTATCGATAGTT
promoter_motif	motif2/NDM4	7353617..7353630	GCCTATCGATAGCC
promoter_motif	motif2/NDM4	7353617..7353630	GGCTATCGATAGGC
promoter_motif	motif2/NDM4	7374672..7374685	AACTATCGATGGCC
promoter_motif	motif2/NDM4	7374672..7374685	GGCCATCGATAGTT
promoter_motif	motif2/NDM4	7389399..7389412	AAATTTCGATTTAA
promoter_motif	motif2/NDM4	7393142..7393155	AGCTATCGAAGAAA
promoter_motif	motif2/NDM4	7521831..7521844	ATAAATCGATATCG
promoter_motif	motif2/NDM4	7521831..7521844	CGATATCGATTTAT
promoter_motif	motif2/NDM4	7552974..7552987	CCACATCGATTCCC
promoter_motif	motif2/NDM4	7555651..7555664	AGACATCGAAAAAC
promoter_motif	motif2/NDM4	7657253..7657266	ACCTGTCGATATCG
promoter_motif	motif2/NDM4	7719565..7719578	ACATTTCGATACTA
promoter_motif	motif2/NDM4	7719565..7719578	TAGTATCGAAATGT
promoter_motif	motif2/NDM4	7719574..7719587	GAGCATCGATAGTA
promoter_motif	motif2/NDM4	7719574..7719587	TACTATCGATGCTC
promoter_motif	motif2/NDM4	7860491..7860504	CGCCATCGAAATGA
promoter_motif	motif2/NDM4	7929453..7929466	ACTATTCGATAACG
promoter_motif	motif2/NDM4	7929453..7929466	CGTTATCGAATAGT
promoter_motif	motif2/NDM4	7963651..7963664	TAAAATCGATTAAA
promoter_motif	motif2/NDM4	7963651..7963664	TTTAATCGATTTTA
promoter_motif	motif2/NDM4	7968111..7968124	ATCTGTCGATAAGT
promoter_motif	motif2/NDM4	7971744..7971757	ATATATCGATAGGC
promoter_motif	motif2/NDM4	7971744..7971757	GCCTATCGATATAT
promoter_motif	motif2/NDM4	7972091..7972104	AAACATCGATAGGT
promoter_motif	motif2/NDM4	7972091..7972104	ACCTATCGATGTTT
promoter_motif	motif2/NDM4	8109032..8109045	AACAATCGATTGGC
promoter_motif	motif2/NDM4	8109032..8109045	GCCAATCGATTGTT
promoter_motif	motif2/NDM4	8114855..8114868	AGTTATCGATAAGA
promoter_motif	motif2/NDM4	8114855..8114868	TCTTATCGATAACT
promoter_motif	motif2/NDM4	8171522..8171535	AAACATCGATAGGT
promoter_motif	motif2/NDM4	8171522..8171535	ACCTATCGATGTTT
promoter_motif	motif2/NDM4	8178847..8178860	TAAAATCGAAAAGG
promoter_motif	motif2/NDM4	8190958..8190971	AACCATCGATTAAT
promoter_motif	motif2/NDM4	8190958..8190971	ATTAATCGATGGTT
promoter_motif	motif2/NDM4	8233732..8233745	GACTATCGAAAACC
promoter_motif	motif2/NDM4	8233732..8233745	GGTTTTCGATAGTC
promoter_motif	motif2/NDM4	8282983..8282996	ACTTATCGAAGGAA
promoter_motif	motif2/NDM4	8283002..8283015	AGACATCGATAGCG
promoter_motif	motif2/NDM4	8283002..8283015	CGCTATCGATGTCT
promoter_motif	motif2/NDM4	8290219..8290232	ACCTATCGATATAG
promoter_motif	motif2/NDM4	8290219..8290232	CTATATCGATAGGT
promoter_motif	motif2/NDM4	8290234..8290247	GGCAGTCGATAGTT
promoter_motif	motif2/NDM4	8292907..8292920	CACTATCGATTCCA
promoter_motif	motif2/NDM4	8292907..8292920	TGGAATCGATAGTG
promoter_motif	motif2/NDM4	8292922..8292935	AGTTATCGATAGCA
promoter_motif	motif2/NDM4	8292922..8292935	TGCTATCGATAACT
promoter_motif	motif2/NDM4	8313808..8313821	AGCCATCGATTTTG
promoter_motif	motif2/NDM4	8313808..8313821	CAAAATCGATGGCT
promoter_motif	motif2/NDM4	8332126..8332139	AAATGTCGATAATG
promoter_motif	motif2/NDM4	833424..833437	ACTTATCGATAGTG
promoter_motif	motif2/NDM4	833424..833437	CACTATCGATAAGT
promoter_motif	motif2/NDM4	833453..833466	TATTATCGATAGGA
promoter_motif	motif2/NDM4	833453..833466	TCCTATCGATAATA
promoter_motif	motif2/NDM4	841391..841404	ATTAATCGAAATAT
promoter_motif	motif2/NDM4	841399..841412	AAACATCGATTAAT
promoter_motif	motif2/NDM4	841399..841412	ATTAATCGATGTTT
promoter_motif	motif2/NDM4	8442501..8442514	GGCTATCGATGTTA
promoter_motif	motif2/NDM4	8442501..8442514	TAACATCGATAGCC
promoter_motif	motif2/NDM4	8517958..8517971	AAATATCGATAATT
promoter_motif	motif2/NDM4	8517958..8517971	AATTATCGATATTT
promoter_motif	motif2/NDM4	8518290..8518303	ACACATCGATGGCG
promoter_motif	motif2/NDM4	8518290..8518303	CGCCATCGATGTGT
promoter_motif	motif2/NDM4	8528036..8528049	GGTTATCGATATCA
promoter_motif	motif2/NDM4	8528036..8528049	TGATATCGATAACC
promoter_motif	motif2/NDM4	8617022..8617035	AATAATCGATTAGA
promoter_motif	motif2/NDM4	8617022..8617035	TCTAATCGATTATT
promoter_motif	motif2/NDM4	8617042..8617055	AAAAATCGATAGTC
promoter_motif	motif2/NDM4	8617042..8617055	GACTATCGATTTTT
promoter_motif	motif2/NDM4	871864..871877	GGCCATCGATAGCA
promoter_motif	motif2/NDM4	871864..871877	TGCTATCGATGGCC
promoter_motif	motif2/NDM4	8732090..8732103	ATCAATCGAATAAT
promoter_motif	motif2/NDM4	8820588..8820601	TGATTTCGATGGCA
promoter_motif	motif2/NDM4	8820588..8820601	TGCCATCGAAATCA
promoter_motif	motif2/NDM4	8947572..8947585	AGTTATCGATATAC
promoter_motif	motif2/NDM4	8947572..8947585	GTATATCGATAACT
promoter_motif	motif2/NDM4	8957799..8957812	GATAATCGATATAC
promoter_motif	motif2/NDM4	8957799..8957812	GTATATCGATTATC
promoter_motif	motif2/NDM4	8967886..8967899	AACTATCGATATCA
promoter_motif	motif2/NDM4	8967886..8967899	TGATATCGATAGTT
promoter_motif	motif2/NDM4	8968133..8968146	AATAATCGATATTA
promoter_motif	motif2/NDM4	8968133..8968146	TAATATCGATTATT
promoter_motif	motif2/NDM4	8991092..8991105	AAAAATCGATGTGT
promoter_motif	motif2/NDM4	8991092..8991105	ACACATCGATTTTT
promoter_motif	motif2/NDM4	9327359..9327372	AAATATCGAATCCT
promoter_motif	motif2/NDM4	9395341..9395354	CGAAATCGAAACCA
promoter_motif	motif2/NDM4	9395403..9395416	ATACATCGAAATCA
promoter_motif	motif2/NDM4	9395411..9395424	ACATTTCGATACAT
promoter_motif	motif2/NDM4	9395411..9395424	ATGTATCGAAATGT
promoter_motif	motif2/NDM4	9395576..9395589	AACAATCGATAGCT
promoter_motif	motif2/NDM4	9395576..9395589	AGCTATCGATTGTT
promoter_motif	motif2/NDM4	9420057..9420070	AACTATCGATATGC
promoter_motif	motif2/NDM4	9420057..9420070	GCATATCGATAGTT
promoter_motif	motif2/NDM4	9444959..9444972	CGATATCGATTAAC
promoter_motif	motif2/NDM4	9444959..9444972	GTTAATCGATATCG
promoter_motif	motif2/NDM4	9449359..9449372	GCTTATCGAAAGAC
promoter_motif	motif2/NDM4	9449359..9449372	GTCTTTCGATAAGC
promoter_motif	motif2/NDM4	9465952..9465965	AAATATCGATTGTG
promoter_motif	motif2/NDM4	9465952..9465965	CACAATCGATATTT
promoter_motif	motif2/NDM4	9505765..9505778	ATCCATCGATGAGG
promoter_motif	motif2/NDM4	9632315..9632328	CCTTATCGATTACG
promoter_motif	motif2/NDM4	9632315..9632328	CGTAATCGATAAGG
promoter_motif	motif2/NDM4	9637161..9637174	GTCAATCGAAAGCA
promoter_motif	motif2/NDM4	9637161..9637174	TGCTTTCGATTGAC
promoter_motif	motif2/NDM4	9672248..9672261	GCCAATCGATAGGC
promoter_motif	motif2/NDM4	9672248..9672261	GCCTATCGATTGGC
promoter_motif	motif2/NDM4	9790657..9790670	AAAAATCGAAACGA
promoter_motif	motif2/NDM4	9829922..9829935	AAGTATCGATTAAA
promoter_motif	motif2/NDM4	9829922..9829935	TTTAATCGATACTT
promoter_motif	motif2/NDM4	9852954..9852967	ATGTATCGATAGGC
promoter_motif	motif2/NDM4	9852954..9852967	GCCTATCGATACAT
promoter_motif	motif2/NDM4	9852986..9852999	AGCTATCGATTGGA
promoter_motif	motif2/NDM4	9852986..9852999	TCCAATCGATAGCT
promoter_motif	motif2/NDM4	9857677..9857690	CTATATCGATTGTC
promoter_motif	motif2/NDM4	9857677..9857690	GACAATCGATATAG
promoter_motif	motif3/DMp1	10160162..10160176	ACATATAAAAGGGGA
promoter_motif	motif3/DMp1	10425113..10425127	GTCTATAAAAGAACG
promoter_motif	motif3/DMp1	10632822..10632836	CTGTATAAATAGGGA
promoter_motif	motif3/DMp1	10794258..10794272	CTCTATAAAAGTGTA
promoter_motif	motif3/DMp1	10883063..10883077	TGGTATAAAAACCTA
promoter_motif	motif3/DMp1	10884779..10884793	TCGTATAAAACATTG
promoter_motif	motif3/DMp1	10965719..10965733	TCCTATAAAATGATT
promoter_motif	motif3/DMp1	11096987..11097001	AGCTATAAATAGGTC
promoter_motif	motif3/DMp1	11123896..11123910	TACTATAAATACTCT
promoter_motif	motif3/DMp1	11245376..11245390	GAGTATAAAAGGCGG
promoter_motif	motif3/DMp1	11480622..11480636	TGGTATAAAAGCAGC
promoter_motif	motif3/DMp1	11502511..11502525	TGCTATAAAAGGGGT
promoter_motif	motif3/DMp1	11502926..11502940	CGCTATATAAAGGTG
promoter_motif	motif3/DMp1	11505272..11505286	ACCTATAAAAAGGTG
promoter_motif	motif3/DMp1	11765286..11765300	AAGTATAAAAACGAA
promoter_motif	motif3/DMp1	1193189..1193203	GCCTATAAAAGGACT
promoter_motif	motif3/DMp1	11937968..11937982	GGCTATAAAAGGCCC
promoter_motif	motif3/DMp1	11942907..11942921	AAATATAAAAGGCGA
promoter_motif	motif3/DMp1	1195344..1195358	GGGTATAAAAGAATG
promoter_motif	motif3/DMp1	11967952..11967966	TGCTATAAATGCACC
promoter_motif	motif3/DMp1	11969181..11969195	TGGTATATAAAAGGC
promoter_motif	motif3/DMp1	11969183..11969197	GTATATAAAAGGCAC
promoter_motif	motif3/DMp1	1207337..1207351	GGCTATAAAATCGCG
promoter_motif	motif3/DMp1	12081688..12081702	GAGTATATATGACAT
promoter_motif	motif3/DMp1	1210432..1210446	GGCTATAAAAGCGCC
promoter_motif	motif3/DMp1	1211216..1211230	CCCTATAAAAGCACG
promoter_motif	motif3/DMp1	12122452..12122466	GGGTATAAATACTGG
promoter_motif	motif3/DMp1	1212891..1212905	GGGTATATAAGGGCC
promoter_motif	motif3/DMp1	12172948..12172962	GGCTATATAAGTTGC
promoter_motif	motif3/DMp1	12179026..12179040	GACTATAAAAGTCGG
promoter_motif	motif3/DMp1	12181887..12181901	TGGAATAAAAGGGGC
promoter_motif	motif3/DMp1	1218719..1218733	GGCTATAAATATTTC
promoter_motif	motif3/DMp1	12389236..12389250	GACTATAAAAATGAG
promoter_motif	motif3/DMp1	12883261..12883275	TGATATAAATATGAG
promoter_motif	motif3/DMp1	1322820..1322834	GCGTATAAAAGGGCA
promoter_motif	motif3/DMp1	13294699..13294713	ACCTATAAAAAGCCG
promoter_motif	motif3/DMp1	13374461..13374475	GGCTATAAAAAGCGA
promoter_motif	motif3/DMp1	13377857..13377871	GCCTATAAAAGCAGC
promoter_motif	motif3/DMp1	13430249..13430263	CGATATAAAATGAAT
promoter_motif	motif3/DMp1	13431023..13431037	GCCTATAAATGGAGG
promoter_motif	motif3/DMp1	1370573..1370587	ATCTATAAAAGTATC
promoter_motif	motif3/DMp1	13966593..13966607	GCATATAAATGTTCC
promoter_motif	motif3/DMp1	13980945..13980959	AACTATAAATACCCA
promoter_motif	motif3/DMp1	14091184..14091198	GGGTATAAAAGCTGC
promoter_motif	motif3/DMp1	14183941..14183955	CCATATATAAGCCAA
promoter_motif	motif3/DMp1	14226523..14226537	CGTTATATAAGCCGG
promoter_motif	motif3/DMp1	14228853..14228867	GTATATAAAAACGTG
promoter_motif	motif3/DMp1	14228855..14228869	GAGTATATAAAAACG
promoter_motif	motif3/DMp1	14395841..14395855	AGCTATATAACCTCT
promoter_motif	motif3/DMp1	14553895..14553909	GGCTATATAAGCAGG
promoter_motif	motif3/DMp1	14684428..14684442	CAGTATAAATTCTGT
promoter_motif	motif3/DMp1	14939242..14939256	GGGTATAAAAGGCCG
promoter_motif	motif3/DMp1	14962412..14962426	TCGTATATAAGGAGT
promoter_motif	motif3/DMp1	14965735..14965749	GGGTATTTAAGCGGT
promoter_motif	motif3/DMp1	15043924..15043938	TCCTATAAATAGCTG
promoter_motif	motif3/DMp1	15047252..15047266	TGCTATAAAAGCGTA
promoter_motif	motif3/DMp1	15054827..15054841	CTCTATAAAATGGGG
promoter_motif	motif3/DMp1	15071590..15071604	CCCTATATAAAGTAG
promoter_motif	motif3/DMp1	15200897..15200911	CTCTATATAAAGCAT
promoter_motif	motif3/DMp1	15478553..15478567	GGATATATAAGTATG
promoter_motif	motif3/DMp1	15486789..15486803	GTGTATATATAGTGC
promoter_motif	motif3/DMp1	15494008..15494022	GATTATAAAAGGTTG
promoter_motif	motif3/DMp1	15504121..15504135	CAGTATAAATTGGAC
promoter_motif	motif3/DMp1	15643016..15643030	CTTTATAAAAGCTCA
promoter_motif	motif3/DMp1	15645371..15645385	CTTTATAAAAGCCCA
promoter_motif	motif3/DMp1	15649141..15649155	CGGTATATAAGTTCT
promoter_motif	motif3/DMp1	15650693..15650707	CGGTATAAATACAGG
promoter_motif	motif3/DMp1	15652570..15652584	TCATATATAAGGCCC
promoter_motif	motif3/DMp1	15652771..15652785	GGGTATAAATACCAC
promoter_motif	motif3/DMp1	1565347..1565361	GGCTATATAAAAAGC
promoter_motif	motif3/DMp1	1565349..1565363	CTATATAAAAAGCAT
promoter_motif	motif3/DMp1	15654137..15654151	GTGTATAAAACGAGT
promoter_motif	motif3/DMp1	15654315..15654329	CAATATAAATACAAC
promoter_motif	motif3/DMp1	16225064..16225078	TTCTATAAAAATAAA
promoter_motif	motif3/DMp1	16250324..16250338	CTGTATAAAAGCGGG
promoter_motif	motif3/DMp1	16252596..16252610	GGATATAAAAGGTCT
promoter_motif	motif3/DMp1	16258451..16258465	GGGTATAAAACGCCG
promoter_motif	motif3/DMp1	16262457..16262471	TGCTATAAAAGTTGC
promoter_motif	motif3/DMp1	16264352..16264366	TGCTATATATACCCG
promoter_motif	motif3/DMp1	16270502..16270516	GGCTATAAAAGCATT
promoter_motif	motif3/DMp1	16288658..16288672	GGGTATAAATAACAG
promoter_motif	motif3/DMp1	1629320..1629334	GCGTATAAATACCAC
promoter_motif	motif3/DMp1	16294521..16294535	TTGTATAAAACCCGA
promoter_motif	motif3/DMp1	16296295..16296309	AAGTATAAAAGACGT
promoter_motif	motif3/DMp1	16298987..16299001	CTGTATAAAAAGATA
promoter_motif	motif3/DMp1	16311091..16311105	CCGTATAAATAGGCC
promoter_motif	motif3/DMp1	16312641..16312655	CGCTATATAAGCCTC
promoter_motif	motif3/DMp1	16312926..16312940	TTCTATATAAGTTGG
promoter_motif	motif3/DMp1	16321908..16321922	GGCTATAAATGGCAG
promoter_motif	motif3/DMp1	16326368..16326382	GACTATAAAAGCGGA
promoter_motif	motif3/DMp1	16332066..16332080	TTGTATAAAATGTGC
promoter_motif	motif3/DMp1	16355656..16355670	GGGTATAAAAGGATG
promoter_motif	motif3/DMp1	16360460..16360474	TGGTATAAAACACCC
promoter_motif	motif3/DMp1	16371789..16371803	TGCTATAAAATTAGG
promoter_motif	motif3/DMp1	16538744..16538758	TTGTATAAATACTTA
promoter_motif	motif3/DMp1	16549894..16549908	GGCTATATATTGAGC
promoter_motif	motif3/DMp1	16719288..16719302	TGCTATAAAAGCAGC
promoter_motif	motif3/DMp1	16719593..16719607	GACTATAAAAGCAGA
promoter_motif	motif3/DMp1	16721126..16721140	TTCTATATAAACACA
promoter_motif	motif3/DMp1	16726633..16726647	GGACATAAAAGCGCC
promoter_motif	motif3/DMp1	16766590..16766604	TCGTATAAAAATCCT
promoter_motif	motif3/DMp1	1694585..1694599	TAGTATAAATAGCCC
promoter_motif	motif3/DMp1	16963475..16963489	TCCTATATATGCCTT
promoter_motif	motif3/DMp1	17016861..17016875	ACATATAAAAGCCCG
promoter_motif	motif3/DMp1	1702443..1702457	CCATATAAAAGCCCC
promoter_motif	motif3/DMp1	17322297..17322311	GAATATAAATGGGCG
promoter_motif	motif3/DMp1	17334445..17334459	CCATATAAAATCCGC
promoter_motif	motif3/DMp1	17487923..17487937	TCCTATAAAACCGCA
promoter_motif	motif3/DMp1	17542884..17542898	TCCTATATAACCATG
promoter_motif	motif3/DMp1	17712993..17713007	GAGTATAAAAGCTCC
promoter_motif	motif3/DMp1	17811059..17811073	CTATATAAAAAGGGT
promoter_motif	motif3/DMp1	17811061..17811075	CGCTATATAAAAAGG
promoter_motif	motif3/DMp1	17815969..17815983	GGATATAAAAGAGCC
promoter_motif	motif3/DMp1	17826746..17826760	TTCTATAAATATCCA
promoter_motif	motif3/DMp1	17828293..17828307	TTCTATAAATATCAA
promoter_motif	motif3/DMp1	17877492..17877506	GACTATAAAAGCAGT
promoter_motif	motif3/DMp1	18294392..18294406	TTCTATAAAAGCATA
promoter_motif	motif3/DMp1	1842096..1842110	GTATATAAAAGCGGC
promoter_motif	motif3/DMp1	1842098..1842112	TTGTATATAAAAGCG
promoter_motif	motif3/DMp1	18433060..18433074	GGGTATAAATACGGG
promoter_motif	motif3/DMp1	18462739..18462753	GGGTATAAATAGCTC
promoter_motif	motif3/DMp1	18465505..18465519	GGGTATAAATAGCTC
promoter_motif	motif3/DMp1	18520031..18520045	ACCTATAAAAAGCTG
promoter_motif	motif3/DMp1	18586884..18586898	TTGTATATAAGCCAG
promoter_motif	motif3/DMp1	18737559..18737573	ATATATAAAATCAGC
promoter_motif	motif3/DMp1	19045164..19045178	GTGTATATATAGGAA
promoter_motif	motif3/DMp1	1938786..1938800	TTGTATAAAATAGCG
promoter_motif	motif3/DMp1	19457878..19457892	TGGTATAAATACGCC
promoter_motif	motif3/DMp1	19460200..19460214	GCGTATAAATAGTGG
promoter_motif	motif3/DMp1	19465348..19465362	GGGTATAAATATGCT
promoter_motif	motif3/DMp1	19465558..19465572	GCGTATAAATAGTGG
promoter_motif	motif3/DMp1	19468695..19468709	GCGTATAAATAGTGG
promoter_motif	motif3/DMp1	19468905..19468919	GGGTATAAATATGCT
promoter_motif	motif3/DMp1	19642966..19642980	GGGTATAAAAAGCAC
promoter_motif	motif3/DMp1	19701130..19701144	GCATATAAAAGAGTG
promoter_motif	motif3/DMp1	19798234..19798248	TCCTATAAAAAATGC
promoter_motif	motif3/DMp1	19906842..19906856	CGGTATAAAATATCG
promoter_motif	motif3/DMp1	19984989..19985003	TCGTATATATATCGC
promoter_motif	motif3/DMp1	20120502..20120516	ACGTATAAAATCAGC
promoter_motif	motif3/DMp1	20194783..20194797	CCTTATAAAAGGGTC
promoter_motif	motif3/DMp1	20196803..20196817	ACCTATAAAAACCAG
promoter_motif	motif3/DMp1	20199161..20199175	GCAAATAAAAGCCCA
promoter_motif	motif3/DMp1	20213303..20213317	AACTATAAAAACGCA
promoter_motif	motif3/DMp1	20235525..20235539	TAATATAAAAATCAT
promoter_motif	motif3/DMp1	20432989..20433003	CCCTATAAAAAGCCT
promoter_motif	motif3/DMp1	20453750..20453764	GGCTATATAAAGAAG
promoter_motif	motif3/DMp1	20492882..20492896	TTCTATAAAACTGAG
promoter_motif	motif3/DMp1	20492897..20492911	GCGTATAAATTGGAT
promoter_motif	motif3/DMp1	20898864..20898878	TACTATATAAGCTGG
promoter_motif	motif3/DMp1	21290920..21290934	CCATATAAAAGACGC
promoter_motif	motif3/DMp1	21293651..21293665	GCCTATAAAAGCCAC
promoter_motif	motif3/DMp1	21437936..21437950	TCGTATAAATAAGCC
promoter_motif	motif3/DMp1	21562273..21562287	AAATATAAAAGAAAC
promoter_motif	motif3/DMp1	21724666..21724680	GGCTATAAATACGTC
promoter_motif	motif3/DMp1	21726604..21726618	TGGTATAAAAGGCGC
promoter_motif	motif3/DMp1	21727168..21727182	AAGTATAAAAGTTAA
promoter_motif	motif3/DMp1	21734603..21734617	CTGTATAAAAGTATC
promoter_motif	motif3/DMp1	21737383..21737397	TTGTATAAATACGCC
promoter_motif	motif3/DMp1	2197399..2197413	TAGTATATATAGTGC
promoter_motif	motif3/DMp1	22281339..22281353	GCATATATATGGTAG
promoter_motif	motif3/DMp1	224074..224088	AGCTATAAAAGGGCG
promoter_motif	motif3/DMp1	2244487..2244501	TATTATAAAAACACA
promoter_motif	motif3/DMp1	2266358..2266372	AGATATAAAACGCTA
promoter_motif	motif3/DMp1	2267822..2267836	TACTATATAAGGCGG
promoter_motif	motif3/DMp1	22680226..22680240	ACATATAAAAACTGA
promoter_motif	motif3/DMp1	22680418..22680432	GCATATAAATAGTGC
promoter_motif	motif3/DMp1	22685642..22685656	GAGTATAAAAGGCCG
promoter_motif	motif3/DMp1	22686923..22686937	TGCTATAAAAACATG
promoter_motif	motif3/DMp1	22687155..22687169	TCATATAAATAGGCT
promoter_motif	motif3/DMp1	2268793..2268807	TGCTATAAAAGCTAG
promoter_motif	motif3/DMp1	22690303..22690317	GAGTATAAAAGGCCG
promoter_motif	motif3/DMp1	22705222..22705236	GCGTATATAAATCTA
promoter_motif	motif3/DMp1	22853840..22853854	TTGTATAAAATCGGG
promoter_motif	motif3/DMp1	23143616..23143630	GCTTATAAAAACTAC
promoter_motif	motif3/DMp1	2961699..2961713	CCCTATAAATGGGCG
promoter_motif	motif3/DMp1	3172589..3172603	GGATATAAAAGCTTC
promoter_motif	motif3/DMp1	3280211..3280225	TGGTATAAAACTTCT
promoter_motif	motif3/DMp1	3316747..3316761	CCCTATATAAAGCGG
promoter_motif	motif3/DMp1	3369524..3369538	CACTATATAAGCTTC
promoter_motif	motif3/DMp1	3512694..3512708	TTGTATAAAATGCGA
promoter_motif	motif3/DMp1	3790755..3790769	TACTATAAAAGCCAG
promoter_motif	motif3/DMp1	3947866..3947880	GTATATATAAAGCGA
promoter_motif	motif3/DMp1	4019046..4019060	GAGTATAAAAGAACT
promoter_motif	motif3/DMp1	4073971..4073985	ACCTATATAAGGCGG
promoter_motif	motif3/DMp1	4141539..4141553	GGGTATAAAAGCGGG
promoter_motif	motif3/DMp1	4148662..4148676	CTGTATATAAAGCTC
promoter_motif	motif3/DMp1	4209200..4209214	GCCTATAAAAAGCAA
promoter_motif	motif3/DMp1	4215354..4215368	GGGTATAAAAGTCGT
promoter_motif	motif3/DMp1	4307729..4307743	CGATATAAAATCTTG
promoter_motif	motif3/DMp1	4436690..4436704	CGGTATAAATGAGCC
promoter_motif	motif3/DMp1	4460333..4460347	TTGTATAAAAGCGGT
promoter_motif	motif3/DMp1	4480249..4480263	CTGTATAAATACCAA
promoter_motif	motif3/DMp1	4634841..4634855	GCATATAAAATAAGC
promoter_motif	motif3/DMp1	4805307..4805321	GACTATAAATGGGAC
promoter_motif	motif3/DMp1	4852477..4852491	GCGTATAAATATGCG
promoter_motif	motif3/DMp1	4896828..4896842	GTGTATAAATAGTGT
promoter_motif	motif3/DMp1	500467..500481	GGCTATATAAAGTAA
promoter_motif	motif3/DMp1	5124616..5124630	GGCTATAAAAAGGCC
promoter_motif	motif3/DMp1	5588393..5588407	GGCTATATAACCGGG
promoter_motif	motif3/DMp1	5592808..5592822	GCTTATAAAAGCCGA
promoter_motif	motif3/DMp1	6027751..6027765	CAATATAAAATGATC
promoter_motif	motif3/DMp1	6028283..6028297	GGGTATAAAAGAGGC
promoter_motif	motif3/DMp1	6032222..6032236	CAGTATAAAAGACCC
promoter_motif	motif3/DMp1	6043824..6043838	TGGTATAAAAGTGCT
promoter_motif	motif3/DMp1	6045392..6045406	GACTATATAAAGAAG
promoter_motif	motif3/DMp1	6047562..6047576	AGCTATAAATGTGGC
promoter_motif	motif3/DMp1	6056028..6056042	CCGTATAAAAGTGCC
promoter_motif	motif3/DMp1	6065196..6065210	ACCTATATAAGCGTC
promoter_motif	motif3/DMp1	6086217..6086231	CAATATATAAAGCTG
promoter_motif	motif3/DMp1	6124106..6124120	ATCTATAAAAGGGTT
promoter_motif	motif3/DMp1	6125257..6125271	TCGTATAAAAGGGCA
promoter_motif	motif3/DMp1	6136462..6136476	GAGTATAAATTCGCC
promoter_motif	motif3/DMp1	6137892..6137906	GACTATATAAACGCC
promoter_motif	motif3/DMp1	6139743..6139757	TCGTATAAAAGTCTC
promoter_motif	motif3/DMp1	6144372..6144386	TCGTATAAAAGACTC
promoter_motif	motif3/DMp1	6145865..6145879	CAGTATAAAATGCAG
promoter_motif	motif3/DMp1	6153862..6153876	TCATATAAAACCACA
promoter_motif	motif3/DMp1	6156197..6156211	TGGTATAAAAACGCC
promoter_motif	motif3/DMp1	6226507..6226521	GGGTATAAATATCAG
promoter_motif	motif3/DMp1	6226529..6226543	GCGTATAAATAAGAG
promoter_motif	motif3/DMp1	6251880..6251894	GGCTATAAAAGAGCC
promoter_motif	motif3/DMp1	66398..66412	GGGTATAAAAGACCC
promoter_motif	motif3/DMp1	6712641..6712655	GGGTATTTAAGCGGC
promoter_motif	motif3/DMp1	7079726..7079740	CACTATAAATAGTCA
promoter_motif	motif3/DMp1	7081905..7081919	GGGTATAAAAGCGCC
promoter_motif	motif3/DMp1	7086275..7086289	TGCTATAAATGCCAT
promoter_motif	motif3/DMp1	7121379..7121393	GCCTATATAAGAGCA
promoter_motif	motif3/DMp1	7121972..7121986	CAATATATAAACGGT
promoter_motif	motif3/DMp1	7123943..7123957	AACTATATAAGCGCG
promoter_motif	motif3/DMp1	7150190..7150204	ATCTATATAAGCAGC
promoter_motif	motif3/DMp1	7151163..7151177	GCCTATAAAAGCTCA
promoter_motif	motif3/DMp1	749370..749384	GGGTATAAAAGCGGG
promoter_motif	motif3/DMp1	7499348..7499362	TTCTATATATGGCCC
promoter_motif	motif3/DMp1	7711466..7711480	AGATATAAAAAACAG
promoter_motif	motif3/DMp1	7725122..7725136	TTCTATATAAGAGTG
promoter_motif	motif3/DMp1	7747476..7747490	GGCTATATAAGCGTC
promoter_motif	motif3/DMp1	7963646..7963660	GAATATAAAATCGAT
promoter_motif	motif3/DMp1	7969338..7969352	ATCTATAAAAAAAAT
promoter_motif	motif3/DMp1	8195860..8195874	TTGTATATAAGCTGG
promoter_motif	motif3/DMp1	8208496..8208510	GGCTATAAATATGAT
promoter_motif	motif3/DMp1	8212103..8212117	CACTATATAAGCTGG
promoter_motif	motif3/DMp1	8215209..8215223	GGCTATAAAAGAGTC
promoter_motif	motif3/DMp1	8313818..8313832	GGCTATATAAATAGC
promoter_motif	motif3/DMp1	8313820..8313834	CTATATAAATAGCCG
promoter_motif	motif3/DMp1	8318926..8318940	GCGTATATAAATACT
promoter_motif	motif3/DMp1	8329724..8329738	CCATATAAAAGCGGC
promoter_motif	motif3/DMp1	8384608..8384622	AGCTATAAAAGCCGC
promoter_motif	motif3/DMp1	8386783..8386797	AGGTATAAATACTCC
promoter_motif	motif3/DMp1	8554314..8554328	TTGTATAAAATGAGG
promoter_motif	motif3/DMp1	8633509..8633523	CGATATAAAAGTGCA
promoter_motif	motif3/DMp1	8642052..8642066	AGGTATATAAGCAGG
promoter_motif	motif3/DMp1	8721548..8721562	GCGTATAAAAGCGAG
promoter_motif	motif3/DMp1	8795281..8795295	TCTTATAAAAGCCCT
promoter_motif	motif3/DMp1	9089919..9089933	CAGTATAAAAGTGCT
promoter_motif	motif3/DMp1	9089944..9089958	CGCTATAAATAGTGG
promoter_motif	motif3/DMp1	9204953..9204967	CTCTATAAAAGCCGG
promoter_motif	motif3/DMp1	9368493..9368507	ATCTATAAAAGAACT
promoter_motif	motif3/DMp1	9374952..9374966	TTGTATAAATAACCG
promoter_motif	motif3/DMp1	9377132..9377146	CAGTATAAAAGCCGG
promoter_motif	motif3/DMp1	9397864..9397878	TAGTATATAAGCAGT
promoter_motif	motif3/DMp1	9453923..9453937	GGCTATAAATAAATA
promoter_motif	motif3/DMp1	9594444..9594458	ATCTATATAAACTCG
promoter_motif	motif3/DMp1	9631181..9631195	TTCTATAAAAAGCAA
promoter_motif	motif3/DMp1	9632337..9632351	TCGTATATAAAAACG
promoter_motif	motif3/DMp1	9632339..9632353	GTATATAAAAACGCG
promoter_motif	motif3/DMp1	9634082..9634096	TCGTATAAAAGCAGG
promoter_motif	motif3/DMp1	9712370..9712384	AGCTATAAAAAAACA
promoter_motif	motif3/DMp1	9791487..9791501	TGGTATAAATACCAG
promoter_motif	motif3/DMp1	9792752..9792766	CAGTATATAAGCCAG
promoter_motif	motif4/DMp2	1000556..1000570	TTCAGTCGCTTTTCG
promoter_motif	motif4/DMp2	1007780..1007794	CTCAGTTTGTGATTA
promoter_motif	motif4/DMp2	10091171..10091185	AGCAGTTTGTCTTCG
promoter_motif	motif4/DMp2	10145047..10145061	TTTAGTTCTAAACAG
promoter_motif	motif4/DMp2	10179194..10179208	TTCAGTTTCAGCGCG
promoter_motif	motif4/DMp2	10179206..10179220	TTCAGTTTCTGTTTC
promoter_motif	motif4/DMp2	10179212..10179226	ATCAGTTTCAGTTTC
promoter_motif	motif4/DMp2	10194922..10194936	ATCAGTTGCAGACGG
promoter_motif	motif4/DMp2	10216343..10216357	GTTAGTTCATCTCTG
promoter_motif	motif4/DMp2	10218340..10218354	TTCAGTCACGGTTAC
promoter_motif	motif4/DMp2	10405912..10405926	TTTAGTCTTCAGTAG
promoter_motif	motif4/DMp2	10459242..10459256	ATCATTTGAATTTAA
promoter_motif	motif4/DMp2	10686226..10686240	CTCAGTTCGTTTTCA
promoter_motif	motif4/DMp2	10689962..10689976	GTCAGTTGTCCGAGA
promoter_motif	motif4/DMp2	10794292..10794306	ATCAGTTCGACGCAT
promoter_motif	motif4/DMp2	10850987..10851001	TTCAGTTCCTTTCTG
promoter_motif	motif4/DMp2	11001914..11001928	GTTATTTGTTATTCG
promoter_motif	motif4/DMp2	1101093..1101107	TTCAGTCTAATTCAG
promoter_motif	motif4/DMp2	11020663..11020677	TTCATTTTTGTTTTT
promoter_motif	motif4/DMp2	11044458..11044472	TTCAGTTGGTCCCGA
promoter_motif	motif4/DMp2	11063688..11063702	TGCAGTTGGAAACGG
promoter_motif	motif4/DMp2	11101340..11101354	CTCAGTTCAAAGGAG
promoter_motif	motif4/DMp2	11129135..11129149	ATCAGTTGAGTTTTA
promoter_motif	motif4/DMp2	11158072..11158086	GTTAGTCCATTTCCA
promoter_motif	motif4/DMp2	11207604..11207618	CTCAGTCTGATTGGC
promoter_motif	motif4/DMp2	11357988..11358002	TTCAGTTATTCGCCG
promoter_motif	motif4/DMp2	11418242..11418256	TTTAGTTGATCTGCC
promoter_motif	motif4/DMp2	11505306..11505320	ATCAGTTTGTGGAGA
promoter_motif	motif4/DMp2	11546225..11546239	GTCAGTCAAAGACGG
promoter_motif	motif4/DMp2	11551844..11551858	CTCAGTTGCAGTCGA
promoter_motif	motif4/DMp2	11616797..11616811	CTCAGTTTGTTGAGA
promoter_motif	motif4/DMp2	11673429..11673443	TGCAGTTTGAATTTT
promoter_motif	motif4/DMp2	11690091..11690105	GTCAGTTCCAGCTGG
promoter_motif	motif4/DMp2	11700838..11700852	ATTAGTCTCAAATCG
promoter_motif	motif4/DMp2	11701641..11701655	CTTAGTTTTCCTCGA
promoter_motif	motif4/DMp2	11708371..11708385	TTCAGTTGGTTACTG
promoter_motif	motif4/DMp2	11759271..11759285	TTCAGTTCGCCGTCA
promoter_motif	motif4/DMp2	1177263..1177277	TTCAGTTCGTATCTG
promoter_motif	motif4/DMp2	1177285..1177299	TTCAGTTCGTTTATC
promoter_motif	motif4/DMp2	11793941..11793955	TTCAGTCAAGAGCGA
promoter_motif	motif4/DMp2	11813043..11813057	TTCATTTCAATTGGA
promoter_motif	motif4/DMp2	11856555..11856569	CTCAGTTGCTGCAGG
promoter_motif	motif4/DMp2	1189587..1189601	TTCAGTTGGATTTCA
promoter_motif	motif4/DMp2	1193156..1193170	TGCAGTTGGCGCTGA
promoter_motif	motif4/DMp2	11947183..11947197	TTCAGTTAATTCCAA
promoter_motif	motif4/DMp2	11991166..11991180	TTTAGTTTTTGAGTA
promoter_motif	motif4/DMp2	11997491..11997505	TTCAGTCTCTGGCCA
promoter_motif	motif4/DMp2	1203020..1203034	GTCAGTCGCTAGTTT
promoter_motif	motif4/DMp2	12035484..12035498	TTCAGTCAATGGATA
promoter_motif	motif4/DMp2	1207371..1207385	ATCAGTTTCTGAACA
promoter_motif	motif4/DMp2	1210466..1210480	ATCAGTTTCAATTCG
promoter_motif	motif4/DMp2	1211182..1211196	ATTAGTTTCAATTCG
promoter_motif	motif4/DMp2	1212924..1212938	ATCAGTTTACTGTGG
promoter_motif	motif4/DMp2	12156840..12156854	TTCAGTCGCGTTTTT
promoter_motif	motif4/DMp2	12168582..12168596	GTCAGTTTCGAGCTC
promoter_motif	motif4/DMp2	12168586..12168600	GTCAGTCAGTTTCGA
promoter_motif	motif4/DMp2	12259872..12259886	TTCATTTCAACTTTG
promoter_motif	motif4/DMp2	12259883..12259897	GTCAGTTTGTTTTCA
promoter_motif	motif4/DMp2	12384524..12384538	GTCAGTCGTCGACTC
promoter_motif	motif4/DMp2	12384528..12384542	CTCAGTCAGTCGTCG
promoter_motif	motif4/DMp2	12389268..12389282	CTCAGTTCAACTTTA
promoter_motif	motif4/DMp2	12401735..12401749	TTCAGTCTTTAGTCG
promoter_motif	motif4/DMp2	12425747..12425761	TTGAGTTTGAGTGCG
promoter_motif	motif4/DMp2	12425776..12425790	TTCAGTCTCATTCAG
promoter_motif	motif4/DMp2	1250681..1250695	TTCAGTCGCATAGAT
promoter_motif	motif4/DMp2	1250707..1250721	ATCAGTCTTTCCTTT
promoter_motif	motif4/DMp2	1256450..1256464	TTTAGTCGCGTTCAA
promoter_motif	motif4/DMp2	12743146..12743160	CTCAGTTTTATTTTA
promoter_motif	motif4/DMp2	1275954..1275968	TTCAGTTCGCTGTAG
promoter_motif	motif4/DMp2	12783290..12783304	CTCATTCTCAAATCG
promoter_motif	motif4/DMp2	12820915..12820929	GTCAGTTGGTCAGAG
promoter_motif	motif4/DMp2	12836189..12836203	ATCAGTCGTTTTTGC
promoter_motif	motif4/DMp2	12885820..12885834	TTCAGTTTATCGGCC
promoter_motif	motif4/DMp2	129449..129463	CTCATTTCGAATCGG
promoter_motif	motif4/DMp2	12960841..12960855	TTCAGTCATAGTTGA
promoter_motif	motif4/DMp2	1298675..1298689	TTTATTCTCAGTTTG
promoter_motif	motif4/DMp2	1298681..1298695	CTCAGTTTGCCTGCC
promoter_motif	motif4/DMp2	13019548..13019562	CTCAGTCCCCAGTCT
promoter_motif	motif4/DMp2	13022061..13022075	GTCAGTTCAGGTTGA
promoter_motif	motif4/DMp2	13054955..13054969	GTCAGTTGCCTGTTG
promoter_motif	motif4/DMp2	13129345..13129359	TTTAGTTGATTTCCA
promoter_motif	motif4/DMp2	1318479..1318493	GTCAGTTCAACTTCA
promoter_motif	motif4/DMp2	1325121..1325135	TTTAGTTTGCCAACG
promoter_motif	motif4/DMp2	1335304..1335318	TTTAGTTCTCGTCGC
[truncated: 436,516 more chars]
