# Supplementary material for: Complex organizational structure of the genome revealed by genome-wide analysis of single and alternative promoters in Drosophila melanogaster
Source: BMC Genomics. 2009 Jan 7;10:9. doi: 10.1186/1471-2164-10-9 (PMC2631479; doi:10.1186/1471-2164-10-9)
Supplement: Additional file 7 — neighboring single-promoter genes. This file contains the names and coordinates of the pairs of neighboring single-promoter genes used for the analysis presented in Table 5 and Figure 3. [file 1471-2164-10-9-S7.txt]

#Zhu and Halfon (2009) Additional file 7
#promoter	chr:strand:coordinates	promoter	chr:strand:coordinates
128up,	2R:+:7924311..7924910	RpIII128,	2R:+:7926095..7926694
14-3-3epsilon,	3R:+:14067753..14068352	CG18598,	3R:+:14076336..14076935
140up,	3R:-:9951153..9951752	RpII140,	3R:+:9951015..9951614
18w,	2R:+:15998516..15999115	CG11041,	2R:+:16033152..16033751
26-29-p,	3L:+:13986835..13987434	CG17361,	3L:+:13989793..13990392
312,	3L:+:1350639..1351238	ru,	3L:+:1370120..1370719
4EHP,	3R:-:19934572..19935171	CG18428,	3R:+:19934603..19935202
5-HT1B,	2R:-:14916383..14916982	CG30126,	2R:-:14916662..14917261
5-HT7,	3R:-:26842470..26843069	CG33773,	3R:+:26860611..26861210
5PtaseI,	3R:-:20868397..20868996	CG31110,	3R:-:20870758..20871357
7B2,	3R:+:1201976..1202575	CG14668,	3R:-:1213314..1213913
825-Oak,	3L:-:19465229..19465828	CG12519,	3L:+:19465093..19465692
A16,	2L:-:13021208..13021807	CG9932,	2L:-:13060016..13060615
A3-3,	X:-:1168583..1169182	CG32812,	X:+:1181579..1182178
ACXA,	2L:+:12920591..12921190	ACXE,	2L:+:12925119..12925718
ACXB,	2L:+:12916314..12916913	ACXA,	2L:+:12920591..12921190
ACXC,	2L:+:12912030..12912629	ACXB,	2L:+:12916314..12916913
ACXD,	3L:+:2237110..2237709	CG32301,	3L:+:2244030..2244629
ACXE,	2L:+:12925119..12925718	CG16800,	2L:+:12966249..12966848
AP-1sigma,	3R:+:19783876..19784475	CG31140,	3R:+:19788406..19789005
AP-2sigma,	3R:-:17095700..17096299	CG5919,	3R:+:17095359..17095958
AP-47,	3R:-:5385146..5385745	MBD-like,	3R:+:5384987..5385586
AP-50,	3R:+:18287676..18288275	CG7054,	3R:+:18290135..18290734
APC4,	X:+:8976464..8977063	CG32708,	X:+:8979518..8980117
AQP,	2R:-:9101890..9102489	CG4627,	2R:+:9101746..9102345
AR-2,	3R:-:24569756..24570355	CG10000,	3R:-:24577214..24577813
ARP-like,	3R:+:12174635..12175234	CG10311,	3R:-:12182634..12183233
ATP7,	X:+:11748566..11749165	CG2025,	X:-:11762818..11763417
ATPsyn-Cf6,	3R:-:19181683..19182282	sec13,	3R:+:19181790..19182389
ATPsyn-b,	3L:+:9722577..9723176	CG6749,	3L:-:9726808..9727407
ATPsyn-d,	3R:+:14920226..14920825	CG6040,	3R:+:14949222..14949821
Aats-arg,	X:-:15738070..15738669	CG8578,	X:+:15738030..15738629
Aats-asn,	2L:-:19131853..19132452	l(2)37Ce,	2L:+:19131829..19132428
Aats-asp,	2R:+:8767324..8767923	vg,	2R:+:8771294..8771893
Aats-gln,	3R:-:21091344..21091943	CG11859,	3R:+:21091129..21091728
Aats-his,	X:+:18408932..18409531	CG15048,	X:+:18414192..18414791
Aats-ile,	3L:+:22281262..22281861	CG32450,	3L:+:22322378..22322977
Aats-leu,	3L:+:4825358..4825957	CG13708,	3L:-:4832975..4833574
Aats-met,	3R:-:10085609..10086208	CG14840,	3R:-:10086836..10087435
Aats-phe,	2R:+:9855352..9855951	CG6704,	2R:-:9858649..9859248
Aats-pro,	3L:-:2651735..2652334	CG32297,	3L:+:2651634..2652233
Aats-ser,	3R:+:11165907..11166506	CG6218,	3R:-:11168879..11169478
Aats-trp,	3R:-:5092571..5093170	Vps16A,	3R:+:5092254..5092853
Aats-tyr,	3L:-:16412296..16412895	CG33158,	3L:+:16412394..16412993
Ac13E,	X:-:15416097..15416696	CG7860,	X:+:15462526..15463125
Ac76E,	3L:+:19931886..19932485	CG32219,	3L:-:19944136..19944735
Ace,	3R:-:9084491..9085090	CG11686,	3R:+:9085579..9086178
Acer,	2L:+:8521399..8521998	CG34440,CG34441,	2L:-:8528519..8529118
Acf1,	3R:+:27619311..27619910	CG11574,	3R:-:27626127..27626726
Ack,	3L:+:4107705..4108304	Chd64,	3L:-:4122324..4122923
Acox57D-d,	2R:+:17276395..17276994	Sdc,	2R:-:17368577..17369176
Acox57D-p,	2R:+:17273359..17273958	Acox57D-d,	2R:+:17276395..17276994
Acp1,	2L:-:7741443..7742042	CG7214,	2L:-:7744742..7745341
Acp24A4,	2L:-:3693790..3694389	CG16713,	2L:-:3695307..3695906
Acp26Aa,	2L:-:5893797..5894396	CG9021,	2L:-:5904575..5905174
Acp26Ab,	2L:-:5892763..5893362	Acp26Aa,	2L:-:5893797..5894396
Acp29AB,	2L:-:8393140..8393739	lectin-29Ca,	2L:-:8394171..8394770
Acp32CD,	2L:+:11015142..11015741	CG14913,	2L:+:11016672..11017271
Acp36DE,	2L:-:18358927..18359526	CG34171,	2L:+:18378126..18378725
Acp53C14a,	2R:-:12635967..12636566	Acp53C14b,	2R:-:12636853..12637452
Acp53C14b,	2R:-:12636853..12637452	Acp53Ea,	2R:-:12637728..12638327
Acp53C14c,	2R:-:12638640..12639239	CG34189,	2R:+:12641512..12642111
Acp53Ea,	2R:-:12637728..12638327	Acp53C14c,	2R:-:12638640..12639239
Acp54A1,	2R:+:13020528..13021127	CG11400,	2R:+:13021162..13021761
Acp62F,	3L:+:2739250..2739849	Mrtf,	3L:-:2766381..2766980
Acp65Aa,	3L:-:6145746..6146345	CG13297,	3L:-:6150374..6150973
Acp70A,	3L:+:13294235..13294834	CG14113,	3L:+:13321818..13322417
Acp76A,	3L:-:19045027..19045626	CG3797,	3L:-:19055803..19056402
Acp95EF,	3R:+:20053878..20054477	Spase22-23,	3R:-:20055652..20056251
Acp98AB,	3R:+:23520123..23520722	ALiX,	3R:-:23525868..23526467
Act42A,	2R:-:1903091..1903690	dream,	2R:-:1910612..1911211
Act79B,	3L:+:21977831..21978430	CG7140,	3L:-:22021326..22021925
Act88F,	3R:+:11265210..11265809	CG14869,	3R:-:11301816..11302415
Actn,	X:-:1936245..1936844	CG4325,	X:-:1937752..1938351
Actr13E,	X:-:15631010..15631609	CG11679,	X:-:15632843..15633442
Acyp2,	3R:+:11617961..11618560	CG4699,	3R:+:11619018..11619617
Acyp,	2L:+:13911701..13912300	Ance-3,	2L:+:13914225..13914824
Ada,	3R:+:4890401..4891000	CG11997,	3R:+:5002784..5003383
Adar,	X:+:1667283..1667882	CG32806,	X:+:1683123..1683722
Adf1,	2R:+:2549274..2549873	CG15908,	2R:+:2555190..2555789
Adgf-A,	3L:-:17757154..17757753	CG32186,	3L:-:17790348..17790947
Adgf-B,	3L:-:17743589..17744188	CG32182,	3L:+:17750765..17751364
Adgf-C,	3R:+:9531979..9532578	CG31469,	3R:-:9535593..9536192
Adgf-D,	3R:-:9531081..9531680	Adgf-C,	3R:+:9531979..9532578
Adgf-E,	2R:-:10546161..10546760	CG12861,	2R:-:10552757..10553356
Adk1,	3L:-:12197083..12197682	CG5626,	3L:-:12199015..12199614
Adk2,	2R:+:19911221..19911820	PebIII,	2R:+:19913556..19914155
Adk3,	3R:-:6714743..6715342	CG6621,	3R:-:6719153..6719752
AdoR,	3R:-:25964148..25964747	CG15529,	3R:+:25977284..25977883
Ady43A,	2R:-:3133164..3133763	Gadd45,	2R:+:3136168..3136767
Ag5r2,	X:-:14677976..14678575	Ag5r,	X:-:14680167..14680766
Ag5r,	X:-:14680167..14680766	rut,	X:-:14719839..14720438
Ahcy13,	X:+:15343795..15344394	CG11655,	X:+:15347018..15347617
Akh,	3L:+:4141086..4141685	CG32260,	3L:+:4142592..4143191
Akt1,	3R:+:11924438..11925037	Sb,	3R:+:11953951..11954550
AlCR2,	3L:-:18495558..18496157	CG32198,	3L:+:18519590..18520189
Alas,	2R:+:19851724..19852323	CG34213,	2R:-:19855137..19855736
Aldh,	2L:+:9386889..9387488	CG4438,	2L:-:9397665..9398264
Alg10,	3L:+:11157575..11158174	wls,	3L:-:11162642..11163241
AlkB,	X:-:15753421..15754020	Gbeta13F,	X:+:15753659..15754258
Alk,	2R:-:12525180..12525779	gprs,	2R:+:12528245..12528844
AlstR,	X:+:3468071..3468670	Ilp7,	X:+:3561577..3562176
Aly,	3R:-:2906027..2906626	CG1939,	3R:+:2907411..2908010
Amy-d,	2R:+:13011767..13012366	CG15605,	2R:-:13014429..13015028
Amy-p,	2R:-:13007709..13008308	CG10956,	2R:-:13011643..13012242
Amyrel,	2R:-:12540105..12540704	Nach,	2R:-:12542452..12543051
Ance-2,	2L:+:13909140..13909739	Acyp,	2L:+:13911701..13912300
Ance-3,	2L:+:13914225..13914824	CG16886,	2L:-:13923451..13924050
Ance-4,	2R:-:4929548..4930147	CG8193,	2R:-:4932114..4932713
Ance-5,	2R:-:20778446..20779045	NaCP60E,	2R:+:20781193..20781792
And,	3R:+:21637761..21638360	CG14354,	3R:+:21640701..21641300
Andorra,	X:-:18073406..18074005	Frq2,	X:+:18079690..18080289
AnnIX,	3R:+:16890451..16891050	r-l,	3R:-:16898940..16899539
AnnX,	X:-:20067453..20068052	Sdic1,	X:-:20072585..20073184
Anp,	3R:+:26035170..26035769	CecA1,	3R:+:26036096..26036695
Aos1,	3R:-:8259527..8260126	CG5844,	3R:+:8259324..8259923
Apc2,	3R:+:19989190..19989789	CG5510,	3R:-:19995184..19995783
Apc,	3R:-:24670273..24670872	CG31048,	3R:+:24677929..24678528
ApepP,	2L:-:16910332..16910931	CG4841,	2L:+:16910178..16910777
Apf,	2L:-:9938688..9939287	CG4619,	2L:+:9938365..9938964
Aplip1,	3L:+:1195821..1196420	CG32335,	3L:-:1202931..1203530
Aps,	3L:-:10892148..10892747	CG34050,	3L:+:10937056..10937655
Arc-p20,	2L:+:6124638..6125237	CG9226,	2L:-:6127663..6128262
Arc1,	2R:-:10247700..10248299	Arc2,	2R:+:10248949..10249548
Arc2,	2R:+:10248949..10249548	CG10102,	2R:-:10249407..10250006
Arc42,	3R:+:15702970..15703569	Pk92B,	3R:+:15704941..15705540
Arf102F,	4:+:1144300..1144899	CG11155,	4:+:1146733..1147332
Arf72A,	3L:+:15975721..15976320	DNApol-delta,	3L:-:15980812..15981411
Arf84F,	3R:+:4166322..4166921	CG9601,	3R:-:4169120..4169719
Ark,	2R:+:12907070..12907669	RhoGEF2,	2R:+:12914246..12914845
Arp11,	X:-:19539980..19540579	Ranbp21,	X:-:19545859..19546458
Arp53D,	2R:+:12661425..12662024	Vkor,	2R:+:12665370..12665969
Arp66B,	3L:-:8108901..8109500	msk,	3L:+:8108778..8109377
Arp87C,	3R:+:8516958..8517557	CG31347,	3R:-:8518220..8518819
Arp8,	X:-:17754741..17755340	CG6769,	X:+:17754461..17755060
Arpc3B,	X:-:16999784..17000383	CG5004,	X:+:17001170..17001769
Arr1,	2L:+:18077766..18078365	ninaD,	2L:+:18081130..18081729
Art1,	3R:-:6613831..6614430	Mcm5,	3R:+:6613750..6614349
Art2,	2L:-:4279191..4279790	tutl,	2L:+:4282651..4283250
Art4,	3R:-:5811678..5812277	Gr85a,	3R:-:5822412..5823011
Art6,	3R:-:9771405..9772004	CG31517,	3R:+:9773657..9774256
Art7,	2R:-:18966460..18967059	Gr59a,	2R:+:18967584..18968183
Art8,	2L:-:11010986..11011585	dUTPase,	2L:+:11010833..11011432
Art9,	3R:-:9769025..9769624	Art6,	3R:-:9771405..9772004
As,	3L:-:11203581..11204180	CG7600,	3L:+:11203376..11203975
Asph,	2R:+:11997490..11998089	Jhedup,	2R:+:12004116..12004715
Ast-C,	2L:-:11081298..11081897	CG14920,	2L:-:11085071..11085670
Ast,	3R:-:20590681..20591280	CG13631,	3R:+:20594575..20595174
Atac1,	2L:-:6960177..6960776	CG10399,	2L:+:6959943..6960542
Atg12,	3L:+:12129680..12130279	l(3)neo18,	3L:-:12131585..12132184
Atg2,	3L:+:2773879..2774478	mRpS35,	3L:+:2780421..2781020
Atg4,	2L:+:1080413..1081012	CG34016,	2L:+:1099051..1099650
Atg5,	X:-:7217674..7218273	Dok,	X:+:7217751..7218350
Atg7,	2R:-:14512454..14513053	sec6,	2R:+:14512272..14512871
Atg8a,	X:-:10662269..10662868	CG1826,	X:+:10662070..10662669
Atg8b,	3R:-:13550667..13551266	Fsh,	3R:+:13550748..13551347
Atg9,	2R:+:12181407..12182006	Nox,	2R:+:12196572..12197171
AttA,	2R:+:10634364..10634963	AttB,	2R:+:10636228..10636827
AttB,	2R:+:10636228..10636827	ave,	2R:+:10639531..10640130
AttC,	2R:+:9280710..9281309	CG4744,	2R:-:9286774..9287373
AttD,	3R:+:13450490..13451089	CG14325,	3R:+:13452349..13452948
Atx-1,	X:+:6716788..6717387	Smg1,	X:+:6718171..6718770
B-H1,	X:+:17291034..17291633	CG8611,	X:-:17316089..17316688
B-H2,	X:+:17208114..17208713	B-H1,	X:+:17291034..17291633
BBS1,	3L:+:7118231..7118830	CG8629,	3L:-:7121261..7121860
BBS4,	2R:+:7022933..7023532	CG13229,	2R:-:7031077..7031676
BBS8,	2L:+:422952..423551	ex,	2L:+:430753..431352
BCL7-like,	X:+:9250179..9250778	CG34352,	X:-:9277948..9278547
BG642163,	2L:+:4640813..4641412	CG15635,	2L:+:4642616..4643215
BG642167,	3R:+:21631689..21632288	CG5024,	3R:+:21636318..21636917
BG642312,	3L:-:6226382..6226981	CG10226,	3L:-:6232590..6233189
BM-40-SPARC,	3R:-:22697639..22698238	Rb97D,	3R:-:22701365..22701964
BRWD3,	3R:+:20144241..20144840	CG5728,	3R:-:20158937..20159536
Baldspot,	3L:-:16654628..16655227	Galpha73B,	3L:-:16660915..16661514
Bap170,	2R:+:2523523..2524122	Fmo-2,	2R:-:2532486..2533085
Bap55,	2R:-:13318341..13318940	Lhr,	2R:+:13318056..13318655
Bap60,	X:-:13053512..13054111	CG12096,	X:+:13053239..13053838
Bap,	X:+:19624536..19625135	CG14234,	X:+:19629107..19629706
Bc,	2R:-:13777378..13777977	CG14492,	2R:-:13781748..13782347
Bem46,	2L:+:2987635..2988234	okr,	2L:-:2992662..2993261
Best2,	3L:-:6249667..6250266	CG10163,	3L:-:6251761..6252360
Best4,	3L:+:15291589..15292188	Best3,	3L:-:15295741..15296340
BicD,	2L:-:17473156..17473755	Sgt,	2L:+:17472983..17473582
Bin1,	3R:-:12012516..12013115	sra,	3R:+:12012156..12012755
Bka,	2L:+:9894789..9895388	sop,	2L:-:9897443..9898042
Blimp-1,	3L:+:5623583..5624182	lin-28,	3L:+:5647283..5647882
Bmcp,	3L:+:11713520..11714119	CG32088,	3L:+:11721017..11721616
BobA,	3L:-:14939113..14939712	Tom,	3L:+:14961947..14962546
Borr,	2L:-:9253017..9253616	lectin-30A,	2L:-:9254732..9255331
Brd8,	3R:+:25048713..25049312	CG14507,	3R:-:25053300..25053899
Brd,	3L:+:14965269..14965868	Ocho,	3L:+:14967241..14967840
Brf,	3R:-:13216955..13217554	sds22,	3R:+:13216888..13217487
Bro,	3L:+:1647369..1647968	CG13920,	3L:+:1648443..1649042
Bruce,	3R:-:6156972..6157571	CG12818,	3R:+:6156803..6157402
Bsg25A,	2L:-:4684360..4684959	CG15634,	2L:+:4687013..4687612
Bteb2,	X:-:4665451..4666050	CG2871,	X:-:4671309..4671908
BthD,	X:+:13505647..13506246	tth,	X:-:13510288..13510887
Bub3,	3R:-:25501042..25501641	CAP-D2,	3R:+:25500898..25501497
Buffy,	2R:+:7566478..7567077	CG13196,	2R:-:7573838..7574437
Bx42,	X:-:9000536..9001135	CG7039,	X:+:9000532..9001131
Bzd,	X:-:2502601..2503200	CG8636,	X:-:2504296..2504895
C15,	3R:+:17325477..17326076	CG7956,	3R:+:17346165..17346764
C901,	X:-:10861066..10861665	CG15204,	X:-:10877760..10878359
CAH1,	2L:+:13803127..13803726	adat,	2L:-:13811373..13811972
CAH2,	3L:+:12172479..12173078	CG6910,	3L:+:12178558..12179157
CAP-D2,	3R:+:25500898..25501497	CG7582,	3R:-:25507664..25508263
CCKLR-17D1,	X:-:18620506..18621105	CG6873,	X:-:18633658..18634257
CCS,	2R:-:6009968..6010567	gem,	2R:+:6012351..6012950
CDC45L,	X:-:924507..925106	CG33082,	X:+:924376..924975
CG10000,	3R:-:24577214..24577813	CG9997,	3R:-:24582602..24583201
CG10005,	3R:-:7802813..7803412	CG18547,	3R:-:7805967..7806566
CG10011,	3R:-:24460686..24461285	CG9988,	3R:+:24461634..24462233
CG10014,	3R:+:8047609..8048208	CG17404,	3R:-:8050628..8051227
CG10019,	2L:+:3745192..3745791	CG31959,	2L:+:3757131..3757730
CG10029,	3R:-:3142792..3143391	CG31496,	3R:+:3170435..3171034
CG10031,	2L:-:3698992..3699591	CG2816,	2L:+:3703080..3703679
CG10032,	3R:+:3096814..3097413	RacGAP84C,	3R:+:3110155..3110754
CG10039,	2L:+:4007203..4007802	ed,	2L:+:4030879..4031478
CG10051,	2R:+:15250650..15251249	CG9416,	2R:-:15260648..15261247
CG10053,	3R:+:3072463..3073062	CG1227,	3R:-:3075358..3075957
CG10055,	3R:-:3012276..3012875	lap,	3R:+:3012219..3012818
CG10062,	2R:+:15262730..15263329	CG10073,	2R:+:15268621..15269220
CG10064,	3L:-:6960962..6961561	Mis12,	3L:-:6962043..6962642
CG10068,	3R:-:2953652..2954251	CG31248,	3R:+:2954542..2955141
CG10073,	2R:+:15268621..15269220	CG10081,	2R:+:15272929..15273528
CG10075,	3L:-:6951100..6951699	Surf1,	3L:+:6950946..6951545
CG10080,	2R:+:17512040..17512639	CG15674,	2R:+:17519291..17519890
CG10081,	2R:+:15272929..15273528	CG11257,	2R:+:15277186..15277785
CG10086,	3R:+:3615863..3616462	CG2641,	3R:+:3619431..3620030
CG10092,	3R:+:3712306..3712905	CG31284,	3R:+:3716553..3717152
CG10098,	3R:+:2949772..2950371	CG10068,	3R:-:2953652..2954251
CG10101,	3R:+:3232004..3232603	CG31544,	3R:+:3244220..3244819
CG10104,	2R:+:10277791..10278390	CG17385,	2R:-:10298817..10299416
CG10116,	3L:-:13450239..13450838	CG10738,	3L:+:13452863..13453462
CG10132,	2L:+:19518287..19518886	CG10166,	2L:-:19526225..19526824
CG10133,	3L:-:13443364..13443963	CG10116,	3L:-:13450239..13450838
CG10137,	2L:+:19526186..19526785	CG10165,	2L:-:19530178..19530777
CG10139,	2R:+:10532276..10532875	Adgf-E,	2R:-:10546161..10546760
CG10140,	3L:-:13433436..13434035	CG14109,	3L:+:13433795..13434394
CG10144,	3L:-:6488373..6488972	sfl,	3L:+:6488330..6488929
CG10147,	3L:-:6481342..6481941	CG8270,	3L:+:6481276..6481875
CG10148,	3R:-:8957958..8958557	CG8138,	3R:+:9005898..9006497
CG10153,	2R:-:10645235..10645834	CG12857,	2R:-:10647000..10647599
CG10154,	3L:-:13430134..13430733	CG10725,	3L:+:13430559..13431158
CG10157,	3R:+:19504113..19504712	eIF-3p66,	3R:+:19505267..19505866
CG10158,	2L:-:6945185..6945784	iHog,	2L:-:6948679..6949278
CG10163,	3L:-:6251761..6252360	ImpL3,	3L:-:6255694..6256293
CG10164,	3R:-:19382398..19382997	beat-IV,	3R:+:19382663..19383262
CG10165,	2L:-:19530178..19530777	CG33116,	2L:+:19532973..19533572
CG10166,	2L:-:19526225..19526824	CG10137,	2L:+:19526186..19526785
CG10168,	3R:-:19364344..19364943	CG10164,	3R:-:19382398..19382997
CG10170,	3R:-:19360369..19360968	CG16732,	3R:-:19362308..19362907
CG10171,	3L:-:13380870..13381469	CG10191,	3L:-:13382989..13383588
CG10176,	2L:+:18484987..18485586	perd,	2L:-:18496327..18496926
CG10178,	2L:+:18511123..18511722	CG10211,	2L:+:18516993..18517592
CG1017,	3L:+:1940562..1941161	CG5690,	3L:+:1947360..1947959
CG10182,	3R:-:19415438..19416037	CG33337,	3R:-:19418392..19418991
CG10184,	3R:-:19431110..19431709	CG31145,	3R:-:19495279..19495878
CG10185,	3R:-:11893135..11893734	CG32855,	3R:-:11906621..11907220
CG10186,	2L:-:19517088..19517687	CG10132,	2L:+:19518287..19518886
CG10188,	2L:-:19508661..19509260	CG10186,	2L:-:19517088..19517687
CG10191,	3L:-:13382989..13383588	sens,	3L:-:13394126..13394725
CG10194,	2L:-:19489984..19490583	CG18094,	2L:+:19489986..19490585
CG10195,	2L:-:19484603..19485202	CG13084,	2L:+:19484473..19485072
CG10202,	2R:-:10707393..10707992	CG10205,	2R:+:10719838..10720437
CG10205,	2R:+:10719838..10720437	NaPi-T,	2R:-:10733280..10733879
CG10208,	3R:-:19599746..19600345	Nup98,	3R:-:19607267..19607866
CG10209,	2R:-:10735765..10736364	SMC2,	2R:-:10740056..10740655
CG10214,	3R:-:19593075..19593674	CG10375,	3R:+:19592934..19593533
CG1021,	3R:-:2231514..2232113	gpp,	3R:+:2232098..2232697
CG10225,	3R:-:19578453..19579052	Tbp-1,	3R:+:19578100..19578699
CG10226,	3L:-:6232590..6233189	Mdr65,	3L:-:6238737..6239336
CG10238,	3R:-:20952969..20953568	CG11847,	3R:+:20953033..20953632
CG1024,	3R:-:2205951..2206550	TfIIFalpha,	3R:+:2205681..2206280
CG10251,	3R:-:19524650..19525249	CG31468,	3R:-:19525977..19526576
CG10252,	3R:-:19521901..19522500	CG10251,	3R:-:19524650..19525249
CG10253,	2R:-:10820706..10821305	CG12853,	2R:+:10820530..10821129
CG10257,	2R:+:10829616..10830215	CG30475,	2R:-:10840921..10841520
CG10262,	2L:-:19583828..19584427	CG10366,	2L:+:19583759..19584358
CG10263,	2L:-:19582398..19582997	CG10262,	2L:-:19583828..19584427
CG10264,	3R:+:11868839..11869438	CG10407,	3R:-:11871594..11872193
CG10267,	3R:+:2282376..2282975	Neurochondrin,	3R:+:2293634..2294233
CG10268,	2L:-:19580247..19580846	CG10263,	2L:-:19582398..19582997
CG10274,	3L:-:6174776..6175375	D19B,	3L:-:6178039..6178638
CG10280,	3R:-:1837555..1838154	CG11459,	3R:-:1852863..1853462
CG10284,	3R:+:2199701..2200300	CG1024,	3R:-:2205951..2206550
CG10289,	3L:-:6166867..6167466	CG7376,	3L:+:6166848..6167447
CG10298,	3R:+:2168224..2168823	CG17919,	3R:+:2169253..2169852
CG10300,	3R:+:19536751..19537350	nau,	3R:-:19543980..19544579
CG10301,	3R:+:19535380..19535979	CG10300,	3R:+:19536751..19537350
CG10306,	2R:+:17572275..17572874	Tbp,	2R:-:17575046..17575645
CG10317,	3R:-:12196156..12196755	ss,	3R:-:12229306..12229905
CG10326,	3R:+:12468827..12469426	CG10324,	3R:-:12472612..12473211
CG10333,	2L:+:18606333..18606932	CG10414,	2L:-:18612143..18612742
CG10337,	2L:-:19546815..19547414	TepIV,	2L:+:19549293..19549892
CG10339,	2R:-:19967900..19968499	CG13564,	2R:+:19967948..19968547
CG10340,	3R:-:12440010..12440609	CG17562,	3R:+:12440533..12441132
CG10343,	2L:+:18702967..18703566	CG10373,	2L:-:18705600..18706199
CG10344,	2R:-:18314365..18314964	ppk12,	2R:+:18314484..18315083
CG10345,	3R:-:12430411..12431010	npf,	3R:+:12434981..12435580
CG10348,	2L:-:18716323..18716922	CG15167,	2L:+:18739910..18740509
CG10352,	X:-:11770655..11771254	CG10353,	X:-:11781093..11781692
CG10353,	X:-:11781093..11781692	SelG,	X:+:11780813..11781412
CG10354,	2L:+:6907587..6908186	wee,	2L:-:6914038..6914637
CG10357,	3L:+:3614846..3615445	CG14974,	3L:-:3620902..3621501
CG10359,	3L:+:3611694..3612293	CG10357,	3L:+:3614846..3615445
CG10362,	X:-:11824784..11825383	cac,	X:-:11875110..11875709
CG10373,	2L:-:18705600..18706199	Faf,	2L:-:18708589..18709188
CG10375,	3R:+:19592934..19593533	tst,	3R:-:19598430..19599029
CG10376,	2L:-:18703019..18703618	CG10343,	2L:+:18702967..18703566
CG10383,	2L:-:18695323..18695922	CG10338,	2L:+:18695233..18695832
CG10384,	2R:+:18353476..18354075	CG3701,	2R:-:18364676..18365275
CG10396,	2R:+:1240999..1241598	CG33347,	2R:+:1242483..1243082
CG10405,	3R:+:12279787..12280386	CG14883,	3R:+:12281276..12281875
CG10407,	3R:-:11871594..11872193	ird5,	3R:-:11875045..11875644
CG10413,	2L:-:18604922..18605521	CG31789,	2L:+:18605442..18606041
CG10414,	2L:-:18612143..18612742	CG15161,	2L:-:18615968..18616567
CG10418,	3L:+:12329276..12329875	GRHRII,	3L:-:12344537..12345136
CG10420,	3R:-:21061141..21061740	CG11852,	3R:+:21062847..21063446
CG10424,	3L:-:19090713..19091312	CG14079,	3L:+:19090763..19091362
CG10425,	3R:-:21088117..21088716	CG11858,	3R:+:21087965..21088564
CG10426,	3L:+:12270293..12270892	CG4328,	3L:-:12285963..12286562
CG10428,	2L:+:18948397..18948996	Nedd8,	2L:-:18951616..18952215
CG10431,	2L:+:18974210..18974809	CG10641,	2L:-:18987177..18987776
CG10433,	2R:-:17494359..17494958	CG15673,	2R:-:17497613..17498212
CG10435,	3R:-:3838821..3839420	CG2702,	3R:+:3839046..3839645
CG10440,	2R:-:17458858..17459457	CG30222,	2R:+:17470205..17470804
CG10444,	2R:-:16161931..16162530	CG11788,	2R:+:16161691..16162290
CG10445,	3R:-:3745677..3746276	lds,	3R:+:3745656..3746255
CG10447,	2L:+:19735555..19736154	CG10631,	2L:-:19756768..19757367
CG10459,	2R:+:5594576..5595175	dap,	2R:+:5599328..5599927
CG10463,	2L:+:19758379..19758978	fbp,	2L:-:19764035..19764634
CG10469,	3L:-:6086086..6086685	CG10467,	3L:-:6087737..6088336
CG10470,	2L:+:19048579..19049178	l(2)37Bb,	2L:-:19051507..19052106
CG10472,	3L:-:6055907..6056506	CG6596,	3L:+:6059095..6059694
CG10474,	2R:-:15174004..15174603	CG18606,	2R:+:15175027..15175626
CG10476,	2R:-:15172625..15173224	CG10474,	2R:-:15174004..15174603
CG10477,	3L:-:6027612..6028211	yip7,	3L:+:6027830..6028429
CG10478,	3L:-:6003952..6004551	CG10477,	3L:-:6027612..6028211
CG10479,	3L:-:5969006..5969605	CG32406,	3L:+:5989814..5990413
CG10481,	2L:-:19892430..19893029	TotF,	2L:-:19912278..19912877
CG10483,	3L:-:5914299..5914898	CG32407,	3L:+:5914655..5915254
CG10486,	3L:-:5899700..5900299	CG13288,	3L:+:5900005..5900604
CG10492,	2L:+:19053581..19054180	Phlpp,	2L:+:19059147..19059746
CG10494,	2R:-:17406512..17407111	CG30288,	2R:-:17407775..17408374
CG10495,	2L:+:19062825..19063424	CG17343,	2L:+:19064493..19065092
CG10505,	2R:-:17177734..17178333	CG30392,	2R:-:17179584..17180183
CG10513,	3R:-:21102835..21103434	CG10514,	3R:-:21105442..21106041
CG10516,	3L:+:15960763..15961362	CG17026,	3L:+:15968058..15968657
CG10531,	2R:-:16956714..16957313	CG10527,	2R:-:16960191..16960790
CG10535,	3R:+:7476210..7476809	CG14713,	3R:+:7492794..7493393
CG10543,	2R:+:16883646..16884245	CG30291,	2R:-:16896979..16897578
CG10550,	3R:-:21134010..21134609	CG31099,	3R:-:21136566..21137165
CG10553,	3R:-:21143708..21144307	CG10560,	3R:-:21145702..21146301
CG10555,	X:+:8292928..8293527	CG11190,	X:-:8301220..8301819
CG10559,	3R:-:21141727..21142326	CG10553,	3R:-:21143708..21144307
CG10560,	3R:-:21145702..21146301	CG10562,	3R:-:21148374..21148973
CG10561,	2L:+:19113901..19114500	Ddc,	2L:-:19120192..19120791
CG10565,	3L:-:21129042..21129641	Ac78C,	3L:-:21164892..21165491
CG10566,	3L:+:21124046..21124645	CG10565,	3L:-:21129042..21129641
CG10570,	2L:-:18810887..18811486	CG17325,	2L:+:18812513..18813112
CG10584,	3L:-:21024250..21024849	Sin,	3L:+:21024415..21025014
CG10585,	3L:+:21020495..21021094	CG10584,	3L:-:21024250..21024849
CG10586,	3L:-:20949730..20950329	CG10588,	3L:+:20949581..20950180
CG10587,	3L:-:20955546..20956145	CG12983,	3L:-:20959761..20960360
CG10588,	3L:+:20949581..20950180	CG11037,	3L:-:20954387..20954986
CG10589,	3L:+:20920426..20921025	fng,	3L:-:20942510..20943109
CG10590,	3L:-:5596976..5597575	mthl2,	3L:+:5597388..5597987
CG10591,	3L:-:5592690..5593289	CG10590,	3L:-:5596976..5597575
CG10592,	3L:-:5588273..5588872	CG5150,	3L:+:5588146..5588745
CG10600,	2L:-:18839568..18840167	CG31752,	2L:-:18841069..18841668
CG10617,	X:+:13252783..13253382	dmrt11E,	X:+:13261733..13262332
CG10621,	2L:-:18954322..18954921	CG10623,	2L:-:18957064..18957663
CG10625,	3L:-:5544155..5544754	sinu,	3L:-:5554598..5555197
CG10627,	3L:-:12523205..12523804	Tsf2,	3L:-:12526722..12527321
CG10628,	2L:-:19758514..19759113	CG10463,	2L:+:19758379..19758978
CG10630,	3L:-:5491931..5492530	CG34342,	3L:-:5503821..5504420
CG10631,	2L:-:19756768..19757367	CG10628,	2L:-:19758514..19759113
CG10632,	3L:-:12565523..12566122	ara,	3L:+:12573274..12573873
CG10633,	3L:-:5375822..5376421	CG34391,	3L:+:5424232..5424831
CG10635,	3L:-:5361009..5361608	CG10633,	3L:-:5375822..5376421
CG10638,	3L:-:12494312..12494911	CG10681,	3L:+:12494205..12494804
CG10639,	2L:-:18974349..18974948	CG10431,	2L:+:18974210..18974809
CG10641,	2L:-:18987177..18987776	CG15168,	2L:+:18987227..18987826
CG10646,	3L:-:12496910..12497509	vih,	3L:+:12496902..12497501
CG10648,	X:+:8795222..8795821	e(r),	X:-:8800178..8800777
CG10650,	2L:-:18995831..18996430	CG31792,	2L:+:18997495..18998094
CG10651,	2L:-:20134802..20135401	CG40463,	2L:+:20225375..20225974
CG10654,	3L:-:12500711..12501310	sti,	3L:-:12507790..12508389
CG10657,	3L:-:12490199..12490798	CG10638,	3L:-:12494312..12494911
CG10659,	2L:-:20025682..20026281	sNPF,	2L:+:20027415..20028014
CG10660,	3L:-:12483089..12483688	CG10657,	3L:-:12490199..12490798
CG10669,	3R:-:21160907..21161506	CG11902,	3R:+:21160537..21161136
CG10672,	3L:-:5134655..5135254	CG4623,	3L:+:5134555..5135154
CG10673,	3L:-:5132355..5132954	CG4618,	3L:+:5132264..5132863
CG10674,	3L:-:5129234..5129833	CG4611,	3L:+:5128982..5129581
CG10680,	2L:+:19963674..19964273	CG18806,	2L:-:19966198..19966797
CG10681,	3L:+:12494205..12494804	CG10646,	3L:-:12496910..12497509
CG10688,	3L:+:12527190..12527789	CG4069,	3L:-:12530311..12530910
CG10694,	3R:+:19932613..19933212	4EHP,	3R:-:19934572..19935171
CG10700,	2L:-:19078896..19079495	CG17344,	2L:+:19101544..19102143
CG10703,	3R:-:7056191..7056790	CG17187,	3R:-:7057479..7058078
CG10713,	3L:-:13428230..13428829	CG10154,	3L:-:13430134..13430733
CG10721,	2L:+:20091193..20091792	Taf13,	2L:-:20093747..20094346
CG10725,	3L:+:13430559..13431158	CG10140,	3L:-:13433436..13434035
CG10734,	2R:-:12046200..12046799	lbk,	2R:+:12051352..12051951
CG10747,	2L:-:20091121..20091720	CG10721,	2L:+:20091193..20091792
CG10748,	3L:-:12965360..12965959	CG10749,	3L:+:12965074..12965673
CG10749,	3L:+:12965074..12965673	CG11262,	3L:+:12987735..12988334
CG1074,	3R:+:259215..259814	CG9804,	3R:-:262952..263551
CG10750,	2L:+:19299806..19300405	dnt,	2L:-:19363125..19363724
CG10754,	3L:-:12807004..12807603	CG11008,	3L:+:12806974..12807573
CG1075,	3R:+:1852989..1853588	CG15580,	3R:-:1883160..1883759
CG10761,	X:-:8056726..8057325	Or7a,	X:-:8059642..8060241
CG10764,	2R:+:13340424..13341023	CG34192,	2R:-:13343567..13344166
CG1076,	3R:+:1947881..1948480	CG31563,	3R:+:1978401..1979000
CG10777,	X:-:7825289..7825888	CG10778,	X:-:7827214..7827813
CG1077,	3R:+:1992740..1993339	Osi1,	3R:+:1998867..1999466
CG1078,	3R:+:310263..310862	CG34425,	3R:-:331886..332485
CG10793,	X:-:3210336..3210935	dm,	X:+:3266716..3267315
CG10795,	2R:-:17271747..17272346	EfSec,	2R:-:17273621..17274220
CG10801,	X:+:3354161..3354760	CG16781,	X:-:3357978..3358577
CG10802,	X:+:3376502..3377101	CG14270,	X:-:3379308..3379907
CG10803,	X:+:3379186..3379785	Gas8,	X:-:3398785..3399384
CG10806,	2L:-:6870288..6870887	neuroligin,	2L:+:6896330..6896929
CG10809,	3L:-:9852842..9853441	CG6718,	3L:-:9857360..9857959
CG10814,	2R:-:9265120..9265719	CG17050,	2R:-:9279040..9279639
CG10822,	2R:+:15838460..15839059	CG8654,	2R:+:15868074..15868673
CG10824,	3R:-:16986716..16987315	CG5810,	3R:+:16989012..16989611
CG10827,	3R:-:16832610..16833209	CG5697,	3R:+:16841171..16841770
CG10830,	3R:-:16722943..16723542	CG5621,	3R:+:16727216..16727815
CG10834,	2L:-:22107180..22107779	CG6675,	2L:+:22108464..22109063
CG10839,	2L:+:15979060..15979659	beat-Ic,	2L:+:16000037..16000636
CG10845,	3R:+:20726338..20726937	CG13643,	3R:-:20731624..20732223
CG10853,	3L:+:3947412..3948011	CG14983,	3L:-:3949193..3949792
CG10855,	3L:-:3806357..3806956	CG1120,	3L:+:3806214..3806813
CG10858,	3L:-:3755102..3755701	CG32266,	3L:+:3790304..3790903
CG10859,	2L:-:13398565..13399164	CG7110,	2L:+:13398489..13399088
CG10862,	3L:-:3654672..3655271	CG10858,	3L:-:3755102..3755701
CG10863,	3L:-:3942362..3942961	CG14982,	3L:+:3942350..3942949
CG10864,	3R:-:14236993..14237592	CG31122,	3R:-:14238490..14239089
CG10866,	3L:-:3937842..3938441	CG12766,	3L:-:3939985..3940584
CG10869,	2L:-:1587056..1587655	CG31935,	2L:-:1611026..1611625
CG10874,	2L:-:2192273..2192872	CG34172,	2L:-:2192911..2193510
CG10880,	2L:-:2216199..2216798	CG15386,	2L:-:2217069..2217668
CG10881,	3R:+:16233487..16234086	CG17208,	3R:-:16263547..16264146
CG10882,	2L:-:2236727..2237326	CG31679,	2L:-:2238146..2238745
CG10883,	3R:-:16114436..16115035	cic,	3R:+:16118487..16119086
CG10887,	3R:+:15940161..15940760	Gr92a,	3R:+:15946282..15946881
CG10899,	3R:-:20683164..20683763	CG31105,	3R:-:20685357..20685956
CG10903,	3R:+:3856051..3856650	CG11035,	3R:-:3858570..3859169
CG10904,	2R:-:19857493..19858092	CG3065,	2R:+:19857330..19857929
CG10907,	3L:+:11786144..11786743	Klp68D,	3L:+:11788210..11788809
CG10908,	2L:+:1973645..1974244	CG15356,	2L:-:1980513..1981112
CG10909,	3R:-:8736915..8737514	beat-Vb,	3R:+:8741344..8741943
CG10910,	2R:+:13907254..13907853	CG5773,	2R:-:13931150..13931749
CG10911,	2R:-:13941470..13942069	CG10912,	2R:-:13944465..13945064
CG10912,	2R:-:13944465..13945064	CG34386,	2R:+:13949709..13950308
CG10914,	2R:+:14045272..14045871	CG10915,	2R:+:14047722..14048321
CG10915,	2R:+:14047722..14048321	Nup75,	2R:-:14054535..14055134
CG10916,	2R:+:14060676..14061275	CG5726,	2R:-:14067575..14068174
CG10918,	X:-:21300171..21300770	CG14583,	X:-:21303021..21303620
CG10920,	X:-:7748147..7748746	CG1409,	X:+:7751706..7752305
CG10927,	2R:+:14500087..14500686	mRpS28,	2R:-:14502422..14503021
CG10928,	3R:+:3634592..3635191	CG2993,	3R:-:3635611..3636210
CG10931,	2R:+:13636023..13636622	CG5002,	2R:+:13637303..13637902
CG10932,	X:-:7782686..7783285	Nek2,	X:-:7785506..7786105
CG10933,	2R:+:13610318..13610917	CG6410,	2R:-:13614206..13614805
CG10934,	2R:+:13609344..13609943	CG10933,	2R:+:13610318..13610917
CG10936,	2R:-:13526540..13527139	CG30106,	2R:-:13541702..13542301
CG10943,	3L:-:12855719..12856318	CG14120,	3L:+:12877652..12878251
CG10947,	2L:-:20399295..20399894	CG10949,	2L:-:20416819..20417418
CG10949,	2L:-:20416819..20417418	Arc-p34,	2L:+:20416561..20417160
CG10950,	2R:+:13082208..13082807	CG18469,	2R:-:13133683..13134282
CG10953,	2R:-:13053907..13054506	CG10950,	2R:+:13082208..13082807
CG10956,	2R:-:13011643..13012242	Amy-d,	2R:+:13011767..13012366
CG10958,	X:+:8025939..8026538	CG2120,	X:+:8029228..8029827
CG10959,	X:+:8042403..8043002	Gbeta5,	X:-:8046212..8046811
CG10970,	X:-:8965342..8965941	CG15366,	X:-:8967194..8967793
CG10979,	3R:+:1619926..1620525	CG11000,	3R:+:1628378..1628977
CG10981,	3R:+:1649827..1650426	CG14675,	3R:+:1655284..1655883
CG10987,	X:-:20932873..20933472	CG32512,	X:-:20938450..20939049
CG10990,	X:-:13649314..13649913	CG32625,	X:-:13650737..13651336
CG10991,	3R:+:1674175..1674774	CG34287,	3R:+:1678618..1679217
CG10992,	X:-:13676115..13676714	CG11103,	X:+:13676046..13676645
CG10993,	X:-:13685038..13685637	CG10996,	X:-:13691619..13692218
CG10996,	X:-:13691619..13692218	CG11095,	X:+:13705232..13705831
CG11000,	3R:+:1628378..1628977	CG31555,	3R:+:1636461..1637060
CG11008,	3L:+:12806974..12807573	CG34017,	3L:+:12814486..12815085
CG11009,	3L:+:12842760..12843359	Ent3,	3L:+:12846256..12846855
CG11015,	2L:+:6557300..6557899	CG11043,	2L:+:6558931..6559530
CG11019,	2L:+:20425907..20426506	CG31688,	2L:+:20428527..20429126
CG11029,	2L:+:5745777..5746376	obst-E,	2L:-:5766042..5766641
CG11030,	2L:+:5724158..5724757	CG14006,	2L:-:5728712..5729311
CG11033,	3R:+:4877740..4878339	CG18005,	3R:-:4890720..4891319
CG11034,	2L:+:5804979..5805578	CG31644,	2L:-:5818294..5818893
CG11035,	3R:-:3858570..3859169	Tom34,	3R:+:3858527..3859126
CG11037,	3L:-:20954387..20954986	CG10587,	3L:-:20955546..20956145
CG11041,	2R:+:16033152..16033751	CG16894,	2R:-:16100025..16100624
CG11043,	2L:+:6558931..6559530	CG9596,	2L:-:6561510..6562109
CG11048,	2R:+:16126992..16127591	CG11208,	2R:-:16132805..16133404
CG11052,	3R:-:3834674..3835273	CG3223,	3R:+:3834593..3835192
CG1105,	3R:-:2892755..2893354	CG1965,	3R:+:2892646..2893245
CG11060,	2R:+:3062891..3063490	CG33140,	2R:+:3065395..3065994
CG11068,	X:+:13848784..13849383	CG32613,	X:-:13861265..13861864
CG11069,	3R:+:20719966..20720565	CG10845,	3R:+:20726338..20726937
CG11070,	2L:+:6658044..6658643	CG13771,	2L:-:6663515..6664114
CG11071,	X:-:13751058..13751657	CG32606,	X:-:13809038..13809637
CG11073,	2R:-:17987132..17987731	CG6613,	2R:+:17990193..17990792
CG11085,	X:+:12509849..12510448	CG15728,	X:+:12520766..12521365
CG11089,	3R:+:20702290..20702889	CG31381,	3R:+:20702443..20703042
CG11092,	X:+:13716336..13716935	CG11063,	X:-:13724193..13724792
CG11095,	X:+:13705232..13705831	Clic,	X:-:13716258..13716857
CG11099,	2R:+:16123240..16123839	CG13869,	2R:-:16126805..16127404
CG11103,	X:+:13676046..13676645	CG33174,	X:+:13677282..13677881
CG11107,	2R:+:3274219..3274818	Gr43a,	2R:-:3280567..3281166
CG11110,	2R:+:16528807..16529406	CG33785,CG33786,	2R:-:16531186..16531785
CG11112,	2R:+:3287792..3288391	CG11113,	2R:+:3288873..3289472
CG11113,	2R:+:3288873..3289472	CG11166,	2R:-:3295227..3295826
CG11122,	X:-:11017532..11018131	Rpt3,	X:+:11018721..11019320
CG11125,	2R:+:3334484..3335083	CG30502,	2R:-:3338957..3339556
CG11127,	2R:+:3350376..3350975	CG11141,	2R:-:3350795..3351394
CG11131,	3L:+:22891780..22892379	CG11133,	3L:+:22894534..22895133
CG11133,	3L:+:22894534..22895133	CG12768,	3L:+:22903091..22903690
CG11134,	X:+:13631676..13632275	CG11151,	X:+:13633277..13633876
CG1113,	3R:+:1078678..1079277	CG12173,	3R:-:1082274..1082873
CG11141,	2R:-:3350795..3351394	p47,	2R:-:3354137..3354736
CG11145,	2R:-:3315999..3316598	CG11123,	2R:+:3327698..3328297
CG11146,	X:-:12418226..12418825	CG32653,	X:-:12425928..12426527
CG11147,	2L:-:5741145..5741744	CG11029,	2L:+:5745777..5746376
CG11151,	X:+:13633277..13633876	l(1)dd4,	X:-:13638589..13639188
CG11152,	4:-:859535..860134	CG33797,	4:+:863673..864272
CG11155,	4:+:1146733..1147332	CG32017,	4:-:1166648..1167247
CG11159,	2R:-:16543898..16544497	CG11136,	2R:+:16544245..16544844
CG1115,	3R:+:1051382..1051981	katanin-60,	3R:-:1057841..1058440
CG11160,	X:+:10938291..10938890	CG1552,	X:-:10947450..10948049
CG11162,	X:+:13570448..13571047	CG12177,	X:-:13574330..13574929
CG11163,	2R:-:1670261..1670860	Or42a,	2R:-:1680369..1680968
CG11164,	X:+:13561556..13562155	CG15760,	X:+:13563232..13563831
CG11165,	2R:+:3836844..3837443	CG30378,	2R:+:3837344..3837943
CG11166,	2R:-:3295227..3295826	CG1701,	2R:-:3296766..3297365
CG11170,	2R:-:18070238..18070837	MED16,	2R:+:18070151..18070750
CG11175,	2R:-:16520879..16521478	CG13436,	2R:+:16523397..16523996
CG11190,	X:-:8301220..8301819	CG32711,	X:-:8304029..8304628
CG11191,	2R:-:3889526..3890125	Odc1,	2R:+:3891808..3892407
CG11192,	2R:-:16242429..16243028	CG12484,	2R:+:16311340..16311939
CG11196,	2R:-:3882374..3882973	Hey,	2R:-:3885979..3886578
CG11201,	2L:+:6732366..6732965	CG11323,	2L:-:6740077..6740676
CG11203,	X:+:10805867..10806466	v,	X:+:10817523..10818122
CG11208,	2R:-:16132805..16133404	ppk6,	2R:-:16134979..16135578
CG1120,	3L:+:3806214..3806813	CG32262,	3L:-:3810082..3810681
CG11210,	2R:+:3985690..3986289	cul-4,	2R:-:3993715..3994314
CG11227,	X:-:20805010..20805609	NPC1b,	X:+:20805480..20806079
CG11229,	X:+:20782208..20782807	CG11227,	X:-:20805010..20805609
CG11235,	X:+:20742845..20743444	l(1)19Ec,	X:-:20753554..20754153
CG11236,	2L:+:6802533..6803132	CG17375,	2L:-:6805693..6806292
CG11241,	3L:-:22731418..22732017	l(3)04053,	3L:-:22734385..22734984
CG11242,	2R:-:15374241..15374840	Oseg6,	2R:-:15379142..15379741
CG11245,	X:+:12336731..12337330	CG15927,	X:+:12348402..12349001
CG11247,	3L:-:21721671..21722270	Rpb8,	3L:+:21721544..21722143
CG11249,	3L:+:21664739..21665338	CG7158,	3L:-:21672732..21673331
CG1124,	3R:+:790669..791268	CG14662,	3R:-:809855..810454
CG11251,	3L:-:13082829..13083428	CG32118,	3L:+:13090851..13091450
CG11253,	3L:-:13019438..13020037	CG17672,	3L:+:13021564..13022163
CG11257,	2R:+:15277186..15277785	Scs-fp,	2R:-:15283348..15283947
CG11260,	4:+:610912..611511	onecut,	4:-:628020..628619
CG11261,	3L:-:13004682..13005281	MICAL-like,	3L:-:13008308..13008907
CG11262,	3L:+:12987735..12988334	CG11263,	3L:+:12999424..13000023
CG11263,	3L:+:12999424..13000023	CG14117,	3L:+:13000884..13001483
CG11267,	3L:+:13008657..13009256	mRpL20,	3L:-:13010834..13011433
CG11269,	2R:+:18025947..18026546	gom,	2R:+:18026940..18027539
CG1126,	3R:+:641556..642155	CG14657,	3R:-:647051..647650
CG11275,	2R:+:18066698..18067297	CG11170,	2R:-:18070238..18070837
CG11279,	3L:+:13039624..13040223	CG14115,	3L:-:13054395..13054994
CG11284,	X:+:8575115..8575714	Ppt1,	X:-:8583946..8584545
CG11286,	3R:-:3597370..3597969	CG18747,	3R:-:3609024..3609623
CG11289,	2L:+:7067519..7068118	Pvf2,	2L:-:7084535..7085134
CG11291,	2R:+:18098446..18099045	ari-2,	2R:+:18099846..18100445
CG11294,	X:-:8587557..8588156	Hexo2,	X:+:8603187..8603786
CG11299,	2R:+:19600925..19601524	CG18128,	2R:-:19607360..19607959
CG11300,	2R:+:19638967..19639566	CG5532,	2R:+:19639787..19640386
CG11306,	3L:+:21618879..21619478	MED1,	3L:-:21627457..21628056
CG11307,	3L:+:21610270..21610869	CG7166,	3L:-:21618120..21618719
CG11309,	3L:-:21297463..21298062	CG7632,	3L:+:21297317..21297916
CG11313,	3R:-:26556769..26557368	CG15543,	3R:+:26568123..26568722
CG11314,	3R:-:26570884..26571483	CG11315,	3R:-:26571911..26572510
CG11317,	3R:-:26922941..26923540	CG15553,	3R:-:26926697..26927296
CG11318,	3R:-:26934811..26935410	Prosalpha3T,	3R:-:26949140..26949739
CG11320,	2L:-:6621601..6622200	CG34345,	2L:+:6622623..6623222
CG11322,	2L:-:6759529..6760128	CG11321,	2L:-:6770545..6771144
CG11323,	2L:-:6740077..6740676	CG11221,	2L:+:6742008..6742607
CG11329,	2L:-:6677507..6678106	Nhe3,	2L:-:6684258..6684857
CG11333,	3R:+:27288567..27289166	CG12063,	3R:+:27324461..27325060
CG11340,	3R:-:27130705..27131304	CG34347,	3R:+:27136984..27137583
CG11342,	3L:-:4367315..4367914	DopEcR,	3L:-:4380277..4380876
CG11345,	3L:-:4458037..4458636	CG15022,	3L:-:4460214..4460813
CG11349,	3L:+:4472645..4473244	CG7465,	3L:+:4479782..4480381
CG1134,	3L:+:4020939..4021538	CG11594,	3L:-:4025910..4026509
CG11350,	3L:+:4482344..4482943	CG13722,	3L:-:4487914..4488513
CG11353,	3L:+:4532675..4533274	CG32243,	3L:-:4541139..4541738
CG11356,	X:-:11997744..11998343	CG2750,	X:+:12000733..12001332
CG1135,	3L:+:4040034..4040633	CG1136,	3L:+:4046111..4046710
CG11360,	4:+:700835..701434	myoglianin,	4:-:716576..717175
CG11362,	2R:+:18449365..18449964	Dnr1,	2R:-:18480374..18480973
CG11367,	3L:+:22720707..22721306	CG32454,	3L:+:22722366..22722965
CG11368,	X:+:7345741..7346340	CG32719,	X:-:7406777..7407376
CG11369,	X:+:7468131..7468730	CG12689,	X:-:7479944..7480543
CG1136,	3L:+:4046111..4046710	CG11591,	3L:-:4047574..4048173
CG11373,	3R:-:1786608..1787207	Pbprp3,	3R:-:1800868..1801467
CG11374,	2L:+:75946..76545	net,	2L:-:87283..87882
CG11376,	2L:+:94252..94851	CG11377,	2L:+:101882..102481
CG11377,	2L:+:101882..102481	Nhe1,	2L:-:106619..107218
CG11378,	X:+:1064962..1065561	CG11384,	X:-:1069956..1070555
CG11379,	X:+:1073740..1074339	CG14627,	X:+:1075635..1076234
CG1137,	3R:-:2385974..2386573	CG2336,	3R:+:2406076..2406675
CG11380,	X:+:1084944..1085543	CG14625,	X:+:1093151..1093750
CG11381,	X:+:1097312..1097911	CG14624,	X:+:1100302..1100901
CG11382,	X:+:1103630..1104229	CG11398,	X:-:1109065..1109664
CG11384,	X:-:1069956..1070555	CG11379,	X:+:1073740..1074339
CG11386,	X:-:7792150..7792749	CG33222,	X:-:7793340..7793939
CG11388,	2R:+:19909396..19909995	Adk2,	2R:+:19911221..19911820
CG1138,	3R:-:2423645..2424244	CG31482,	3R:+:2426532..2427131
CG11391,	3R:+:15603988..15604587	CG11407,	3R:+:15606474..15607073
CG11399,	3L:-:20779207..20779806	CG11396,	3L:-:20781135..20781734
CG1139,	3L:+:1971162..1971761	CG34259,	3L:+:2026491..2027090
CG11400,	2R:+:13021162..13021761	CG15917,	2R:+:13023462..13024061
CG11403,	X:-:1133793..1134392	A3-3,	X:-:1168583..1169182
CG11404,	3L:+:22541037..22541636	Trxr-2,	3L:+:22542826..22543425
CG11407,	3R:+:15606474..15607073	CG11453,	3R:+:15608745..15609344
CG11409,	X:-:1227630..1228229	CG11412,	X:+:1235618..1236217
CG11412,	X:+:1235618..1236217	Tsp2A,	X:+:1240111..1240710
CG11413,	2R:+:20423211..20423810	itp,	2R:+:20426995..20427594
CG11414,	2R:+:20448651..20449250	ori,	2R:+:20452582..20453181
CG11417,	X:+:1247576..1248175	png,	X:-:1251547..1252146
CG11419,	2R:-:13405589..13406188	CG4866,	2R:+:13405271..13405870
CG11425,	3L:+:22467395..22467994	CG12377,	3L:-:22498234..22498833
CG11426,	3L:+:22463158..22463757	CG11425,	3L:+:22467395..22467994
CG11436,	X:-:4445814..4446413	CG3527,	X:+:4445500..4446099
CG11437,	3L:+:22461464..22462063	CG11426,	3L:+:22463158..22463757
CG11438,	3L:+:22459432..22460031	CG11437,	3L:+:22461464..22462063
CG1143,	3L:+:2644873..2645472	CG1246,	3L:+:2647550..2648149
CG11444,	X:-:4448279..4448878	CG3546,	X:+:4451605..4452204
CG11447,	3R:+:15686837..15687436	CG4572,	3R:-:15690015..15690614
CG11448,	X:+:1286598..1287197	futsch,	X:+:1307795..1308394
CG11449,	3L:+:22446973..22447572	laza,	3L:-:22454184..22454783
CG11451,	3L:+:20793143..20793742	CG3634,	3L:-:20802245..20802844
CG11454,	2L:+:142876..143475	CG4648,	2L:-:149109..149708
CG11455,	2L:+:154837..155436	CG3436,	2L:+:155529..156128
CG11456,	3L:+:20834601..20835200	CG32432,	3L:-:20878189..20878788
CG11458,	3L:+:20898395..20898994	CG10589,	3L:+:20920426..20921025
CG11459,	3R:-:1852863..1853462	CG1075,	3R:+:1852989..1853588
CG11462,	X:-:5734747..5735346	CG12729,	X:+:5738813..5739412
CG11470,	3R:-:25415385..25415984	CG31041,	3R:-:25416517..25417116
CG11473,	X:-:5531524..5532123	CG17761,	X:-:5541710..5542309
CG11474,	2R:-:17960849..17961448	CG2921,	2R:-:17962743..17963342
CG11475,	2R:-:17958692..17959291	CG11474,	2R:-:17960849..17961448
CG11490,	2L:+:206899..207498	CG13693,	2L:+:232014..232613
CG11498,	3R:-:25982632..25983231	CG31030,	3R:-:25992053..25992652
CG11504,	3R:+:25823019..25823618	CG34298,	3R:+:25825064..25825663
CG11508,	2R:-:4018738..4019337	Pabp2,	2R:+:4018418..4019017
CG11523,	3L:-:22259674..22260273	Csp,	3L:+:22259861..22260460
CG11526,	3L:-:3328772..3329371	CG14961,	3L:+:3329642..3330241
CG11529,	3L:+:12190507..12191106	Adk1,	3L:-:12197083..12197682
CG11534,	3L:+:12124772..12125371	CG5645,	3L:-:12129704..12130303
CG11538,	3L:-:12124699..12125298	CG11534,	3L:+:12124772..12125371
CG11539,	3R:-:27441626..27442225	CG1792,	3R:+:27441562..27442161
CG11550,	3R:-:27505503..27506102	CG34046,	3R:+:27534487..27535086
CG11552,	3L:-:15035571..15036170	ind,	3L:-:15037078..15037677
CG11555,	2L:+:273455..274054	mbm,	2L:-:273997..274596
CG11560,	3L:+:12112663..12113262	yps,	3L:-:12118106..12118705
CG11562,	2L:+:291966..292565	U2af38,	2L:-:294580..295179
CG11566,stg1,	X:+:20964371..20964970	CG15446,	X:-:20973014..20973613
CG11570,	3L:-:11950492..11951091	prc,	3L:-:11959132..11959731
CG11574,	3R:-:27626127..27626726	CG11575,	3R:+:27626185..27626784
CG11575,	3R:+:27626185..27626784	CG2112,	3R:-:27630729..27631328
CG11577,	3L:-:19089227..19089826	CG10424,	3L:-:19090713..19091312
CG11581,	X:+:14070480..14071079	CG11584,	X:+:14074563..14075162
CG11582,	3L:-:4283319..4283918	CG1316,	3L:+:4283355..4283954
CG11583,	3L:-:4282699..4283298	CG11582,	3L:-:4283319..4283918
CG11584,	X:+:14074563..14075162	CG32603,	X:+:14078074..14078673
CG11585,	X:+:14083049..14083648	CG13403,	X:-:14085920..14086519
CG11588,	3L:+:11914166..11914765	CG5718,	3L:-:11917758..11918357
CG11591,	3L:-:4047574..4048173	CG18869,	3L:+:4059306..4059905
CG11593,	3L:-:4040383..4040982	CG1135,	3L:+:4040034..4040633
CG11594,	3L:-:4025910..4026509	Gr64a,	3L:+:4026269..4026868
CG11598,	3R:+:8460139..8460738	CG11600,	3R:+:8461790..8462389
CG11600,	3R:+:8461790..8462389	CG11608,	3R:+:8463703..8464302
CG11601,	2L:-:283182..283781	CG11592,	2L:-:288820..289419
CG11608,	3R:+:8463703..8464302	CG6753,	3R:-:8468196..8468795
CG11617,	2L:-:207198..207797	CG11490,	2L:+:206899..207498
CG11619,	3L:-:18981159..18981758	CG34256,	3L:-:18982723..18983322
CG11620,	2L:-:153007..153606	CG3709,	2L:-:155222..155821
CG11626,	3R:+:15234545..15235144	CG31221,	3R:+:15237916..15238515
CG11629,	2L:-:21898162..21898761	CG1421,	2L:+:21902562..21903161
CG1162,	3R:-:2580582..2581181	bcd,	3R:-:2585100..2585699
CG11630,	2L:-:21783914..21784513	CG31612,	2L:-:21795346..21795945
CG11634,	2L:+:21915861..21916460	CG2528,	2L:-:21992834..21993433
CG11635,	2R:+:4245131..4245730	CG30365,	2R:-:4248596..4249195
CG11638,	X:-:920637..921236	CG3021,	X:+:920390..920989
CG11656,	3R:+:8835117..8835716	CG8031,	3R:-:8836878..8837477
CG11659,	3R:-:15602903..15603502	CG11391,	3R:+:15603988..15604587
CG11663,	X:+:788015..788614	CG14632,	X:-:802755..803354
CG11664,	X:+:769265..769864	CG14633,	X:-:775674..776273
CG11665,	2R:-:1540189..1540788	CG1344,	2R:+:1540644..1541243
CG11666,	X:+:20855213..20855812	r-cup,	X:-:20896816..20897415
CG11668,	3R:+:8863635..8864234	CG11670,	3R:+:8867290..8867889
CG11671,	3R:+:4113161..4113760	CG11672,	3R:-:4116188..4116787
CG11672,	3R:-:4116188..4116787	CG31464,	3R:+:4116474..4117073
CG11674,	X:-:14119818..14120417	mRpL38,	X:+:14119824..14120423
CG11679,	X:-:15632843..15633442	CG8206,	X:+:15632779..15633378
CG11686,	3R:+:9085579..9086178	Ravus,	3R:-:9089656..9090255
CG11693,	3R:-:4135557..4136156	CG11694,	3R:-:4137708..4138307
CG11694,	3R:-:4137708..4138307	CG11698,	3R:+:4137445..4138044
CG11696,	X:+:11467334..11467933	e(y)2,	X:-:11470529..11471128
CG11697,	X:+:11466335..11466934	CG11696,	X:+:11467334..11467933
CG11698,	3R:+:4137445..4138044	eIF4AIII,	3R:+:4138436..4139035
CG11699,	X:+:11464157..11464756	Kmn1,	X:-:11466376..11466975
CG11703,	3R:-:15053803..15054402	CG5250,	3R:-:15054899..15055498
CG11710,	X:-:20300527..20301126	mal,	X:+:20300208..20300807
CG11718,	3R:-:4195543..4196142	CG31462,	3R:-:4213825..4214424
CG11722,	3R:-:5871146..5871745	mtTFB2,	3R:+:5870798..5871397
CG11723,	2L:-:2147188..2147787	CG7261,	2L:+:2147019..2147618
CG11726,	3L:+:11387371..11387970	CG7560,	3L:+:11417750..11418349
CG11727,	X:-:11348236..11348835	CG1745,	X:+:11348330..11348929
CG1172,	3R:+:1219150..1219749	Or83a,	3R:-:1224819..1225418
CG11737,	3R:+:4343086..4343685	CG31454,	3R:+:4347248..4347847
CG11741,	3R:-:4354500..4355099	Or85d,	3R:+:4377830..4378429
CG11750,	X:+:11252770..11253369	hop,	X:-:11262031..11262630
CG11752,	X:+:11243532..11244131	CG1737,	X:+:11244167..11244766
CG11755,	3R:+:4503507..4504106	CG33325,	3R:-:4505953..4506552
CG11756,	X:+:11241653..11242252	CG1738,	X:+:11242587..11243186
CG11762,	3R:+:4550688..4551287	CG8159,	3R:+:4552076..4552675
CG11768,	3R:-:4581292..4581891	CG8236,	3R:+:4594616..4595215
CG11769,	3R:+:12338672..12339271	CG14888,	3R:+:12375259..12375858
CG11771,	3R:+:20757239..20757838	Osbp,	3R:-:20763860..20764459
CG11775,	3R:+:4619906..4620505	CG11776,	3R:-:4623524..4624123
CG11776,	3R:-:4623524..4624123	CG8351,	3R:+:4626775..4627374
CG11778,	2R:+:4969442..4970041	CG13742,	2R:-:4974963..4975562
CG11781,	3R:-:20850628..20851227	Hr96,	3R:+:20850461..20851060
CG11786,	3R:+:20871547..20872146	CG11790,	3R:+:20872922..20873521
CG11788,	2R:+:16161691..16162290	CG9143,	2R:-:16166402..16167001
CG11796,	3L:-:20432868..20433467	CG5910,	3L:+:20435019..20435618
CG11802,	X:-:11766712..11767311	CG15739,	X:+:11766976..11767575
CG11808,	2R:+:11103214..11103813	mRpL41,	2R:-:11105019..11105618
CG11811,	3L:+:10683617..10684216	CG33493,	3L:-:10686136..10686735
CG11814,	3L:-:1958684..1959283	CG5691,	3L:-:1962814..1963413
CG11815,	3L:-:1971031..1971630	CG1139,	3L:+:1971162..1971761
CG11816,	X:-:13448199..13448798	CG32631,	X:+:13450005..13450604
CG11820,	3R:+:20891026..20891625	OstStt3,	3R:-:20895273..20895872
CG11825,	2R:-:6308473..6309072	CG33474,	2R:+:6309238..6309837
CG11828,	3R:+:24748295..24748894	CG14521,	3R:-:24795977..24796576
CG11835,	2L:-:563082..563681	CG2794,	2L:+:563670..564269
CG11837,	3R:+:24874733..24875332	CG11841,	3R:+:24876293..24876892
CG11841,	3R:+:24876293..24876892	CG11842,	3R:+:24877902..24878501
CG11842,	3R:+:24877902..24878501	CG11843,	3R:+:24879746..24880345
CG11843,	3R:+:24879746..24880345	Sirt7,	3R:+:24881154..24881753
CG11847,	3R:+:20953033..20953632	CG11848,	3R:+:20956566..20957165
CG11848,	3R:+:20956566..20957165	danr,	3R:+:20963299..20963898
CG11851,	3R:+:21046815..21047414	Cad96Cb,	3R:-:21054036..21054635
CG11852,	3R:+:21062847..21063446	to,	3R:+:21065402..21066001
CG11854,	3R:+:21067271..21067870	bam,	3R:-:21070785..21071384
CG11857,	3R:+:21084119..21084718	CG10425,	3R:-:21088117..21088716
CG11858,	3R:+:21087965..21088564	Aats-gln,	3R:-:21091344..21091943
CG11859,	3R:+:21091129..21091728	CG13656,	3R:+:21093883..21094482
CG11864,	2L:-:15613236..15613835	CG15254,	2L:-:15614725..15615324
CG11865,	2L:+:15616502..15617101	Or35a,	2L:-:15623459..15624058
CG11866,	2R:+:6004698..6005297	CCS,	2R:-:6009968..6010567
CG11872,	3R:+:6128112..6128711	CG6293,	3R:-:6137218..6137817
CG11873,	3R:+:24889565..24890164	CG11874,	3R:-:24938427..24939026
CG11875,	3R:+:21073100..21073699	Nup358,	3R:+:21074816..21075415
CG11877,	3R:+:24941610..24942209	yemalpha,	3R:-:24948498..24949097
CG11878,	3R:+:21099059..21099658	CG10513,	3R:-:21102835..21103434
CG11885,	2L:-:421308..421907	CG13692,	2L:+:421300..421899
CG11893,	3R:+:21115099..21115698	CG31098,	3R:-:21118594..21119193
CG11896,	3R:-:12975030..12975629	CG12265,	3R:+:12974916..12975515
CG11897,	3R:+:24983349..24983948	CG11898,	3R:+:24991015..24991614
CG11898,	3R:+:24991015..24991614	CG14509,	3R:-:25020616..25021215
CG11899,	3R:+:25025674..25026273	CG11900,	3R:-:25028148..25028747
CG11900,	3R:-:25028148..25028747	CG14508,	3R:-:25029756..25030355
CG11902,	3R:+:21160537..21161136	rha,	3R:+:21165474..21166073
CG11905,	3L:-:16928521..16929120	CG13022,	3L:-:16931953..16932552
CG11906,	2R:-:15171377..15171976	CG10476,	2R:-:15172625..15173224
CG11909,	3R:-:21172535..21173134	CG11913,	3R:+:21183507..21184106
CG11910,	3R:-:21208423..21209022	CG31437,	3R:+:21208938..21209537
CG11911,	2L:-:321147..321746	CG33127,	2L:+:321631..322230
CG11912,	2L:-:319155..319754	CG11911,	2L:-:321147..321746
CG11913,	3R:+:21183507..21184106	CG11910,	3R:-:21208423..21209022
CG11915,	3L:+:16892067..16892666	CG33256,	3L:+:16894978..16895577
CG11920,	3R:+:20900104..20900703	fd96Ca,	3R:+:20908774..20909373
CG11926,	2L:+:4850139..4850738	CG31660,	2L:+:4852365..4852964
CG11927,	2L:+:4847248..4847847	mRpS2,	2L:-:4850319..4850918
CG11929,	2L:+:4682177..4682776	Bsg25A,	2L:-:4684360..4684959
CG11943,	X:+:19745749..19746348	CG15618,	X:-:19759458..19760057
CG11951,	3R:-:25063771..25064370	CG31427,	3R:-:25065931..25066530
CG11964,	3R:-:4770627..4771226	CG11966,	3R:-:4788584..4789183
CG11966,	3R:-:4788584..4789183	CG11967,	3R:+:4806143..4806742
CG11967,	3R:+:4806143..4806742	CG11968,	3R:-:4809930..4810529
CG11968,	3R:-:4809930..4810529	CG11970,	3R:+:4810154..4810753
CG11970,	3R:+:4810154..4810753	CG11971,	3R:-:4818568..4819167
CG11971,	3R:-:4818568..4819167	CG11975,	3R:+:4818479..4819078
CG11975,	3R:+:4818479..4819078	CG11977,	3R:+:4822923..4823522
CG11977,	3R:+:4822923..4823522	CG31100,	3R:-:4827509..4828108
CG11982,	3R:+:4831674..4832273	CG11983,	3R:+:4833657..4834256
CG11985,	3R:-:4840887..4841486	CG11986,	3R:+:4840668..4841267
CG11986,	3R:+:4840668..4841267	tgo,	3R:-:4845640..4846239
CG11999,	3R:-:1180370..1180969	CG1161,	3R:+:1180322..1180921
CG12003,	3L:+:1564892..1565491	CG7879,	3L:-:1568509..1569108
CG12006,	3L:+:3810769..3811368	Scsalpha,	3L:+:3813685..3814284
CG12007,	3R:+:953310..953909	CG12589,	3R:-:963100..963699
CG12010,	3L:+:3373808..3374407	CG12012,	3L:+:3376381..3376980
CG12011,	3L:+:1694119..1694718	CG13931,	3L:-:1702302..1702901
CG12012,	3L:+:3376381..3376980	CG12014,	3L:+:3377785..3378384
CG12017,	3L:+:3279747..3280346	CG12009,	3L:+:3294252..3294851
CG12018,	3L:+:1775133..1775732	CG2021,	3L:-:1777264..1777863
CG12020,	3L:+:1796805..1797404	Patj,	3L:+:1798309..1798908
CG12022,	3L:+:1802630..1803229	CG13923,	3L:+:1802646..1803245
CG12024,	3L:+:1856667..1857266	R,	3L:-:1862135..1862734
CG12025,	3L:+:1864931..1865530	CG13924,	3L:+:1869519..1870118
CG12027,	3L:-:5012015..5012614	CG34047,	3L:-:5099636..5100235
CG12029,	3L:+:3626374..3626973	CG10862,	3L:-:3654672..3655271
CG12030,	3L:+:648017..648616	CG3402,	3L:-:652735..653334
CG12035,	3L:+:1723890..1724489	drpr,	3L:-:1730994..1731593
CG12042,	2R:-:3556435..3557034	CG12826,	2R:-:3558408..3559007
CG12050,	2L:-:21102293..21102892	CG9257,	2L:+:21102239..21102838
CG12056,	X:+:9086202..9086801	CG12106,	X:+:9087475..9088074
CG12057,	X:+:9085206..9085805	CG12056,	X:+:9086202..9086801
CG12065,	X:+:8467869..8468468	CG12081,	X:+:8482357..8482956
CG12068,	3R:+:25619858..25620457	CG7837,	3R:-:25624956..25625555
CG12069,	3R:-:26521121..26521720	Pka-C2,	3R:-:26522761..26523360
CG12071,	3R:-:26706498..26707097	CG15547,	3R:-:26709126..26709725
CG12081,	X:+:8482357..8482956	Crag,	X:+:8485586..8486185
CG12084,	3L:-:1496568..1497167	pUf68,	3L:-:1502476..1503075
CG12090,	3L:-:1533935..1534534	CG12091,	3L:-:1536732..1537331
CG12093,	3L:-:2773902..2774501	Atg2,	3L:+:2773879..2774478
CG12096,	X:+:13053239..13053838	CG32640,	X:+:13071635..13072234
CG12105,	3L:-:1616503..1617102	CG13926,	3L:-:1618003..1618602
CG12106,	X:+:9087475..9088074	CG12118,	X:-:9090395..9090994
CG12107,	2R:+:3561458..3562057	U2A,	2R:-:3563758..3564357
CG12115,	X:-:9084515..9085114	CG12057,	X:+:9085206..9085805
CG12116,	X:-:8362941..8363540	Cp7Fa,	X:+:8364421..8365020
CG12119,	X:-:9104481..9105080	Obp8a,	X:+:9108429..9109028
CG12121,	X:-:9126307..9126906	CG32704,	X:-:9130519..9131118
CG12123,	X:-:8336275..8336874	org-1,	X:-:8348228..8348827
CG12124,	X:-:9137138..9137737	mxc,	X:+:9137358..9137957
CG12126,	2R:-:4150684..4151283	CG30376,	2R:-:4151832..4152431
CG12128,	2R:+:5913846..5914445	CG1407,	2R:-:5920294..5920893
CG12129,	2R:+:5920299..5920898	CG34220,	2R:-:5930896..5931495
CG12130,	2R:+:5846554..5847153	CG15863,	2R:-:5847081..5847680
CG12133,	2R:+:5854237..5854836	Adam,	2R:+:5855965..5856564
CG12147,	3R:-:1252880..1253479	PEK,	3R:-:1290373..1290972
CG12155,	X:+:7622292..7622891	Pdp,	X:-:7628336..7628935
CG12158,	2R:-:5250312..5250911	CG13954,	2R:-:5261642..5262241
CG12161,	3R:-:1045069..1045668	CG1116,	3R:+:1044890..1045489
CG12163,	3R:-:1077369..1077968	CG1113,	3R:+:1078678..1079277
CG12164,	2R:+:3198413..3199012	Dscam,	2R:-:3269275..3269874
CG12170,	3R:+:1462459..1463058	MTA1-like,	3R:-:1474360..1474959
CG12171,	3R:+:1458846..1459445	CG31546,	3R:-:1461247..1461846
CG12177,	X:-:13574330..13574929	CG11158,	X:+:13576440..13577039
CG12179,	X:-:4529916..4530515	pon,	X:+:4529863..4530462
CG12182,	3L:-:2599442..2600041	CG16986,	3L:+:2600370..2600969
CG12184,	X:-:4524870..4525469	CG12179,	X:-:4529916..4530515
CG12187,	3L:-:2689588..2690187	Acp62F,	3L:+:2739250..2739849
CG1218,	3R:+:1617108..1617707	CG2046,	3R:-:1619954..1620553
CG12190,	2R:+:18557757..18558356	ppa,	2R:-:18576379..18576978
CG12200,	X:+:19368660..19369259	CG32533,	X:-:19373246..19373845
CG12201,	3R:+:7796916..7797515	Tango9,	3R:-:7800488..7801087
CG12203,	X:+:19385956..19386555	CG12204,	X:-:19388335..19388934
CG12204,	X:-:19388335..19388934	CG14199,	X:-:19389143..19389742
CG12209,	2R:-:6134878..6135477	CG12914,	2R:+:6134819..6135418
CG12213,	3R:-:7793137..7793736	CG18347,	3R:+:7792951..7793550
CG12219,	X:-:6195204..6195803	CG3823,	X:+:6197523..6198122
CG12224,	3R:-:7807644..7808243	CG3397,	3R:-:7810164..7810763
CG12229,	3L:-:17429432..17430031	CG18265,	3L:+:17432011..17432610
CG12231,	X:-:19425555..19426154	CG32532,	X:-:19441416..19442015
CG12236,	X:+:5801658..5802257	CG3011,	X:-:5810727..5811326
CG12237,	X:-:19536800..19537399	Sec61gamma,	X:+:19536865..19537464
CG12239,	X:+:5685680..5686279	Cpr5C,	X:+:5698264..5698863
CG12241,	3R:+:11044484..11045083	Rpb7,	3R:-:11048750..11049349
CG12250,	3R:-:21434751..21435350	CG5079,	3R:+:21439027..21439626
CG12252,	2R:-:20459007..20459606	CG3511,	2R:+:20458692..20459291
CG12256,	3R:-:8051962..8052561	CG3916,	3R:+:8054678..8055277
CG12259,	3R:-:23746694..23747293	CG4980,	3R:-:23747974..23748573
CG12262,	3L:+:7711961..7712560	CG7457,	3L:-:7719443..7720042
CG12263,	2R:+:14313435..14314034	CG30118,	2R:-:14327887..14328486
CG12264,	2L:+:11999154..11999753	CG6746,	2L:-:12002177..12002776
CG12265,	3R:+:12974916..12975515	CG5285,	3R:+:12975878..12976477
CG12267,	3R:+:8285691..8286290	CG5608,	3R:-:8290921..8291520
CG12269,	3R:-:14804432..14805031	CG5451,	3R:-:14806730..14807329
CG12272,	3L:+:16114640..16115239	Pgm,	3L:-:16121597..16122196
CG12278,	3R:+:16869315..16869914	CG31189,	3R:-:16871434..16872033
CG12279,	3R:+:8530316..8530915	mus308,	3R:-:8537830..8538429
CG1227,	3R:-:3075358..3075957	CG10050,	3R:+:3075021..3075620
CG12288,	2L:-:16902090..16902689	CG15134,	2L:+:16902029..16902628
CG12289,	3L:-:11451471..11452070	CG7551,	3L:+:11451090..11451689
CG12299,	2L:+:10736847..10737446	CG6729,	2L:-:10743835..10744434
CG12301,	3L:+:15573442..15574041	CG12304,	3L:+:15576243..15576842
CG12303,	3L:-:10424984..10425583	CG32058,	3L:-:10427106..10427705
CG12307,	2L:-:11651902..11652501	CG4983,	2L:+:11651948..11652547
CG12309,	2R:+:6612275..6612874	Rab3,	2R:-:6616596..6617195
CG12310,	3L:-:15043806..15044405	CG13461,	3L:-:15045476..15046075
CG12313,	3L:+:274664..275263	CG13881,	3L:+:276937..277536
CG12314,	2L:-:11989762..11990361	CG16969,	2L:+:11989464..11990063
CG1231,	3L:+:355922..356521	Roc1b,	3L:+:357481..358080
CG12320,	3R:-:14078351..14078950	Rpb4,	3R:-:14081087..14081686
CG12321,	3R:-:14014285..14014884	MED17,	3R:+:14014287..14014886
CG12325,	2R:+:6710605..6711204	CG12344,	2R:-:6721642..6722241
CG12333,	3R:-:14228336..14228935	CG7685,	3R:+:14230232..14230831
CG12340,	2R:-:6696331..6696930	CG12935,	2R:+:6696398..6696997
CG12341,	2R:-:6700736..6701335	CG7222,	2R:+:6700556..6701155
CG12343,	2R:-:6710727..6711326	CG12325,	2R:+:6710605..6711204
CG12344,	2R:-:6721642..6722241	CG7686,	2R:-:6726132..6726731
CG12347,	3R:+:13731667..13732266	Rim,	3R:-:13734363..13734962
CG1234,	3R:-:3072590..3073189	CG10053,	3R:+:3072463..3073062
CG12362,	3L:+:10405418..10406017	CG32060,	3L:+:10415342..10415941
CG12367,	2R:+:8032731..8033330	CG8878,	2R:-:8038463..8039062
CG1236,	3R:+:1561966..1562565	CG2097,	3R:-:1568069..1568668
CG12370,	2R:+:8361449..8362048	CG34234,	2R:-:8374749..8375348
CG12374,	2R:+:8649117..8649716	sca,	2R:+:8667549..8668148
CG12375,	2L:-:8126760..8127359	CG8668,	2L:+:8126524..8127123
CG12376,	2R:+:4588840..4589439	CG14744,	2R:-:4596638..4597237
CG12377,	3L:-:22498234..22498833	CG11404,	3L:+:22541037..22541636
CG12378,	3R:-:15739392..15739991	CG4468,	3R:-:15741032..15741631
CG12379,	X:-:15627873..15628472	l(1)G0136,	X:+:15627813..15628412
CG12384,	2R:-:7246559..7247158	ix,	2R:-:7247491..7248090
CG12391,	2R:-:7037462..7038061	CG13230,	2R:+:7041933..7042532
CG12395,	X:-:15956767..15957366	dpr18,	X:+:15957274..15957873
CG12398,	X:-:14807731..14808330	Eo,	X:-:14812678..14813277
CG1239,	3R:+:1558763..1559362	CG2100,	3R:-:1562019..1562618
CG12400,	2L:-:3145620..3146219	Mad,	2L:-:3159531..3160130
CG12402,	3R:-:9933438..9934037	Or88a,	3R:+:9934667..9935266
CG12404,	2L:-:13000532..13001131	Vha68-1,	2L:-:13004043..13004642
CG1240,	3L:+:2766496..2767095	CG9977,	3L:-:2772224..2772823
CG12413,	3R:-:24370425..24371024	fkh,	3R:-:24410706..24411305
CG12418,	3R:+:5700363..5700962	CG12419,	3R:+:5807003..5807602
CG12419,	3R:+:5807003..5807602	Art4,	3R:-:5811678..5812277
CG12420,	3R:+:6047935..6048534	CG12817,	3R:-:6050339..6050938
CG12426,	3R:-:23697966..23698565	CG5017,	3R:+:23737669..23738268
CG12432,	X:-:17428552..17429151	ppk23,	X:-:17463069..17463668
CG12433,	X:+:16916004..16916603	CG34326,	X:-:16926469..16927068
CG12436,	3L:-:16523634..16524233	CG13033,	3L:-:16538626..16539225
CG12438,	2L:+:8751900..8752499	CG9463,	2L:-:8768609..8769208
CG12439,	2L:+:9076621..9077220	Toll-4,	2L:+:9083607..9084206
CG12446,	X:-:22213672..22214271	CG41475,	X:+:22240377..22240976
CG12452,	3L:+:20811635..20812234	CG3288,	3L:+:20828811..20829410
CG12464,	2R:-:9496584..9497183	fas,	2R:+:9510093..9510692
CG1246,	3L:+:2647550..2648149	Aats-pro,	3L:-:2651735..2652334
CG12470,	X:+:201217..201816	Or1a,	X:+:208656..209255
CG12477,	3L:-:18716128..18716727	CG6885,	3L:+:18737094..18737693
CG12479,	X:-:14045848..14046447	CG12480,	X:+:14063146..14063745
CG12480,	X:+:14063146..14063745	CG13402,	X:-:14066404..14067003
CG12481,	X:+:14080786..14081385	CG11585,	X:+:14083049..14083648
CG12486,	3L:-:15849378..15849977	pHCl,	3L:-:15891921..15892520
CG12488,	2R:+:8635445..8636044	mos,	2R:-:8640308..8640907
CG12490,	2R:+:18722029..18722628	CG9825,	2R:+:18724386..18724985
CG12491,	2R:+:19637708..19638307	CG11300,	2R:+:19638967..19639566
CG12493,	3L:-:4753619..4754218	CG13711,	3L:+:4757529..4758128
CG12496,	X:-:2304833..2305432	CG32797,	X:-:2319639..2320238
CG12498,	X:+:2703500..2704099	CG14416,	X:-:2766755..2767354
CG12499,	3R:-:18272155..18272754	CG34288,	3R:-:18272978..18273577
CG1249,	3R:-:2171518..2172117	CG18048,	3R:+:2171338..2171937
CG12502,	3L:+:867495..868094	CG32479,	3L:+:871403..872002
CG12506,	2L:+:773075..773674	CG13946,	2L:+:776036..776635
CG12507,	X:-:16160398..16160997	CG3415,	X:+:16164507..16165106
CG12508,	2L:-:19969865..19970464	CG13966,	2L:-:19971717..19972316
CG12511,	2L:+:5678285..5678884	CG7236,	2L:+:5707949..5708548
CG12512,	2L:-:5342250..5342849	nompC,	2L:+:5345737..5346336
CG12517,	2L:+:10869740..10870339	CG14071,	2L:-:10888679..10889278
CG12519,	3L:+:19465093..19465692	CG18294,	3L:-:19468575..19469174
CG12520,	3L:-:12895575..12896174	CG32117,	3L:-:12896712..12897311
CG12521,	3L:-:11840804..11841403	CG34420,	3L:-:11856448..11857047
CG12522,	3L:+:11100863..11101462	CG34012,	3L:-:11102476..11103075
CG12531,	X:+:19613076..19613675	Bap,	X:+:19624536..19625135
CG12534,	X:+:19642452..19643051	CG12703,	X:+:19644333..19644932
CG12538,	3R:-:9349158..9349757	CG31337,	3R:-:9371007..9371606
CG12539,	X:-:14738774..14739373	CG9522,	X:-:14742738..14743337
CG12546,	3L:-:22686806..22687405	CG14453,	3L:+:22686695..22687294
CG12547,	2R:-:676044..676643	CG17528,	2R:-:711718..712317
CG12551,	2R:+:1807938..1808537	CG14470,	2R:+:1811862..1812461
CG12558,	3R:+:24615744..24616343	CG14531,	3R:+:24631948..24632547
CG12560,	2L:-:8009360..8009959	CG34010,	2L:-:8010536..8011135
CG12564,	X:-:21306723..21307322	CG12565,	X:-:21328662..21329261
CG12565,	X:-:21328662..21329261	CG14584,	X:-:21349873..21350472
CG12586,	3R:+:366758..367357	CG41516,	3R:-:376662..377261
CG12587,	3R:+:419924..420523	5-HT2,	3R:+:438097..438696
CG12590,	3R:+:984834..985433	CG31537,	3R:-:1006311..1006910
CG12592,	3R:+:6163625..6164224	CG18545,	3R:+:6166171..6166770
CG12594,	3R:+:7547026..7547625	CG14721,	3R:+:7560669..7561268
CG12602,	2L:+:11738452..11739051	CG14931,	2L:+:11788176..11788775
CG12607,	3L:+:4446075..4446674	CG11345,	3L:-:4458037..4458636
CG12608,	X:-:15238548..15239147	CG6227,	X:+:15238652..15239251
CG12609,	X:-:18642240..18642839	CCKLR-17D3,	X:-:18667719..18668318
CG12620,	2L:+:17087141..17087740	CG31784,	2L:-:17125776..17126375
CG12625,	X:-:11141401..11142000	CG15198,	X:+:11141942..11142541
CG12626,	X:-:10931649..10932248	CG11160,	X:+:10938291..10938890
CG12636,	2L:-:14728563..14729162	CG33482,	2L:-:14729902..14730501
CG12637,	X:-:10567302..10567901	ras,	X:+:10638039..10638638
CG12643,	X:-:10159191..10159790	CG32682,	X:-:10202495..10203094
CG12644,	X:+:10052343..10052942	CG32691,	X:+:10058070..10058669
CG12645,	X:+:10047145..10047744	CG12644,	X:+:10052343..10052942
CG12655,	X:-:19853322..19853921	Nep3,	X:+:19855222..19855821
CG12659,	X:-:8486324..8486923	Caf1-180,	X:-:8500236..8500835
CG1265,	3L:+:4254274..4254873	CG15011,	3L:-:4259053..4259652
CG12661,	X:-:8817552..8818151	CG12662,	X:-:8878117..8878716
CG12663,	X:+:7658515..7659114	CG34338,	X:+:7661819..7662418
CG12672,	X:-:17901426..17902025	CG6867,	X:+:17917404..17918003
CG12674,	2L:+:2079577..2080176	dpr3,	2L:-:2109737..2110336
CG12681,	X:+:4769214..4769813	CG15470,	X:+:4788222..4788821
CG12682,	X:+:4719537..4720136	CG12681,	X:+:4769214..4769813
CG12684,	X:-:4465815..4466414	peb,	X:+:4511102..4511701
CG12685,	X:+:4409147..4409746	CG3556,	X:+:4423764..4424363
CG12688,	X:+:4275005..4275604	CG32773,	X:-:4282185..4282784
CG12691,	X:+:4159693..4160292	CG15572,	X:+:4162234..4162833
CG12692,	X:-:4196280..4196879	CG15579,	X:-:4205637..4206236
CG12698,	X:+:15899680..15900279	CG32580,	X:+:15902661..15903260
CG12699,	2R:-:13134789..13135388	mbl,	2R:+:13152558..13153157
CG12703,	X:+:19644333..19644932	CG12702,	X:-:19656257..19656856
CG12708,	X:+:15569034..15569633	CG15599,	X:-:15581749..15582348
CG12713,	3L:+:15825060..15825659	CG18081,	3L:-:15828387..15828986
CG12714,	X:-:13008370..13008969	rad,	X:+:13008670..13009269
CG12715,	X:-:12949226..12949825	CG18646,	X:+:12961460..12962059
CG12716,	X:-:12870165..12870764	CG32643,	X:+:12878090..12878689
CG12717,	X:-:12657539..12658138	CG3812,	X:+:12658801..12659400
CG12720,	X:+:12089304..12089903	Ten-a,	X:+:12123561..12124160
CG12721,	X:-:11966749..11967348	CG15734,	X:-:11980959..11981558
CG12723,	X:-:13085816..13086415	CG2453,	X:-:13088307..13088906
CG12725,	X:-:13296648..13297247	CG1681,	X:+:13298289..13298888
CG12728,	X:+:5836141..5836740	CG32756,	X:+:5839243..5839842
CG12729,	X:+:5738813..5739412	CG15764,	X:+:5762628..5763227
CG12734,	3L:+:3178434..3179033	CG32284,	3L:+:3186164..3186763
CG12736,	2R:-:3397860..3398459	az2,	2R:-:3400130..3400729
CG1273,	3L:+:4263221..4263820	CG33764,	3L:-:4267404..4268003
CG12753,	3R:-:12267283..12267882	CG14894,	3R:-:12268630..12269229
CG12765,	2R:+:9117588..9118187	CG4670,	2R:-:9122448..9123047
CG12766,	3L:-:3939985..3940584	CG10863,	3L:-:3942362..3942961
CG12772,	X:+:8570596..8571195	CG11284,	X:+:8575115..8575714
CG12773,	X:-:1247910..1248509	CG11417,	X:+:1247576..1248175
CG12782,	2R:-:19152958..19153557	CG13540,	2R:+:19157607..19158206
CG12783,	3R:-:12439023..12439622	CG10340,	3R:-:12440010..12440609
CG12784,	3R:+:11588337..11588936	CG5623,	3R:-:11593061..11593660
CG12795,	2L:+:3451951..3452550	Cog3,	2L:-:3456959..3457558
CG12796,	X:-:6726595..6727194	CG14435,	X:-:6737598..6738197
CG12807,	3R:+:5822761..5823360	CG5359,	3R:-:5826898..5827497
CG12811,	3R:-:5874159..5874758	CG3925,	3R:+:5874388..5874987
CG12813,	3R:-:5881706..5882305	CG3934,	3R:+:5885519..5886118
CG12817,	3R:-:6050339..6050938	CG34107,	3R:+:6050131..6050730
CG12824,	2R:+:3677396..3677995	mus205,	2R:+:3680257..3680856
CG12825,	2R:+:3676219..3676818	CG12824,	2R:+:3677396..3677995
CG12826,	2R:-:3558408..3559007	mRpL52,	2R:-:3561809..3562408
CG12835,	2R:+:2993947..2994546	Cyp9b1,	2R:-:3017213..3017812
CG12842,	2R:+:2926237..2926836	Tsp42Ej,	2R:+:2927144..2927743
CG12848,	2R:-:20650396..20650995	CG3894,	2R:+:20650187..20650786
CG12849,	2R:+:20684948..20685547	CG3611,	2R:+:20685821..20686420
CG12853,	2R:+:10820530..10821129	Lap1,	2R:+:10822681..10823280
CG12857,	2R:-:10647000..10647599	Spred,	2R:-:10656828..10657427
CG12858,	2R:-:10632735..10633334	Dro,	2R:+:10632961..10633560
CG12859,	2R:+:10643526..10644125	CG10153,	2R:-:10645235..10645834
CG12860,	2R:-:10554223..10554822	CG12866,	2R:+:10555421..10556020
CG12861,	2R:-:10552757..10553356	CG12860,	2R:-:10554223..10554822
CG12865,	2R:+:10625724..10626323	CG12858,	2R:-:10632735..10633334
CG12866,	2R:+:10555421..10556020	CG30479,	2R:-:10562459..10563058
CG12868,	2R:-:10492533..10493132	CG33469,	2R:-:10493581..10494180
CG12869,	2R:+:10478208..10478807	RpI1,	2R:-:10488603..10489202
CG12877,	3R:+:23532326..23532925	Ets98B,	3R:+:23561762..23562361
CG12879,	3R:+:23519370..23519969	Acp98AB,	3R:+:23520123..23520722
CG1287,	3R:-:3327999..3328598	alpha-Est8,	3R:-:3341292..3341891
CG12880,	3R:+:23511184..23511783	CG31055,	3R:-:23513747..23514346
CG12883,	3R:+:23504513..23505112	Sce,	3R:-:23507647..23508246
CG12885,	3R:+:23355535..23356134	Gr98b,	3R:+:23367719..23368318
CG1288,	3R:-:3034038..3034637	CG14606,	3R:-:3042495..3043094
CG12896,	2R:-:6315319..6315918	micr,	2R:+:6316717..6317316
CG12897,	2R:-:6300298..6300897	Prx2540-2,	2R:+:6305723..6306322
CG12898,	2R:-:6294851..6295450	CG33477,	2R:-:6297157..6297756
CG12907,	2R:+:6240373..6240972	CG12902,	2R:-:6243237..6243836
CG12909,	2R:+:6197129..6197728	Obp46a,	2R:-:6199429..6200028
CG12913,	2R:+:6136261..6136860	Syb,	2R:-:6139815..6140414
CG12914,	2R:+:6134819..6135418	CG12913,	2R:+:6136261..6136860
CG1291,	3L:+:3143310..3143909	CG12082,	3L:-:3148259..3148858
CG12920,	2R:+:5956114..5956713	CG1371,	2R:-:5963048..5963647
CG12923,	2R:+:5774653..5775252	CG30008,	2R:+:5776903..5777502
CG12928,	2R:-:5476211..5476810	CG1827,	2R:+:5476116..5476715
CG12932,	2R:+:5409943..5410542	CG1888,	2R:-:5434360..5434959
CG12934,	2R:+:6535917..6536516	stan,	2R:+:6592911..6593510
CG12935,	2R:+:6696398..6696997	CG7637,	2R:-:6698296..6698895
CG12936,	2R:+:6698099..6698698	CG12341,	2R:-:6700736..6701335
CG12938,	2R:-:6709046..6709645	RpS15Ab,	2R:+:6708676..6709275
CG12942,	2R:+:6781516..6782115	CG7712,	2R:-:6785289..6785888
CG12943,	2R:+:6790575..6791174	Obp47a,	2R:+:6796928..6797527
CG12945,	3R:-:5616840..5617439	CG8507,	3R:+:5616692..5617291
CG12946,	3R:-:5600042..5600641	topi,	3R:+:5600343..5600942
CG12947,	3R:+:5605286..5605885	MtnA,	3R:-:5609994..5610593
CG1294,	2R:+:1552384..1552983	CG8245,	2R:+:1555398..1555997
CG12950,	3R:-:5565552..5566151	Pnn,	3R:+:5566144..5566743
CG12951,	3R:-:5155948..5156547	CG16749,	3R:-:5157518..5158117
CG1295,	3L:+:4204069..4204668	Cpr64Aa,	3L:-:4209087..4209686
CG12960,	2R:+:11386637..11387236	CG30469,	2R:+:11388825..11389424
CG12964,	2R:-:11384613..11385212	CG12960,	2R:+:11386637..11387236
CG12971,	3L:-:21349496..21350095	CG32437,	3L:+:21350283..21350882
CG12972,	3L:-:21339755..21340354	CG12971,	3L:-:21349496..21350095
CG12975,	3L:-:21209825..21210424	Ilk,	3L:+:21209494..21210093
CG12977,	3L:-:21179676..21180275	CG12976,	3L:-:21182706..21183305
CG12983,	3L:-:20959761..20960360	CG33287,	3L:-:20963664..20964263
CG12984,	3L:+:20984316..20984915	skd,	3L:-:21020425..21021024
CG12985,	X:+:17777341..17777940	mnb,	X:-:17781141..17781740
CG12986,	X:-:17713549..17714148	Socs16D,	X:-:17721289..17721888
CG12992,	X:+:17483704..17484303	X11L,	X:+:17493159..17493758
CG12993,	X:-:17342708..17343307	CG8568,	X:-:17346477..17347076
CG12994,	X:-:17337928..17338527	CG12993,	X:-:17342708..17343307
CG12995,	X:-:17103895..17104494	CG18258,	X:+:17105861..17106460
CG12997,	X:+:17116628..17117227	CG34327,	X:-:17117749..17118348
CG12998,	X:+:17112415..17113014	CG5172,	X:+:17114975..17115574
CG1299,	3L:+:4148197..4148796	nab,	3L:-:4160810..4161409
CG13001,	X:-:16836796..16837395	CG13000,	X:-:16842374..16842973
CG13002,	X:+:16783343..16783942	CG33252,	X:-:16791108..16791707
CG13003,	X:-:16747170..16747769	CG4872,	X:+:16774903..16775502
CG13005,	X:+:16697213..16697812	ppk28,	X:+:16699840..16700439
CG13008,	X:+:16604836..16605435	CG32572,	X:+:16614716..16615315
CG13010,	X:-:16572777..16573376	CG13011,	X:+:16572848..16573447
CG13011,	X:+:16572848..16573447	Axs,	X:-:16577829..16578428
CG13012,	X:-:16564890..16565489	CG13010,	X:-:16572777..16573376
CG13014,	X:+:16481444..16482043	Cap,	X:-:16487363..16487962
CG13016,	2R:+:10044776..10045375	CG8257,	2R:-:10048633..10049232
CG13018,	2R:-:10044810..10045409	CG13016,	2R:+:10044776..10045375
CG13022,	3L:-:16931953..16932552	Cpr73D,	3L:-:16935724..16936323
CG13023,	3L:-:16918985..16919584	CG11905,	3L:-:16928521..16929120
CG13024,	3L:-:16803868..16804467	TSG101,	3L:+:16834899..16835498
CG13025,	3L:-:16772716..16773315	CG9705,	3L:+:16772706..16773305
CG13026,	3L:-:16719173..16719772	PGRP-SB2,	3L:+:16719148..16719747
CG13028,	3L:+:16915931..16916530	CG13023,	3L:-:16918985..16919584
CG13029,	3L:+:16853222..16853821	Rh4,	3L:-:16856025..16856624
CG13030,	3L:+:16851680..16852279	CG13029,	3L:+:16853222..16853821
CG13031,	3L:+:16717491..16718090	CG13026,	3L:-:16719173..16719772
CG13032,	3L:+:16666564..16667163	CG9692,	3L:+:16697617..16698216
CG13033,	3L:-:16538626..16539225	CG4229,	3L:+:16549443..16550042
CG13036,	3L:-:16384682..16385281	CG4680,	3L:+:16387229..16387828
CG13038,	3L:-:16320871..16321470	CG13058,	3L:+:16321468..16322067
CG13039,	3L:-:16319763..16320362	CG13038,	3L:-:16320871..16321470
CG13040,	3L:-:16318769..16319368	CG13039,	3L:-:16319763..16320362
CG13041,	3L:-:16312521..16313120	CG13060,	3L:+:16312461..16313060
CG13042,	3L:-:16301416..16302015	CG32160,	3L:+:16301540..16302139
CG13043,	3L:-:16298867..16299466	CG13063,	3L:+:16299247..16299846
CG13044,	3L:-:16296161..16296760	CG13043,	3L:-:16298867..16299466
CG13045,	3L:-:16283798..16284397	CG4962,	3L:-:16288541..16289140
CG13046,	3L:-:16281216..16281815	CG13045,	3L:-:16283798..16284397
CG13047,	3L:-:16279143..16279742	CG13046,	3L:-:16281216..16281815
CG13048,	3L:-:16276658..16277257	CG13047,	3L:-:16279143..16279742
CG1304,	X:-:20836344..20836943	CG11666,	X:+:20855213..20855812
CG13050,	3L:-:16272210..16272809	CG13064,	3L:+:16273079..16273678
CG13051,	3L:-:16258066..16258665	CG13069,	3L:+:16257991..16258590
CG13053,	3L:-:16252461..16253060	CG34247,	3L:-:16254577..16255176
CG13054,	3L:-:16250192..16250791	CG13053,	3L:-:16252461..16253060
CG13055,	3L:-:16245050..16245649	CG13054,	3L:-:16250192..16250791
CG13056,	3L:+:16325918..16326517	CG4998,	3L:+:16331599..16332198
CG13058,	3L:+:16321468..16322067	CG33061,	3L:+:16322458..16323057
CG13059,	3L:+:16316331..16316930	CG13040,	3L:-:16318769..16319368
CG13060,	3L:+:16312461..16313060	CG13059,	3L:+:16316331..16316930
CG13062,	3L:+:16306776..16307375	Nplp3,	3L:+:16310625..16311224
CG13063,	3L:+:16299247..16299846	CG13042,	3L:-:16301416..16302015
CG13065,	3L:+:16270033..16270632	CG13050,	3L:-:16272210..16272809
CG13066,	3L:+:16265760..16266359	CG13065,	3L:+:16270033..16270632
CG13067,	3L:+:16263909..16264508	CG13066,	3L:+:16265760..16266359
CG13068,	3L:+:16261991..16262590	CG34248,	3L:-:16263799..16264398
CG13069,	3L:+:16257991..16258590	CG4950,	3L:-:16261211..16261810
CG13070,	3L:+:16256288..16256887	CG13051,	3L:-:16258066..16258665
CG13071,	3L:+:16254353..16254952	CG13070,	3L:+:16256288..16256887
CG13074,	3L:-:16090490..16091089	CG5389,	3L:+:16090434..16091033
CG13075,	3L:+:16076636..16077235	CG5241,	3L:-:16080511..16081110
CG13078,	2L:+:19563838..19564437	CG13077,	2L:+:19565362..19565961
CG13079,	2L:+:19557547..19558146	CG13078,	2L:+:19563838..19564437
CG1307,	3R:-:2483405..2484004	Spase18-21,	3R:+:2483104..2483703
CG13082,	2L:+:19537929..19538528	CG13081,	2L:+:19540193..19540792
CG13083,	2L:+:19487024..19487623	CG10194,	2L:-:19489984..19490583
CG13084,	2L:+:19484473..19485072	CG13083,	2L:+:19487024..19487623
CG13086,	2L:+:19363894..19364493	CG17349,	2L:+:19369978..19370577
CG13087,	2L:+:8475791..8476390	CheA29a,	2L:+:8476849..8477448
CG13088,	2L:+:8488485..8489084	CG13095,	2L:-:8496205..8496804
CG13089,	2L:+:8514598..8515197	mRpL51,	2L:-:8517278..8517877
CG1308,	3L:+:4193785..4194384	CG15005,	3L:-:4204239..4204838
CG13090,	2L:+:8516946..8517545	CG13091,	2L:+:8519190..8519789
CG13091,	2L:+:8519190..8519789	Acer,	2L:+:8521399..8521998
CG13095,	2L:-:8496205..8496804	Dh31,	2L:-:8506746..8507345
CG13096,	2L:-:8511736..8512335	CG13097,	2L:-:8514765..8515364
CG13097,	2L:-:8514765..8515364	CG13089,	2L:+:8514598..8515197
CG1309,	3L:+:4258919..4259518	CG11586,	3L:-:4262362..4262961
CG13101,	2L:-:8984771..8985370	rost,	2L:-:8989188..8989787
CG13102,	2L:+:9011693..9012292	CG9573,	2L:-:9013971..9014570
CG13108,	2L:+:9163735..9164334	CG9586,	2L:-:9166346..9166945
CG13110,	2L:+:9349977..9350576	CG34181,	2L:+:9367206..9367805
CG13113,	2L:+:9543675..9544274	CG13114,	2L:+:9545517..9546116
CG13116,	2L:+:9729440..9730039	CG13117,	2L:+:9736145..9736744
CG1311,	3L:+:4277464..4278063	CG11583,	3L:-:4282699..4283298
CG13120,	2L:-:9766813..9767412	CG4017,	2L:+:9766559..9767158
CG13121,	2L:-:9770897..9771496	ppk16,	2L:-:9772945..9773544
CG13123,	2L:-:9792998..9793597	nAcRalpha-30D,	2L:-:9886115..9886714
CG13124,	2L:-:9908509..9909108	CG5899,	2L:-:9912486..9913085
CG13126,	2L:-:9954044..9954643	CG4709,	2L:+:9953949..9954548
CG13127,	2L:+:10026240..10026839	obst-B,	2L:+:10032194..10032793
CG13130,	2L:-:9984558..9985157	CG31875,	2L:-:9996473..9997072
CG13131,	2L:-:10017364..10017963	CG13127,	2L:+:10026240..10026839
CG13133,	2L:-:10092136..10092735	CG13134,	2L:-:10098317..10098916
CG13134,	2L:-:10098317..10098916	CG34109,	2L:+:10100688..10101287
CG13135,	2L:-:10122672..10123271	CG34048,	2L:-:10128526..10129125
CG13137,	2L:+:10172543..10173142	CG31874,	2L:-:10191397..10191996
CG13139,	2L:+:10364618..10365217	CG5056,	2L:+:10366198..10366797
CG13142,	2L:+:10438940..10439539	CG6232,	2L:+:10442241..10442840
CG13144,	2L:-:10491265..10491864	Myo31DF,	2L:-:10506681..10507280
CG13148,	2R:+:8573614..8574213	CG30053,	2R:-:8577264..8577863
CG1314,	X:-:20740325..20740924	CG11235,	X:+:20742845..20743444
CG13151,	2R:+:8402384..8402983	CG8818,	2R:-:8406324..8406923
CG13154,	2R:-:8315267..8315866	CG8831,	2R:-:8318501..8319100
CG13155,	2R:-:8267827..8268426	CG8501,	2R:+:8270625..8271224
CG13157,	2R:+:8303460..8304059	CG8834,	2R:-:8309889..8310488
CG13159,	2R:+:8262294..8262893	Cpr49Aa,	2R:+:8263675..8264274
CG1315,	3R:-:2470023..2470622	Taf1,	3R:+:2472111..2472710
CG13160,	2R:+:8258601..8259200	CG13159,	2R:+:8262294..8262893
CG13162,	2R:+:8232091..8232690	CG30047,	2R:+:8238846..8239445
CG13168,	2R:+:8140997..8141596	CG13167,	2R:+:8144287..8144886
CG13169,	2R:+:8128247..8128846	CG13168,	2R:+:8140997..8141596
CG1316,	3L:+:4283355..4283954	TfIIEbeta,	3L:+:4286538..4287137
CG13170,	2R:+:8127414..8128013	CG13169,	2R:+:8128247..8128846
CG13171,	2R:+:8101035..8101634	CG8854,	2R:-:8114252..8114851
CG13176,	2R:+:8067645..8068244	CG33964,CG13175,	2R:+:8069644..8070243
CG13177,	2R:+:8050756..8051355	CG34232,	2R:-:8053116..8053715
CG13178,	2R:-:8031840..8032439	CG12367,	2R:+:8032731..8033330
CG1317,	3L:-:2371861..2372460	CG8993,	3L:+:2371699..2372298
CG13183,	2R:-:7800181..7800780	CG13188,	2R:+:7826489..7827088
CG13185,	2R:-:7772852..7773451	CG13190,	2R:+:7773072..7773671
CG13186,	2R:+:7968281..7968880	jeb,	2R:-:8006278..8006877
CG13192,	2R:+:7712421..7713020	Sobp,	2R:-:7726936..7727535
CG13195,	2R:-:7589855..7590454	pyr,	2R:+:7599267..7599866
CG13202,	2R:-:7243899..7244498	iotaTry,	2R:+:7243727..7244326
CG13213,	2R:-:7177154..7177753	CG18335,	2R:-:7178442..7179041
CG13215,	2R:-:7127424..7128023	CG9080,	2R:-:7129601..7130200
CG13216,	2R:-:7126400..7126999	CG13215,	2R:-:7127424..7128023
CG13217,	2R:-:7124089..7124688	CG34224,	2R:-:7125030..7125629
CG13218,	2R:-:7121110..7121709	CG13228,	2R:+:7121008..7121607
CG13220,	2R:+:7171421..7172020	CG13213,	2R:-:7177154..7177753
CG13223,	2R:+:7143594..7144193	Cpr47Ec,	2R:-:7147245..7147844
CG13226,	2R:+:7131295..7131894	CG34225,	2R:+:7132449..7133048
CG13227,	2R:+:7122259..7122858	CG34223,	2R:+:7122865..7123464
CG13228,	2R:+:7121008..7121607	CG13227,	2R:+:7122259..7122858
CG13229,	2R:-:7031077..7031676	CG13231,	2R:+:7033373..7033972
CG13231,	2R:+:7033373..7033972	CG12391,	2R:-:7037462..7038061
CG13235,	2R:+:6968054..6968653	luna,	2R:-:6987409..6988008
CG13239,	3L:+:22853387..22853986	CG33169,	3L:+:22856465..22857064
CG13243,	2L:+:15852173..15852772	Tektin-A,	2L:+:15853626..15854225
CG13244,	2L:+:15916388..15916987	CG4793,	2L:+:15922902..15923501
CG13245,	2L:+:16004072..16004671	CG31820,	2L:-:16006180..16006779
CG13247,	3L:+:20363166..20363765	Ide,	3L:-:20368896..20369495
CG13248,	3L:-:20403570..20404169	CG5847,	3L:+:20409832..20410431
CG1324,	X:-:20606888..20607487	CG15452,	X:-:20616877..20617476
CG13250,	3L:+:20526309..20526908	CG4786,	3L:-:20533415..20534014
CG13251,	3L:+:20629830..20630429	kni,	3L:-:20688364..20688963
CG13252,	3L:+:20723192..20723791	Gr77a,	3L:-:20732431..20733030
CG13253,	3L:-:20712199..20712798	CG13252,	3L:+:20723192..20723791
CG13255,	3L:+:20830500..20831099	CSN3,	3L:-:20834576..20835175
CG13258,	2L:-:16292871..16293470	Cyp303a1,	2L:+:16293851..16294450
CG13277,	2L:-:16742990..16743589	CG17912,	2L:+:16742904..16743503
CG13278,	2L:-:16760039..16760638	Mhc,	2L:+:16768079..16768678
CG13280,	2L:-:16820994..16821593	Cas,	2L:-:16825107..16825706
CG13282,	2L:-:16833801..16834400	CG13283,	2L:-:16837119..16837718
CG13285,	3L:-:5528658..5529257	CG10625,	3L:-:5544155..5544754
CG13287,	3L:+:5875007..5875606	Pole2,	3L:-:5890380..5890979
CG13288,	3L:+:5900005..5900604	CG10483,	3L:-:5914299..5914898
CG13293,	3L:+:6079869..6080468	CG10469,	3L:-:6086086..6086685
CG13295,	3L:-:6068241..6068840	CG6610,	3L:+:6068159..6068758
CG13296,	3L:+:6155757..6156356	CG10289,	3L:-:6166867..6167466
CG13297,	3L:-:6150374..6150973	Cpr65Ay,	3L:-:6151631..6152230
CG13299,	3L:-:6225325..6225924	BG642312,	3L:-:6226382..6226981
CG13300,	3L:-:6325897..6326496	CG32398,	3L:-:6362662..6363261
CG13306,	3L:-:8742727..8743326	desert,	3L:+:8746743..8747342
CG13308,	3L:+:8801144..8801743	CG13309,	3L:+:8803011..8803610
CG13309,	3L:+:8803011..8803610	dally,	3L:+:8820106..8820705
CG13310,	3L:-:8793473..8794072	CG13311,	3L:-:8795163..8795762
CG13311,	3L:-:8795163..8795762	CG34426,	3L:+:8795063..8795662
CG13312,	3L:-:8800199..8800798	CG32024,	3L:+:8800225..8800824
CG13313,	3L:+:8950976..8951575	CG5660,	3L:-:8957664..8958263
CG13318,	3R:-:4598309..4598908	CG34301,	3R:+:4598657..4599256
CG13319,	2R:+:8810909..8811508	sug,	2R:+:8815868..8816467
CG13321,	2R:+:8840561..8841160	Psc,	2R:-:8868395..8868994
CG13322,	2R:-:8823933..8824532	Sans,	2R:+:8823900..8824499
CG13323,	2R:-:8934694..8935293	CG13324,	2R:-:8937024..8937623
CG13325,	2R:+:9003310..9003909	CG3955,	2R:-:9016460..9017059
CG13326,	2R:-:9019861..9020460	CG34438,	2R:+:9020124..9020723
CG1332,	3L:+:4216136..4216735	CG32252,	3L:-:4222635..4223234
CG13334,	2R:+:9445550..9446149	CG13335,	2R:-:9461635..9462234
CG13335,	2R:-:9461635..9462234	CG6191,	2R:-:9480742..9481341
CG13337,	2R:+:9552119..9552718	CG18368,	2R:+:9554741..9555340
CG13340,	2R:-:9667651..9668250	Cpr50Cb,	2R:+:9681808..9682407
CG13343,	2R:+:9745962..9746561	CG16935,	2R:-:9749408..9750007
CG13350,	2R:-:9870880..9871479	CG8067,	2R:+:9870657..9871256
CG13353,	2R:+:9977381..9977980	Prosap,	2R:-:10028304..10028903
CG13358,	X:-:699453..700052	CG7359,	X:+:699605..700204
CG13359,	X:-:697404..698003	CG13358,	X:-:699453..700052
CG13360,	X:-:684023..684622	CG16989,	X:+:686701..687300
CG13361,	X:-:647587..648186	CG5254,	X:+:649721..650320
CG13362,	X:-:645231..645830	CG13361,	X:-:647587..648186
CG13364,	X:-:519135..519734	CG17829,	X:+:519092..519691
CG13367,	X:+:538294..538893	Roc1a,	X:+:540820..541419
CG13369,	X:+:516997..517596	CG13364,	X:-:519135..519734
CG13375,	X:-:184275..184874	CG12470,	X:+:201217..201816
CG13377,	X:-:157929..158528	CG13376,	X:-:160760..161359
CG13379,	3L:-:18674791..18675390	CG32202,	3L:+:18674834..18675433
CG13385,	2L:+:8396213..8396812	CG13386,	2L:+:8398544..8399143
CG13386,	2L:+:8398544..8399143	CG31898,	2L:+:8399957..8400556
CG13390,	2L:-:8376678..8377277	CG17294,	2L:+:8376551..8377150
CG13392,	2L:-:8382608..8383207	CG17295,	2L:+:8382315..8382914
CG13394,	2L:-:8392299..8392898	Acp29AB,	2L:-:8393140..8393739
CG13397,	2L:-:8411769..8412368	CG13398,	2L:-:8415146..8415745
CG13402,	X:-:14066404..14067003	CG1368,	X:+:14068294..14068893
CG13403,	X:-:14085920..14086519	yl,	X:+:14086752..14087351
CG13404,	X:-:14160272..14160871	na,	X:+:14161186..14161785
CG13405,	3L:-:75167..75766	CG12483,	3L:-:98272..98871
CG13408,	3R:+:17905684..17906283	CG5791,	3R:+:17912355..17912954
CG1340,	3R:+:26551309..26551908	CG11313,	3R:-:26556769..26557368
CG13420,	3R:+:17593910..17594509	burs,	3R:+:17594773..17595372
CG13422,	2R:+:16413332..16413931	CG30151,	2R:-:16416870..16417469
CG13423,	2R:+:16423583..16424182	CG13427,	2R:-:16426720..16427319
CG13424,	2R:+:16443864..16444463	Mgat1,	2R:-:16449733..16450332
CG13426,	2R:-:16400575..16401174	CG13422,	2R:+:16413332..16413931
CG13427,	2R:-:16426720..16427319	CG13428,	2R:-:16427854..16428453
CG13428,	2R:-:16427854..16428453	CG30148,	2R:-:16435087..16435686
CG1342,	3R:+:26515866..26516465	CG12069,	3R:-:26521121..26521720
CG13436,	2R:+:16523397..16523996	rig,	2R:-:16528092..16528691
CG13438,	2R:+:16579875..16580474	dpr,	2R:+:16585855..16586454
CG13442,	2R:-:16618016..16618615	CG34201,	2R:+:16637952..16638551
CG13443,	2R:+:16660734..16661333	CG15226,	2R:-:16679544..16680143
CG13445,	3L:+:15802098..15802697	CG6151,	3L:-:15809410..15810009
CG13446,	3L:-:15640618..15641217	Eig71Ea,	3L:-:15642656..15643255
CG13449,	3L:-:15605829..15606428	CG7372,	3L:+:15612559..15613158
CG1344,	2R:+:1540644..1541243	l(2)NC136,	2R:-:1550626..1551225
CG13454,	3L:-:15510027..15510626	mex1,	3L:-:15511457..15512056
CG13458,	3L:+:15106157..15106756	CG17081,	3L:+:15109339..15109938
CG13460,	3L:-:15054706..15055305	Or71a,	3L:-:15071448..15072047
CG13461,	3L:-:15045476..15046075	CG18649,	3L:-:15047134..15047733
CG13462,	3L:-:15041900..15042499	CG18581,	3L:-:15043200..15043799
CG13463,	3L:+:15047371..15047970	CG13460,	3L:-:15054706..15055305
CG13465,	3L:-:14937293..14937892	BobA,	3L:-:14939113..14939712
CG13466,	3L:+:14914301..14914900	CG13465,	3L:-:14937293..14937892
CG13467,	3L:+:14896714..14897313	CG13466,	3L:+:14914301..14914900
CG13472,	3L:+:14779393..14779992	CG9425,	3L:+:14784731..14785330
CG13473,	3L:+:14721440..14722039	CG13471,	3L:-:14726518..14727117
CG13474,	3L:-:14690106..14690705	CG17177,	3L:-:14694679..14695278
CG13476,	3L:+:14698082..14698681	ome,	3L:+:14699354..14699953
CG13477,	3L:+:14683968..14684567	CG13474,	3L:-:14690106..14690705
CG1347,	3R:+:1494935..1495534	Rab23,	3R:-:1511049..1511648
CG13481,	3L:-:14362708..14363307	CG3868,	3L:-:14395720..14396319
CG13482,	3L:+:14322037..14322636	CG13481,	3L:-:14362708..14363307
CG13484,	3L:-:14045997..14046596	CG32138,	3L:+:14046369..14046968
CG13488,	2R:+:17838696..17839295	CG13494,	2R:-:17842251..17842850
CG13492,	2R:-:17717616..17718215	CG34040,	2R:-:17720913..17721512
CG13494,	2R:-:17842251..17842850	CG34369,	2R:+:17851178..17851777
CG13500,	2R:-:17945087..17945686	CG13501,	2R:-:17948066..17948665
CG13506,	2R:+:18270141..18270740	CG3624,	2R:-:18289462..18290061
CG13510,	2R:+:18544910..18545509	CG13511,	2R:+:18546717..18547316
CG13511,	2R:+:18546717..18547316	CG13512,	2R:+:18547488..18548087
CG13512,	2R:+:18547488..18548087	CG4250,	2R:+:18550693..18551292
CG13516,	2R:+:18556605..18557204	CG12190,	2R:+:18557757..18558356
CG13526,	2R:+:18642245..18642844	CG3536,	2R:-:18648010..18648609
CG13527,	2R:+:18650736..18651335	CG13530,	2R:-:18666399..18666998
CG13530,	2R:-:18666399..18666998	CG30270,	2R:+:18671304..18671903
CG13531,	2R:-:18741121..18741720	RpL23,	2R:+:18741401..18742000
CG13532,	2R:+:18758315..18758914	PIP5K59B,	2R:+:18761813..18762412
CG13538,	2R:+:18974285..18974884	CG9876,	2R:-:18981686..18982285
CG13539,	2R:+:19071431..19072030	CG34371,	2R:-:19091395..19091994
CG13540,	2R:+:19157607..19158206	ord,	2R:-:19161699..19162298
CG13541,	2R:+:19171327..19171926	Prosbeta5R1,	2R:-:19197240..19197839
CG13542,	2R:-:18897153..18897752	CG9895,	2R:-:18901425..18902024
CG13544,	2R:-:19028008..19028607	Klp59D,	2R:+:19029022..19029621
CG13545,	2R:-:19045537..19046136	CG9899,	2R:+:19045929..19046528
CG13550,	2R:+:19253912..19254511	CG3493,	2R:-:19264436..19265035
CG13557,	2R:-:19363833..19364432	CG13558,	2R:+:19386755..19387354
CG13558,	2R:+:19386755..19387354	CG13559,	2R:+:19390353..19390952
CG13559,	2R:+:19390353..19390952	CG3906,	2R:-:19399648..19400247
CG13560,	2R:+:19634596..19635195	CG34105,	2R:-:19637276..19637875
CG13561,	2R:-:19693673..19694272	Ssrp,	2R:-:19696419..19697018
CG13562,	2R:+:19791000..19791599	Nap1,	2R:-:19794738..19795337
CG13563,	2R:+:19942329..19942928	CG13568,	2R:-:19944538..19945137
CG13565,	2R:-:19836038..19836637	CG2970,	2R:+:19836224..19836823
CG13566,	2R:-:19849935..19850534	Fmo-1,	2R:+:19849998..19850597
CG13567,	2R:-:19925223..19925822	CG3173,	2R:+:19925007..19925606
CG13568,	2R:-:19944538..19945137	eIF-5A,	2R:+:19944847..19945446
CG13575,	2R:+:20142412..20143011	CG3376,	2R:+:20145052..20145651
CG13576,	2R:-:20138727..20139326	CG13575,	2R:+:20142412..20143011
CG13577,	2R:-:20156382..20156981	nvy,	2R:+:20162760..20163359
CG13578,	2R:+:20264854..20265453	mAcR-60C,	2R:-:20277136..20277735
CG13579,	2R:+:20342331..20342930	CG3492,	2R:+:20359735..20360334
CG13582,	2R:+:20402748..20403347	CG4612,	2R:-:20413518..20414117
CG13588,	2R:+:20496000..20496599	CG3608,	2R:+:20498728..20499327
CG13589,	2R:-:20380279..20380878	CG13590,	2R:-:20381372..20381971
CG13590,	2R:-:20381372..20381971	Crtp,	2R:+:20381541..20382140
CG13594,	2R:-:20526011..20526610	CG3640,	2R:+:20526719..20527318
CG13597,	3R:-:19719006..19719605	sba,	3R:-:19748596..19749195
CG13599,	3R:+:19756865..19757464	RpS19b,	3R:-:19759153..19759752
CG1359,	3R:+:26005504..26006103	CG9747,	3R:-:26016700..26017299
CG13601,	3R:-:19753255..19753854	CG13602,	3R:-:19754623..19755222
CG13602,	3R:-:19754623..19755222	CG31142,	3R:+:19754472..19755071
CG13606,	3R:+:19997853..19998452	CHORD,	3R:+:20011587..20012186
CG13609,	3R:+:20052008..20052607	CG5669,	3R:-:20052560..20053159
CG1360,	2R:-:3477512..3478111	scra,	2R:+:3477124..3477723
CG13611,	3R:+:20104794..20105393	CG6356,	3R:+:20109356..20109955
CG13613,	3R:+:20190009..20190608	CG17784,	3R:-:20190603..20191202
CG13614,	3R:+:20194790..20195389	CG17782,	3R:-:20198385..20198984
CG13615,	3R:+:20215814..20216413	CG13616,	3R:+:20218132..20218731
CG13616,	3R:+:20218132..20218731	nAcRalpha-96Aa,	3R:-:20282552..20283151
CG13617,	3R:+:20340817..20341416	Pp1alpha-96A,	3R:+:20343479..20344078
CG13618,	3R:+:20350022..20350621	CG6607,	3R:+:20353298..20353897
CG13622,	3R:-:20349031..20349630	CG13618,	3R:+:20350022..20350621
CG13631,	3R:+:20594575..20595174	CG13632,	3R:+:20600843..20601442
CG13632,	3R:+:20600843..20601442	CG6879,	3R:+:20604939..20605538
CG13640,	3R:-:20687785..20688384	CG7016,	3R:+:20688154..20688753
CG13641,	3R:-:20690403..20691002	Ela,	3R:+:20690573..20691172
CG13646,	3R:+:20772854..20773453	tnc,	3R:+:20834583..20835182
CG13650,	3R:-:20938139..20938738	CG31108,CG31510,	3R:-:20948532..20949131
CG13652,	3R:+:20986127..20986726	dan,	3R:+:21010235..21010834
CG13653,	3R:+:21020782..21021381	CG13654,	3R:+:21025040..21025639
CG13654,	3R:+:21025040..21025639	Cad96Ca,	3R:-:21033904..21034503
CG13658,	3R:+:21112696..21113295	CG11893,	3R:+:21115099..21115698
CG13659,	3R:+:21126133..21126732	CG31370,	3R:+:21127783..21128382
CG13663,	3R:-:21040811..21041410	CG31106,	3R:+:21041521..21042120
CG13670,	3L:+:8313363..8313962	CG34461,	3L:+:8318474..8319073
CG13671,	3L:+:8292291..8292890	CG7197,	3L:-:8292798..8293397
CG13672,	3L:+:8233730..8234329	CG33274,	3L:+:8252966..8253565
CG13674,	3L:-:8211984..8212583	CG13678,	3L:+:8214743..8215342
CG13675,	3L:-:8157361..8157960	RecQ4,	3L:-:8168899..8169498
CG13676,	3L:-:8144809..8145408	CG7498,	3L:-:8151873..8152472
CG13678,	3L:+:8214743..8215342	eIF4E-3,	3L:+:8221833..8222432
CG13685,	3L:+:7740217..7740816	CG7409,	3L:+:7747009..7747608
CG13689,	2L:+:602313..602912	lectin-21Cb,	2L:-:621441..622040
CG1368,	X:+:14068294..14068893	CG11581,	X:+:14070480..14071079
CG13690,	2L:-:419543..420142	RpLP1,	2L:+:419431..420030
CG13692,	2L:+:421300..421899	BBS8,	2L:+:422952..423551
CG13698,	3L:-:18099131..18099730	mRpS26,	3L:+:18099181..18099780
CG13699,	3L:-:18155516..18156115	W,	3L:-:18178638..18179237
CG13700,	3L:-:18294261..18294860	grim,	3L:-:18297415..18298014
CG13704,	3L:+:4898400..4898999	Rh50,	3L:+:4909886..4910485
CG13705,	3L:+:4896358..4896957	CG13704,	3L:+:4898400..4898999
CG13707,	3L:-:4838643..4839242	CG32237,	3L:-:4852356..4852955
CG13708,	3L:-:4832975..4833574	CG13707,	3L:-:4838643..4839242
CG13711,	3L:+:4757529..4758128	CG7509,	3L:-:4805175..4805774
CG13712,	3L:-:4709757..4710356	CG12493,	3L:-:4753619..4754218
CG13713,	3L:+:4697179..4697778	CG13712,	3L:-:4709757..4710356
CG13715,	3L:-:4637646..4638245	CG32234,	3L:-:4644097..4644696
CG13716,	3L:-:4634690..4635289	CG13715,	3L:-:4637646..4638245
CG13717,	3L:-:4630103..4630702	CG13716,	3L:-:4634690..4635289
CG13719,	3L:+:4568190..4568789	CG32246,	3L:+:4620765..4621364
CG1371,	2R:-:5963048..5963647	egr,	2R:+:5965370..5965969
CG13720,	3L:-:4500438..4501037	CG32242,	3L:-:4504070..4504669
CG13721,	3L:-:4497559..4498158	CG13720,	3L:-:4500438..4501037
CG13722,	3L:-:4487914..4488513	CG13721,	3L:-:4497559..4498158
CG13724,	3L:+:17315441..17316040	CG13725,	3L:-:17318457..17319056
CG13725,	3L:-:17318457..17319056	Or74a,	3L:-:17322170..17322769
CG13727,	3L:-:17334317..17334916	CG16793,	3L:-:17337697..17338296
CG13728,	3L:-:17375686..17376285	CG13731,	3L:-:17382899..17383498
CG13731,	3L:-:17382899..17383498	noe,	3L:-:17394349..17394948
CG13732,	3L:+:17471962..17472561	CG6333,	3L:-:17473939..17474538
CG13733,	3L:-:17471927..17472526	CG13732,	3L:+:17471962..17472561
CG13739,	2R:-:5239040..5239639	CG12158,	2R:-:5250312..5250911
CG13742,	2R:-:4974963..4975562	Dbp45A,	2R:+:4974866..4975465
CG13743,	2R:-:4947312..4947911	CG8197,	2R:-:4949330..4949929
CG13744,	2R:-:4904085..4904684	CG13747,	2R:+:4904860..4905459
CG13745,	2R:-:4827200..4827799	CG13748,	2R:+:4827474..4828073
CG13747,	2R:+:4904860..4905459	CG8170,	2R:-:4918447..4919046
CG13748,	2R:+:4827474..4828073	CG8230,	2R:-:4834767..4835366
CG13749,	2R:+:4820503..4821102	CG13745,	2R:-:4827200..4827799
CG13751,	2R:+:4787246..4787845	MrgBP,	2R:-:4788778..4789377
CG13758,	X:+:2447634..2448233	CG8310,	X:-:2474148..2474747
CG13759,	X:+:2476237..2476836	CG13760,	X:-:2479633..2480232
CG13760,	X:-:2479633..2480232	wds,	X:+:2479510..2480109
CG13762,	X:-:2518509..2519108	CG10260,	X:+:2518551..2519150
CG13766,	2L:-:6566018..6566617	CG11319,	2L:-:6600967..6601566
CG13771,	2L:-:6663515..6664114	cup,	2L:+:6663465..6664064
CG13773,	2L:-:6907718..6908317	CG10354,	2L:+:6907587..6908186
CG13775,	2L:-:6956773..6957372	CG3430,	2L:+:6956510..6957109
CG13779,	2L:+:7063485..7064084	Nuf2,	2L:-:7065734..7066333
CG13784,	2L:-:7219930..7220529	CG4567,	2L:-:7222980..7223579
CG13786,	2L:-:7252673..7253272	CG31909,	2L:+:7257071..7257670
CG13791,	2L:-:7578460..7579059	Spn7,	2L:+:7581432..7582031
CG13793,	2L:-:7718957..7719556	CG13794,	2L:-:7722724..7723323
CG13794,	2L:-:7722724..7723323	CG13795,	2L:-:7726199..7726798
CG13795,	2L:-:7726199..7726798	CG13796,	2L:-:7732569..7733168
CG13796,	2L:-:7732569..7733168	CG31904,	2L:-:7738696..7739295
CG13800,	3L:+:2387892..2388491	CG32299,	3L:-:2390135..2390734
CG13801,	3L:+:2360066..2360665	CG1317,	3L:-:2371861..2372460
CG13806,	3L:+:2265894..2266493	obst-I,	3L:+:2267370..2267969
CG13807,	3L:+:2262473..2263072	ecd,	3L:-:2265712..2266311
CG13810,	3L:+:2185497..2186096	CG5707,	3L:-:2192081..2192680
CG13811,	3L:-:20157171..20157770	CG6981,	3L:+:20181150..20181749
CG13822,	3R:+:19502580..19503179	CG10157,	3R:+:19504113..19504712
CG13826,	3R:-:19052331..19052930	CG34111,	3R:-:19070562..19071161
CG13829,	3R:-:18986961..18987560	CG13836,	3R:+:18995326..18995925
CG13830,	3R:-:18938338..18938937	CG4656,	3R:-:18943574..18944173
CG13833,	3R:-:18861130..18861729	CG13838,	3R:+:18867463..18868062
CG13837,	3R:+:18869212..18869811	CG17121,	3R:-:18873811..18874410
CG13838,	3R:+:18867463..18868062	CG13837,	3R:+:18869212..18869811
CG13840,	3R:-:18641621..18642220	CG4704,	3R:-:18670935..18671534
CG13841,	3R:-:18593305..18593904	CG7031,	3R:+:18629513..18630112
CG13842,	3R:-:18532813..18533412	CG4907,	3R:-:18536386..18536985
CG13843,	3R:+:18434707..18435306	CG31156,	3R:-:18439250..18439849
CG13847,	3R:-:18253864..18254463	CG12499,	3R:-:18272155..18272754
CG13850,	3R:-:18236538..18237137	epsin-like,	3R:+:18236555..18237154
CG13855,	3R:+:18231201..18231800	CG13850,	3R:-:18236538..18237137
CG13856,	3R:+:18227877..18228476	CG13855,	3R:+:18231201..18231800
CG13858,	3R:-:18144577..18145176	CG7080,	3R:+:18154539..18155138
CG13862,	3R:+:18157384..18157983	CG5391,	3R:-:18159773..18160372
CG13868,	2R:-:16204316..16204915	CG13871,	2R:+:16204413..16205012
CG13869,	2R:-:16126805..16127404	CG11048,	2R:+:16126992..16127591
CG13870,	2R:+:16230850..16231449	CG16741,	2R:+:16234041..16234640
CG13871,	2R:+:16204413..16205012	MED8,	2R:-:16214212..16214811
CG13872,	2R:-:15768326..15768925	CG30447,	2R:+:15834321..15834920
CG13876,	3L:+:205692..206291	CG7028,	3L:-:211363..211962
CG1387,	X:+:8279314..8279913	CG15345,	X:-:8292195..8292794
CG13881,	3L:+:276937..277536	CG13882,	3L:+:285873..286472
CG13882,	3L:+:285873..286472	CG13883,	3L:+:292405..293004
CG13885,	3L:-:392725..393324	CG13891,	3L:-:433792..434391
CG13886,	3L:+:833594..834193	CG13901,	3L:-:837415..838014
CG13887,	3L:+:837356..837955	CG13902,	3L:-:841262..841861
CG13889,	3L:+:843768..844367	CG13890,	3L:+:850819..851418
CG13890,	3L:+:850819..851418	dpr20,	3L:-:857140..857739
CG13893,	3L:-:603902..604501	Reg-2,	3L:-:606459..607058
CG13894,	3L:-:699044..699643	CG13895,	3L:-:708102..708701
CG13896,	3L:-:711475..712074	CG13897,	3L:-:739021..739620
CG13901,	3L:-:837415..838014	CG13887,	3L:+:837356..837955
CG13902,	3L:-:841262..841861	Gr61a,	3L:+:841218..841817
CG13905,	3L:+:902431..903030	nerfin-1,	3L:+:908639..909238
CG13907,	3L:-:881774..882373	CG34056,	3L:+:895451..896050
CG13908,	3L:+:986711..987310	CG12038,	3L:+:993488..994087
CG13912,	3L:+:1189090..1189689	Trh,	3L:-:1193070..1193669
CG13913,	3L:+:1229103..1229702	CG33965,	3L:+:1232404..1233003
CG13914,	3L:+:1331229..1331828	CG2213,	3L:-:1333053..1333652
CG13917,	3L:+:1592762..1593361	CG12104,	3L:-:1602619..1603218
CG13919,	3L:+:1645042..1645641	CG17249,	3L:-:1647365..1647964
CG13920,	3L:+:1648443..1649042	CG7967,	3L:-:1652819..1653418
CG13921,	3L:+:1746410..1747009	Cht2,	3L:-:1755564..1756163
CG13923,	3L:+:1802646..1803245	GV1,	3L:+:1810089..1810688
CG13924,	3L:+:1869519..1870118	dre4,	3L:-:1876237..1876836
CG13925,	3L:+:1920915..1921514	CG12361,	3L:+:1923820..1924419
CG13926,	3L:-:1618003..1618602	CG33230,CG7955,	3L:+:1617892..1618491
CG13928,	3L:-:1628278..1628877	GC,	3L:-:1629199..1629798
CG13930,	3L:-:1672606..1673205	CG12011,	3L:+:1694119..1694718
CG13931,	3L:-:1702302..1702901	CG13932,	3L:-:1710181..1710780
CG13932,	3L:-:1710181..1710780	CG7991,	3L:+:1711639..1712238
CG13933,	3L:-:1775044..1775643	CG12018,	3L:+:1775133..1775732
CG13936,	3L:-:1852141..1852740	CG12024,	3L:+:1856667..1857266
CG13937,	3L:-:1882937..1883536	Aprt,	3L:-:1884786..1885385
CG13946,	2L:+:776036..776635	CG13947,	2L:+:778704..779303
CG13947,	2L:+:778704..779303	Gr21a,	2L:+:779982..780581
CG13949,	2L:+:854837..855436	CG13950,	2L:+:859821..860420
CG1394,	X:-:11064582..11065181	CG15200,	X:+:11076464..11077063
CG13952,	2R:+:5335904..5336503	CG33758,	2R:-:5341461..5342060
CG13953,	2R:+:5345045..5345644	Camta,	2R:+:5353877..5354476
CG13954,	2R:-:5261642..5262241	l(2)03659,	2R:+:5277912..5278511
CG13955,	2R:-:5311028..5311627	prel,	2R:+:5311076..5311675
CG13957,	X:+:16207538..16208137	Cyp1,	X:-:16214346..16214945
CG13965,	2L:-:19962199..19962798	CG16772,	2L:+:19962178..19962777
CG13966,	2L:-:19971717..19972316	CG10659,	2L:-:20025682..20026281
CG13970,	2L:-:20103964..20104563	CG10651,	2L:-:20134802..20135401
CG13972,	3R:-:23342880..23343479	CG12885,	3R:+:23355535..23356134
CG13978,	3R:+:23289411..23290010	Cyp6a18,	3R:+:23303899..23304498
CG13980,	3R:+:23194367..23194966	side,	3R:-:23244148..23244747
CG13981,	2L:-:6379209..6379808	CG33295,	2L:-:6380974..6381573
CG13982,	2L:+:6412204..6412803	Tig,	2L:-:6423209..6423808
CG13983,	2L:-:6264388..6264987	Ddr,	2L:+:6272317..6272916
CG13984,	2L:+:6308367..6308966	Gef26,	2L:+:6324768..6325367
CG13989,	2L:+:6159944..6160543	CG34380,	2L:+:6189971..6190570
CG13990,	2L:+:6151471..6152070	CG31639,	2L:-:6154989..6155588
CG13991,	2L:+:6138961..6139560	CG13990,	2L:+:6151471..6152070
CG13992,	2L:-:5967399..5967998	Ucp4C,	2L:+:5968097..5968696
CG13993,	2L:+:6068603..6069202	CG9154,	2L:-:6070516..6071115
CG13994,	2L:+:6062518..6063117	CG9144,	2L:-:6065850..6066449
CG13995,	2L:+:6053807..6054406	CG34180,	2L:+:6060044..6060643
CG13996,	2L:+:6020350..6020949	CG9107,	2L:-:6024436..6025035
CG13998,	2L:-:5956706..5957305	Vm26Ab,	2L:+:5956504..5957103
CG13999,	2L:-:5956351..5956950	CG13998,	2L:-:5956706..5957305
CG14000,	2L:-:5910190..5910789	CG9016,	2L:-:5923547..5924146
CG14005,	2L:-:5801870..5802469	CG7239,	2L:+:5801755..5802354
CG14006,	2L:-:5728712..5729311	CG11147,	2L:-:5741145..5741744
CG14007,	2L:-:5716551..5717150	CG34011,	2L:+:5716319..5716918
CG14011,	2L:-:5581017..5581616	CG7251,	2L:-:5588315..5588914
CG14013,	2L:-:5553749..5554348	CG14017,	2L:+:5553397..5553996
CG14014,	2L:-:5550736..5551335	CG18269,	2L:+:5551546..5552145
CG14017,	2L:+:5553397..5553996	GluRIIA,	2L:+:5554574..5555173
CG14020,	2L:+:5517342..5517941	CG7382,	2L:-:5519790..5520389
CG14022,	2L:-:5328771..5329370	TotM,	2L:+:5329357..5329956
CG14023,	2L:-:5324832..5325431	cype,	2L:+:5326741..5327340
CG14024,	2L:-:5314786..5315385	CG14023,	2L:-:5324832..5325431
CG1402,	X:+:7728512..7729111	CG10920,	X:-:7748147..7748746
CG14033,	2L:+:5242207..5242806	Cyp4ac1,	2L:+:5263501..5264100
CG14034,	2L:-:5216434..5217033	TpnC25D,	2L:+:5217760..5218359
CG14036,	2L:-:5054853..5055452	His3.3A,	2L:+:5054558..5055157
CG14040,	2L:+:5052346..5052945	eIF-3p40,	2L:-:5053110..5053709
CG14043,	2L:+:4971204..4971803	mRpL28,	2L:+:4973478..4974077
CG14044,	2L:+:4942248..4942847	mRpL24,	2L:-:4945244..4945843
CG14045,	X:-:2281598..2282197	CG12496,	X:-:2304833..2305432
CG14047,	X:-:2269706..2270305	CG14045,	X:-:2281598..2282197
CG14050,	X:-:2219624..2220223	CG2854,	X:+:2220661..2221260
CG14052,	X:+:2117384..2117983	pcx,	X:+:2119244..2119843
CG14053,	X:-:2086993..2087592	Mct1,	X:+:2088116..2088715
CG14054,	X:-:1960293..1960892	CG4194,	X:+:1962140..1962739
CG14057,	3L:-:17038026..17038625	TpnC73F,	3L:+:17038764..17039363
CG14059,	3L:-:17024204..17024803	CG7842,	3L:+:17028284..17028883
CG14060,	3L:+:16963007..16963606	Exn,	3L:+:16979243..16979842
CG14061,	3R:-:24583857..24584456	CG34295,	3R:+:24614839..24615438
CG14062,	3R:-:24468514..24469113	CG31050,	3R:-:24476103..24476702
CG14065,	3R:-:24160141..24160740	Gfat2,	3R:-:24165391..24165990
CG14069,	2L:-:10910436..10911035	dpr2,	2L:-:10925421..10926020
CG14070,	2L:-:10901596..10902195	CG7309,	2L:-:10908711..10909310
CG14071,	2L:-:10888679..10889278	CG14070,	2L:-:10901596..10902195
CG14074,	3L:+:18858825..18859424	CG6856,	3L:+:18860377..18860976
CG14075,	3L:+:18977614..18978213	CG11619,	3L:-:18981159..18981758
CG14076,	3L:-:18904039..18904638	CG14077,	3L:-:18907114..18907713
CG14077,	3L:-:18907114..18907713	CG6839,	3L:+:18910181..18910780
CG14079,	3L:+:19090763..19091362	CG10419,	3L:-:19093335..19093934
CG1407,	2R:-:5920294..5920893	CG12129,	2R:+:5920299..5920898
CG14084,	3L:+:19254017..19254616	CG9666,	3L:+:19256369..19256968
CG14085,	3L:+:19261951..19262550	CG14088,	3L:-:19263643..19264242
CG14086,	3L:+:19269193..19269792	CG14089,	3L:-:19273801..19274400
CG14087,	3L:+:19380202..19380801	CG32206,	3L:-:19405893..19406492
CG14088,	3L:-:19263643..19264242	CG14086,	3L:+:19269193..19269792
CG14089,	3L:-:19273801..19274400	CG9619,	3L:-:19281570..19282169
CG14095,	3L:-:19457741..19458340	CG14096,	3L:-:19460080..19460679
CG14096,	3L:-:19460080..19460679	CG32214,	3L:+:19460000..19460599
CG1409,	X:+:7751706..7752305	CG15326,	X:-:7760851..7761450
CG14100,	3L:-:19583516..19584115	ash1,	3L:-:19591749..19592348
CG14101,	3L:+:19752939..19753538	Gyc76C,	3L:-:19786564..19787163
CG14104,	3L:-:19800246..19800845	Kap-alpha1,	3L:+:19799847..19800446
CG14106,	3L:-:13418669..13419268	CG14105,	3L:-:13419637..13420236
CG14110,	3L:+:13377391..13377990	CG10171,	3L:-:13380870..13381469
CG14111,	3L:+:13371892..13372491	CG14107,	3L:-:13374344..13374943
CG14113,	3L:+:13321818..13322417	CG17687,	3L:+:13341826..13342425
CG14115,	3L:-:13054395..13054994	CG34428,	3L:+:13054479..13055078
CG14117,	3L:+:13000884..13001483	CG11261,	3L:-:13004682..13005281
CG14118,	3L:+:12885313..12885912	CG12520,	3L:-:12895575..12896174
CG14119,	3L:+:12884343..12884942	CG14118,	3L:+:12885313..12885912
CG14120,	3L:+:12877652..12878251	CG34032,	3L:+:12882824..12883423
CG14125,	3L:+:11967510..11968109	CG6947,	3L:+:11968714..11969313
CG14126,	3L:-:11931341..11931940	CG7257,	3L:+:11934623..11935222
CG14127,	3L:+:11873984..11874583	CG5897,	3L:-:11883673..11884272
CG14128,	3L:+:11871821..11872420	CG14127,	3L:+:11873984..11874583
CG14130,	3L:+:11808079..11808678	CG11597,	3L:-:11815188..11815787
CG14131,	3L:+:11769822..11770421	Pi3K68D,	3L:-:11783002..11783601
CG14132,	3L:-:11708283..11708882	Bmcp,	3L:+:11713520..11714119
CG14133,	3L:-:11684135..11684734	CG14135,	3L:+:11684700..11685299
CG14141,	3L:+:11193906..11194505	CG6199,	3L:-:11199047..11199646
CG14142,	3L:+:11166175..11166774	GlcAT-P,	3L:-:11190504..11191103
CG14145,	3L:+:11054239..11054838	CG32069,	3L:-:11055544..11056143
CG14149,	3L:+:10871694..10872293	CG6409,	3L:-:10875052..10875651
CG14154,	3L:+:10634516..10635115	CG14153,	3L:+:10636133..10636732
CG14160,	3L:-:10082401..10083000	CG32053,	3L:-:10085340..10085939
CG14168,	3L:-:9790527..9791126	Ilp1,	3L:+:9791034..9791633
CG1416,	2L:+:21757502..21758101	CG11630,	2L:-:21783914..21784513
CG14174,	3L:+:9711928..9712527	defl,	3L:+:9716027..9716626
CG14177,	3L:+:9590454..9591053	CG3222,	3L:+:9591588..9592187
CG14180,	3L:+:9465470..9466069	Uch-L3,	3L:-:9469974..9470573
CG14182,	3L:-:19972763..19973362	CG17732,	3L:+:19974285..19974884
CG14183,	3L:-:20020836..20021435	CG14184,	3L:-:20021953..20022552
CG14184,	3L:-:20021953..20022552	NPFR76F,	3L:-:20081983..20082582
CG14185,	3L:+:20098721..20099320	CG7385,	3L:-:20104438..20105037
CG14186,	3L:-:20096808..20097407	CG14185,	3L:+:20098721..20099320
CG14187,	3L:-:20105826..20106425	CG7365,	3L:-:20120366..20120965
CG1418,	2R:-:5852468..5853067	CG12133,	2R:+:5854237..5854836
CG14190,	X:+:18958947..18959546	CG34330,	X:-:18962826..18963425
CG14191,	X:+:18975200..18975799	CG7423,	X:-:18977113..18977712
CG14193,	X:+:19083747..19084346	CG7914,	X:-:19087382..19087981
CG14194,	X:+:19087100..19087699	CG7990,	X:-:19095711..19096310
CG14195,	X:-:19105292..19105891	CG7874,	X:+:19106790..19107389
CG14196,	X:-:19132401..19133000	CG7889,	X:+:19137166..19137765
CG14200,	X:+:19403479..19404078	l(1)G0156,	X:-:19415744..19416343
CG14204,	X:+:19477175..19477774	CG14219,	X:-:19484005..19484604
CG1420,	3R:-:24864689..24865288	Pkc98E,	3R:+:24864396..24864995
CG14210,	X:+:19509740..19510339	Tim9b,CG12788,	X:-:19512463..19513062
CG14211,	X:+:19516647..19517246	CG14212,	X:+:19519267..19519866
CG14212,	X:+:19519267..19519866	e(y)3,	X:-:19532286..19532885
CG14213,	X:+:19532417..19533016	CG12237,	X:-:19536800..19537399
CG14215,	X:+:19545840..19546439	CG14223,	X:-:19555456..19556055
CG14218,	X:-:19475587..19476186	CG14204,	X:+:19477175..19477774
CG14219,	X:-:19484005..19484604	CG14205,	X:+:19486145..19486744
CG1421,	2L:+:21902562..21903161	CG1428,	2L:+:21905789..21906388
CG14220,	X:-:19495784..19496383	CG14207,	X:+:19498691..19499290
CG14221,	X:-:19515052..19515651	CG14222,	X:-:19517006..19517605
CG14222,	X:-:19517006..19517605	CG14211,	X:+:19516647..19517246
CG14223,	X:-:19555456..19556055	CG14216,	X:+:19558100..19558699
CG14224,	X:+:19577281..19577880	CG14227,	X:-:19582859..19583458
CG14225,	X:-:19569893..19570492	dome,	X:-:19577450..19578049
CG14227,	X:-:19582859..19583458	Mer,	X:-:19587432..19588031
CG14230,	X:+:19597693..19598292	meso18E,	X:-:19606975..19607574
CG14231,	X:-:19595687..19596286	CG14232,	X:-:19598079..19598678
CG14232,	X:-:19598079..19598678	CG14230,	X:+:19597693..19598292
CG14234,	X:+:19629107..19629706	CG14235,CG18809,	X:-:19638272..19638871
CG14235,CG18809,	X:-:19638272..19638871	Rpp20,CG33932,	X:+:19637966..19638565
CG14237,	3R:+:22281358..22281957	Pdf,	3R:-:22281764..22282363
CG14239,	3R:-:22229279..22229878	CG5432,	3R:+:22239310..22239909
CG14240,	3R:-:22446983..22447582	CG6478,	3R:-:22449171..22449770
CG14242,	3R:+:22461936..22462535	CG14243,	3R:+:22465248..22465847
CG14243,	3R:+:22465248..22465847	CG14248,	3R:-:22477212..22477811
CG14244,	3R:+:22551501..22552100	CG14245,CG14246,	3R:+:22553765..22554364
CG14245,CG14246,	3R:+:22553765..22554364	CG31079,	3R:-:22557382..22557981
CG14247,	3R:+:22562848..22563447	Tl,	3R:+:22624265..22624864
CG14248,	3R:-:22477212..22477811	CG5480,	3R:+:22481667..22482266
CG14250,	3R:-:22519146..22519745	amon,	3R:-:22539782..22540381
CG14254,	3R:+:22820058..22820657	CG31077,	3R:+:22824996..22825595
CG14257,	3R:+:22903491..22904090	Cpr97Ea,	3R:-:22912242..22912841
CG14258,	3R:+:22918401..22919000	CG14259,	3R:+:22919875..22920474
CG14259,	3R:+:22919875..22920474	CG6124,	3R:-:22925302..22925901
CG14262,	3R:-:23091053..23091652	CG14260,	3R:+:23090679..23091278
CG14264,	3R:+:23165844..23166443	CG6599,	3R:+:23184612..23185211
CG14265,	X:-:3130616..3131215	ng2,	X:-:3134505..3135104
CG14269,	X:-:3329701..3330300	CG16782,	X:-:3354173..3354772
CG14270,	X:-:3379308..3379907	CG10803,	X:+:3379186..3379785
CG14273,	2L:+:8342264..8342863	CG7778,	2L:+:8346121..8346720
CG14274,	2L:+:8337812..8338411	CG14273,	2L:+:8342264..8342863
CG1427,	3R:+:1426655..1427254	CG2919,	3R:-:1432145..1432744
CG14280,	3R:+:15082488..15083087	Dl,	3R:-:15151836..15152435
CG14282,	3R:+:15002222..15002821	CG5555,	3R:-:15005945..15006544
CG14285,	3R:+:14850337..14850936	NP15.6,	3R:+:14852574..14853173
CG14286,	3R:+:14849314..14849913	CG14285,	3R:+:14850337..14850936
CG1428,	2L:+:21905789..21906388	CG31600,	2L:-:21915203..21915802
CG14290,	3R:-:14754297..14754896	CG31222,	3R:+:14772521..14773120
CG14292,	3R:-:14731278..14731877	endoA,	3R:+:14731832..14732431
CG14294,	3R:-:14727887..14728486	CG34284,	3R:-:14728530..14729129
CG14297,	3R:+:14723340..14723939	Rh2,	3R:+:14724643..14725242
CG14298,	3R:+:14700930..14701529	CG14297,	3R:+:14723340..14723939
CG14300,	3R:-:14519318..14519917	CG34282,	3R:+:14520488..14521087
CG14301,	3R:-:14456655..14457254	CG14303,	3R:+:14469677..14470276
CG14302,	3R:+:14557923..14558522	Mekk1,	3R:-:14569181..14569780
CG14303,	3R:+:14469677..14470276	CG31224,	3R:-:14484864..14485463
CG14309,	3R:-:14210624..14211223	cona,	3R:+:14211050..14211649
CG14312,	3R:-:14109077..14109676	CG8064,	3R:+:14108884..14109483
CG14313,	3R:-:14017426..14018025	Ssdp,	3R:-:14025218..14025817
CG14314,	3R:+:14041356..14041955	CG7988,	3R:+:14045748..14046347
CG14315,	3R:+:13983992..13984591	CG7218,	3R:-:13990016..13990615
CG14316,	3R:+:13977342..13977941	CG14315,	3R:+:13983992..13984591
CG14318,	3R:-:13609621..13610220	CG7713,	3R:+:13620319..13620918
CG14321,	3R:+:13558860..13559459	TyrRII,	3R:+:13565157..13565756
CG14324,	3R:-:13444414..13445013	CG14326,	3R:+:13444355..13444954
CG14329,	3R:+:13434584..13435183	Edg91,	3R:-:13437134..13437733
CG14332,	3R:-:13247799..13248398	CG5873,	3R:+:13250994..13251593
CG14333,	3R:+:13209874..13210473	CG5319,	3R:+:13211126..13211725
CG14339,	2L:+:1108039..1108638	CG14340,	2L:+:1112488..1113087
CG14341,	2L:+:1166060..1166659	Plap,	2L:-:1169980..1170579
CG14342,	2L:+:1203741..1204340	CG14343,	2L:+:1218863..1219462
CG14343,	2L:+:1218863..1219462	CG5156,	2L:+:1227477..1228076
CG14346,	2L:+:1367602..1368201	lea,	2L:-:1420350..1420949
CG1434,	X:+:14131522..14132121	mRNA-capping-enzyme,	X:-:14136753..14137352
CG14351,	2L:+:1554659..1555258	CG10869,	2L:-:1587056..1587655
CG14352,	2L:+:1610921..1611520	RFeSP,	2L:-:1614083..1614682
CG14353,	3L:+:17900854..17901453	CG5290,	3L:-:17905558..17906157
CG14354,	3R:+:21640701..21641300	Mst57Dc,	3R:-:21655758..21656357
CG14355,	3R:-:9977622..9978221	CG14359,	3R:+:9977429..9978028
CG14356,	3R:-:9957692..9958291	CG14355,	3R:-:9977622..9978221
CG14357,	3R:-:9937789..9938388	Kif19A,	3R:-:9940850..9941449
CG14358,	3R:-:9922458..9923057	CG9920,	3R:-:9923703..9924302
CG14359,	3R:+:9977429..9978028	CG9722,	3R:-:9979452..9980051
CG14362,	3R:-:9681072..9681671	E5,	3R:-:9699802..9700401
CG14367,	3R:+:9519275..9519874	ninaB,	3R:+:9525808..9526407
CG14368,	3R:-:9451252..9451851	CG10841,	3R:+:9457164..9457763
CG14369,	3R:-:9418237..9418836	CG9759,	3R:-:9434869..9435468
CG14370,	3R:+:9413409..9414008	CG14369,	3R:-:9418237..9418836
CG14372,	3R:+:9281137..9281736	CG17025,	3R:-:9291729..9292328
CG14374,	3R:-:9222731..9223330	CG14377,	3R:+:9223089..9223688
CG14375,	3R:-:9220813..9221412	CG14374,	3R:-:9222731..9223330
CG14377,	3R:+:9223089..9223688	CG9796,	3R:-:9227481..9228080
CG14380,	3R:+:9013812..9014411	CG8141,	3R:+:9016923..9017522
CG14383,	3R:-:8814121..8814720	yellow-f,	3R:-:8818824..8819423
CG14387,	3R:+:8717277..8717876	CG33929,	3R:-:8720152..8720751
CG14395,	3R:+:8489443..8490042	CG6188,	3R:+:8499831..8500430
CG14400,	2L:-:20857792..20858391	CG9336,	2L:+:20858669..20859268
CG14401,	2L:+:20869347..20869946	CG33317,	2L:+:20900634..20901233
CG14402,	2L:+:20848857..20849456	CG9335,	2L:+:20852081..20852680
CG14406,	X:-:14804753..14805352	CG12398,	X:-:14807731..14808330
CG14407,	X:-:14732131..14732730	CG32590,	X:-:14732969..14733568
CG14410,	X:+:14730258..14730857	CG14407,	X:-:14732131..14732730
CG14411,	X:+:14726171..14726770	CG14410,	X:+:14730258..14730857
CG14416,	X:-:2766755..2767354	CG14417,	X:-:2770457..2771056
CG14417,	X:-:2770457..2771056	CG14418,	X:-:2777567..2778166
CG14418,	X:-:2777567..2778166	CG14419,	X:-:2779845..2780444
CG1441,	2R:-:5790689..5791288	Fmrf,	2R:+:5793296..5793895
CG14420,	X:+:2832389..2832988	CG14421,	X:+:2835015..2835614
CG14421,	X:+:2835015..2835614	CG14422,	X:+:2837009..2837608
CG14422,	X:+:2837009..2837608	CG14423,	X:+:2838936..2839535
CG14423,	X:+:2838936..2839535	CG17959,	X:+:2840638..2841237
CG14424,	X:-:2821103..2821702	CG32793,	X:+:2823329..2823928
CG14427,	X:+:6934141..6934740	nullo,	X:+:6942954..6943553
CG14430,	X:+:6880023..6880622	inx2,	X:+:6892202..6892801
CG14431,	X:+:6853834..6854433	CG32732,	X:-:6862647..6863246
CG14435,	X:-:6737598..6738197	CG4557,	X:+:6737876..6738475
CG14436,	X:-:6694185..6694784	C3G,	X:-:6697480..6698079
CG1443,	3R:-:24846029..24846628	CG14518,	3R:+:24850194..24850793
CG14440,	X:-:6592437..6593036	CG14441,	X:+:6593379..6593978
CG14442,	X:-:6588916..6589515	CG32741,	X:+:6589396..6589995
CG14443,	X:+:6528386..6528985	CG3226,	X:-:6548120..6548719
CG14445,	X:+:6130850..6131449	CG3585,	X:-:6147188..6147787
CG14446,	X:+:6119469..6120068	CG14445,	X:+:6130850..6131449
CG1444,	X:+:7802425..7803024	CG1514,	X:+:7805622..7806221
CG14450,	3L:-:22720780..22721379	CG11367,	3L:+:22720707..22721306
CG14451,	3L:-:22715042..22715641	mael,	3L:+:22716834..22717433
CG14452,	3L:+:22688552..22689151	CG32453,	3L:+:22689839..22690438
CG14453,	3L:+:22686695..22687294	CG14452,	3L:+:22688552..22689151
CG14454,	3L:-:22685521..22686120	CG12546,	3L:-:22686806..22687405
CG14455,	3L:-:22680102..22680701	CG14456,	3L:+:22679971..22680570
CG14456,	3L:+:22679971..22680570	CG14454,	3L:-:22685521..22686120
CG14457,	3L:+:22662556..22663155	CG14455,	3L:-:22680102..22680701
CG14459,	3L:-:22595729..22596328	CG6914,	3L:+:22598969..22599568
CG14463,	3R:+:3825267..3825866	CG2698,	3R:+:3826806..3827405
CG14464,	2R:+:716279..716878	CG33492,	2R:+:836672..837271
CG14479,	2R:-:13390303..13390902	CG34193,	2R:+:13396955..13397554
CG14480,	2R:+:13451345..13451944	Ngp,	2R:-:13455851..13456450
CG14481,	2R:+:13571889..13572488	swi2,	2R:-:13582757..13583356
CG14482,	2R:-:13460160..13460759	Rab4,	2R:+:13459887..13460486
CG14483,	2R:-:13473496..13474095	RhoGAP54D,	2R:-:13478288..13478887
CG14487,	2R:+:13631106..13631705	sub,	2R:-:13635517..13636116
CG14488,	2R:-:13655164..13655763	CG18635,	2R:-:13657312..13657911
CG14490,	2R:+:13747804..13748403	thr,	2R:-:13753298..13753897
CG14491,	2R:+:13782083..13782682	PpY-55A,	2R:-:13843976..13844575
CG14492,	2R:-:13781748..13782347	CG14491,	2R:+:13782083..13782682
CG14495,	2R:-:13937004..13937603	CG5765,	2R:-:13939511..13940110
CG14500,	2R:+:14075984..14076583	CG33958,	2R:-:14080242..14080841
CG14505,	2R:-:14191383..14191982	Tango8,	2R:+:14198827..14199426
CG14509,	3R:-:25020616..25021215	CG14515,	3R:+:25022805..25023404
CG14511,	3R:-:24972424..24973023	CG11882,	3R:-:24973795..24974394
CG14515,	3R:+:25022805..25023404	CG11899,	3R:+:25025674..25026273
CG14518,	3R:+:24850194..24850793	eIF4E-6,	3R:-:24852797..24853396
CG14519,	3R:+:24816455..24817054	CG1443,	3R:-:24846029..24846628
CG14521,	3R:-:24795977..24796576	CG14519,	3R:+:24816455..24817054
CG14523,	3R:-:24705864..24706463	CG14527,	3R:+:24706025..24706624
CG14527,	3R:+:24706025..24706624	CG14526,	3R:+:24708925..24709524
CG14528,	3R:+:24700845..24701444	CG14523,	3R:-:24705864..24706463
CG14529,	3R:+:24698137..24698736	CG14528,	3R:+:24700845..24701444
CG14531,	3R:+:24631948..24632547	wdn,	3R:-:24636961..24637560
CG14532,	2L:-:7899936..7900535	CG7231,	2L:+:7983419..7984018
CG14534,	2L:-:7860739..7861338	Proct,	2L:-:7871333..7871932
CG14535,	2L:-:7853202..7853801	lectin-28C,	2L:+:7856590..7857189
CG14537,	2L:+:7839981..7840580	CG14535,	2L:-:7853202..7853801
CG14538,	2L:+:7755817..7756416	CG7191,	2L:+:7767149..7767748
CG14540,	3R:+:21784698..21785297	boss,	3R:+:21787216..21787815
CG14541,	3R:+:21797710..21798309	CG8968,	3R:+:21801691..21802290
CG14542,	3R:+:21878047..21878646	Dak1,	3R:-:21881111..21881710
CG14543,	3R:+:21881849..21882448	CG14550,	3R:-:21883846..21884445
CG14544,	3R:+:21884730..21885329	CG14551,	3R:-:21887852..21888451
CG14545,	3R:-:21676914..21677513	CG5886,	3R:+:21676876..21677475
CG14546,	3R:-:21748349..21748948	CG34024,	3R:+:21754714..21755313
CG14550,	3R:-:21883846..21884445	RpL34a,	3R:-:21884878..21885477
CG14556,	3R:+:21951910..21952509	CG6142,	3R:+:21960217..21960816
CG14562,	3L:+:21936346..21936945	CG7448,	3L:+:21942425..21943024
CG14564,	3L:+:21749757..21750356	CG7370,	3L:+:21762415..21763014
CG14565,	3L:-:21737265..21737864	CG14564,	3L:+:21749757..21750356
CG14566,	3L:-:21733267..21733866	CG14572,	3L:+:21734139..21734738
CG14567,	3L:-:21731335..21731934	CG14566,	3L:-:21733267..21733866
CG14568,	3L:-:21726485..21727084	CG14573,	3L:+:21726731..21727330
CG14569,	3L:-:21724548..21725147	CG14568,	3L:-:21726485..21727084
CG14570,	3L:-:21723450..21724049	CG14569,	3L:-:21724548..21725147
CG14572,	3L:+:21734139..21734738	CG14565,	3L:-:21737265..21737864
CG14573,	3L:+:21726731..21727330	CG14567,	3L:-:21731335..21731934
CG14579,	X:+:21063825..21064424	CG1724,	X:-:21074269..21074868
CG14581,	X:+:21125815..21126414	CG32521,	X:-:21152099..21152698
CG14583,	X:-:21303021..21303620	CG12564,	X:-:21306723..21307322
CG14584,	X:-:21349873..21350472	Cyp6t1,	X:-:21390097..21390696
CG14585,	3L:-:17810922..17811521	CG14586,	3L:-:17815835..17816434
CG14586,	3L:-:17815835..17816434	Grd,	3L:+:17821558..17822157
CG1458,	3R:-:25049050..25049649	Brd8,	3R:+:25048713..25049312
CG14591,	2R:-:1927741..1928340	CG7861,	2R:+:1929660..1930259
CG14593,	2R:+:1937977..1938576	CG7856,	2R:-:1946964..1947563
CG14605,	3R:-:3045328..3045927	CG14608,	3R:+:3056874..3057473
CG14606,	3R:-:3042495..3043094	CG14605,	3R:-:3045328..3045927
CG14607,	3R:+:3067825..3068424	CG1234,	3R:-:3072590..3073189
CG14608,	3R:+:3056874..3057473	CG14607,	3R:+:3067825..3068424
CG14609,	3R:+:3026192..3026791	CG1288,	3R:-:3034038..3034637
CG14610,	3R:-:2969786..2970385	CG2656,	3R:+:2969965..2970564
CG14613,	X:-:21873712..21874311	CG14618,	X:+:21875066..21875665
CG14615,	X:-:21851228..21851827	tilB,	X:+:21851281..21851880
CG1461,	X:+:14154756..14155355	CG13404,	X:-:14160272..14160871
CG14621,	X:+:21846090..21846689	CG14615,	X:-:21851228..21851827
CG14624,	X:+:1100302..1100901	CG11382,	X:+:1103630..1104229
CG14625,	X:+:1093151..1093750	CG11381,	X:+:1097312..1097911
CG14626,	X:+:1078315..1078914	CG11380,	X:+:1084944..1085543
CG14627,	X:+:1075635..1076234	CG14626,	X:+:1078315..1078914
CG14628,	X:+:1039177..1039776	eIF4E-7,	X:-:1056324..1056923
CG14631,	X:+:905568..906167	CG11638,	X:-:920637..921236
CG14632,	X:-:802755..803354	CG3711,	X:-:821497..822096
CG14633,	X:-:775674..776273	CG11663,	X:+:788015..788614
CG14634,	X:+:756141..756740	CG11664,	X:+:769265..769864
CG14635,	X:+:738370..738969	CG3713,	X:-:741102..741701
CG14639,	3R:+:72244..72843	CG14643,	3R:-:76419..77018
CG1463,	X:-:12505533..12506132	CG2543,	X:+:12505447..12506046
CG14640,	3R:+:80002..80601	Or82a,	3R:+:82194..82793
CG14641,	3R:-:57978..58577	abs,	3R:+:58265..58864
CG14642,	3R:-:68409..69008	CG34305,	3R:-:68759..69358
CG14643,	3R:-:76419..77018	CG14644,	3R:-:78666..79265
CG14644,	3R:-:78666..79265	CG14640,	3R:+:80002..80601
CG14646,	3R:+:215597..216196	CG34112,	3R:-:219669..220268
CG14650,	3R:+:262602..263201	CG41463,	3R:+:274729..275328
CG14651,	3R:+:306034..306633	CG1078,	3R:+:310263..310862
CG14654,	3R:-:593868..594467	CG31530,	3R:-:598708..599307
CG14655,	3R:-:605954..606553	CG17387,	3R:-:610334..610933
CG14656,	3R:-:627346..627945	Hus1-like,	3R:-:637684..638283
CG14657,	3R:-:647051..647650	CG14658,	3R:-:656133..656732
CG14658,	3R:-:656133..656732	CG14659,	3R:-:656886..657485
CG14659,	3R:-:656886..657485	opa,	3R:+:678035..678634
CG14661,	3R:-:780875..781474	CG2016,	3R:-:786971..787570
CG14662,	3R:-:809855..810454	CG2022,	3R:-:814375..814974
CG14667,	3R:+:1200292..1200891	7B2,	3R:+:1201976..1202575
CG14669,	3R:+:1239775..1240374	CG12147,	3R:-:1252880..1253479
CG14670,	3R:+:1300124..1300723	ksr,	3R:-:1309508..1310107
CG14673,	3R:-:1452950..1453549	CG31551,	3R:+:1453074..1453673
CG14676,	3R:+:1672442..1673041	CG10991,	3R:+:1674175..1674774
CG14683,	3R:+:6521868..6522467	CG31391,	3R:-:6530698..6531297
CG14684,	3R:+:6532196..6532795	CG31278,	3R:-:6533949..6534548
CG14686,	3R:+:6604797..6605396	mRpL37,	3R:-:6609757..6610356
CG14687,	3R:+:6618128..6618727	CG14692,	3R:-:6629532..6630131
CG14688,	3R:-:6506400..6506999	CG14681,Skeletor,	3R:+:6512165..6512764
CG14689,	3R:-:6536871..6537470	CG4073,	3R:+:6540020..6540619
CG1468,	X:+:9771955..9772554	CG9686,	X:+:9773402..9774001
CG14691,	3R:-:6581257..6581856	CG31272,	3R:-:6585014..6585613
CG14694,	3R:-:6685436..6686035	CG6574,	3R:-:6688611..6689210
CG14696,	3R:-:6710457..6711056	CG4674,	3R:+:6710769..6711368
CG14708,	3R:+:7379411..7380010	CG10898,	3R:+:7382951..7383550
CG14709,	3R:+:7394472..7395071	CG6790,	3R:-:7404368..7404967
CG14710,	3R:+:7445313..7445912	CG14711,	3R:+:7448596..7449195
CG14711,	3R:+:7448596..7449195	CG6808,	3R:-:7451267..7451866
CG14712,	3R:+:7453983..7454582	CG31389,	3R:+:7466698..7467297
CG14715,	3R:+:7499441..7500040	CG18476,	3R:-:7503736..7504335
CG14717,	3R:+:7521731..7522330	CG14718,	3R:+:7525836..7526435
CG14718,	3R:+:7525836..7526435	I-t,	3R:+:7528846..7529445
CG14720,	3R:+:7537001..7537600	CG12594,	3R:+:7547026..7547625
CG14721,	3R:+:7560669..7561268	mus309,	3R:-:7567406..7568005
CG14731,	3R:+:7756484..7757083	CG31211,	3R:+:7774902..7775501
CG14735,	3R:+:7858364..7858963	CG14736,	3R:+:7865750..7866349
CG14736,	3R:+:7865750..7866349	CG14739,	3R:-:7874836..7875435
CG14739,	3R:-:7874836..7875435	CG14740,	3R:-:7888567..7889166
CG14740,	3R:-:7888567..7889166	CG14741,	3R:-:7903099..7903698
CG14743,	2R:-:4600123..4600722	PGRP-SC1b,	2R:+:4600449..4601048
CG14744,	2R:-:4596638..4597237	PGRP-SC1a,	2R:+:4596768..4597367
CG14747,	2R:-:4471030..4471629	CG14752,	2R:+:4477501..4478100
CG14748,	2R:-:4465892..4466491	CG14747,	2R:-:4471030..4471629
CG14749,	2R:+:4514882..4515481	CG8635,	2R:-:4519368..4519967
CG14752,	2R:+:4477501..4478100	CG8736,	2R:-:4482422..4483021
CG14755,	2R:+:4234544..4235143	CG11635,	2R:+:4245131..4245730
CG14756,	2R:-:4093112..4093711	CG33087,	2R:+:4093523..4094122
CG14757,	2R:-:4061019..4061618	CG14756,	2R:-:4093112..4093711
CG14759,	2R:+:4147041..4147640	CG2291,	2R:-:4148869..4149468
CG14760,	2R:+:4141261..4141860	CG30369,	2R:+:4146336..4146935
CG14763,	2R:-:3855430..3856029	CG8726,	2R:-:3859455..3860054
CG14764,	2R:-:3843278..3843877	CG2906,	2R:+:3843214..3843813
CG14770,	X:+:1262893..1263492	CG3056,	X:+:1264099..1264698
CG14773,	X:+:1321585..1322184	Gr2a,	X:+:1346236..1346835
CG14777,	X:+:1360286..1360885	CG32808,	X:-:1363580..1364179
CG14780,	X:+:1366058..1366657	Rab27,	X:-:1370864..1371463
CG14781,	X:+:1370627..1371226	CG14782,	X:+:1372085..1372684
CG14785,	X:-:1350988..1351587	CG14786,	X:-:1354492..1355091
CG14786,	X:-:1354492..1355091	CG14787,	X:-:1355601..1356200
CG14787,	X:-:1355601..1356200	l(1)G0431,	X:-:1358146..1358745
CG14795,	X:-:1406733..1407332	CG32810,	X:+:1406592..1407191
CG14797,	X:+:1577278..1577877	b6,	X:+:1580159..1580758
CG14798,	X:+:1586369..1586968	a6,	X:-:1589823..1590422
CG14804,	X:+:1767396..1767995	CG14817,	X:-:1771132..1771731
CG14805,	X:+:1770852..1771451	CG14818,	X:-:1773516..1774115
CG14806,	X:+:1773830..1774429	trr,	X:-:1783709..1784308
CG14809,	X:-:1651224..1651823	Adar,	X:+:1667283..1667882
CG14810,	X:-:1714275..1714874	CG14811,	X:-:1716084..1716683
CG14811,	X:-:1716084..1716683	CG14799,	X:+:1719193..1719792
CG14812,	X:-:1752885..1753484	deltaCOP,	X:-:1755726..1756325
CG14814,	X:-:1759769..1760368	MED18,	X:+:1759442..1760041
CG14816,	X:-:1767471..1768070	CG14804,	X:+:1767396..1767995
CG14817,	X:-:1771132..1771731	CG14805,	X:+:1770852..1771451
CG14818,	X:-:1773516..1774115	CG14806,	X:+:1773830..1774429
CG14823,	3L:+:7058914..7059513	CG32391,	3L:-:7062198..7062797
CG14826,	3L:+:7227112..7227711	CG14829,	3L:-:7231100..7231699
CG14829,	3L:-:7231100..7231699	CG8616,	3L:+:7231142..7231741
CG14830,	3L:-:7256918..7257517	unc-13-4A,	3L:-:7277988..7278587
CG14834,	3L:-:7340124..7340723	Srp19,	3L:-:7341015..7341614
CG14835,	3L:-:7430467..7431066	sphinx1,	3L:-:7432406..7433005
CG14838,	3L:+:7576107..7576706	CG7716,	3L:-:7583999..7584598
CG14839,	3R:+:10087609..10088208	CG14841,	3R:-:10088041..10088640
CG14840,	3R:-:10086836..10087435	CG14839,	3R:+:10087609..10088208
CG14841,	3R:-:10088041..10088640	trx,	3R:-:10112524..10113123
CG14850,	3R:+:10386204..10386803	CG14851,	3R:+:10387584..10388183
CG14851,	3R:+:10387584..10388183	CG8087,	3R:-:10390405..10391004
CG14852,	3R:+:10391168..10391767	CG31313,	3R:-:10393049..10393648
CG14854,	3R:-:10385677..10386276	CG14850,	3R:+:10386204..10386803
CG14855,	3R:+:10621529..10622128	CG14856,	3R:+:10624212..10624811
CG14856,	3R:+:10624212..10624811	CG14857,	3R:+:10627012..10627611
CG14857,	3R:+:10627012..10627611	CG3610,	3R:+:10670265..10670864
CG14860,	3R:+:10720126..10720725	CG7262,	3R:-:10723991..10724590
CG14861,	3R:+:10839992..10840591	RpL10Aa,	3R:+:10862588..10863187
CG14867,	3R:+:11206407..11207006	CG6130,	3R:-:11208574..11209173
CG14868,	3R:-:11195557..11196156	CG5073,	3R:+:11197181..11197780
CG14869,	3R:-:11301816..11302415	CG14870,	3R:+:11307229..11307828
CG14870,	3R:+:11307229..11307828	Rh6,	3R:+:11308380..11308979
CG14871,	3R:-:11311182..11311781	CG5205,	3R:+:11311365..11311964
CG14879,	3R:-:12174847..12175446	ARP-like,	3R:+:12174635..12175234
CG14880,	3R:-:12193927..12194526	CG10317,	3R:-:12196156..12196755
CG14881,	3R:+:12260147..12260746	mRpS33,	3R:-:12262216..12262815
CG14882,	3R:+:12268476..12269075	Pak3,	3R:-:12279451..12280050
CG14883,	3R:+:12281276..12281875	CG14896,	3R:-:12288210..12288809
CG14888,	3R:+:12375259..12375858	CG14889,	3R:+:12381377..12381976
CG14889,	3R:+:12381377..12381976	CG14890,	3R:+:12394166..12394765
CG14892,	3R:+:12420320..12420919	CG10345,	3R:-:12430411..12431010
CG14893,	3R:+:12446051..12446650	CG14905,	3R:-:12450243..12450842
CG14894,	3R:-:12268630..12269229	CG14882,	3R:+:12268476..12269075
[truncated: 7,742 more rows]
